# Supplementary material for: Introducing Brønsted acid sites to accelerate the bridging-oxygen-assisted deprotonation in acidic water oxidation
Source: Nat Commun. 2022 Aug 18;13:4871. doi: 10.1038/s41467-022-32581-w (PMC9388623; doi:10.1038/s41467-022-32581-w)
Supplement: Supplementary file 4 — Source Data [file 41467_2022_32581_MOESM4_ESM.zip]

Archive with 20 entries (15 files):
- IrO2/
- IrO2/IrO2 LSV RDE No (1).txt
- IrO2/IrO2 LSV RDE No (2).txt
- IrO2/IrO2 LSV RDE No (3).txt
- Ru3W1Ox/
- Ru3W1Ox/Ru3W1Ox LSV RDE No (1).txt
- Ru3W1Ox/Ru3W1Ox LSV RDE No (2).txt
- Ru3W1Ox/Ru3W1Ox LSV RDE No (3).txt
- Ru5W1Ox/
- Ru5W1Ox/Ru5W1Ox LSV RDE No (1).txt
- Ru5W1Ox/Ru5W1Ox LSV RDE No (2).txt
- Ru5W1Ox/Ru5W1Ox LSV RDE No (3).txt
- Ru7W1Ox/
- Ru7W1Ox/w165 LSV RDE No (1).txt
- Ru7W1Ox/w165 LSV RDE No (2).txt
- Ru7W1Ox/w165 LSV RDE No (3).txt
- RuO2/
- RuO2/RuO2 LSV RDE No (1).txt
- RuO2/RuO2 LSV RDE No (2).txt
- RuO2/RuO2 LSV RDE No (3).txt
