# Supplementary material for: Introducing Brønsted acid sites to accelerate the bridging-oxygen-assisted deprotonation in acidic water oxidation
Source: Nat Commun. 2022 Aug 18;13:4871. doi: 10.1038/s41467-022-32581-w (PMC9388623; doi:10.1038/s41467-022-32581-w)
Supplement: Supplementary file 4 — Source Data [file 41467_2022_32581_MOESM4_ESM.zip › IrO2/IrO2 LSV RDE No (1).txt]

Potential applied (V)	Time (s)	WE(1).Current (A)	WE(1).Potential (V)	Index	Overpotential (V vs. RHE)	Current density (mA cm^-2)	Corrected potential (V)	E-iR (V vs. RHE)	Current range
0.301055908203125	6.56437498342655	-3.7109375E-06	0.301605224609375	1	-0.264944091796875	-0.0525628541076487	0.301633056640625	0.965633056640625	100 µA
0.3021240234375	6.7779979828872	-3.2073974609375E-06	0.3026123046875	2	-0.2638759765625	-0.0454305589367918	0.302636360168457	0.966636360168457	100 µA
0.303192138671875	6.99162098234785	-2.4932861328125E-06	0.30377197265625	3	-0.262807861328125	-0.0353156676035765	0.303790672302246	0.967790672302246	100 µA
0.30426025390625	7.20524398180851	-2.4169921875E-06	0.304779052734375	4	-0.26173974609375	-0.0342350168201133	0.304797180175781	0.968797180175781	100 µA
0.305328369140625	7.41886698126916	-1.7791748046875E-06	0.30584716796875	5	-0.260671630859375	-0.0252007762703612	0.305860511779785	0.969860511779785	100 µA
0.306396484375	7.63248998072982	-1.4556884765625E-06	0.306884765625	6	-0.259603515625	-0.0206188169484773	0.306895683288574	0.970895683288574	100 µA
0.307464599609375	7.84611298019047	-1.2359619140625E-06	0.3079833984375	7	-0.258535400390625	-0.0175065426921034	0.307992668151855	0.971992668151855	100 µA
0.30853271484375	8.05973597965112	-1.1474609375E-06	0.30914306640625	8	-0.25746728515625	-0.0162529877832861	0.309151672363281	0.973151672363281	100 µA
0.309600830078125	8.27335897911178	-8.544921875E-07	0.310150146484375	9	-0.256399169921875	-0.0121032887747875	0.310156555175781	0.974156555175781	100 µA
0.3106689453125	8.48698197857243	-5.615234375E-07	0.311187744140625	10	-0.2553310546875	-0.00795358976628895	0.311191955566406	0.975191955566406	100 µA
0.311737060546875	8.70060497803308	-3.265380859375E-07	0.312286376953125	11	-0.254262939453125	-0.00462518535322238	0.31228882598877	0.97628882598877	100 µA
0.31280517578125	8.91422797749374	-1.220703125E-08	0.313323974609375	12	-0.25319482421875	-0.000172904125354108	0.313324066162109	0.977324066162109	100 µA
0.313873291015625	9.12785097695439	3.35693359375E-08	0.31439208984375	13	-0.252126708984375	0.000475486344723796	0.31439183807373	0.97839183807373	100 µA
0.31494140625	9.34147397641505	0	0.3155517578125	14	-0.25105859375	0	0.3155517578125	0.9795517578125	100 µA
0.316009521484375	9.5550969758757	2.33154296875E-07	0.316619873046875	15	-0.249990478515625	0.00330246879426346	0.316618124389648	0.980618124389648	100 µA
0.31707763671875	9.76871997533635	3.47900390625E-07	0.317657470703125	16	-0.24892236328125	0.00492776757259207	0.317654861450195	0.981654861450195	100 µA
0.318145751953125	9.98234297479701	3.631591796875E-07	0.31866455078125	17	-0.247854248046875	0.0051438977292847	0.318661827087402	0.982661827087402	100 µA
0.3192138671875	10.1959659742577	7.6904296875E-07	0.319854736328125	18	-0.2467861328125	0.0108929598973088	0.319848968505859	0.983848968505859	100 µA
0.320281982421875	10.4095889737183	8.270263671875E-07	0.320831298828125	19	-0.245718017578125	0.0117142544927408	0.320825096130371	0.984825096130371	100 µA
0.32135009765625	10.623211973179	8.85009765625E-07	0.3218994140625	20	-0.24464990234375	0.0125355490881728	0.321892776489258	0.985892776489258	100 µA
0.322418212890625	10.8368349726396	8.331298828125E-07	0.3228759765625	21	-0.243581787109375	0.0118007065554178	0.322869728088379	0.986869728088379	100 µA
0.323486328125	11.0504579721003	9.002685546875E-07	0.324066162109375	22	-0.242513671875	0.0127516792448654	0.324059410095215	0.988059410095215	100 µA
0.324554443359375	11.2640809715609	1.0467529296875E-06	0.32513427734375	23	-0.241445556640625	0.0148265287491147	0.325126426696777	0.989126426696777	100 µA
0.32562255859375	11.4777039710216	1.239013671875E-06	0.326141357421875	24	-0.24037744140625	0.0175497687234419	0.326132064819336	0.990132064819336	100 µA
0.326690673828125	11.6913269704822	1.4801025390625E-06	0.32733154296875	25	-0.239309326171875	0.0209646251991856	0.327320442199707	0.991320442199707	100 µA
0.3277587890625	11.9049499699429	1.416015625E-06	0.328338623046875	26	-0.2382412109375	0.0200568785410765	0.328328002929688	0.992328002929687	100 µA
0.328826904296875	12.1185729694035	1.2451171875E-06	0.329437255859375	27	-0.237173095703125	0.017636220786119	0.329427917480469	0.993427917480469	100 µA
0.32989501953125	12.3321959688642	1.3580322265625E-06	0.33050537109375	28	-0.23610498046875	0.0192355839456445	0.330495185852051	0.994495185852051	100 µA
0.330963134765625	12.5458189683249	1.3824462890625E-06	0.33148193359375	29	-0.235036865234375	0.0195813921963527	0.331471565246582	0.995471565246582	100 µA
0.33203125	12.7594419677855	1.3092041015625E-06	0.33258056640625	30	-0.23396875	0.018543967444228	0.332570747375488	0.996570747375488	100 µA
0.333099365234375	12.9730649672462	1.739501953125E-06	0.333740234375	31	-0.232900634765625	0.0246388378629603	0.333727188110352	0.997727188110352	100 µA
0.33416748046875	13.1866879667068	1.611328125E-06	0.3348388671875	32	-0.23183251953125	0.0228233445467422	0.334826782226562	0.998826782226563	100 µA
0.335235595703125	13.4003109661675	1.7364501953125E-06	0.335784912109375	33	-0.230764404296875	0.0245956118316218	0.33577188873291	0.99977188873291	100 µA
0.3363037109375	13.6139339656281	1.8890380859375E-06	0.3369140625	34	-0.2296962890625	0.0267569133985482	0.336899894714355	1.00089989471436	100 µA
0.337371826171875	13.8275569650888	1.6845703125E-06	0.33795166015625	35	-0.228628173828125	0.0238607692988669	0.337939025878906	1.00193902587891	100 µA
0.33843994140625	14.0411799645494	1.666259765625E-06	0.339111328125	36	-0.22756005859375	0.0236014131108357	0.339098831176758	1.00309883117676	100 µA
0.339508056640625	14.2548029640101	1.6571044921875E-06	0.340057373046875	37	-0.226491943359375	0.0234717350168201	0.340044944763184	1.00404494476318	100 µA
0.340576171875	14.4684259634707	1.702880859375E-06	0.341156005859375	38	-0.225423828125	0.024120125486898	0.34114323425293	1.00514323425293	100 µA
0.341644287109375	14.6820489629314	1.7608642578125E-06	0.342254638671875	39	-0.224355712890625	0.02494142008233	0.342241432189941	1.00624143218994	100 µA
0.34271240234375	14.895671962392	1.910400390625E-06	0.343231201171875	40	-0.22328759765625	0.0270594956179178	0.343216873168945	1.00721687316895	100 µA
0.343780517578125	15.1092949618527	2.1148681640625E-06	0.34429931640625	41	-0.222219482421875	0.0299556397175991	0.34428345489502	1.00828345489502	100 µA
0.3448486328125	15.3229179613134	2.2247314453125E-06	0.34539794921875	42	-0.2211513671875	0.0315117768457861	0.34538126373291	1.00938126373291	100 µA
0.345916748046875	15.536540960774	2.0355224609375E-06	0.34649658203125	43	-0.220083251953125	0.0288317629027975	0.346481315612793	1.01048131561279	100 µA
0.34698486328125	15.7501639602347	1.96533203125E-06	0.3475341796875	44	-0.21901513671875	0.0278375641820113	0.347519439697266	1.01151943969727	100 µA
0.348052978515625	15.9637869596953	2.1453857421875E-06	0.3486328125	45	-0.217947021484375	0.0303879000309844	0.348616722106934	1.01261672210693	100 µA
0.34912109375	16.177409959156	1.898193359375E-06	0.34967041015625	46	-0.21687890625	0.0268865914925637	0.349656173706055	1.01365617370605	100 µA
0.350189208984375	16.3910329586166	2.16064453125E-06	0.350738525390625	47	-0.215810791015625	0.0306040301876771	0.350722320556641	1.01472232055664	100 µA
0.35125732421875	16.6046559580773	2.435302734375E-06	0.35174560546875	48	-0.21474267578125	0.0344943730081445	0.351727340698242	1.01572734069824	100 µA
0.352325439453125	16.8182789575379	2.3162841796875E-06	0.352783203125	49	-0.213674560546875	0.0328085577859419	0.352765830993652	1.01676583099365	100 µA
0.3533935546875	17.0319019569986	2.2186279296875E-06	0.353851318359375	50	-0.2126064453125	0.0314253247831091	0.353834678649902	1.0178346786499	100 µA
0.354461669921875	17.2455249564592	2.28271484375E-06	0.354949951171875	51	-0.211538330078125	0.0323330714412181	0.354932830810547	1.01893283081055	100 µA
0.35552978515625	17.4591479559199	2.3529052734375E-06	0.355987548828125	52	-0.21047021484375	0.0333272701620043	0.355969902038574	1.01996990203857	100 µA
0.356597900390625	17.6727709553805	2.1881103515625E-06	0.35711669921875	53	-0.209402099609375	0.0309930644697238	0.357100288391113	1.02110028839111	100 µA
0.357666015625	17.8863939548412	2.1942138671875E-06	0.358154296875	54	-0.208333984375	0.0310795165324009	0.358137840270996	1.022137840271	100 µA
0.358734130859375	18.1000169543019	2.38037109375E-06	0.3592529296875	55	-0.207265869140625	0.033716304444051	0.359235076904297	1.0232350769043	100 µA
0.35980224609375	18.3136399537625	2.3468017578125E-06	0.3603515625	56	-0.20619775390625	0.0332408180993272	0.360333961486816	1.02433396148682	100 µA
0.360870361328125	18.5272629532232	2.471923828125E-06	0.361419677734375	57	-0.205129638671875	0.0350130853842068	0.361401138305664	1.02540113830566	100 µA
0.3619384765625	18.7408859526838	2.60009765625E-06	0.362396240234375	58	-0.2040615234375	0.0368285787004249	0.362376739501953	1.02637673950195	100 µA
0.363006591796875	18.9545089521445	2.5726318359375E-06	0.36358642578125	59	-0.202993408203125	0.0364395444183782	0.36356713104248	1.02756713104248	100 µA
0.36407470703125	19.1681319516051	2.38037109375E-06	0.364593505859375	60	-0.20192529296875	0.033716304444051	0.364575653076172	1.02857565307617	100 µA
0.365142822265625	19.3817549510658	2.5177001953125E-06	0.36572265625	61	-0.200857177734375	0.0356614758542847	0.365703773498535	1.02970377349854	100 µA
0.3662109375	19.5953779505264	2.3651123046875E-06	0.3668212890625	62	-0.1997890625	0.0335001742873584	0.366803550720215	1.03080355072021	100 µA
0.367279052734375	19.8090009499871	2.20947265625E-06	0.367767333984375	63	-0.198720947265625	0.0312956466890935	0.367750762939453	1.03175076293945	100 µA
0.36834716796875	20.0226239494477	2.3468017578125E-06	0.368865966796875	64	-0.19765283203125	0.0332408180993272	0.368848365783691	1.03284836578369	100 µA
0.369415283203125	20.2362469489084	2.3712158203125E-06	0.3699951171875	65	-0.196584716796875	0.0335866263500354	0.369977333068848	1.03397733306885	100 µA
0.3704833984375	20.449869948369	2.5665283203125E-06	0.371002197265625	66	-0.1955166015625	0.0363530923557011	0.370982948303223	1.03498294830322	100 µA
0.371551513671875	20.6634929478297	2.5299072265625E-06	0.3720703125	67	-0.194448486328125	0.0358343799796388	0.372051338195801	1.0360513381958	100 µA
0.37261962890625	20.8771159472903	2.62451171875E-06	0.373077392578125	68	-0.19338037109375	0.0371743869511331	0.373057708740234	1.03705770874023	100 µA
0.373687744140625	21.090738946751	2.64892578125E-06	0.374298095703125	69	-0.192312255859375	0.0375201952018414	0.374278228759766	1.03827822875977	100 µA
0.374755859375	21.3043619462117	2.618408203125E-06	0.3753662109375	70	-0.191244140625	0.0370879348884561	0.375346572875977	1.03934657287598	100 µA
0.375823974609375	21.5179849456723	2.587890625E-06	0.37640380859375	71	-0.190176025390625	0.0366556745750708	0.376384399414062	1.04038439941406	100 µA
0.37689208984375	21.731607945133	2.40478515625E-06	0.37744140625	72	-0.18910791015625	0.0340621126947592	0.377423370361328	1.04142337036133	100 µA
0.377960205078125	21.9452309445936	2.4078369140625E-06	0.37847900390625	73	-0.188039794921875	0.0341053387260977	0.378460945129395	1.04246094512939	100 µA
0.3790283203125	22.1588539440543	2.6824951171875E-06	0.37957763671875	74	-0.1869716796875	0.0379956815465652	0.379557518005371	1.04355751800537	100 µA
0.380096435546875	22.3724769435149	2.4993896484375E-06	0.380615234375	75	-0.185903564453125	0.0354021196662535	0.380596488952637	1.04459648895264	100 µA
0.38116455078125	22.5860999429756	2.740478515625E-06	0.3817138671875	76	-0.18483544921875	0.0388169761419972	0.381693313598633	1.04569331359863	100 µA
0.382232666015625	22.7997229424362	2.9296875E-06	0.382781982421875	77	-0.183767333984375	0.0414969900849858	0.382760009765625	1.04676000976563	100 µA
0.38330078125	23.0133459418969	2.6885986328125E-06	0.3837890625	78	-0.18269921875	0.0380821336092422	0.383768898010254	1.04776889801025	100 µA
0.384368896484375	23.2269689413575	2.6031494140625E-06	0.384918212890625	79	-0.181631103515625	0.0368718047317635	0.38489868927002	1.04889868927002	100 µA
0.38543701171875	23.4405919408182	2.783203125E-06	0.385986328125	80	-0.18056298828125	0.0394221405807366	0.385965454101563	1.04996545410156	100 µA
0.386505126953125	23.6542149402788	2.6092529296875E-06	0.38702392578125	81	-0.179494873046875	0.0369582567944405	0.387004356384277	1.05100435638428	100 µA
0.3875732421875	23.8678379397395	2.60009765625E-06	0.388153076171875	82	-0.1784267578125	0.0368285787004249	0.388133575439453	1.05213357543945	100 µA
0.388641357421875	24.0814609392002	2.7374267578125E-06	0.389190673828125	83	-0.177358642578125	0.0387737501106586	0.389170143127441	1.05317014312744	100 µA
0.38970947265625	24.2950839386608	2.7435302734375E-06	0.390289306640625	84	-0.17629052734375	0.0388602021733357	0.390268730163574	1.05426873016357	100 µA
0.390777587890625	24.5087069381215	2.8533935546875E-06	0.391357421875	85	-0.175222412109375	0.0404163393015227	0.39133602142334	1.05533602142334	100 µA
0.391845703125	24.7223299375821	2.6397705078125E-06	0.392333984375	86	-0.174154296875	0.0373905171078258	0.392314186096191	1.05631418609619	100 µA
0.392913818359375	24.9359529370428	2.7618408203125E-06	0.393463134765625	87	-0.173086181640625	0.0391195583613669	0.393442420959473	1.05744242095947	100 µA
0.39398193359375	25.1495759365034	2.655029296875E-06	0.394561767578125	88	-0.17201806640625	0.0376066472645184	0.394541854858398	1.0585418548584	100 µA
0.395050048828125	25.3631989359641	2.45361328125E-06	0.3956298828125	89	-0.170949951171875	0.0347537291961756	0.395611480712891	1.05961148071289	100 µA
0.3961181640625	25.5768219354247	2.947998046875E-06	0.396697998046875	90	-0.1698818359375	0.041756346273017	0.396675888061523	1.06067588806152	100 µA
0.397186279296875	25.7904449348854	2.862548828125E-06	0.397674560546875	91	-0.168813720703125	0.0405460173955383	0.397653091430664	1.06165309143066	100 µA
0.39825439453125	26.004067934346	2.7374267578125E-06	0.39886474609375	92	-0.16774560546875	0.0387737501106586	0.398844215393066	1.06284421539307	100 µA
0.399322509765625	26.2176909338067	3.03955078125E-06	0.399810791015625	93	-0.166677490234375	0.0430531272131728	0.399787994384766	1.06378799438477	100 µA
0.400390625	26.4313139332673	3.01513671875E-06	0.400909423828125	94	-0.165609375	0.0427073189624646	0.400886810302734	1.06488681030273	100 µA
0.401458740234375	26.644936932728	2.7099609375E-06	0.40203857421875	95	-0.164541259765625	0.0383847158286119	0.402018249511719	1.06601824951172	100 µA
0.40252685546875	26.8585599321887	2.5970458984375E-06	0.40313720703125	96	-0.16347314453125	0.0367853526690864	0.403117729187012	1.06711772918701	100 µA
0.403594970703125	27.0721829316493	2.7740478515625E-06	0.40411376953125	97	-0.162405029296875	0.039292462486721	0.404092964172363	1.06809296417236	100 µA
0.4046630859375	27.28580593111	2.703857421875E-06	0.405181884765625	98	-0.1613369140625	0.0382982637659348	0.405161605834961	1.06916160583496	100 µA
0.405731201171875	27.4994289305706	2.6702880859375E-06	0.40631103515625	99	-0.160268798828125	0.0378227774212111	0.406291007995605	1.07029100799561	100 µA
0.40679931640625	27.7130519300313	3.045654296875E-06	0.4073486328125	100	-0.15920068359375	0.0431395792758499	0.407325790405273	1.07132579040527	100 µA
0.407867431640625	27.9266749294919	3.0029296875E-06	0.40838623046875	101	-0.158132568359375	0.0425344148371105	0.408363708496094	1.07236370849609	100 µA
0.408935546875	28.1402979289526	2.91748046875E-06	0.40948486328125	102	-0.157064453125	0.0413240859596317	0.409462982177734	1.07346298217773	100 µA
0.410003662109375	28.3539209284132	3.1646728515625E-06	0.410552978515625	103	-0.155996337890625	0.0448253944980524	0.410529243469238	1.07452924346924	100 µA
0.41107177734375	28.5675439278739	3.070068359375E-06	0.411651611328125	104	-0.15492822265625	0.0434853875265581	0.41162858581543	1.07562858581543	100 µA
0.412139892578125	28.7811669273345	2.7313232421875E-06	0.412689208984375	105	-0.153860107421875	0.0386872980479816	0.412668724060059	1.07666872406006	100 µA
0.4132080078125	28.9947899267952	2.7435302734375E-06	0.41375732421875	106	-0.1527919921875	0.0388602021733357	0.413736747741699	1.0777367477417	100 µA
0.414276123046875	29.2084129262558	2.972412109375E-06	0.414886474609375	107	-0.151723876953125	0.0421021545237252	0.414864181518555	1.07886418151855	100 µA
0.41534423828125	29.4220359257165	2.9205322265625E-06	0.41595458984375	108	-0.15065576171875	0.0413673119909703	0.415932685852051	1.07993268585205	100 µA
0.416412353515625	29.6356589251772	3.1158447265625E-06	0.4169921875	109	-0.149587646484375	0.044133777996636	0.416968818664551	1.08096881866455	100 µA
0.41748046875	29.8492819246378	3.0517578125E-06	0.41802978515625	110	-0.14851953125	0.0432260313385269	0.418006896972656	1.08200689697266	100 µA
0.418548583984375	30.0629049240985	3.076171875E-06	0.419097900390625	111	-0.147451416015625	0.0435718395892351	0.419074829101563	1.08307482910156	100 µA
0.41961669921875	30.2765279235591	2.84423828125E-06	0.420166015625	112	-0.14638330078125	0.0402866612075071	0.420144683837891	1.08414468383789	100 µA
0.420684814453125	30.4901509230198	2.9937744140625E-06	0.42120361328125	113	-0.145315185546875	0.0424047367430949	0.421181159973145	1.08518115997314	100 µA
0.4217529296875	30.7037739224804	2.89306640625E-06	0.422271728515625	114	-0.1442470703125	0.0409782777089235	0.422250030517578	1.08625003051758	100 µA
0.422821044921875	30.9173969219411	3.0670166015625E-06	0.423370361328125	115	-0.143178955078125	0.0434421614952195	0.423347358703613	1.08734735870361	100 µA
0.42388916015625	31.1310199214017	3.1585693359375E-06	0.424468994140625	116	-0.14211083984375	0.0447389424353754	0.424445304870605	1.08844530487061	100 µA
0.424957275390625	31.3446429208624	3.2012939453125E-06	0.425537109375	117	-0.141042724609375	0.0453441068741147	0.42551309967041	1.08951309967041	100 µA
0.426025390625	31.558265920323	3.13720703125E-06	0.426605224609375	118	-0.139974609375	0.0444363602160057	0.426581695556641	1.09058169555664	100 µA
0.427093505859375	31.7718889197837	3.0181884765625E-06	0.427734375	119	-0.138906494140625	0.0427505449938031	0.427711738586426	1.09171173858643	100 µA
0.42816162109375	31.9855119192443	3.167724609375E-06	0.428741455078125	120	-0.13783837890625	0.0448686205293909	0.428717697143555	1.09271769714355	100 µA
0.429229736328125	32.199134918705	3.240966796875E-06	0.429840087890625	121	-0.136770263671875	0.0459060452815156	0.429815780639648	1.09381578063965	100 µA
0.4302978515625	32.4127579181657	3.265380859375E-06	0.4307861328125	122	-0.1357021484375	0.0462518535322238	0.430761642456055	1.09476164245605	100 µA
0.431365966796875	32.6263809176263	3.3050537109375E-06	0.431976318359375	123	-0.134634033203125	0.0468137919396247	0.431951530456543	1.09595153045654	100 µA
0.43243408203125	32.840003917087	3.35693359375E-06	0.4329833984375	124	-0.13356591796875	0.0475486344723796	0.432958221435547	1.09695822143555	100 µA
0.433502197265625	33.0536269165476	3.3111572265625E-06	0.43414306640625	125	-0.132497802734375	0.0469002440023017	0.434118232727051	1.09811823272705	100 µA
0.4345703125	33.2672499160083	3.5430908203125E-06	0.435211181640625	126	-0.1314296875	0.0501854223840298	0.435184608459473	1.09918460845947	100 µA
0.435638427734375	33.4808729154689	3.41796875E-06	0.436248779296875	127	-0.130361572265625	0.0484131550991501	0.43622314453125	1.10022314453125	100 µA
0.43670654296875	33.6944959149296	3.076171875E-06	0.437255859375	128	-0.12929345703125	0.0435718395892351	0.437232788085938	1.10123278808594	100 µA
0.437774658203125	33.9081189143902	3.06396484375E-06	0.43829345703125	129	-0.128225341796875	0.043398935463881	0.438270477294922	1.10227047729492	100 µA
0.4388427734375	34.1217419138509	3.2379150390625E-06	0.43939208984375	130	-0.1271572265625	0.0458628192501771	0.439367805480957	1.10336780548096	100 µA
0.439910888671875	34.3353649133115	3.4210205078125E-06	0.44049072265625	131	-0.126089111328125	0.0484563811304887	0.440465065002441	1.10446506500244	100 µA
0.44097900390625	34.5489879127722	3.55224609375E-06	0.441497802734375	132	-0.12502099609375	0.0503151004780453	0.441471160888672	1.10547116088867	100 µA
0.442047119140625	34.7626109122328	3.582763671875E-06	0.442657470703125	133	-0.123952880859375	0.0507473607914306	0.442630599975586	1.10663059997559	100 µA
0.443115234375	34.9762339116935	3.509521484375E-06	0.44366455078125	134	-0.122884765625	0.049709936039306	0.443638229370117	1.10763822937012	100 µA
0.444183349609375	35.1898569111542	3.30810546875E-06	0.44476318359375	135	-0.121816650390625	0.0468570179709632	0.444738372802734	1.10873837280273	100 µA
0.44525146484375	35.4034799106148	3.424072265625E-06	0.445831298828125	136	-0.12074853515625	0.0484996071618272	0.445805618286133	1.10980561828613	100 µA
0.446319580078125	35.6171029100755	3.4698486328125E-06	0.446868896484375	137	-0.119680419921875	0.0491479976319051	0.446842872619629	1.11084287261963	100 µA
0.4473876953125	35.8307259095361	3.399658203125E-06	0.447906494140625	138	-0.1186123046875	0.048153798911119	0.447880996704102	1.1118809967041	100 µA
0.448455810546875	36.0443489089968	3.515625E-06	0.449005126953125	139	-0.117544189453125	0.049796388101983	0.448978759765625	1.11297875976563	100 µA
0.44952392578125	36.2579719084574	3.582763671875E-06	0.450103759765625	140	-0.11647607421875	0.0507473607914306	0.450076889038086	1.11407688903809	100 µA
0.450592041015625	36.4715949079181	3.6651611328125E-06	0.451202392578125	141	-0.115407958984375	0.0519144636375708	0.451174903869629	1.11517490386963	100 µA
0.45166015625	36.6852179073787	3.607177734375E-06	0.4522705078125	142	-0.11433984375	0.0510931690421388	0.452243453979492	1.11624345397949	100 µA
0.452728271484375	36.8988409068394	3.399658203125E-06	0.45330810546875	143	-0.113271728515625	0.048153798911119	0.453282608032227	1.11728260803223	100 µA
0.45379638671875	37.1124639063	3.375244140625E-06	0.454376220703125	144	-0.11220361328125	0.0478079906604108	0.45435090637207	1.11835090637207	100 µA
0.454864501953125	37.3260869057607	3.6773681640625E-06	0.455413818359375	145	-0.111135498046875	0.0520873677629249	0.455386238098145	1.11938623809814	100 µA
0.4559326171875	37.5397099052213	3.89404296875E-06	0.456451416015625	146	-0.1100673828125	0.0551564159879604	0.456422210693359	1.12042221069336	100 µA
0.457000732421875	37.753332904682	3.6285400390625E-06	0.457550048828125	147	-0.108999267578125	0.0513957512615085	0.457522834777832	1.12152283477783	100 µA
0.45806884765625	37.9669559041427	3.692626953125E-06	0.4586181640625	148	-0.10793115234375	0.0523034979196176	0.458590469360352	1.12259046936035	100 µA
0.459136962890625	38.1805789036033	3.8818359375E-06	0.459747314453125	149	-0.106863037109375	0.0549835118626062	0.459718200683594	1.12371820068359	100 µA
0.460205078125	38.394201903064	3.7628173828125E-06	0.46087646484375	150	-0.105794921875	0.0532976966404037	0.460848243713379	1.12484824371338	100 µA
0.461273193359375	38.6078249025246	3.5675048828125E-06	0.461883544921875	151	-0.104726806640625	0.050531230634738	0.461856788635254	1.12585678863525	100 µA
0.46234130859375	38.8214479019853	3.8238525390625E-06	0.462921142578125	152	-0.10365869140625	0.0541622172671742	0.462892463684082	1.12689246368408	100 µA
0.463409423828125	39.0350709014459	3.8482666015625E-06	0.46405029296875	153	-0.102590576171875	0.0545080255178824	0.464021430969238	1.12802143096924	100 µA
0.4644775390625	39.2486939009066	3.961181640625E-06	0.465118408203125	154	-0.1015224609375	0.0561073886774079	0.46508869934082	1.12908869934082	100 µA
0.465545654296875	39.4623169003672	3.8177490234375E-06	0.46612548828125	155	-0.100454345703125	0.0540757652044972	0.466096855163574	1.13009685516357	100 µA
0.46661376953125	39.6759398998279	3.8482666015625E-06	0.467254638671875	156	-0.0993862304687498	0.0545080255178824	0.467225776672363	1.13122577667236	100 µA
0.467681884765625	39.8895628992885	3.61328125E-06	0.46826171875	157	-0.0983181152343748	0.0511796211048159	0.468234619140625	1.13223461914062	100 µA
0.46875	40.1031858987492	3.839111328125E-06	0.469329833984375	158	-0.0972499999999998	0.0543783474238669	0.469301040649414	1.13330104064941	100 µA
0.469818115234375	40.3168088982098	4.01611328125E-06	0.47039794921875	159	-0.0961818847656248	0.0568854572415014	0.470367828369141	1.13436782836914	100 µA
0.47088623046875	40.5304318976705	4.2236328125E-06	0.471435546875	160	-0.0951137695312498	0.0598248273725213	0.471403869628906	1.13540386962891	100 µA
0.471954345703125	40.7440548971312	4.1778564453125E-06	0.472503662109375	161	-0.0940456542968748	0.0591764369024433	0.472472328186035	1.13647232818604	100 µA
0.4730224609375	40.9576778965918	4.2816162109375E-06	0.4736328125	162	-0.0929775390624998	0.0606461219679533	0.473600700378418	1.13760070037842	100 µA
0.474090576171875	41.1713008960525	4.290771484375E-06	0.474639892578125	163	-0.0919094238281248	0.0607758000619688	0.474607711791992	1.13860771179199	100 µA
0.47515869140625	41.3849238955131	4.1778564453125E-06	0.4757080078125	164	-0.0908413085937498	0.0591764369024433	0.47567667388916	1.13967667388916	100 µA
0.476226806640625	41.5985468949738	4.11376953125E-06	0.47686767578125	165	-0.0897731933593748	0.0582686902443343	0.476836822509766	1.14083682250977	100 µA
0.477294921875	41.8121698944344	4.3365478515625E-06	0.477874755859375	166	-0.0887050781249998	0.0614241905320467	0.477842231750488	1.14184223175049	100 µA
0.478363037109375	42.0257928938951	4.156494140625E-06	0.47894287109375	167	-0.0876369628906248	0.0588738546830737	0.478911697387695	1.1429116973877	100 µA
0.47943115234375	42.2394158933557	4.364013671875E-06	0.4801025390625	168	-0.0865688476562498	0.0618132248140935	0.480069808959961	1.14406980895996	100 µA
0.480499267578125	42.4530388928164	4.7027587890625E-06	0.48114013671875	169	-0.0855007324218748	0.06661131429267	0.481104866027832	1.14510486602783	100 µA
0.4815673828125	42.666661892277	4.3548583984375E-06	0.482177734375	170	-0.0844326171874998	0.0616835467200779	0.482145072937012	1.14614507293701	100 µA
0.482635498046875	42.8802848917377	4.443359375E-06	0.483245849609375	171	-0.0833645019531248	0.0629371016288952	0.483212524414062	1.14721252441406	100 µA
0.48370361328125	43.0939078911983	4.4281005859375E-06	0.484344482421875	172	-0.0822963867187498	0.0627209714722026	0.48431127166748	1.14831127166748	100 µA
0.484771728515625	43.307530890659	4.4219970703125E-06	0.48541259765625	173	-0.0812282714843748	0.0626345194095255	0.485379432678223	1.14937943267822	100 µA
0.48583984375	43.5211538901196	4.0679931640625E-06	0.4864501953125	174	-0.0801601562499998	0.0576202997742564	0.48641968536377	1.15041968536377	100 µA
0.486907958984375	43.7347768895803	4.5379638671875E-06	0.48748779296875	175	-0.0790920410156248	0.0642771086003895	0.487453758239746	1.15145375823975	100 µA
0.48797607421875	43.948399889041	4.5806884765625E-06	0.488525390625	176	-0.0780239257812498	0.0648822730391289	0.488491035461426	1.15249103546143	100 µA
0.489044189453125	44.1620228885016	4.6783447265625E-06	0.489593505859375	177	-0.0769558105468748	0.0662655060419618	0.489558418273926	1.15355841827393	100 µA
0.4901123046875	44.3756458879623	4.8858642578125E-06	0.49066162109375	178	-0.0758876953124998	0.0692048761729816	0.490624977111816	1.15462497711182	100 µA
0.491180419921875	44.5892688874229	4.96826171875E-06	0.491790771484375	179	-0.0748195800781248	0.0703719790191218	0.491753509521484	1.15575350952148	100 µA
0.49224853515625	44.8028918868836	4.7515869140625E-06	0.492828369140625	180	-0.0737514648437498	0.0673029307940864	0.49279273223877	1.15679273223877	100 µA
0.493316650390625	45.0165148863442	4.4952392578125E-06	0.493927001953125	181	-0.0726833496093748	0.0636719441616501	0.493893287658691	1.15789328765869	100 µA
0.494384765625	45.2301378858049	4.876708984375E-06	0.4949951171875	182	-0.0716152343749998	0.069075198078966	0.494958541870117	1.15895854187012	100 µA
0.495452880859375	45.4437608852655	4.7393798828125E-06	0.49609375	183	-0.0705471191406248	0.0671300266687323	0.496058204650879	1.16005820465088	100 µA
0.49652099609375	45.6573838847262	4.656982421875E-06	0.497100830078125	184	-0.0694790039062498	0.0659629238225921	0.497065902709961	1.16106590270996	100 µA
0.497589111328125	45.8710068841868	4.931640625E-06	0.498138427734375	185	-0.0684108886718748	0.0698532666430595	0.498101440429688	1.16210144042969	100 µA
0.4986572265625	46.0846298836475	4.9896240234375E-06	0.499298095703125	186	-0.0673427734374998	0.0706745612384915	0.499260673522949	1.16326067352295	100 µA
0.499725341796875	46.2982528831081	4.9835205078125E-06	0.50030517578125	187	-0.0662746582031248	0.0705881091758145	0.500267799377441	1.16426779937744	100 µA
0.50079345703125	46.5118758825688	4.8248291015625E-06	0.50140380859375	188	-0.0652065429687498	0.0683403555462111	0.501367622375488	1.16536762237549	100 µA
0.501861572265625	46.7254988820295	4.974365234375E-06	0.50238037109375	189	-0.0641384277343748	0.0704584310817989	0.502343063354492	1.16634306335449	100 µA
0.5029296875	46.9391218814901	4.840087890625E-06	0.503448486328125	190	-0.0630703124999998	0.0685564857029037	0.503412185668945	1.16741218566895	100 µA
0.503997802734375	47.1527448809508	5.1300048828125E-06	0.50469970703125	191	-0.0620021972656248	0.0726629586800637	0.504661231994629	1.16866123199463	100 µA
0.50506591796875	47.3663678804114	5.2703857421875E-06	0.50555419921875	192	-0.0609340820312498	0.074651356121636	0.505514671325684	1.16951467132568	100 µA
0.506134033203125	47.5799908798721	5.078125E-06	0.506744384765625	193	-0.0598659667968748	0.0719281161473088	0.506706298828125	1.17070629882812	100 µA
0.5072021484375	47.7936138793327	5.3070068359375E-06	0.507781982421875	194	-0.0587978515624998	0.0751700684976983	0.507742179870605	1.17174217987061	100 µA
0.508270263671875	48.0072368787934	5.4443359375E-06	0.508819580078125	195	-0.0577297363281248	0.077115239907932	0.508778747558594	1.17277874755859	100 µA
0.50933837890625	48.220859878254	5.31005859375E-06	0.5098876953125	196	-0.0566616210937498	0.0752132945290368	0.509847869873047	1.17384786987305	100 µA
0.510406494140625	48.4344828777147	5.1727294921875E-06	0.51104736328125	197	-0.0555935058593748	0.0732681231188031	0.511008567810059	1.17500856781006	100 µA
0.511474609375	48.6481058771753	5.5816650390625E-06	0.51214599609375	198	-0.0545253906249998	0.0790604113181657	0.512104133605957	1.17610413360596	100 µA
0.512542724609375	48.861728876636	5.8074951171875E-06	0.51318359375	199	-0.0534572753906248	0.0822591376372167	0.513140037536621	1.17714003753662	100 µA
0.51361083984375	49.0753518760966	5.48095703125E-06	0.514251708984375	200	-0.0523891601562498	0.0776339522839943	0.514210601806641	1.17821060180664	100 µA
0.514678955078125	49.2889748755573	5.3741455078125E-06	0.51531982421875	201	-0.0513210449218748	0.0761210411871459	0.515279518127441	1.17927951812744	100 µA
0.5157470703125	49.502597875018	5.401611328125E-06	0.516326904296875	202	-0.0502529296874998	0.0765100754691927	0.516286392211914	1.18028639221191	100 µA
0.516815185546875	49.7162208744786	5.4168701171875E-06	0.517425537109375	203	-0.0491848144531248	0.0767262056258853	0.517384910583496	1.1813849105835	100 µA
0.51788330078125	49.9298438739393	5.548095703125E-06	0.518463134765625	204	-0.0481166992187498	0.0785849249734419	0.518421524047852	1.18242152404785	100 µA
0.518951416015625	50.1434668733999	5.7403564453125E-06	0.51959228515625	205	-0.0470485839843748	0.0813081649477691	0.51954923248291	1.18354923248291	100 µA
0.52001953125	50.3570898728606	5.780029296875E-06	0.5206298828125	206	-0.0459804687499998	0.08187010335517	0.520586532592773	1.18458653259277	100 µA
0.521087646484375	50.5707128723212	5.79833984375E-06	0.521759033203125	207	-0.0449123535156248	0.0821294595432011	0.521715545654297	1.1857155456543	100 µA
0.52215576171875	50.7843358717819	5.7952880859375E-06	0.52276611328125	208	-0.0438442382812498	0.0820862335118626	0.522722648620605	1.18672264862061	100 µA
0.523223876953125	50.9979588712425	5.7708740234375E-06	0.523834228515625	209	-0.0427761230468748	0.0817404252611544	0.523790946960449	1.18779094696045	100 µA
0.5242919921875	51.2115818707032	5.718994140625E-06	0.52490234375	210	-0.0417080078124998	0.0810055827283994	0.524859451293945	1.18885945129395	100 µA
0.525360107421875	51.4252048701638	5.8563232421875E-06	0.5260009765625	211	-0.0406398925781248	0.0829507541386331	0.525957054138184	1.18995705413818	100 µA
0.52642822265625	51.6388278696245	6.0150146484375E-06	0.527069091796875	212	-0.0395717773437498	0.0851985077682366	0.527023979187012	1.19102397918701	100 µA
0.527496337890625	51.8524508690851	5.914306640625E-06	0.528106689453125	213	-0.0385036621093748	0.0837720487340652	0.52806233215332	1.19206233215332	100 µA
0.528564453125	52.0660738685458	6.1859130859375E-06	0.52911376953125	214	-0.0374355468749998	0.0876191655231941	0.529067375183105	1.19306737518311	100 µA
0.529632568359375	52.2796968680065	6.1004638671875E-06	0.5302734375	215	-0.0363674316406248	0.0864088366457153	0.530227684020996	1.194227684021	100 µA
0.53070068359375	52.4933198674671	6.09130859375E-06	0.531341552734375	216	-0.0352993164062498	0.0862791585516997	0.531295867919922	1.19529586791992	100 µA
0.531768798828125	52.7069428669278	6.23779296875E-06	0.53240966796875	217	-0.0342312011718748	0.088354008055949	0.532362884521484	1.19636288452148	100 µA
0.5328369140625	52.9205658663884	6.219482421875E-06	0.533447265625	218	-0.0331630859374998	0.0880946518679179	0.533400619506836	1.19740061950684	100 µA
0.533905029296875	53.1341888658491	6.3140869140625E-06	0.534576416015625	219	-0.0320949707031248	0.0894346588394122	0.53452906036377	1.19852906036377	100 µA
0.53497314453125	53.3478118653097	6.04248046875E-06	0.535552978515625	220	-0.0310268554687498	0.0855875420502833	0.535507659912109	1.19950765991211	100 µA
0.536041259765625	53.5614348647704	6.2744140625E-06	0.536651611328125	221	-0.0299587402343748	0.0888727204320113	0.536604553222656	1.20060455322266	100 µA
0.537109375	53.775057864231	6.4453125E-06	0.53778076171875	222	-0.0288906249999998	0.0912933781869688	0.537732421875	1.201732421875	100 µA
0.538177490234375	53.9886808636917	6.50634765625E-06	0.538726806640625	223	-0.0278225097656248	0.0921578988137394	0.538678009033203	1.2026780090332	100 µA
0.53924560546875	54.2023038631523	6.5887451171875E-06	0.539825439453125	224	-0.0267543945312498	0.0933250016598796	0.539776023864746	1.20377602386475	100 µA
0.540313720703125	54.415926862613	6.6650390625E-06	0.540924072265625	225	-0.0256862792968748	0.0944056524433428	0.540874084472656	1.20487408447266	100 µA
0.5413818359375	54.6295498620736	6.5338134765625E-06	0.542022705078125	226	-0.0246181640624998	0.0925469330957861	0.541973701477051	1.20597370147705	100 µA
0.542449951171875	54.8431728615343	6.5643310546875E-06	0.543060302734375	227	-0.0235500488281248	0.0929791934091714	0.543011070251465	1.20701107025146	100 µA
0.54351806640625	55.056795860995	6.7657470703125E-06	0.54412841796875	228	-0.0224819335937498	0.0958321114775142	0.544077674865723	1.20807767486572	100 µA
0.544586181640625	55.2704188604556	6.7108154296875E-06	0.545257568359375	229	-0.0214138183593748	0.0950540429134207	0.545207237243652	1.20920723724365	100 µA
0.545654296875	55.4840418599163	6.8450927734375E-06	0.5462646484375	230	-0.0203457031249998	0.0969559882923159	0.546213310241699	1.2102133102417	100 µA
0.546722412109375	55.6976648593769	6.9732666015625E-06	0.547332763671875	231	-0.0192775878906248	0.098771481608534	0.547280464172363	1.21128046417236	100 µA
0.54779052734375	55.9112878588376	7.1136474609375E-06	0.54840087890625	232	-0.0182094726562498	0.100759879050106	0.548347526550293	1.21234752655029	100 µA
0.548858642578125	56.1249108582982	6.7840576171875E-06	0.549407958984375	233	-0.0171413574218748	0.0960914676655453	0.549357078552246	1.21335707855225	100 µA
0.5499267578125	56.3385338577589	6.9915771484375E-06	0.550537109375	234	-0.0160732421874998	0.0990308377965652	0.550484672546387	1.21448467254639	100 µA
0.550994873046875	56.5521568572195	7.0068359375E-06	0.55157470703125	235	-0.0150051269531248	0.0992469679532578	0.551522155761719	1.21552215576172	100 µA
0.55206298828125	56.7657798566802	6.89697265625E-06	0.55267333984375	236	-0.0139370117187498	0.0976908308250708	0.552621612548828	1.21662161254883	100 µA
0.553131103515625	56.9794028561408	7.147216796875E-06	0.553619384765625	237	-0.0128688964843748	0.10123536539483	0.553565780639648	1.21756578063965	100 µA
0.55419921875	57.1930258556015	7.21435546875E-06	0.55487060546875	238	-0.0118007812499998	0.102186338084278	0.554816497802734	1.21881649780273	100 µA
0.555267333984375	57.4066488550621	7.2235107421875E-06	0.555908203125	239	-0.0107326660156248	0.102316016178293	0.555854026794434	1.21985402679443	100 µA
0.55633544921875	57.6202718545228	7.4371337890625E-06	0.556915283203125	240	-0.00966455078124984	0.10534183837199	0.556859504699707	1.22085950469971	100 µA
0.557403564453125	57.8338948539835	7.62939453125E-06	0.558013916015625	241	-0.00859643554687484	0.108065078346317	0.557956695556641	1.22195669555664	100 µA
0.5584716796875	58.0475178534441	7.4951171875E-06	0.55914306640625	242	-0.00752832031249984	0.106163132967422	0.559086853027344	1.22308685302734	100 µA
0.559539794921875	58.2611408529048	7.440185546875E-06	0.5601806640625	243	-0.00646020507812484	0.105385064403329	0.560124862670898	1.2241248626709	100 µA
0.56060791015625	58.4747638523654	7.562255859375E-06	0.561187744140625	244	-0.00539208984374984	0.10711410565687	0.56113102722168	1.22513102722168	100 µA
0.561676025390625	58.6883868518261	7.415771484375E-06	0.562286376953125	245	-0.00432397460937484	0.10503925615262	0.562230758666992	1.22623075866699	100 µA
0.562744140625	58.9020098512867	7.513427734375E-06	0.5633544921875	246	-0.00325585937499984	0.106422489155453	0.563298141479492	1.22729814147949	100 µA
0.563812255859375	59.1156328507474	7.8399658203125E-06	0.564453125	247	-0.00218774414062484	0.111047674508676	0.564394325256348	1.22839432525635	100 µA
0.56488037109375	59.329255850208	7.8155517578125E-06	0.565582275390625	248	-0.00111962890624984	0.110701866257967	0.565523658752441	1.22952365875244	100 µA
0.565948486328125	59.5428788496687	7.87353515625E-06	0.566619873046875	249	-5.15136718748366E-05	0.111523160853399	0.566560821533203	1.2305608215332	100 µA
0.5670166015625	59.7565018491293	7.916259765625E-06	0.567596435546875	250	0.00101660156250016	0.112128325292139	0.567537063598633	1.23153706359863	100 µA
0.568084716796875	59.97012484859	7.9010009765625E-06	0.568756103515625	251	0.00208471679687516	0.111912195135446	0.568696846008301	1.2326968460083	100 µA
0.56915283203125	60.1837478480506	7.952880859375E-06	0.56982421875	252	0.00315283203125016	0.112647037668201	0.569764572143555	1.23376457214355	100 µA
0.570220947265625	60.3973708475113	7.9345703125E-06	0.570892333984375	253	0.00422094726562516	0.11238768148017	0.570832824707031	1.23483282470703	100 µA
0.5712890625	60.610993846972	8.3404541015625E-06	0.5718994140625	254	0.00528906250000016	0.118136743648194	0.571836860656738	1.23583686065674	100 µA
0.572357177734375	60.8246168464326	8.3648681640625E-06	0.572967529296875	255	0.00635717773437516	0.118482551898902	0.572904792785645	1.23690479278564	100 µA
0.57342529296875	61.0382398458933	8.270263671875E-06	0.5740966796875	256	0.00742529296875016	0.117142544927408	0.574034652709961	1.23803465270996	100 µA
0.574493408203125	61.2518628453539	8.3770751953125E-06	0.575103759765625	257	0.00849340820312516	0.118655456024256	0.57504093170166	1.23904093170166	100 µA
0.5755615234375	61.4654858448146	8.392333984375E-06	0.576171875	258	0.00956152343750016	0.118871586180949	0.576108932495117	1.24010893249512	100 µA
0.576629638671875	61.6791088442752	8.367919921875E-06	0.57720947265625	259	0.0106296386718752	0.118525777930241	0.577146713256836	1.24114671325684	100 µA
0.57769775390625	61.8927318437359	8.6944580078125E-06	0.57830810546875	260	0.0116977539062502	0.123150963283463	0.578242897033691	1.24224289703369	100 µA
0.578765869140625	62.1063548431965	8.5723876953125E-06	0.5794677734375	261	0.0127658691406252	0.121421922029922	0.579403480529785	1.24340348052979	100 µA
0.579833984375	62.3199778426572	8.5784912109375E-06	0.5804443359375	262	0.0138339843750002	0.121508374092599	0.580379997253418	1.24437999725342	100 µA
0.580902099609375	62.5336008421178	8.648681640625E-06	0.58148193359375	263	0.0149020996093752	0.122502572813385	0.581417068481445	1.24541706848145	100 µA
0.58197021484375	62.7472238415785	8.9080810546875E-06	0.582672119140625	264	0.0159702148437502	0.12617678547716	0.582605308532715	1.24660530853271	100 µA
0.583038330078125	62.9608468410391	8.782958984375E-06	0.583648681640625	265	0.0170383300781252	0.12440451819228	0.583582809448242	1.24758280944824	100 µA
0.5841064453125	63.1744698404998	9.1522216796875E-06	0.584747314453125	266	0.0181064453125002	0.129634867984242	0.584678672790527	1.24867867279053	100 µA
0.585174560546875	63.3880928399604	9.210205078125E-06	0.5858154296875	267	0.0191745605468752	0.130456162579674	0.585746353149414	1.24974635314941	100 µA
0.58624267578125	63.6017158394211	9.1278076171875E-06	0.586883544921875	268	0.0202426757812502	0.129289059733534	0.586815086364746	1.25081508636475	100 µA
0.587310791015625	63.8153388388818	8.843994140625E-06	0.587890625	269	0.0213107910156252	0.125269038819051	0.587824295043945	1.25182429504395	100 µA
0.58837890625	64.0289618383424	9.161376953125E-06	0.589019775390625	270	0.0223789062500002	0.129764546078258	0.588951065063477	1.25295106506348	100 µA
0.589447021484375	64.2425848378031	9.5306396484375E-06	0.59002685546875	271	0.0234470214843752	0.13499489587022	0.589955375671387	1.25395537567139	100 µA
0.59051513671875	64.4562078372637	9.3475341796875E-06	0.591217041015625	272	0.0245151367187502	0.132401333989908	0.591146934509277	1.25514693450928	100 µA
0.591583251953125	64.6698308367244	9.3597412109375E-06	0.592193603515625	273	0.0255832519531252	0.132574238115262	0.592123405456543	1.25612340545654	100 µA
0.5926513671875	64.883453836185	9.613037109375E-06	0.59326171875	274	0.0266513671875002	0.13616199871636	0.59318962097168	1.25718962097168	100 µA
0.593719482421875	65.0970768356457	9.46044921875E-06	0.594329833984375	275	0.0277194824218752	0.134000697149433	0.594258880615234	1.25825888061523	100 µA
0.59478759765625	65.3106998351063	9.5306396484375E-06	0.595367431640625	276	0.0287875976562502	0.13499489587022	0.595295951843262	1.25929595184326	100 µA
0.595855712890625	65.524322834567	9.72900390625E-06	0.596527099609375	277	0.0298557128906252	0.137804587907224	0.596454132080078	1.26045413208008	100 µA
0.596923828125	65.7379458340276	9.9578857421875E-06	0.597503662109375	278	0.0309238281250002	0.141046540257613	0.597428977966309	1.26142897796631	100 µA
0.597991943359375	65.9515688334883	9.820556640625E-06	0.59869384765625	279	0.0319919433593752	0.13910136884738	0.598620193481445	1.26262019348145	100 µA
0.59906005859375	66.1651918329489	9.8541259765625E-06	0.599700927734375	280	0.0330600585937502	0.139576855192103	0.599627021789551	1.26362702178955	100 µA
0.600128173828125	66.3788148324096	1.00250244140625E-05	0.600738525390625	281	0.0341281738281252	0.141997512947061	0.60066333770752	1.26466333770752	100 µA
0.6011962890625	66.5924378318703	9.9365234375E-06	0.601806640625	282	0.0351962890625002	0.140743958038244	0.601732116699219	1.26573211669922	100 µA
0.602264404296875	66.8060608313309	1.01959228515625E-05	0.602813720703125	283	0.0362644042968752	0.144418170702018	0.602737251281738	1.26673725128174	100 µA
0.60333251953125	67.0196838307916	9.9609375E-06	0.603973388671875	284	0.0373325195312502	0.141089766288952	0.603898681640625	1.26789868164063	100 µA
0.604400634765625	67.2333068302522	1.00128173828125E-05	0.60498046875	285	0.0384006347656252	0.141824608821707	0.604905372619629	1.26890537261963	100 µA
0.60546875	67.4469298297129	9.9090576171875E-06	0.606109619140625	286	0.0394687500000002	0.140354923756197	0.606035301208496	1.2700353012085	100 µA
0.606536865234375	67.6605528291735	1.0113525390625E-05	0.607177734375	287	0.0405368652343752	0.143251067855878	0.60710188293457	1.27110188293457	100 µA
0.60760498046875	67.8741758286342	1.0162353515625E-05	0.6082763671875	288	0.0416049804687502	0.143942684357295	0.608200149536133	1.27220014953613	100 µA
0.608673095703125	68.0877988280948	1.03546142578125E-05	0.60931396484375	289	0.0426730957031252	0.146665924331622	0.609236305236816	1.27323630523682	100 µA
0.6097412109375	68.3014218275555	1.05712890625E-05	0.61041259765625	290	0.0437412109375002	0.149734972556657	0.610333312988281	1.27433331298828	100 µA
0.610809326171875	68.5150448270161	1.0479736328125E-05	0.6114501953125	291	0.0448093261718752	0.148438191616501	0.611371597290039	1.27537159729004	100 µA
0.61187744140625	68.7286678264768	1.04400634765625E-05	0.61248779296875	292	0.0458774414062502	0.147876253209101	0.612409492492676	1.27640949249268	100 µA
0.612945556640625	68.9422908259374	1.03363037109375E-05	0.613494873046875	293	0.0469455566406252	0.146406568143591	0.613417350769043	1.27741735076904	100 µA
0.614013671875	69.1559138253981	1.02325439453125E-05	0.6146240234375	294	0.0480136718750002	0.144936883078081	0.61454727935791	1.27854727935791	100 µA
0.615081787109375	69.3695368248588	1.0369873046875E-05	0.61566162109375	295	0.0490817871093752	0.146882054488314	0.615583847045898	1.2795838470459	100 µA
0.61614990234375	69.5831598243194	1.08062744140625E-05	0.61676025390625	296	0.0501499023437502	0.153063376969724	0.616679206848144	1.28067920684814	100 µA
0.617218017578125	69.7967828237801	1.07269287109375E-05	0.617889404296875	297	0.0512180175781252	0.151939500154922	0.617808952331543	1.28180895233154	100 µA
0.6182861328125	70.0104058232407	1.041259765625E-05	0.618927001953125	298	0.0522861328125002	0.147487218927054	0.618848907470703	1.2828489074707	100 µA
0.619354248046875	70.2240288227014	1.05987548828125E-05	0.61993408203125	299	0.0533542480468752	0.150124006838704	0.619854591369629	1.28385459136963	100 µA
0.62042236328125	70.437651822162	1.07757568359375E-05	0.62109375	300	0.0544223632812502	0.152631116656339	0.621012931823731	1.28501293182373	100 µA
0.621490478515625	70.6512748216227	1.048583984375E-05	0.622161865234375	301	0.0554904785156252	0.148524643679178	0.622083221435547	1.28608322143555	100 µA
0.62255859375	70.8648978210833	1.06781005859375E-05	0.62322998046875	302	0.0565585937500002	0.151247883653506	0.623149894714355	1.28714989471436	100 µA
0.623626708984375	71.078520820544	1.10992431640625E-05	0.624298095703125	303	0.0576267089843752	0.157213075978222	0.624214851379395	1.28821485137939	100 µA
0.62469482421875	71.2921438200046	1.08673095703125E-05	0.6253662109375	304	0.0586948242187502	0.153927897596494	0.625284706115723	1.28928470611572	100 µA
0.625762939453125	71.5057668194653	1.07208251953125E-05	0.626373291015625	305	0.0597629394531252	0.151853048092245	0.62629288482666	1.29029288482666	100 µA
0.6268310546875	71.7193898189259	1.07086181640625E-05	0.627471923828125	306	0.0608310546875002	0.151680143966891	0.627391609191895	1.29139160919189	100 µA
0.627899169921875	71.9330128183866	1.0479736328125E-05	0.62860107421875	307	0.0618991699218752	0.148438191616501	0.628522476196289	1.29252247619629	100 µA
0.62896728515625	72.1466358178473	1.0595703125E-05	0.629547119140625	308	0.0629672851562502	0.150080780807365	0.629467651367188	1.29346765136719	100 µA
0.630035400390625	72.3602588173079	1.07421875E-05	0.630645751953125	309	0.0640354003906252	0.152155630311615	0.630565185546875	1.29456518554688	100 µA
0.631103515625	72.5738818167686	1.07879638671875E-05	0.63177490234375	310	0.0651035156250002	0.152804020781693	0.631693992614746	1.29569399261475	100 µA
0.632171630859375	72.7875048162292	1.083984375E-05	0.632904052734375	311	0.0661716308593752	0.153538863314448	0.63282275390625	1.29682275390625	100 µA
0.63323974609375	73.0011278156899	1.0601806640625E-05	0.633941650390625	312	0.0672397460937502	0.150167232870043	0.63386213684082	1.29786213684082	100 µA
0.634307861328125	73.2147508151505	1.07757568359375E-05	0.63494873046875	313	0.0683078613281252	0.152631116656339	0.634867912292481	1.29886791229248	100 µA
0.6353759765625	73.4283738146112	1.0400390625E-05	0.63604736328125	314	0.0693759765625002	0.1473143148017	0.635969360351562	1.29996936035156	100 µA
0.636444091796875	73.6419968140718	1.03790283203125E-05	0.637115478515625	315	0.0704440917968752	0.14701173258233	0.637037635803223	1.30103763580322	100 µA
0.63751220703125	73.8556198135325	1.06658935546875E-05	0.638214111328125	316	0.0715122070312502	0.151074979528152	0.638134117126465	1.30213411712646	100 µA
0.638580322265625	74.0692428129931	1.0723876953125E-05	0.639251708984375	317	0.0725803222656252	0.151896274123584	0.639171279907227	1.30317127990723	100 µA
0.6396484375	74.2828658124538	1.05438232421875E-05	0.640350341796875	318	0.0736484375000002	0.149345938274611	0.640271263122559	1.30427126312256	100 µA
0.640716552734375	74.4964888119144	1.063232421875E-05	0.641357421875	319	0.0747165527343752	0.150599493183428	0.641277679443359	1.30527767944336	100 µA
0.64178466796875	74.7101118113751	1.041259765625E-05	0.64251708984375	320	0.0757846679687502	0.147487218927054	0.642438995361328	1.30643899536133	100 µA
0.642852783203125	74.9237348108358	1.0247802734375E-05	0.64349365234375	321	0.0768527832031252	0.145153013234773	0.643416793823242	1.30741679382324	100 µA
0.6439208984375	75.1373578102964	1.033935546875E-05	0.64459228515625	322	0.0779208984375002	0.146449794174929	0.644514739990234	1.30851473999023	100 µA
0.644989013671875	75.3509808097571	1.053466796875E-05	0.64569091796875	323	0.0789890136718752	0.149216260180595	0.645611907958984	1.30961190795898	100 µA
0.64605712890625	75.5646038092177	1.0394287109375E-05	0.646759033203125	324	0.0800571289062502	0.147227862739023	0.646681076049805	1.3106810760498	100 µA
0.647125244140625	75.7782268086784	1.03790283203125E-05	0.647796630859375	325	0.0811252441406252	0.14701173258233	0.647718788146973	1.31171878814697	100 µA
0.648193359375	75.991849808139	1.04400634765625E-05	0.64886474609375	326	0.0821933593750002	0.147876253209101	0.648786445617676	1.31278644561768	100 µA
0.649261474609375	76.2054728075997	1.0198974609375E-05	0.649932861328125	327	0.0832614746093752	0.144461396733357	0.649856369018555	1.31385636901855	100 µA
0.65032958984375	76.4190958070603	1.005859375E-05	0.6510009765625	328	0.0843295898437502	0.142472999291785	0.650925537109375	1.31492553710937	100 µA
0.651397705078125	76.632718806521	1.01654052734375E-05	0.652069091796875	329	0.0853977050781252	0.143985910388633	0.651992851257324	1.31599285125732	100 µA
0.6524658203125	76.8463418059816	1.00006103515625E-05	0.653106689453125	330	0.0864658203125002	0.141651704696353	0.653031684875488	1.31703168487549	100 µA
0.653533935546875	77.0599648054423	1.02386474609375E-05	0.6541748046875	331	0.0875339355468752	0.145023335140758	0.654098014831543	1.31809801483154	100 µA
0.65460205078125	77.2735878049029	1.02020263671875E-05	0.65521240234375	332	0.0886020507812502	0.144504622764696	0.655135887145996	1.319135887146	100 µA
0.655670166015625	77.4872108043636	9.9761962890625E-06	0.656402587890625	333	0.0896701660156252	0.141305896445645	0.656327766418457	1.32032776641846	100 µA
0.65673828125	77.7008338038243	9.8541259765625E-06	0.65740966796875	334	0.0907382812500002	0.139576855192103	0.657335762023926	1.32133576202393	100 µA
0.657806396484375	77.9144568032849	9.9395751953125E-06	0.65850830078125	335	0.0918063964843752	0.140787184069582	0.658433753967285	1.32243375396729	100 µA
0.65887451171875	78.1280798027456	9.9761962890625E-06	0.65960693359375	336	0.0928745117187502	0.141305896445645	0.659532112121582	1.32353211212158	100 µA
0.659942626953125	78.3417028022062	9.86328125E-06	0.66058349609375	337	0.0939426269531252	0.139706533286119	0.660509521484375	1.32450952148438	100 µA
0.6610107421875	78.5553258016669	1.0003662109375E-05	0.66168212890625	338	0.0950107421875002	0.141694930727691	0.66160710144043	1.32560710144043	100 µA
0.662078857421875	78.7689488011275	1.0137939453125E-05	0.6627197265625	339	0.0960788574218752	0.143596876106586	0.662643692016602	1.3266436920166	100 µA
0.66314697265625	78.9825718005882	1.0137939453125E-05	0.66387939453125	340	0.0971469726562502	0.143596876106586	0.663803359985352	1.32780335998535	100 µA
0.664215087890625	79.1961948000488	9.722900390625E-06	0.6649169921875	341	0.0982150878906252	0.137718135844547	0.66484407043457	1.32884407043457	100 µA
0.665283203125	79.4098177995095	9.9639892578125E-06	0.66595458984375	342	0.0992832031250002	0.14113299232029	0.665879859924316	1.32987985992432	100 µA
0.666351318359375	79.6234407989701	9.68017578125E-06	0.667022705078125	343	0.100351318359375	0.137112971405807	0.666950103759766	1.33095010375977	100 µA
0.66741943359375	79.8370637984308	9.5916748046875E-06	0.668121337890625	344	0.10141943359375	0.13585941649699	0.66804940032959	1.33204940032959	100 µA
0.668487548828125	80.0506867978914	9.6893310546875E-06	0.669097900390625	345	0.102487548828125	0.137242649499823	0.669025230407715	1.33302523040771	100 µA
0.6695556640625	80.2643097973521	9.674072265625E-06	0.670196533203125	346	0.1035556640625	0.13702651934313	0.670123977661133	1.33412397766113	100 µA
0.670623779296875	80.4779327968128	9.7869873046875E-06	0.67120361328125	347	0.104623779296875	0.138625882502656	0.671130210876465	1.33513021087646	100 µA
0.67169189453125	80.6915557962734	9.576416015625E-06	0.672393798828125	348	0.10569189453125	0.135643286340297	0.672321975708008	1.33632197570801	100 µA
0.672760009765625	80.9051787957341	9.86328125E-06	0.673492431640625	349	0.106760009765625	0.139706533286119	0.67341845703125	1.33741845703125	100 µA
0.673828125	81.1188017951947	9.70458984375E-06	0.674468994140625	350	0.107828125	0.137458779656516	0.674396209716797	1.3383962097168	100 µA
0.674896240234375	81.3324247946554	9.8785400390625E-06	0.67547607421875	351	0.108896240234375	0.139922663442812	0.675401985168457	1.33940198516846	100 µA
0.67596435546875	81.546047794116	9.765625E-06	0.676605224609375	352	0.10996435546875	0.138323300283286	0.676531982421875	1.34053198242187	100 µA
0.677032470703125	81.7596707935767	9.70458984375E-06	0.677764892578125	353	0.111032470703125	0.137458779656516	0.677692108154297	1.3416921081543	100 µA
0.6781005859375	81.9732937930373	9.6282958984375E-06	0.678802490234375	354	0.1121005859375	0.136378128873052	0.678730278015137	1.34273027801514	100 µA
0.679168701171875	82.186916792498	9.77783203125E-06	0.679840087890625	355	0.113168701171875	0.13849620440864	0.679766754150391	1.34376675415039	100 µA
0.68023681640625	82.4005397919586	9.796142578125E-06	0.68096923828125	356	0.11423681640625	0.138755560596671	0.680895767211914	1.34489576721191	100 µA
0.681304931640625	82.6141627914193	9.674072265625E-06	0.682037353515625	357	0.115304931640625	0.13702651934313	0.681964797973633	1.34596479797363	100 µA
0.682373046875	82.8277857908799	9.5184326171875E-06	0.68310546875	358	0.116373046875	0.134821991744865	0.683034080505371	1.34703408050537	100 µA
0.683441162109375	83.0414087903406	9.6160888671875E-06	0.68414306640625	359	0.117441162109375	0.136205224747698	0.684070945739746	1.34807094573975	100 µA
0.68450927734375	83.2550317898013	9.3902587890625E-06	0.685150146484375	360	0.11850927734375	0.133006498428647	0.685079719543457	1.34907971954346	100 µA
0.685577392578125	83.4686547892619	9.674072265625E-06	0.686309814453125	361	0.119577392578125	0.13702651934313	0.686237258911133	1.35023725891113	100 µA
0.6866455078125	83.6822777887226	9.912109375E-06	0.687347412109375	362	0.1206455078125	0.140398149787535	0.687273071289062	1.35127307128906	100 µA
0.687713623046875	83.8959007881832	9.77783203125E-06	0.6883544921875	363	0.121713623046875	0.13849620440864	0.688281158447266	1.35228115844727	100 µA
0.68878173828125	84.1095237876439	9.8968505859375E-06	0.689453125	364	0.12278173828125	0.140182019630843	0.689378898620605	1.35337889862061	100 µA
0.689849853515625	84.3231467871045	9.6832275390625E-06	0.6905517578125	365	0.123849853515625	0.137156197437146	0.690479133605957	1.35447913360596	100 µA
0.69091796875	84.5367697865652	9.55810546875E-06	0.6915283203125	366	0.12491796875	0.135383930152266	0.691456634521484	1.35545663452148	100 µA
0.691986083984375	84.7503927860258	9.576416015625E-06	0.692596435546875	367	0.125986083984375	0.135643286340297	0.692524612426758	1.35652461242676	100 µA
0.69305419921875	84.9640157854865	9.796142578125E-06	0.6937255859375	368	0.12705419921875	0.138755560596671	0.693652114868164	1.35765211486816	100 µA
0.694122314453125	85.1776387849471	9.7320556640625E-06	0.694732666015625	369	0.128122314453125	0.137847813938562	0.694659675598145	1.35865967559814	100 µA
0.6951904296875	85.3912617844078	9.80224609375E-06	0.695892333984375	370	0.1291904296875	0.138842012659348	0.695818817138672	1.35981881713867	100 µA
0.696258544921875	85.6048847838684	9.710693359375E-06	0.696990966796875	371	0.130258544921875	0.137545231719193	0.69691813659668	1.36091813659668	100 µA
0.69732666015625	85.8185077833291	9.8052978515625E-06	0.697967529296875	372	0.13132666015625	0.138885238690687	0.697893989562988	1.36189398956299	100 µA
0.698394775390625	86.0321307827897	9.8297119140625E-06	0.699127197265625	373	0.132394775390625	0.139231046941395	0.69905347442627	1.36305347442627	100 µA
0.699462890625	86.2457537822504	1.009521484375E-05	0.7001953125	374	0.133462890625	0.142991711667847	0.700119598388672	1.36411959838867	100 µA
0.700531005859375	86.4593767817111	9.9761962890625E-06	0.701263427734375	375	0.134531005859375	0.141305896445645	0.701188606262207	1.36518860626221	100 µA
0.70159912109375	86.6729997811717	9.7991943359375E-06	0.702362060546875	376	0.13559912109375	0.13879878662801	0.702288566589355	1.36628856658936	100 µA
0.702667236328125	86.8866227806324	9.796142578125E-06	0.7032470703125	377	0.136667236328125	0.138755560596671	0.703173599243164	1.36717359924316	100 µA
0.7037353515625	87.100245780093	9.7747802734375E-06	0.70440673828125	378	0.1377353515625	0.138452978377302	0.704333427429199	1.3683334274292	100 µA
0.704803466796875	87.3138687795537	1.011962890625E-05	0.70550537109375	379	0.138803466796875	0.143337519918555	0.705429473876953	1.36942947387695	100 µA
0.70587158203125	87.5274917790143	1.021728515625E-05	0.706512451171875	380	0.13987158203125	0.144720752921388	0.706435821533203	1.3704358215332	100 µA
0.706939697265625	87.741114778475	1.00341796875E-05	0.707611083984375	381	0.140939697265625	0.142127191041076	0.707535827636719	1.37153582763672	100 µA
0.7080078125	87.9547377779356	1.02447509765625E-05	0.708740234375	382	0.1420078125	0.145109787203435	0.708663398742676	1.37266339874268	100 µA
0.709075927734375	88.1683607773963	9.906005859375E-06	0.70977783203125	383	0.143075927734375	0.140311697724858	0.709703536987305	1.3737035369873	100 µA
0.71014404296875	88.3819837768569	1.00830078125E-05	0.710845947265625	384	0.14414404296875	0.142818807542493	0.710770324707031	1.37477032470703	100 µA
0.711212158203125	88.5956067763176	1.03240966796875E-05	0.711822509765625	385	0.145212158203125	0.146233664018237	0.711745079040527	1.37574507904053	100 µA
0.7122802734375	88.8092297757782	1.03515625E-05	0.7130126953125	386	0.1462802734375	0.146622698300283	0.71293505859375	1.37693505859375	100 µA
0.713348388671875	89.0228527752389	1.01715087890625E-05	0.71405029296875	387	0.147348388671875	0.14407236245131	0.713974006652832	1.37797400665283	100 µA
0.71441650390625	89.2364757746996	1.03790283203125E-05	0.715087890625	388	0.14841650390625	0.14701173258233	0.715010047912598	1.3790100479126	100 µA
0.715484619140625	89.4500987741602	1.03485107421875E-05	0.71624755859375	389	0.149484619140625	0.146579472268945	0.716169944763184	1.38016994476318	100 µA
0.716552734375	89.6637217736209	1.02996826171875E-05	0.71722412109375	390	0.150552734375	0.145887855767528	0.717146873474121	1.38114687347412	100 µA
0.717620849609375	89.8773447730815	1.05010986328125E-05	0.718292236328125	391	0.151620849609375	0.148740773835871	0.718213478088379	1.38221347808838	100 µA
0.71868896484375	90.0909677725422	1.0333251953125E-05	0.719390869140625	392	0.15268896484375	0.146363342112252	0.719313369750977	1.38331336975098	100 µA
0.719757080078125	90.3045907720028	1.07421875E-05	0.72052001953125	393	0.153757080078125	0.152155630311615	0.720439453125	1.384439453125	100 µA
0.7208251953125	90.5182137714635	1.08642578125E-05	0.721466064453125	394	0.1548251953125	0.153884671565156	0.721384582519531	1.38538458251953	100 µA
0.721893310546875	90.7318367709241	1.07391357421875E-05	0.722625732421875	395	0.155893310546875	0.152112404280276	0.722545188903809	1.38654518890381	100 µA
0.72296142578125	90.9454597703848	1.06658935546875E-05	0.72369384765625	396	0.15696142578125	0.151074979528152	0.72361385345459	1.38761385345459	100 µA
0.724029541015625	91.1590827698454	1.06170654296875E-05	0.72479248046875	397	0.158029541015625	0.150383363026735	0.724712852478027	1.38871285247803	100 µA
0.72509765625	91.3727057693061	1.0797119140625E-05	0.725830078125	398	0.15909765625	0.152933698875708	0.725749099731445	1.38974909973145	100 µA
0.726165771484375	91.5863287687667	1.10565185546875E-05	0.72686767578125	399	0.160165771484375	0.156607911539483	0.72678475189209	1.39078475189209	100 µA
0.72723388671875	91.7999517682274	1.08978271484375E-05	0.727935791015625	400	0.16123388671875	0.15436015790988	0.727854057312012	1.39185405731201	100 µA
0.728302001953125	92.0135747676881	1.12091064453125E-05	0.72900390625	401	0.162302001953125	0.158769213106409	0.72891983795166	1.39291983795166	100 µA
0.7293701171875	92.2271977671487	1.1285400390625E-05	0.73004150390625	402	0.1633701171875	0.159849863889873	0.72995686340332	1.39395686340332	100 µA
0.730438232421875	92.4408207666094	1.12396240234375E-05	0.7310791015625	403	0.164438232421875	0.159201473419795	0.730994804382324	1.39499480438232	100 µA
0.73150634765625	92.65444376607	1.112060546875E-05	0.732269287109375	404	0.16550634765625	0.157515658197592	0.732185882568359	1.39618588256836	100 µA
0.732574462890625	92.8680667655307	1.15020751953125E-05	0.73333740234375	405	0.166574462890625	0.162918912114908	0.733251136779785	1.39725113677979	100 µA
0.733642578125	93.0816897649913	1.162109375E-05	0.734375	406	0.167642578125	0.16460472733711	0.734287841796875	1.39828784179688	100 µA
0.734710693359375	93.295312764452	1.16973876953125E-05	0.735443115234375	407	0.168710693359375	0.165685378120574	0.73535538482666	1.39935538482666	100 µA
0.73577880859375	93.5089357639126	1.175537109375E-05	0.73651123046875	408	0.16977880859375	0.166506672716006	0.736423065185547	1.40042306518555	100 µA
0.736846923828125	93.7225587633733	1.14044189453125E-05	0.737548828125	409	0.170846923828125	0.161535679112075	0.73746329498291	1.40146329498291	100 µA
0.7379150390625	93.9361817628339	1.18408203125E-05	0.738616943359375	410	0.1719150390625	0.167717001593484	0.738528137207031	1.40252813720703	100 µA
0.738983154296875	94.1498047622946	1.19415283203125E-05	0.739776611328125	411	0.172983154296875	0.169143460627656	0.739687049865723	1.40368704986572	100 µA
0.74005126953125	94.3634277617552	1.2115478515625E-05	0.74072265625	412	0.17405126953125	0.171607344413952	0.740631790161133	1.40463179016113	100 µA
0.741119384765625	94.5770507612159	1.20941162109375E-05	0.741851806640625	413	0.175119384765625	0.171304762194582	0.741761100769043	1.40576110076904	100 µA
0.7421875	94.7906737606766	1.22955322265625E-05	0.742889404296875	414	0.1761875	0.174157680262925	0.742797187805176	1.40679718780518	100 µA
0.743255615234375	95.0042967601372	1.1956787109375E-05	0.743927001953125	415	0.177255615234375	0.169359590784348	0.743837326049805	1.4078373260498	100 µA
0.74432373046875	95.2179197595979	1.21124267578125E-05	0.745086669921875	416	0.17832373046875	0.171564118382613	0.744995826721191	1.40899582672119	100 µA
0.745391845703125	95.4315427590585	1.24237060546875E-05	0.74609375	417	0.179391845703125	0.175973173579143	0.74600057220459	1.41000057220459	100 µA
0.7464599609375	95.6451657585192	1.2469482421875E-05	0.74713134765625	418	0.1804599609375	0.176621564049221	0.747037826538086	1.41103782653809	100 µA
0.747528076171875	95.8587887579798	1.23016357421875E-05	0.748260498046875	419	0.181528076171875	0.174244132325602	0.748168235778809	1.41216823577881	100 µA
0.74859619140625	96.0724117574405	1.23931884765625E-05	0.749359130859375	420	0.18259619140625	0.175540913265758	0.749266181945801	1.4132661819458	100 µA
0.749664306640625	96.2860347569011	1.2445068359375E-05	0.7503662109375	421	0.183664306640625	0.176275755798513	0.750272872924805	1.4142728729248	100 µA
0.750732421875	96.4996577563618	1.2652587890625E-05	0.750732421875	422	0.184732421875	0.179215125929533	0.75063752746582	1.41463752746582	100 µA
0.751800537109375	96.7132807558224	1.26800537109375E-05	0.75225830078125	423	0.185800537109375	0.179604160211579	0.752163200378418	1.41616320037842	100 µA
0.75286865234375	96.9269037552831	1.27716064453125E-05	0.7525634765625	424	0.18686865234375	0.180900941151735	0.75246768951416	1.41646768951416	100 µA
0.753936767578125	97.1405267547437	1.259765625E-05	0.75439453125	425	0.187936767578125	0.178437057365439	0.754300048828125	1.41830004882812	100 µA
0.7550048828125	97.3541497542044	1.2603759765625E-05	0.7550048828125	426	0.1890048828125	0.178523509428116	0.754910354614258	1.41891035461426	100 µA
0.756072998046875	97.5677727536651	1.29058837890625E-05	0.75653076171875	427	0.190072998046875	0.18280288653063	0.756433967590332	1.42043396759033	100 µA
0.75714111328125	97.7813957531257	1.30645751953125E-05	0.75714111328125	428	0.19114111328125	0.185050640160234	0.757043128967285	1.42104312896729	100 µA
0.758209228515625	97.9950187525864	1.3104248046875E-05	0.7586669921875	429	0.192209228515625	0.185612578567635	0.758568710327148	1.42256871032715	100 µA
0.75927734375	98.208641752047	1.31927490234375E-05	0.7598876953125	430	0.19327734375	0.186866133476452	0.759788749694824	1.42378874969482	100 µA
0.760345458984375	98.4222647515077	1.3287353515625E-05	0.76080322265625	431	0.194345458984375	0.188206140447946	0.760703567504883	1.42470356750488	100 µA
0.76141357421875	98.6358877509683	1.328125E-05	0.76171875	432	0.19541357421875	0.188119688385269	0.761619140625	1.425619140625	100 µA
0.762481689453125	98.849510750429	1.33758544921875E-05	0.762939453125	433	0.196481689453125	0.189459695356763	0.762839134216309	1.42683913421631	100 µA
0.7635498046875	99.0631337498896	1.3519287109375E-05	0.7635498046875	434	0.1975498046875	0.191491318829674	0.76344841003418	1.42744841003418	100 µA
0.764617919921875	99.2767567493503	1.39129638671875E-05	0.765380859375	435	0.198617919921875	0.197067476872344	0.765276512145996	1.429276512146	100 µA
0.76568603515625	99.4903797488109	1.38580322265625E-05	0.76629638671875	436	0.19968603515625	0.196289408308251	0.766192451477051	1.43019245147705	100 µA
0.766754150390625	99.7040027482716	1.397705078125E-05	0.76690673828125	437	0.200754150390625	0.197975223530453	0.766801910400391	1.43080191040039	100 µA
0.767822265625	99.9176257477322	1.3946533203125E-05	0.767822265625	438	0.201822265625	0.197542963217068	0.767717666625977	1.43171766662598	100 µA
0.768890380859375	100.131248747193	1.38397216796875E-05	0.76934814453125	439	0.202890380859375	0.19603005212022	0.769244346618652	1.43324434661865	100 µA
0.76995849609375	100.344871746654	1.4190673828125E-05	0.77056884765625	440	0.20395849609375	0.20100104572415	0.770462417602539	1.43446241760254	100 µA
0.771026611328125	100.558494746114	1.45172119140625E-05	0.7708740234375	441	0.205026611328125	0.205626231077373	0.770765144348145	1.43476514434814	100 µA
0.7720947265625	100.772117745575	1.46392822265625E-05	0.7720947265625	442	0.2060947265625	0.207355272330914	0.771984931945801	1.4359849319458	100 µA
0.773162841796875	100.985740745036	1.4837646484375E-05	0.77301025390625	443	0.207162841796875	0.210164964367918	0.772898971557617	1.43689897155762	100 µA
0.77423095703125	101.199363744496	1.488037109375E-05	0.7745361328125	444	0.20823095703125	0.210770128806657	0.774424530029297	1.4384245300293	100 µA
0.775299072265625	101.412986743957	1.49627685546875E-05	0.7757568359375	445	0.209299072265625	0.211937231652797	0.77564461517334	1.43964461517334	100 µA
0.7763671875	101.626609743417	1.50634765625E-05	0.7763671875	446	0.2103671875	0.213363690686969	0.776254211425781	1.44025421142578	100 µA
0.777435302734375	101.840232742878	1.55670166015625E-05	0.77728271484375	447	0.211435302734375	0.220495985857826	0.777165962219238	1.44116596221924	100 µA
0.77850341796875	102.053855742339	1.59820556640625E-05	0.77850341796875	448	0.21250341796875	0.226374726119865	0.77838355255127	1.44238355255127	100 µA
0.779571533203125	102.267478741799	1.59881591796875E-05	0.77880859375	449	0.213571533203125	0.226461178182542	0.778688682556152	1.44268868255615	100 µA
0.7806396484375	102.48110174126	1.62933349609375E-05	0.7806396484375	450	0.2146396484375	0.230783781316395	0.780517448425293	1.44451744842529	100 µA
0.781707763671875	102.694724740721	1.65557861328125E-05	0.78094482421875	451	0.215707763671875	0.234501220011508	0.780820655822754	1.44482065582275	100 µA
0.78277587890625	102.908347740181	1.65374755859375E-05	0.7830810546875	452	0.21677587890625	0.234241863823477	0.782957023620605	1.44695702362061	100 µA
0.783843994140625	103.121970739642	1.7730712890625E-05	0.78369140625	453	0.217843994140625	0.251143242076841	0.78355842590332	1.44755842590332	100 µA
0.784912109375	103.335593739103	1.7803955078125E-05	0.784912109375	454	0.218912109375	0.252180666828966	0.784778579711914	1.44877857971191	100 µA
0.785980224609375	103.549216738563	1.7852783203125E-05	0.78643798828125	455	0.219980224609375	0.252872283330382	0.786304092407227	1.45030409240723	100 µA
0.78704833984375	103.762839738024	1.82830810546875E-05	0.7867431640625	456	0.22104833984375	0.258967153749115	0.78660604095459	1.45060604095459	100 µA
0.788116455078125	103.976462737485	1.893310546875E-05	0.7879638671875	457	0.222116455078125	0.268174298424221	0.787821868896484	1.45182186889648	100 µA
0.7891845703125	104.190085736945	1.95220947265625E-05	0.78857421875	458	0.2231845703125	0.276516922472557	0.788427803039551	1.45242780303955	100 µA
0.790252685546875	104.403708736406	1.98516845703125E-05	0.7904052734375	459	0.224252685546875	0.281185333857118	0.790256385803223	1.45425638580322	100 µA
0.79132080078125	104.617331735867	2.02667236328125E-05	0.7916259765625	460	0.22532080078125	0.287064074119157	0.791473976135254	1.45547397613525	100 µA
0.792388916015625	104.830954735327	2.06390380859375E-05	0.79315185546875	461	0.226388916015625	0.292337649942458	0.792997062683105	1.45699706268311	100 µA
0.79345703125	105.044577734788	2.14996337890625E-05	0.79376220703125	462	0.22745703125	0.304527390779922	0.793600959777832	1.45760095977783	100 µA
0.794525146484375	105.258200734249	2.22412109375E-05	0.7952880859375	463	0.228525146484375	0.315031316395184	0.795121276855469	1.45912127685547	100 µA
0.79559326171875	105.471823733709	2.28515625E-05	0.79559326171875	464	0.22959326171875	0.32367652266289	0.795421875	1.459421875	100 µA
0.796661376953125	105.68544673317	2.34832763671875E-05	0.797119140625	465	0.230661376953125	0.332624311149965	0.796943016052246	1.46094301605225	100 µA
0.7977294921875	105.899069732631	2.4163818359375E-05	0.79833984375	466	0.2317294921875	0.342263716138456	0.798158615112305	1.4621586151123	100 µA
0.798797607421875	106.112692732091	2.5140380859375E-05	0.79925537109375	467	0.232797607421875	0.356096046166785	0.799066818237305	1.4630668182373	100 µA
0.79986572265625	106.326315731552	2.57568359375E-05	0.80047607421875	468	0.23386572265625	0.364827704497167	0.800282897949219	1.46428289794922	100 µA
0.800933837890625	106.539938731013	2.69927978515625E-05	0.80108642578125	469	0.234933837890625	0.382334247189271	0.800883979797363	1.46488397979736	100 µA
0.802001953125	106.753561730473	2.81219482421875E-05	0.80230712890625	470	0.236001953125	0.398327878784526	0.802096214294434	1.46609621429443	100 µA
0.803070068359375	106.967184729934	2.90863037109375E-05	0.8038330078125	471	0.237070068359375	0.4119873046875	0.803614860534668	1.46761486053467	100 µA
0.80413818359375	107.180807729394	2.99713134765625E-05	0.804443359375	472	0.23813818359375	0.424522853775673	0.804218574523926	1.46821857452393	100 µA
0.805206298828125	107.394430728855	3.14453125E-05	0.80596923828125	473	0.239206298828125	0.445401026912181	0.8057333984375	1.4697333984375	100 µA
0.8062744140625	107.608053728316	3.26141357421875E-05	0.8062744140625	474	0.2402744140625	0.461956596914837	0.806029808044434	1.47002980804443	100 µA
0.807342529296875	107.821676727776	3.41827392578125E-05	0.80718994140625	475	0.241342529296875	0.48417477702284	0.806933570861816	1.47093357086182	100 µA
0.80841064453125	108.035299727237	3.572998046875E-05	0.8087158203125	476	0.24241064453125	0.506090374911473	0.808447845458984	1.47244784545898	100 µA
0.809478759765625	108.248922726698	3.71978759765625E-05	0.80963134765625	477	0.243478759765625	0.526882095985305	0.809352363586426	1.47335236358643	100 µA
0.810546875	108.462545726158	3.897705078125E-05	0.810546875	478	0.244546875	0.552082872255666	0.810254547119141	1.47425454711914	100 µA
0.811614990234375	108.676168725619	4.0972900390625E-05	0.8123779296875	479	0.245614990234375	0.580352696751062	0.81207063293457	1.47607063293457	100 µA
0.81268310546875	108.88979172508	4.293212890625E-05	0.81268310546875	480	0.24668310546875	0.608103808870397	0.812361114501953	1.47636111450195	100 µA
0.813751220703125	109.10341472454	4.4952392578125E-05	0.8135986328125	481	0.247751220703125	0.636719441616501	0.813261489868164	1.47726148986816	100 µA
0.8148193359375	109.317037724001	4.72412109375E-05	0.8148193359375	482	0.2488193359375	0.669138965120397	0.814465026855469	1.47846502685547	100 µA
0.815887451171875	109.530660723462	4.9530029296875E-05	0.8160400390625	483	0.249887451171875	0.701558488624292	0.815668563842773	1.47966856384277	100 µA
0.81695556640625	109.744283722922	5.194091796875E-05	0.81756591796875	484	0.25095556640625	0.735707053381728	0.817176361083984	1.48117636108398	100 µA
0.818023681640625	109.957906722383	5.474853515625E-05	0.81756591796875	485	0.252023681640625	0.775475002213173	0.817155303955078	1.48115530395508	100 µA
0.819091796875	110.171529721844	5.7952880859375E-05	0.8184814453125	486	0.253091796875	0.820862335118626	0.818046798706055	1.48204679870605	100 µA
0.820159912109375	110.385152721304	6.085205078125E-05	0.82000732421875	487	0.254159912109375	0.861927064890227	0.819550933837891	1.48355093383789	100 µA
0.82122802734375	110.598775720765	6.3720703125E-05	0.8209228515625	488	0.25522802734375	0.902559534348442	0.820444946289063	1.48444494628906	100 µA
0.822296142578125	110.812398720226	6.7169189453125E-05	0.82305908203125	489	0.256296142578125	0.951404949760977	0.822555313110352	1.48655531311035	100 µA
0.8233642578125	111.026021719686	7.1258544921875E-05	0.82366943359375	490	0.2573642578125	1.0093278317546	0.823134994506836	1.48713499450684	100 µA
0.824432373046875	111.239644719147	7.53173828125E-05	0.8245849609375	491	0.258432373046875	1.06681845343484	0.824020080566406	1.48802008056641	100 µA
0.82550048828125	111.453267718608	7.9132080078125E-05	0.82550048828125	492	0.25950048828125	1.120850992608	0.824906997680664	1.48890699768066	100 µA
0.826568603515625	111.666890718068	8.343505859375E-05	0.826416015625	493	0.260568603515625	1.18179969679533	0.825790252685547	1.48979025268555	100 µA
0.82763671875	111.880513717529	8.7921142578125E-05	0.82763671875	494	0.26163671875	1.24534196286296	0.826977310180664	1.49097731018066	100 µA
0.828704833984375	112.09413671699	9.28955078125E-05	0.82855224609375	495	0.262704833984375	1.31580039394476	0.827855529785156	1.49185552978516	100 µA
0.82977294921875	112.30775971645	9.8388671875E-05	0.83038330078125	496	0.26377294921875	1.39360725035411	0.829645385742187	1.49364538574219	100 µA
0.830841064453125	112.521382715911	0.000103668212890625	0.83099365234375	497	0.264841064453125	1.46838828456976	0.83021614074707	1.49421614074707	100 µA
0.8319091796875	112.735005715371	0.000109130859375	0.83221435546875	498	0.2659091796875	1.54576288066572	0.831395874023438	1.49539587402344	100 µA
0.832977294921875	112.948628714832	0.0001151123046875	0.83343505859375	499	0.266977294921875	1.63048590208924	0.832571716308594	1.49657171630859	100 µA
0.83404541015625	113.162251714293	0.000121734619140625	0.8343505859375	500	0.26804541015625	1.72428639009384	0.833437576293945	1.49743757629395	100 µA
0.835113525390625	113.375874713753	0.000128204345703125	0.83587646484375	501	0.269113525390625	1.81592557653152	0.834914932250977	1.49891493225098	100 µA
0.836181640625	113.589497713214	0.00013531494140625	0.83648681640625	502	0.270181640625	1.91664222955028	0.835471954345703	1.4994719543457	100 µA
0.837249755859375	113.803120712675	0.000142669677734375	0.83709716796875	503	0.271249755859375	2.02081696507613	0.836027145385742	1.50002714538574	100 µA
0.83831787109375	114.016743712135	0.00014996337890625	0.8380126953125	504	0.27231787109375	2.12412717997521	0.836887969970703	1.5008879699707	100 µA
0.839385986328125	114.230366711596	0.00015838623046875	0.83953857421875	505	0.273385986328125	2.24343102646955	0.838350677490234	1.50235067749023	100 µA
0.8404541015625	114.443989711057	0.00016729736328125	0.84075927734375	506	0.2744541015625	2.36965103797805	0.839504547119141	1.50350454711914	100 µA
0.841522216796875	114.657612710517	0.000176025390625	0.8416748046875	507	0.275522216796875	2.49327748760623	0.840354614257813	1.50435461425781	100 µA
0.84259033203125	114.871235709978	0.00018511962890625	0.84228515625	508	0.27659033203125	2.62209106099504	0.840896759033203	1.5048967590332	100 µA
0.843658447265625	115.084858709439	0.000195037841796875	0.8441162109375	509	0.277658447265625	2.76257566284526	0.842653427124023	1.50665342712402	100 µA
0.8447265625	115.298481708899	0.000205169677734375	0.84503173828125	510	0.2787265625	2.90608608688916	0.843492965698242	1.50749296569824	100 µA
0.845794677734375	115.51210470836	0.0002161865234375	0.84686279296875	511	0.279794677734375	3.06213206002125	0.845241394042969	1.50924139404297	100 µA
0.84686279296875	115.725727707821	0.0002274169921875	0.84686279296875	512	0.28086279296875	3.22120385534703	0.845157165527344	1.50915716552734	100 µA
0.847930908203125	115.939350707281	0.0002386474609375	0.84869384765625	513	0.281930908203125	3.3802756506728	0.846903991699219	1.51090399169922	100 µA
0.8489990234375	116.152973706742	0.00025048828125	0.84869384765625	514	0.2829990234375	3.54799265226629	0.846815185546875	1.51081518554687	100 µA
0.850067138671875	116.366596706203	0.0002637939453125	0.8502197265625	515	0.284067138671875	3.73645814890227	0.848241271972656	1.51224127197266	100 µA
0.85113525390625	116.580219705663	0.00027716064453125	0.850830078125	516	0.28513525390625	3.92578816616501	0.848751373291016	1.51275137329102	100 µA
0.852203369140625	116.793842705124	0.000291534423828125	0.85205078125	517	0.286203369140625	4.12938277376948	0.849864273071289	1.51386427307129	100 µA
0.853271484375	117.007465704585	0.00030572509765625	0.853271484375	518	0.287271484375	4.33038381949363	0.850978546142578	1.51497854614258	100 µA
0.854339599609375	117.221088704045	0.000321075439453125	0.8544921875	519	0.288339599609375	4.54781075712642	0.852084121704102	1.5160841217041	100 µA
0.85540771484375	117.434711703506	0.000336456298828125	0.8551025390625	520	0.28940771484375	4.76566995507259	0.852579116821289	1.51657911682129	100 µA
0.856475830078125	117.648334702967	0.00035235595703125	0.8563232421875	521	0.290475830078125	4.99087757834632	0.853680572509766	1.51768057250977	100 µA
0.8575439453125	117.861957702427	0.0003695068359375	0.858154296875	522	0.2915439453125	5.23380787446884	0.855382995605469	1.51938299560547	100 µA
0.858612060546875	118.075580701888	0.00038726806640625	0.8587646484375	523	0.292612060546875	5.48538337685907	0.855860137939453	1.51986013793945	100 µA
0.85968017578125	118.289203701348	0.000405029296875	0.859375	524	0.29368017578125	5.73695887924929	0.856337280273437	1.52033728027344	100 µA
0.860748291015625	118.502826700809	0.000423797607421875	0.8612060546875	525	0.294748291015625	6.00279897198123	0.858027572631836	1.52202757263184	100 µA
0.86181640625	118.71644970027	0.00044390869140625	0.8624267578125	526	0.29581640625	6.28765851850213	0.859097442626953	1.52309744262695	100 µA
0.862884521484375	118.93007269973	0.000463531494140625	0.86334228515625	527	0.296884521484375	6.56560190000885	0.859865798950195	1.5238657989502	100 µA
0.86395263671875	119.143695699191	0.000484161376953125	0.86395263671875	528	0.29795263671875	6.8578098718573	0.860321426391602	1.5243214263916	100 µA
0.865020751953125	119.357318698652	0.000506103515625	0.86517333984375	529	0.299020751953125	7.1686050371813	0.861377563476562	1.52537756347656	100 µA
0.8660888671875	119.570941698112	0.000528076171875	0.86639404296875	530	0.3000888671875	7.4798324628187	0.862433471679688	1.52643347167969	100 µA
0.867156982421875	119.784564697573	0.00055120849609375	0.86700439453125	531	0.301156982421875	7.80748578036473	0.862870330810547	1.52687033081055	100 µA
0.86822509765625	119.998187697034	0.00057513427734375	0.86822509765625	532	0.30222509765625	8.14637786605878	0.863911590576172	1.52791159057617	100 µA
0.869293212890625	120.211810696494	0.000599029541015625	0.869140625	533	0.303293212890625	8.48483769143945	0.864647903442383	1.52864790344238	100 µA
0.870361328125	120.425433695955	0.00062347412109375	0.870361328125	534	0.304361328125	8.83107820246105	0.865685272216797	1.5296852722168	100 µA
0.871429443359375	120.639056695416	0.0006494140625	0.87127685546875	535	0.305429443359375	9.19849946883853	0.86640625	1.53040625	1 mA
0.87249755859375	120.852679694876	0.00067626953125	0.8721923828125	536	0.30649755859375	9.57888854461756	0.867120361328125	1.53112036132813	1 mA
0.873565673828125	121.066302694337	0.00070281982421875	0.87371826171875	537	0.307565673828125	9.95495501726275	0.868447113037109	1.53244711303711	1 mA
0.8746337890625	121.279925693798	0.000731201171875	0.87493896484375	538	0.3086337890625	10.356957108711	0.869454956054687	1.53345495605469	1 mA
0.875701904296875	121.493548693258	0.00075958251953125	0.87554931640625	539	0.309701904296875	10.7589592001593	0.869852447509766	1.53385244750977	1 mA
0.87677001953125	121.707171692719	0.0007879638671875	0.87738037109375	540	0.31077001953125	11.1609612916076	0.871470642089844	1.53547064208984	1 mA
0.877838134765625	121.92079469218	0.0008172607421875	0.87799072265625	541	0.311838134765625	11.5759311924575	0.871861267089844	1.53586126708984	1 mA
0.87890625	122.13441769164	0.00084808349609375	0.87860107421875	542	0.31290625	12.0125141089766	0.872240447998047	1.53624044799805	1 mA
0.879974365234375	122.348040691101	0.00088043212890625	0.88043212890625	543	0.313974365234375	12.470710041165	0.873828887939453	1.53782888793945	1 mA
0.88104248046875	122.561663690562	0.00091156005859375	0.88104248046875	544	0.31504248046875	12.911615560818	0.874205780029297	1.5382057800293	1 mA
0.882110595703125	122.775286690022	0.0009442138671875	0.88226318359375	545	0.316110595703125	13.3741340961402	0.875181579589844	1.53918157958984	1 mA
0.8831787109375	122.988909689483	0.00097686767578125	0.8837890625	546	0.3171787109375	13.8366526314625	0.876462554931641	1.54046255493164	1 mA
0.884246826171875	123.202532688944	0.00100982666015625	0.88409423828125	547	0.318246826171875	14.3034937699186	0.876520538330078	1.54052053833008	1 mA
0.88531494140625	123.416155688404	0.0010443115234375	0.88592529296875	548	0.31931494140625	14.7919479240439	0.878092956542969	1.54209295654297	1 mA
0.886383056640625	123.629778687865	0.0010772705078125	0.8868408203125	549	0.320383056640625	15.2587890625	0.878761291503906	1.54276129150391	1 mA
0.887451171875	123.843401687325	0.0011114501953125	0.887451171875	550	0.321451171875	15.7429206134915	0.879115295410156	1.54311529541016	1 mA
0.888519287109375	124.057024686786	0.001146240234375	0.888671875	551	0.322519287109375	16.2356973707507	0.880075073242187	1.54407507324219	1 mA
0.88958740234375	124.270647686247	0.0011846923828125	0.8892822265625	552	0.32358740234375	16.7803453656161	0.880397033691406	1.54439703369141	1 mA
0.890655517578125	124.484270685707	0.00122161865234375	0.89019775390625	553	0.324655517578125	17.3033803448123	0.881035614013672	1.54503561401367	1 mA
0.8917236328125	124.697893685168	0.001258544921875	0.89141845703125	554	0.3257236328125	17.8264153240085	0.881979370117188	1.54597937011719	1 mA
0.892791748046875	124.911516684629	0.00129638671875	0.8929443359375	555	0.326791748046875	18.3624181126062	0.883221435546875	1.54722143554687	1 mA
0.89385986328125	125.125139684089	0.00133331298828125	0.89447021484375	556	0.32785986328125	18.8854530918024	0.884470367431641	1.54847036743164	1 mA
0.894927978515625	125.33876268355	0.00137115478515625	0.89508056640625	557	0.328927978515625	19.4214558804001	0.884796905517578	1.54879690551758	1 mA
0.89599609375	125.552385683011	0.00141082763671875	0.89569091796875	558	0.32999609375	19.983394287801	0.885109710693359	1.54910971069336	1 mA
0.897064208984375	125.766008682471	0.00144989013671875	0.897216796875	559	0.331064208984375	20.5366874889341	0.886342620849609	1.55034262084961	1 mA
0.89813232421875	125.979631681932	0.00148834228515625	0.8984375	560	0.33213232421875	21.0813354837996	0.887274932861328	1.55127493286133	1 mA
0.899200439453125	126.193254681393	0.001529541015625	0.899658203125	561	0.333200439453125	21.6648869068697	0.888186645507812	1.55218664550781	1 mA
0.9002685546875	126.406877680853	0.001572265625	0.90057373046875	562	0.3342685546875	22.2700513456091	0.88878173828125	1.55278173828125	1 mA
0.901336669921875	126.620500680314	0.0016119384765625	0.90179443359375	563	0.335336669921875	22.8319897530099	0.889704895019531	1.55370489501953	1 mA
0.90240478515625	126.834123679775	0.00165313720703125	0.902099609375	564	0.33640478515625	23.41554117608	0.889701080322266	1.55370108032227	1 mA
0.903472900390625	127.047746679235	0.0016937255859375	0.90423583984375	565	0.337472900390625	23.9904473928824	0.891532897949219	1.55553289794922	1 mA
0.904541015625	127.261369678696	0.00173492431640625	0.9051513671875	566	0.338541015625	24.5739988159525	0.892139434814453	1.55613943481445	1 mA
0.905609130859375	127.474992678157	0.0017767333984375	0.9051513671875	567	0.339609130859375	25.1661954452904	0.891825866699219	1.55582586669922	1 mA
0.90667724609375	127.688615677617	0.0018182373046875	0.906982421875	568	0.34067724609375	25.7540694714943	0.893345642089844	1.55734564208984	1 mA
0.907745361328125	127.902238677078	0.0018585205078125	0.9075927734375	569	0.341745361328125	26.3246530851629	0.893653869628906	1.55765386962891	1 mA
0.9088134765625	128.115861676539	0.00190155029296875	0.90972900390625	570	0.3428134765625	26.9341401270361	0.895467376708984	1.55946737670898	1 mA
0.909881591796875	128.329484675999	0.00195068359375	0.91064453125	571	0.343881591796875	27.6300792315864	0.896014404296875	1.56001440429687	1 mA
0.91094970703125	128.54310767546	0.0019927978515625	0.91064453125	572	0.34494970703125	28.2265984640581	0.895698547363281	1.55969854736328	1 mA
0.912017822265625	128.756730674921	0.00203338623046875	0.911865234375	573	0.346017822265625	28.8015046808605	0.896614837646484	1.56061483764648	1 mA
0.9130859375	128.970353674381	0.00207672119140625	0.91400146484375	574	0.3470859375	29.4153143258676	0.898426055908203	1.5624260559082	1 mA
0.914154052734375	129.183976673842	0.00211761474609375	0.91400146484375	575	0.348154052734375	29.9945431458038	0.898119354248047	1.56211935424805	1 mA
0.91522216796875	129.397599673302	0.00215850830078125	0.91552734375	576	0.34922216796875	30.5737719657401	0.899338531494141	1.56333853149414	1 mA
0.916290283203125	129.611222672763	0.0022021484375	0.91644287109375	577	0.350290283203125	31.191904213881	0.8999267578125	1.5639267578125	1 mA
0.9173583984375	129.824845672224	0.00224456787109375	0.91766357421875	578	0.3513583984375	31.7927460494865	0.900829315185547	1.56482931518555	1 mA
0.918426513671875	130.038468671684	0.0022784423828125	0.91888427734375	579	0.352426513671875	32.2725549973442	0.901795959472656	1.56579595947266	1 mA
0.91949462890625	130.252091671145	0.00232818603515625	0.919189453125	580	0.35349462890625	32.9771393081622	0.901728057861328	1.56572805786133	1 mA
0.920562744140625	130.465714670606	0.0023699951171875	0.92071533203125	581	0.354562744140625	33.5693359375	0.902940368652344	1.56694036865234	1 mA
0.921630859375	130.679337670066	0.00241912841796875	0.921630859375	582	0.355630859375	34.2652750420503	0.903487396240234	1.56748739624023	1 mA
0.922698974609375	130.892960669527	0.00245697021484375	0.9228515625	583	0.356698974609375	34.801277830648	0.904424285888672	1.56842428588867	1 mA
0.92376708984375	131.106583668988	0.0025030517578125	0.924072265625	584	0.35776708984375	35.4539909038598	0.905299377441406	1.56929937744141	1 mA
0.924835205078125	131.320206668448	0.00254180908203125	0.9246826171875	585	0.358835205078125	36.0029615018591	0.905619049072266	1.56961904907227	1 mA
0.9259033203125	131.533829667909	0.0025958251953125	0.9259033203125	586	0.3599033203125	36.768062256551	0.906434631347656	1.57043463134766	1 mA
0.926971435546875	131.74745266737	0.002657470703125	0.92681884765625	587	0.360971435546875	37.6412280895892	0.906887817382813	1.57088781738281	1 mA
0.92803955078125	131.96107566683	0.00270111083984375	0.9283447265625	588	0.36203955078125	38.2593603377302	0.908086395263672	1.57208639526367	1 mA
0.929107666015625	132.174698666291	0.00274261474609375	0.9295654296875	589	0.363107666015625	38.8472343639341	0.908995819091797	1.5729958190918	1 mA
0.93017578125	132.388321665752	0.00279296875	0.93017578125	590	0.36417578125	39.5604638810198	0.909228515625	1.573228515625	1 mA
0.931243896484375	132.601944665212	0.0028411865234375	0.93170166015625	591	0.365243896484375	40.2434351761686	0.910392761230469	1.57439276123047	1 mA
0.93231201171875	132.815567664673	0.00288665771484375	0.93231201171875	592	0.36631201171875	40.8875030431126	0.910662078857422	1.57466207885742	1 mA
0.933380126953125	133.029190664134	0.0029254150390625	0.93414306640625	593	0.367380126953125	41.4364736411119	0.912202453613281	1.57620245361328	1 mA
0.9344482421875	133.242813663594	0.00298431396484375	0.93505859375	594	0.3684482421875	42.2707360459455	0.912676239013672	1.57667623901367	1 mA
0.935516357421875	133.456436663055	0.0030255126953125	0.936279296875	595	0.369516357421875	42.8542874690156	0.913587951660156	1.57758795166016	1 mA
0.93658447265625	133.670059662516	0.00308135986328125	0.93658447265625	596	0.37058447265625	43.6453238425106	0.913474273681641	1.57747427368164	1 mA
0.937652587890625	133.883682661976	0.00312408447265625	0.9375	597	0.371652587890625	44.25048828125	0.914069366455078	1.57806936645508	1 mA
0.938720703125	134.097305661437	0.00317169189453125	0.93841552734375	598	0.372720703125	44.924814370131	0.914627838134766	1.57862783813477	1 mA
0.939788818359375	134.310928660898	0.00321502685546875	0.9393310546875	599	0.373788818359375	45.5386240151381	0.915218353271484	1.57921835327148	1 mA
0.94085693359375	134.524551660358	0.0032562255859375	0.9405517578125	600	0.37485693359375	46.1221754382082	0.916130065917969	1.58013006591797	1 mA
0.941925048828125	134.738174659819	0.0033251953125	0.9417724609375	601	0.375925048828125	47.0990837464589	0.91683349609375	1.58083349609375	1 mA
0.9429931640625	134.951797659279	0.00337371826171875	0.94329833984375	602	0.3769931640625	47.7863776447415	0.917995452880859	1.58199545288086	1 mA
0.944061279296875	135.16542065874	0.00341583251953125	0.9442138671875	603	0.378061279296875	48.3828968772132	0.918595123291016	1.58259512329102	1 mA
0.94512939453125	135.379043658201	0.003465576171875	0.94482421875	604	0.37912939453125	49.0874811880312	0.918832397460937	1.58283239746094	1 mA
0.946197509765625	135.592666657661	0.00351593017578125	0.946044921875	605	0.380197509765625	49.8007107051169	0.919675445556641	1.58367544555664	1 mA
0.947265625	135.806289657122	0.00356597900390625	0.9478759765625	606	0.381265625	50.5096176190687	0.921131134033203	1.5851311340332	1 mA
0.948333740234375	136.019912656583	0.003614501953125	0.94818115234375	607	0.382333740234375	51.1969115173513	0.921072387695313	1.58507238769531	1 mA
0.94940185546875	136.233535656043	0.0036724853515625	0.94940185546875	608	0.38340185546875	52.0182061127833	0.921858215332031	1.58585821533203	1 mA
0.950469970703125	136.447158655504	0.00371063232421875	0.950927734375	609	0.384469970703125	52.5585315045149	0.923097991943359	1.58709799194336	1 mA
0.9515380859375	136.660781654965	0.00377044677734375	0.95184326171875	610	0.3855380859375	53.40576171875	0.923564910888672	1.58756491088867	1 mA
0.952606201171875	136.874404654425	0.0038116455078125	0.95245361328125	611	0.386606201171875	53.9893131418201	0.923866271972656	1.58786627197266	1 mA
0.95367431640625	137.088027653886	0.003851318359375	0.9539794921875	612	0.38767431640625	54.551251549221	0.925094604492188	1.58909460449219	1 mA
0.954742431640625	137.301650653347	0.0038873291015625	0.9552001953125	613	0.388742431640625	55.0613187190156	0.926045227050781	1.59004522705078	1 mA
0.955810546875	137.515273652807	0.003956298828125	0.95611572265625	614	0.389810546875	56.0382270272663	0.926443481445313	1.59044348144531	1 mA
0.956878662109375	137.728896652268	0.004002685546875	0.95672607421875	615	0.390878662109375	56.6952627036119	0.926705932617187	1.59070593261719	1 mA
0.95794677734375	137.942519651729	0.004046630859375	0.95855712890625	616	0.39194677734375	57.3177175548867	0.928207397460938	1.59220739746094	1 mA
0.959014892578125	138.156142651189	0.00409393310546875	0.95855712890625	617	0.393014892578125	57.9877210406339	0.927852630615234	1.59185263061523	1 mA
0.9600830078125	138.36976565065	0.0041571044921875	0.95947265625	618	0.3940830078125	58.8824998893414	0.928294372558594	1.59229437255859	1 mA
0.961151123046875	138.583388650111	0.004208984375	0.96160888671875	619	0.395151123046875	59.6173424220963	0.93004150390625	1.59404150390625	1 mA
0.96221923828125	138.797011649571	0.0042510986328125	0.9625244140625	620	0.39621923828125	60.213861654568	0.930641174316406	1.59464117431641	1 mA
0.963287353515625	139.010634649032	0.00429351806640625	0.963134765625	621	0.397287353515625	60.8147034901735	0.930933380126953	1.59493338012695	1 mA
0.96435546875	139.224257648493	0.0043389892578125	0.96405029296875	622	0.39835546875	61.4587713571176	0.931507873535156	1.59550787353516	1 mA
0.965423583984375	139.437880647953	0.00438323974609375	0.965576171875	623	0.399423583984375	62.0855488115262	0.932701873779297	1.5967018737793	1 mA
0.96649169921875	139.651503647414	0.00444091796875	0.9661865234375	624	0.40049169921875	62.9025208038244	0.932879638671875	1.59687963867187	1 mA
0.967559814453125	139.865126646875	0.00447296142578125	0.96771240234375	625	0.401559814453125	63.3563941328789	0.934165191650391	1.59816519165039	1 mA
0.9686279296875	140.078749646335	0.00451690673828125	0.96893310546875	626	0.4026279296875	63.9788489841537	0.935056304931641	1.59905630493164	1 mA
0.969696044921875	140.292372645796	0.004554443359375	0.9698486328125	627	0.403696044921875	64.5105291696176	0.935690307617188	1.59969030761719	1 mA
0.97076416015625	140.505995645256	0.004683837890625	0.9710693359375	628	0.40476416015625	66.3433128983711	0.935940551757813	1.59994055175781	1 mA
0.971832275390625	140.719618644717	0.0049078369140625	0.9716796875	629	0.405832275390625	69.516103598619	0.934870910644531	1.59887091064453	1 mA
0.972900390625	140.933241644178	0.0049224853515625	0.972900390625	630	0.406900390625	69.7235885490439	0.935981750488281	1.59998175048828	1 mA
0.973968505859375	141.146864643638	0.00506622314453125	0.97320556640625	631	0.407968505859375	71.7595346250885	0.935208892822266	1.59920889282227	1 mA
0.97503662109375	141.360487643099	0.00510772705078125	0.9747314453125	632	0.40903662109375	72.3474086512925	0.936423492431641	1.60042349243164	1 mA
0.976104736328125	141.57411064256	0.0052447509765625	0.9759521484375	633	0.410104736328125	74.2882574583924	0.936616516113281	1.60061651611328	1 mA
0.9771728515625	141.78773364202	0.0052606201171875	0.97747802734375	634	0.4111728515625	74.5130328213527	0.938023376464844	1.60202337646484	1 mA
0.978240966796875	142.001356641481	0.00520233154296875	0.9783935546875	635	0.412240966796875	73.6874156227868	0.939376068115234	1.60337606811523	1 mA
0.97930908203125	142.214979640942	0.00526275634765625	0.97930908203125	636	0.41330908203125	74.5432910432897	0.939838409423828	1.60383840942383	1 mA
0.980377197265625	142.428602640402	0.0054217529296875	0.98052978515625	637	0.414377197265625	76.7953672760269	0.939866638183594	1.60386663818359	1 mA
0.9814453125	142.642225639863	0.00546844482421875	0.9814453125	638	0.4154453125	77.4567255555064	0.940431976318359	1.60443197631836	1 mA
0.982513427734375	142.855848639324	0.0053912353515625	0.98236083984375	639	0.416513427734375	76.3631069626417	0.941926574707031	1.60592657470703	1 mA
0.98358154296875	143.069471638784	0.00562286376953125	0.98419189453125	640	0.41758154296875	79.6439627412358	0.942020416259766	1.60602041625977	1 mA
0.984649658203125	143.283094638245	0.00551483154296875	0.985107421875	641	0.418649658203125	78.113761231852	0.943746185302734	1.60774618530273	1 mA
0.9857177734375	143.496717637706	0.0056658935546875	0.9857177734375	642	0.4197177734375	80.2534497831091	0.943223571777344	1.60722357177734	1 mA
0.986785888671875	143.710340637166	0.00574859619140625	0.9869384765625	643	0.420785888671875	81.4248752323831	0.943824005126953	1.60782400512695	1 mA
0.98785400390625	143.923963636627	0.00586578369140625	0.98724365234375	644	0.42185400390625	83.0847548357826	0.943250274658203	1.6072502746582	1 mA
0.988922119140625	144.137586636088	0.005875244140625	0.98907470703125	645	0.422922119140625	83.218755532932	0.945010375976562	1.60901037597656	1 mA
0.989990234375	144.351209635548	0.0059552001953125	0.99029541015625	646	0.423990234375	84.3512775540014	0.945631408691406	1.60963140869141	1 mA
0.991058349609375	144.564832635009	0.00575469970703125	0.99151611328125	647	0.425058349609375	81.5113272950602	0.948355865478516	1.61235586547852	1 mA
0.99212646484375	144.77845563447	0.0059710693359375	0.99273681640625	648	0.42612646484375	84.5760529169618	0.947953796386719	1.61195379638672	1 mA
0.993194580078125	144.99207863393	0.00589874267578125	0.99334716796875	649	0.427194580078125	83.5515959742387	0.949106597900391	1.61310659790039	1 mA
0.9942626953125	145.205701633391	0.00619171142578125	0.99365234375	650	0.4282626953125	87.7012949827373	0.947214508056641	1.61121450805664	1 mA
0.995330810546875	145.419324632851	0.00625	0.99517822265625	651	0.429330810546875	88.5269121813031	0.94830322265625	1.61230322265625	10 mA
0.99639892578125	145.632947632312	0.006060791015625	0.9967041015625	652	0.43039892578125	85.8468982383145	0.951248168945313	1.61524816894531	10 mA
0.997467041015625	145.846570631773	0.00634765625	0.9979248046875	653	0.431467041015625	89.910145184136	0.9503173828125	1.6143173828125	10 mA
0.99853515625	146.060193631233	0.0063507080078125	0.99853515625	654	0.43253515625	89.9533712154745	0.950904846191406	1.61490484619141	10 mA
0.999603271484375	146.273816630694	0.0062347412109375	0.99945068359375	655	0.433603271484375	88.3107820246105	0.952690124511719	1.61669012451172	10 mA
1.00067138671875	146.487439630155	0.0065216064453125	1.00006103515625	656	0.43467138671875	92.374028970432	0.951148986816406	1.61514898681641	10 mA
1.00173950195313	146.701062629615	0.0065582275390625	1.00128173828125	657	0.435739501953125	92.8927413464943	0.952095031738281	1.61609503173828	10 mA
1.0028076171875	146.914685629076	0.0063873291015625	1.0028076171875	658	0.4368076171875	90.4720835915368	0.954902648925781	1.61890264892578	10 mA
1.00387573242188	147.128308628537	0.00672607421875	1.00372314453125	659	0.437875732421875	95.2701730701133	0.953277587890625	1.61727758789063	10 mA
1.00494384765625	147.341931627997	0.0067047119140625	1.004638671875	660	0.43894384765625	94.9675908507436	0.954353332519531	1.61835333251953	10 mA
1.00601196289063	147.555554627458	0.0067291259765625	1.00555419921875	661	0.440011962890625	95.3133991014519	0.955085754394531	1.61908575439453	10 mA
1.007080078125	147.769177626919	0.0066009521484375	1.0064697265625	662	0.441080078125	93.4979057852337	0.956962585449219	1.62096258544922	10 mA
1.00814819335938	147.982800626379	0.006890869140625	1.00738525390625	663	0.442148193359375	97.6043787623938	0.955703735351563	1.61970373535156	10 mA
1.00921630859375	148.19642362584	0.0069091796875	1.00921630859375	664	0.44321630859375	97.8637349504249	0.9573974609375	1.6213974609375	10 mA
1.01028442382813	148.410046625301	0.0067352294921875	1.00982666015625	665	0.444284423828125	95.3998511641289	0.959312438964844	1.62331243896484	10 mA
1.0113525390625	148.623669624761	0.0071044921875	1.0107421875	666	0.4453525390625	100.630200956091	0.95745849609375	1.62145849609375	10 mA
1.01242065429688	148.837292624222	0.0071258544921875	1.011962890625	667	0.446420654296875	100.93278317546	0.958518981933594	1.62251898193359	10 mA
1.01348876953125	149.050915623683	0.007110595703125	1.0137939453125	668	0.44748876953125	100.716653018768	0.960464477539063	1.62446447753906	10 mA
1.01455688476563	149.264538623143	0.0072418212890625	1.01470947265625	669	0.448556884765625	102.575372366324	0.960395812988281	1.62439581298828	10 mA
1.015625	149.478161622604	0.00738525390625	1.015625	670	0.449625	104.606995839235	0.960235595703125	1.62423559570313	10 mA
1.01669311523438	149.691784622065	0.00728759765625	1.01654052734375	671	0.450693115234375	103.223762836402	0.961883544921875	1.62588354492188	10 mA
1.01776123046875	149.905407621525	0.0070709228515625	1.016845703125	672	0.45176123046875	100.154714611367	0.963813781738281	1.62781378173828	10 mA
1.01882934570313	150.119030620986	0.0074554443359375	1.01898193359375	673	0.452829345703125	105.601194560021	0.963066101074219	1.62706610107422	10 mA
1.0198974609375	150.332653620447	0.007470703125	1.019287109375	674	0.4538974609375	105.817324716714	0.9632568359375	1.6272568359375	10 mA
1.02096557617188	150.546276619907	0.0074066162109375	1.02020263671875	675	0.454965576171875	104.909578058605	0.964653015136719	1.62865301513672	10 mA
1.02203369140625	150.759899619368	0.0073089599609375	1.02203369140625	676	0.45603369140625	103.526345055772	0.967216491699219	1.63121649169922	10 mA
1.02310180664063	150.973522618828	0.007537841796875	1.02294921875	677	0.457101806640625	106.768297406161	0.966415405273438	1.63041540527344	10 mA
1.024169921875	151.187145618289	0.0077728271484375	1.02386474609375	678	0.458169921875	110.096701819228	0.965568542480469	1.62956854248047	10 mA
1.02523803710938	151.40076861775	0.0078857421875	1.02569580078125	679	0.459238037109375	111.696064978754	0.966552734375	1.630552734375	10 mA
1.02630615234375	151.61439161721	0.00782470703125	1.026611328125	680	0.46030615234375	110.831544351983	0.967926025390625	1.63192602539063	10 mA
1.02737426757813	151.828014616671	0.0079254150390625	1.026611328125	681	0.461374267578125	112.258003386154	0.967170715332031	1.63117071533203	10 mA
1.0284423828125	152.041637616132	0.0076690673828125	1.02813720703125	682	0.4624423828125	108.627016753718	0.970619201660156	1.63461920166016	10 mA
1.02951049804688	152.255260615592	0.0078155517578125	1.02935791015625	683	0.463510498046875	110.701866257967	0.970741271972656	1.63474127197266	10 mA
1.03057861328125	152.468883615053	0.0079620361328125	1.0308837890625	684	0.46457861328125	112.776715762217	0.971168518066406	1.63516851806641	10 mA
1.03164672851563	152.682506614514	0.00794677734375	1.03057861328125	685	0.465646728515625	112.560585605524	0.970977783203125	1.63497778320313	10 mA
1.03271484375	152.896129613974	0.0078338623046875	1.03179931640625	686	0.46671484375	110.961222445999	0.973045349121094	1.63704534912109	10 mA
1.03378295898438	153.109752613435	0.008148193359375	1.0333251953125	687	0.467782958984375	115.413503673867	0.972213745117188	1.63621374511719	10 mA
1.03485107421875	153.323375612896	0.0084136962890625	1.03424072265625	688	0.46885107421875	119.174168400319	0.971138000488281	1.63513800048828	10 mA
1.03591918945313	153.536998612356	0.008428955078125	1.03485107421875	689	0.469919189453125	119.390298557011	0.971633911132813	1.63563391113281	10 mA
1.0369873046875	153.750621611817	0.0084259033203125	1.0369873046875	690	0.4709873046875	119.347072525673	0.973793029785156	1.63779302978516	10 mA
1.03805541992188	153.964244611278	0.0084197998046875	1.03759765625	691	0.472055419921875	119.260620462996	0.974449157714844	1.63844915771484	10 mA
1.03912353515625	154.177867610738	0.0085784912109375	1.03912353515625	692	0.47312353515625	121.508374092599	0.974784851074219	1.63878485107422	10 mA
1.04019165039063	154.391490610199	0.0086883544921875	1.03973388671875	693	0.474191650390625	123.064511220786	0.974571228027344	1.63857122802734	10 mA
1.041259765625	154.60511360966	0.008526611328125	1.04095458984375	694	0.475259765625	120.773531559844	0.977005004882813	1.64100500488281	10 mA
1.04232788085938	154.81873660912	0.00880126953125	1.04217529296875	695	0.476327880859375	124.663874380312	0.976165771484375	1.64016577148438	10 mA
1.04339599609375	155.032359608581	0.008258056640625	1.0430908203125	696	0.47739599609375	116.969640802054	0.981155395507813	1.64515539550781	10 mA
1.04446411132813	155.245982608042	0.0086639404296875	1.04461669921875	697	0.478464111328125	122.718702970078	0.979637145996094	1.64363714599609	10 mA
1.0455322265625	155.459605607502	0.0089508056640625	1.04522705078125	698	0.4795322265625	126.781949915899	0.978096008300781	1.64209600830078	10 mA
1.04660034179688	155.673228606963	0.008941650390625	1.04644775390625	699	0.480600341796875	126.652271821884	0.979385375976563	1.64338537597656	10 mA
1.04766845703125	155.886851606424	0.0088409423828125	1.0479736328125	700	0.48166845703125	125.225812787712	0.981666564941406	1.64566656494141	10 mA
1.04873657226563	156.100474605884	0.0087554931640625	1.04888916015625	701	0.482736572265625	124.015483910234	0.983222961425781	1.64722296142578	10 mA
1.0498046875	156.314097605345	0.009112548828125	1.04888916015625	702	0.4838046875	129.072929576841	0.980545043945313	1.64454504394531	10 mA
1.05087280273438	156.527720604805	0.009149169921875	1.051025390625	703	0.484872802734375	129.591641952904	0.982406616210938	1.64640661621094	10 mA
