# Supplementary material for: Introducing Brønsted acid sites to accelerate the bridging-oxygen-assisted deprotonation in acidic water oxidation
Source: Nat Commun. 2022 Aug 18;13:4871. doi: 10.1038/s41467-022-32581-w (PMC9388623; doi:10.1038/s41467-022-32581-w)
Supplement: Supplementary file 4 — Source Data [file 41467_2022_32581_MOESM4_ESM.zip › IrO2/IrO2 LSV RDE No (2).txt]

Potential applied (V)	Time (s)	WE(1).Current (A)	WE(1).Potential (V)	Index	Overpotential (V vs. RHE)	Current density (mA cm^-2)	Corrected potential (V)	E-iR (V vs. RHE)	Current range
0.301055908203125	6.73337698299986	-1.24420166015625E-05	0.3017578125	1	-0.264944091796875	-0.176232529767174	0.301851127624512	0.965851127624512	100 µA
0.3021240234375	6.94699998246051	-1.1309814453125E-05	0.302764892578125	2	-0.2638759765625	-0.160195672140581	0.302849716186523	0.966849716186523	100 µA
0.303192138671875	7.16062298192116	-1.0723876953125E-05	0.303802490234375	3	-0.262807861328125	-0.151896274123584	0.303882919311523	0.967882919311523	100 µA
0.30426025390625	7.37424598138182	-9.8968505859375E-06	0.304962158203125	4	-0.26173974609375	-0.140182019630843	0.30503638458252	0.96903638458252	100 µA
0.305328369140625	7.58786898084247	-9.4146728515625E-06	0.306060791015625	5	-0.260671630859375	-0.133352306679356	0.306131401062012	0.970131401062012	100 µA
0.306396484375	7.80149198030313	-8.807373046875E-06	0.307098388671875	6	-0.259603515625	-0.124750326442989	0.307164443969727	0.971164443969727	100 µA
0.307464599609375	8.01511497976378	-8.2916259765625E-06	0.308197021484375	7	-0.258535400390625	-0.117445127146778	0.308259208679199	0.972259208679199	100 µA
0.30853271484375	8.22873797922443	-7.9345703125E-06	0.309295654296875	8	-0.25746728515625	-0.11238768148017	0.309355163574219	0.973355163574219	100 µA
0.309600830078125	8.44236097868509	-7.3455810546875E-06	0.310302734375	9	-0.256399169921875	-0.104045057431834	0.31035782623291	0.97435782623291	100 µA
0.3106689453125	8.65598397814574	-7.177734375E-06	0.3114013671875	10	-0.2553310546875	-0.101667625708215	0.311455200195312	0.975455200195313	100 µA
0.311737060546875	8.8696069776064	-6.7779541015625E-06	0.31243896484375	11	-0.254262939453125	-0.0960050156028683	0.312489799499512	0.976489799499512	100 µA
0.31280517578125	9.08322997706705	-6.268310546875E-06	0.313507080078125	12	-0.25319482421875	-0.0887862683693343	0.313554092407227	0.977554092407227	100 µA
0.313873291015625	9.2968529765277	-5.9967041015625E-06	0.314544677734375	13	-0.252126708984375	-0.0849391515802054	0.314589653015137	0.978589653015137	100 µA
0.31494140625	9.51047597598836	-5.8197021484375E-06	0.315704345703125	14	-0.25105859375	-0.0824320417625708	0.315747993469238	0.979747993469238	100 µA
0.316009521484375	9.72409897544901	-5.645751953125E-06	0.316741943359375	15	-0.249990478515625	-0.0799681579762748	0.316784286499023	0.980784286499023	100 µA
0.31707763671875	9.93772197490966	-5.2764892578125E-06	0.317779541015625	16	-0.24892236328125	-0.074737808184313	0.317819114685059	0.981819114685059	100 µA
0.318145751953125	10.1513449743703	-4.827880859375E-06	0.31890869140625	17	-0.247854248046875	-0.0683835815775496	0.318944900512695	0.982944900512695	100 µA
0.3192138671875	10.364967973831	-4.6600341796875E-06	0.31988525390625	18	-0.2467861328125	-0.0660061498539306	0.319920204162598	0.983920204162598	100 µA
0.320281982421875	10.5785909732916	-4.2144775390625E-06	0.32098388671875	19	-0.245718017578125	-0.0596951492785057	0.321015495300293	0.985015495300293	100 µA
0.32135009765625	10.7922139727523	-3.973388671875E-06	0.322021484375	20	-0.24464990234375	-0.056280292802762	0.322051284790039	0.986051284790039	100 µA
0.322418212890625	11.0058369722129	-3.7322998046875E-06	0.32305908203125	21	-0.243581787109375	-0.0528654363270184	0.323087074279785	0.987087074279785	100 µA
0.323486328125	11.2194599716736	-3.45458984375E-06	0.32421875	22	-0.242513671875	-0.0489318674752125	0.324244659423828	0.988244659423828	100 µA
0.324554443359375	11.4330829711342	-3.265380859375E-06	0.3253173828125	23	-0.241445556640625	-0.0462518535322238	0.325341873168945	0.989341873168945	100 µA
0.32562255859375	11.6467059705949	-3.1463623046875E-06	0.326324462890625	24	-0.24037744140625	-0.0445660383100213	0.32634806060791	0.99034806060791	100 µA
0.326690673828125	11.8603289700555	-3.070068359375E-06	0.327423095703125	25	-0.239309326171875	-0.0434853875265581	0.32744612121582	0.99144612121582	100 µA
0.3277587890625	12.0739519695162	-2.740478515625E-06	0.328460693359375	26	-0.2382412109375	-0.0388169761419972	0.328481246948242	0.992481246948242	100 µA
0.328826904296875	12.2875749689769	-2.7618408203125E-06	0.32958984375	27	-0.237173095703125	-0.0391195583613669	0.329610557556152	0.993610557556152	100 µA
0.32989501953125	12.5011979684375	-2.4169921875E-06	0.33062744140625	28	-0.23610498046875	-0.0342350168201133	0.330645568847656	0.994645568847656	100 µA
0.330963134765625	12.7148209678982	-2.2918701171875E-06	0.33172607421875	29	-0.235036865234375	-0.0324627495352337	0.331743263244629	0.995743263244629	100 µA
0.33203125	12.9284439673588	-1.9287109375E-06	0.33282470703125	30	-0.23396875	-0.027318851805949	0.332839172363281	0.996839172363281	100 µA
0.333099365234375	13.1420669668195	-1.806640625E-06	0.3338623046875	31	-0.232900634765625	-0.0255898105524079	0.333875854492187	0.997875854492188	100 µA
0.33416748046875	13.3556899662801	-1.446533203125E-06	0.33489990234375	32	-0.23183251953125	-0.0204891388544618	0.334910751342773	0.998910751342774	100 µA
0.335235595703125	13.5693129657408	-1.2115478515625E-06	0.335906982421875	33	-0.230764404296875	-0.0171607344413952	0.335916069030762	0.999916069030762	100 µA
0.3363037109375	13.7829359652014	-1.1932373046875E-06	0.337066650390625	34	-0.2296962890625	-0.016901378253364	0.33707559967041	1.00107559967041	100 µA
0.337371826171875	13.9965589646621	-9.246826171875E-07	0.338104248046875	35	-0.228628173828125	-0.0130974874955737	0.338111183166504	1.0021111831665	100 µA
0.33843994140625	14.2101819641227	-5.94482421875001E-07	0.339141845703125	36	-0.22756005859375	-0.00842043090474505	0.339146304321289	1.00314630432129	100 µA
0.339508056640625	14.4238049635834	-6.317138671875E-07	0.34014892578125	37	-0.226491943359375	-0.00894778848707507	0.340153663635254	1.00415366363525	100 µA
0.340576171875	14.637427963044	-4.791259765625E-07	0.341217041015625	38	-0.225423828125	-0.00678648692014873	0.341220634460449	1.00522063446045	100 µA
0.341644287109375	14.8510509625047	-1.983642578125E-07	0.342315673828125	39	-0.224355712890625	-0.00280969203700425	0.342317161560059	1.00631716156006	100 µA
0.34271240234375	15.0646739619654	-1.3427734375E-07	0.34344482421875	40	-0.22328759765625	-0.00190194537889518	0.343445831298828	1.00744583129883	100 µA
0.343780517578125	15.278296961426	-6.50024414062506E-08	0.344451904296875	41	-0.222219482421875	-0.000920714467510631	0.344452391815186	1.00845239181519	100 µA
0.3448486328125	15.4919199608867	3.0517578125E-08	0.345672607421875	42	-0.2211513671875	0.000432260313385269	0.345672378540039	1.00967237854004	100 µA
0.345916748046875	15.7055429603473	1.46484375E-07	0.34661865234375	43	-0.220083251953125	0.00207484950424929	0.346617553710937	1.01061755371094	100 µA
0.34698486328125	15.919165959808	1.64794921875E-07	0.34771728515625	44	-0.21901513671875	0.00233420569228045	0.347716049194336	1.01171604919434	100 µA
0.348052978515625	16.1327889592686	5.096435546875E-07	0.348785400390625	45	-0.217947021484375	0.00721874723353399	0.348781578063965	1.01278157806396	100 µA
0.34912109375	16.3464119587293	5.43212890625E-07	0.349884033203125	46	-0.21687890625	0.00769423357825779	0.349879959106445	1.01387995910645	100 µA
0.350189208984375	16.5600349581899	6.77490234375E-07	0.35089111328125	47	-0.215810791015625	0.00959617895715298	0.350886032104492	1.01488603210449	100 µA
0.35125732421875	16.7736579576506	1.0284423828125E-06	0.352020263671875	48	-0.21474267578125	0.0145671725610836	0.352012550354004	1.016012550354	100 µA
0.352325439453125	16.9872809571112	1.3824462890625E-06	0.352996826171875	49	-0.213674560546875	0.0195813921963527	0.352986457824707	1.01698645782471	100 µA
0.3533935546875	17.2009039565719	1.3641357421875E-06	0.3541259765625	50	-0.2126064453125	0.0193220360083215	0.354115745544434	1.01811574554443	100 µA
0.354461669921875	17.4145269560325	1.45263671875E-06	0.355133056640625	51	-0.211538330078125	0.0205755909171388	0.355122161865234	1.01912216186523	100 µA
0.35552978515625	17.6281499554932	1.6448974609375E-06	0.356170654296875	52	-0.21047021484375	0.023298830891466	0.356158317565918	1.02015831756592	100 µA
0.356597900390625	17.8417729549539	1.7974853515625E-06	0.35736083984375	53	-0.209402099609375	0.0254601324583924	0.357347358703613	1.02134735870361	100 µA
0.357666015625	18.0553959544145	1.7242431640625E-06	0.358367919921875	54	-0.208333984375	0.0244227077062677	0.358354988098145	1.02235498809814	100 µA
0.358734130859375	18.2690189538752	1.7181396484375E-06	0.359466552734375	55	-0.207265869140625	0.0243362556435907	0.359453666687012	1.02345366668701	100 µA
0.35980224609375	18.4826419533358	1.947021484375E-06	0.3604736328125	56	-0.20619775390625	0.0275782079939802	0.360459030151367	1.02445903015137	100 µA
0.360870361328125	18.6962649527965	1.8524169921875E-06	0.361541748046875	57	-0.205129638671875	0.0262382010224858	0.361527854919434	1.02552785491943	100 µA
0.3619384765625	18.9098879522571	2.13623046875E-06	0.36260986328125	58	-0.2040615234375	0.0302582219369688	0.362593841552734	1.02659384155273	100 µA
0.363006591796875	19.1235109517178	2.191162109375E-06	0.36376953125	59	-0.202993408203125	0.0310362905010623	0.36375309753418	1.02775309753418	100 µA
0.36407470703125	19.3371339511784	2.35595703125E-06	0.36480712890625	60	-0.20192529296875	0.0333704961933428	0.364789459228516	1.02878945922852	100 µA
0.365142822265625	19.5507569506391	2.484130859375E-06	0.365814208984375	61	-0.200857177734375	0.0351859895095609	0.36579557800293	1.02979557800293	100 µA
0.3662109375	19.7643799500997	2.69775390625E-06	0.366912841796875	62	-0.1997890625	0.0382118117032578	0.366892608642578	1.03089260864258	100 µA
0.367279052734375	19.9780029495604	2.947998046875E-06	0.367950439453125	63	-0.198720947265625	0.041756346273017	0.367928329467773	1.03192832946777	100 µA
0.36834716796875	20.191625949021	2.8961181640625E-06	0.369049072265625	64	-0.19765283203125	0.041021503740262	0.369027351379395	1.03302735137939	100 µA
0.369415283203125	20.4052489484817	3.01513671875E-06	0.370086669921875	65	-0.196584716796875	0.0427073189624646	0.370064056396484	1.03406405639648	100 µA
0.3704833984375	20.6188719479424	3.2958984375E-06	0.371124267578125	66	-0.1955166015625	0.0466841138456091	0.371099548339844	1.03509954833984	100 µA
0.371551513671875	20.832494947403	3.1158447265625E-06	0.37225341796875	67	-0.194448486328125	0.044133777996636	0.372230049133301	1.0362300491333	100 µA
0.37261962890625	21.0461179468637	3.4881591796875E-06	0.373260498046875	68	-0.19338037109375	0.0494073538199363	0.373234336853027	1.03723433685303	100 µA
0.373687744140625	21.2597409463243	3.570556640625E-06	0.37432861328125	69	-0.192312255859375	0.0505744566660765	0.374301834106445	1.03830183410645	100 µA
0.374755859375	21.473363945785	3.5369873046875E-06	0.37554931640625	70	-0.191244140625	0.0500989703213527	0.375522789001465	1.03952278900146	100 µA
0.375823974609375	21.6869869452456	3.6041259765625E-06	0.376556396484375	71	-0.190176025390625	0.0510499430108003	0.376529365539551	1.04052936553955	100 µA
0.37689208984375	21.9006099447063	3.7506103515625E-06	0.37750244140625	72	-0.18910791015625	0.0531247925150496	0.377474311828613	1.04147431182861	100 µA
0.377960205078125	22.1142329441669	3.7200927734375E-06	0.378662109375	73	-0.188039794921875	0.0526925322016643	0.378634208679199	1.0426342086792	100 µA
0.3790283203125	22.3278559436276	3.5186767578125E-06	0.37969970703125	74	-0.1869716796875	0.0498396141333215	0.379673316955566	1.04367331695557	100 µA
0.380096435546875	22.5414789430882	3.8116455078125E-06	0.380828857421875	75	-0.185903564453125	0.0539893131418201	0.380800270080566	1.04480027008057	100 µA
0.38116455078125	22.7551019425489	3.90625E-06	0.381927490234375	76	-0.18483544921875	0.0553293201133144	0.381898193359375	1.04589819335937	100 µA
0.382232666015625	22.9687249420095	3.8970947265625E-06	0.38299560546875	77	-0.183767333984375	0.0551996420192989	0.382966377258301	1.0469663772583	100 µA
0.38330078125	23.1823479414702	4.3701171875E-06	0.383941650390625	78	-0.18269921875	0.0618996768767705	0.383908874511719	1.04790887451172	100 µA
0.384368896484375	23.3959709409309	4.4525146484375E-06	0.385162353515625	79	-0.181631103515625	0.0630667797229108	0.385128959655762	1.04912895965576	100 µA
0.38543701171875	23.6095939403915	4.6417236328125E-06	0.38616943359375	80	-0.18056298828125	0.0657467936658994	0.386134620666504	1.0501346206665	100 µA
0.386505126953125	23.8232169398522	4.522705078125E-06	0.387176513671875	81	-0.179494873046875	0.0640609784436969	0.387142593383789	1.05114259338379	100 µA
0.3875732421875	24.0368399393128	4.6539306640625E-06	0.38824462890625	82	-0.1784267578125	0.0659196977912535	0.38820972442627	1.05220972442627	100 µA
0.388641357421875	24.2504629387735	4.4708251953125E-06	0.389373779296875	83	-0.177358642578125	0.0633261359109419	0.38934024810791	1.05334024810791	100 µA
0.38970947265625	24.4640859382341	4.6875E-06	0.390472412109375	84	-0.17629052734375	0.0663951841359774	0.390437255859375	1.05443725585938	100 µA
0.390777587890625	24.6777089376948	4.79736328125E-06	0.39141845703125	85	-0.175222412109375	0.0679513212641643	0.391382476806641	1.05538247680664	100 µA
0.391845703125	24.8913319371554	4.754638671875E-06	0.392578125	86	-0.174154296875	0.0673461568254249	0.392542465209961	1.05654246520996	100 µA
0.392913818359375	25.1049549366161	5.047607421875E-06	0.393585205078125	87	-0.173086181640625	0.0714958558339235	0.393547348022461	1.05754734802246	100 µA
0.39398193359375	25.3185779360767	5.157470703125E-06	0.3946533203125	88	-0.17201806640625	0.0730519929621105	0.394614639282227	1.05861463928223	100 µA
0.395050048828125	25.5322009355374	5.40771484375E-06	0.39581298828125	89	-0.170949951171875	0.0765965275318697	0.395772430419922	1.05977243041992	100 µA
0.3961181640625	25.745823934998	5.1666259765625E-06	0.396881103515625	90	-0.1698818359375	0.0731816710561261	0.396842353820801	1.0608423538208	100 µA
0.397186279296875	25.9594469344587	5.3619384765625E-06	0.39794921875	91	-0.168813720703125	0.0759481370617918	0.397909004211426	1.06190900421143	100 µA
0.39825439453125	26.1730699339194	5.377197265625E-06	0.399017333984375	92	-0.16774560546875	0.0761642672184844	0.398977005004883	1.06297700500488	100 µA
0.399322509765625	26.38669293338	5.364990234375E-06	0.400115966796875	93	-0.166677490234375	0.0759913630931303	0.400075729370117	1.06407572937012	100 µA
0.400390625	26.6003159328407	5.4229736328125E-06	0.401123046875	94	-0.165609375	0.0768126576885623	0.401082374572754	1.06508237457275	100 µA
0.401458740234375	26.8139389323013	5.7098388671875E-06	0.402252197265625	95	-0.164541259765625	0.0808759046343839	0.402209373474121	1.06620937347412	100 µA
0.40252685546875	27.027561931762	5.780029296875E-06	0.403350830078125	96	-0.16347314453125	0.08187010335517	0.403307479858398	1.0673074798584	100 µA
0.403594970703125	27.2411849312226	5.8807373046875E-06	0.40423583984375	97	-0.162405029296875	0.0832965623893414	0.404191734313965	1.06819173431396	100 µA
0.4046630859375	27.4548079306833	6.146240234375E-06	0.405426025390625	98	-0.1613369140625	0.0870572271157932	0.405379928588867	1.06937992858887	100 µA
0.405731201171875	27.6684309301439	6.23779296875E-06	0.406463623046875	99	-0.160268798828125	0.088354008055949	0.406416839599609	1.07041683959961	100 µA
0.40679931640625	27.8820539296046	6.2164306640625E-06	0.40740966796875	100	-0.15920068359375	0.0880514258365793	0.40736304473877	1.07136304473877	100 µA
0.407867431640625	28.0956769290652	6.4056396484375E-06	0.408599853515625	101	-0.158132568359375	0.090731439779568	0.408551811218262	1.07255181121826	100 µA
0.408935546875	28.3092999285259	6.402587890625E-06	0.409698486328125	102	-0.157064453125	0.0906882137482295	0.409650466918945	1.07365046691895	100 µA
0.410003662109375	28.5229229279865	6.2652587890625E-06	0.410736083984375	103	-0.155996337890625	0.0887430423379958	0.410689094543457	1.07468909454346	100 µA
0.41107177734375	28.7365459274472	6.414794921875E-06	0.4117431640625	104	-0.15492822265625	0.0908611178735836	0.411695053100586	1.07569505310059	100 µA
0.412139892578125	28.9501689269078	6.5887451171875E-06	0.41290283203125	105	-0.153860107421875	0.0933250016598796	0.412853416442871	1.07685341644287	100 µA
0.4132080078125	29.1637919263685	6.610107421875E-06	0.413970947265625	106	-0.1527919921875	0.0936275838792493	0.413921371459961	1.07792137145996	100 µA
0.414276123046875	29.3774149258292	6.4422607421875E-06	0.41510009765625	107	-0.151723876953125	0.0912501521556303	0.415051780700684	1.07905178070068	100 µA
0.41534423828125	29.5910379252898	6.6497802734375E-06	0.416107177734375	108	-0.15065576171875	0.0941895222866501	0.416057304382324	1.08005730438232	100 µA
0.416412353515625	29.8046609247505	6.854248046875E-06	0.4171142578125	109	-0.149587646484375	0.0970856663863315	0.417062850952148	1.08106285095215	100 µA
0.41748046875	30.0182839242111	6.9732666015625E-06	0.418212890625	110	-0.14851953125	0.098771481608534	0.418160591125488	1.08216059112549	100 µA
0.418548583984375	30.2319069236718	7.244873046875E-06	0.419189453125	111	-0.147451416015625	0.102618598397663	0.419135116577148	1.08313511657715	100 µA
0.41961669921875	30.4455299231324	7.3822021484375E-06	0.4202880859375	112	-0.14638330078125	0.104563769807897	0.420232719421387	1.08423271942139	100 µA
0.420684814453125	30.6591529225931	7.31201171875E-06	0.42144775390625	113	-0.145315185546875	0.10356957108711	0.421392913818359	1.08539291381836	100 µA
0.4217529296875	30.8727759220537	7.440185546875E-06	0.422393798828125	114	-0.1442470703125	0.105385064403329	0.422337997436523	1.08633799743652	100 µA
0.422821044921875	31.0863989215144	7.5164794921875E-06	0.423492431640625	115	-0.143178955078125	0.106465715186792	0.423436058044434	1.08743605804443	100 µA
0.42388916015625	31.300021920975	7.318115234375E-06	0.4246826171875	116	-0.14211083984375	0.103656023149788	0.424627731323242	1.08862773132324	100 µA
0.424957275390625	31.5136449204357	7.5469970703125E-06	0.425628662109375	117	-0.141042724609375	0.106897975500177	0.425572059631348	1.08957205963135	100 µA
0.426025390625	31.7272679198963	7.672119140625E-06	0.42669677734375	118	-0.139974609375	0.108670242785057	0.426639236450195	1.0906392364502	100 µA
0.427093505859375	31.940890919357	7.5347900390625E-06	0.42779541015625	119	-0.138906494140625	0.106725071374823	0.427738899230957	1.09173889923096	100 µA
0.42816162109375	32.1545139188177	7.708740234375E-06	0.428863525390625	120	-0.13783837890625	0.109188955161119	0.428805709838867	1.09280570983887	100 µA
0.429229736328125	32.3681369182783	7.7392578125E-06	0.429962158203125	121	-0.136770263671875	0.109621215474504	0.429904113769531	1.09390411376953	100 µA
0.4302978515625	32.581759917739	7.952880859375E-06	0.430938720703125	122	-0.1357021484375	0.112647037668201	0.43087907409668	1.09487907409668	100 µA
0.431365966796875	32.7953829171996	7.855224609375E-06	0.43212890625	123	-0.134634033203125	0.111263804665368	0.43206999206543	1.09606999206543	100 µA
0.43243408203125	33.0090059166603	8.1512451171875E-06	0.43310546875	124	-0.13356591796875	0.115456729705205	0.433044334411621	1.09704433441162	100 µA
0.433502197265625	33.2226289161209	8.3282470703125E-06	0.434295654296875	125	-0.132497802734375	0.11796383952284	0.434233192443848	1.09823319244385	100 µA
0.4345703125	33.4362519155816	8.23974609375E-06	0.435333251953125	126	-0.1314296875	0.116710284614023	0.435271453857422	1.09927145385742	100 µA
0.435638427734375	33.6498749150422	8.2489013671875E-06	0.4364013671875	127	-0.130361572265625	0.116839962708038	0.436339500427246	1.10033950042725	100 µA
0.43670654296875	33.8634979145029	8.685302734375E-06	0.437469482421875	128	-0.12929345703125	0.123021285189448	0.437404342651367	1.10140434265137	100 µA
0.437774658203125	34.0771209139635	8.642578125E-06	0.43853759765625	129	-0.128225341796875	0.122416120750708	0.438472778320313	1.10247277832031	100 µA
0.4388427734375	34.2907439134242	8.6181640625E-06	0.439605712890625	130	-0.1271572265625	0.1220703125	0.439541076660156	1.10354107666016	100 µA
0.439910888671875	34.5043669128848	8.5052490234375E-06	0.440643310546875	131	-0.126089111328125	0.120470949340475	0.440579521179199	1.1045795211792	100 µA
0.44097900390625	34.7179899123455	8.6578369140625E-06	0.44171142578125	132	-0.12502099609375	0.122632250907401	0.441646492004395	1.10564649200439	100 µA
0.442047119140625	34.9316129118062	8.63037109375E-06	0.442779541015625	133	-0.123952880859375	0.122243216625354	0.442714813232422	1.10671481323242	100 µA
0.443115234375	35.1452359112668	8.9263916015625E-06	0.44384765625	134	-0.122884765625	0.126436141665191	0.443780708312988	1.10778070831299	100 µA
0.444183349609375	35.3588589107275	8.7646484375E-06	0.44488525390625	135	-0.121816650390625	0.124145162004249	0.444819519042969	1.10881951904297	100 µA
0.44525146484375	35.5724819101881	8.9202880859375E-06	0.446014404296875	136	-0.12074853515625	0.126349689602514	0.44594750213623	1.10994750213623	100 µA
0.446319580078125	35.7861049096488	8.9935302734375E-06	0.4471435546875	137	-0.119680419921875	0.127387114354639	0.447076103210449	1.11107610321045	100 µA
0.4473876953125	35.9997279091094	9.1644287109375E-06	0.4481201171875	138	-0.1186123046875	0.129807772109596	0.448051383972168	1.11205138397217	100 µA
0.448455810546875	36.2133509085701	9.11865234375E-06	0.449188232421875	139	-0.117544189453125	0.129159381639518	0.449119842529297	1.1131198425293	100 µA
0.44952392578125	36.4269739080307	9.3902587890625E-06	0.450347900390625	140	-0.11647607421875	0.133006498428647	0.450277473449707	1.11427747344971	100 µA
0.450592041015625	36.6405969074914	9.429931640625E-06	0.451324462890625	141	-0.115407958984375	0.133568436836048	0.45125373840332	1.11525373840332	100 µA
0.45166015625	36.854219906952	9.4451904296875E-06	0.452392578125	142	-0.11433984375	0.133784566992741	0.452321739196777	1.11632173919678	100 µA
0.452728271484375	37.0678429064127	9.4940185546875E-06	0.453460693359375	143	-0.113271728515625	0.134476183494157	0.453389488220215	1.11738948822021	100 µA
0.45379638671875	37.2814659058733	1.0040283203125E-05	0.45458984375	144	-0.11220361328125	0.142213643103754	0.454514541625977	1.11851454162598	100 µA
0.454864501953125	37.495088905334	1.005859375E-05	0.455596923828125	145	-0.111135498046875	0.142472999291785	0.455521484375	1.119521484375	100 µA
0.4559326171875	37.7087119047947	1.0107421875E-05	0.45672607421875	146	-0.1100673828125	0.143164615793201	0.456650268554687	1.12065026855469	100 µA
0.457000732421875	37.9223349042553	1.02813720703125E-05	0.457733154296875	147	-0.108999267578125	0.145628499579497	0.457656044006348	1.12165604400635	100 µA
0.45806884765625	38.135957903716	1.026611328125E-05	0.458740234375	148	-0.10793115234375	0.145412369422805	0.458663238525391	1.12266323852539	100 µA
0.459136962890625	38.3495809031766	1.0150146484375E-05	0.459930419921875	149	-0.106863037109375	0.143769780231941	0.459854293823242	1.12385429382324	100 µA
0.460205078125	38.5632039026373	1.03118896484375E-05	0.4609375	150	-0.105794921875	0.146060759892882	0.460860160827637	1.12486016082764	100 µA
0.461273193359375	38.7768269020979	1.0491943359375E-05	0.462005615234375	151	-0.104726806640625	0.148611095741856	0.46192692565918	1.12592692565918	100 µA
0.46234130859375	38.9904499015586	1.0284423828125E-05	0.46307373046875	152	-0.10365869140625	0.145671725610836	0.462996597290039	1.12699659729004	100 µA
0.463409423828125	39.2040729010192	1.04095458984375E-05	0.46417236328125	153	-0.102590576171875	0.147443992895715	0.464094291687012	1.12809429168701	100 µA
0.4644775390625	39.4176959004799	1.06048583984375E-05	0.46527099609375	154	-0.1015224609375	0.150210458901381	0.465191459655762	1.12919145965576	100 µA
0.465545654296875	39.6313188999405	1.072998046875E-05	0.46624755859375	155	-0.100454345703125	0.151982726186261	0.466167083740234	1.13016708374023	100 µA
0.46661376953125	39.8449418994012	1.08123779296875E-05	0.467376708984375	156	-0.0993862304687498	0.153149829032401	0.467295616149902	1.1312956161499	100 µA
0.467681884765625	40.0585648988618	1.1126708984375E-05	0.468414306640625	157	-0.0983181152343748	0.157602110260269	0.468330856323242	1.13233085632324	100 µA
0.46875	40.2721878983225	1.12335205078125E-05	0.46942138671875	158	-0.0972499999999998	0.159115021357118	0.469337135314941	1.13333713531494	100 µA
0.469818115234375	40.4858108977832	1.11907958984375E-05	0.470489501953125	159	-0.0961818847656248	0.158509856918378	0.470405570983887	1.13440557098389	100 µA
0.47088623046875	40.6994338972438	1.1297607421875E-05	0.471649169921875	160	-0.0951137695312498	0.160022768015227	0.471564437866211	1.13556443786621	100 µA
0.471954345703125	40.9130568967045	1.15478515625E-05	0.47271728515625	161	-0.0940456542968748	0.163567302584986	0.472630676269531	1.13663067626953	100 µA
0.4730224609375	41.1266798961651	1.1309814453125E-05	0.473785400390625	162	-0.0929775390624998	0.160195672140581	0.473700576782227	1.13770057678223	100 µA
0.474090576171875	41.3403028956258	1.13189697265625E-05	0.474884033203125	163	-0.0919094238281248	0.160325350234596	0.474799140930176	1.13879914093018	100 µA
0.47515869140625	41.5539258950864	1.14837646484375E-05	0.475921630859375	164	-0.0908413085937498	0.162659555926877	0.475835502624512	1.13983550262451	100 µA
0.476226806640625	41.7675488945471	1.16485595703125E-05	0.4769287109375	165	-0.0897731933593748	0.164993761619157	0.476841346740723	1.14084134674072	100 µA
0.477294921875	41.9811718940077	1.1773681640625E-05	0.478057861328125	166	-0.0887050781249998	0.166766028904037	0.47796955871582	1.14196955871582	100 µA
0.478363037109375	42.1947948934684	1.20513916015625E-05	0.47918701171875	167	-0.0876369628906248	0.170699597755843	0.479096626281738	1.14309662628174	100 µA
0.47943115234375	42.408417892929	1.22100830078125E-05	0.48016357421875	168	-0.0865688476562498	0.172947351385446	0.480071998596191	1.14407199859619	100 µA
0.480499267578125	42.6220408923897	1.2158203125E-05	0.48126220703125	169	-0.0855007324218748	0.172212508852691	0.481171020507813	1.14517102050781	100 µA
0.4815673828125	42.8356638918503	1.22100830078125E-05	0.48236083984375	170	-0.0844326171874998	0.172947351385446	0.482269264221191	1.14626926422119	100 µA
0.482635498046875	43.049286891311	1.25213623046875E-05	0.483428955078125	171	-0.0833645019531248	0.177356406581976	0.48333504486084	1.14733504486084	100 µA
0.48370361328125	43.2629098907717	1.259765625E-05	0.484466552734375	172	-0.0822963867187498	0.178437057365439	0.4843720703125	1.1483720703125	100 µA
0.484771728515625	43.4765328902323	1.23016357421875E-05	0.48553466796875	173	-0.0812282714843748	0.174244132325602	0.485442405700684	1.14944240570068	100 µA
0.48583984375	43.690155889693	1.25244140625E-05	0.486572265625	174	-0.0801601562499998	0.177399632613314	0.486478332519531	1.15047833251953	100 µA
0.486907958984375	43.9037788891536	1.25335693359375E-05	0.4876708984375	175	-0.0790920410156248	0.17752931070733	0.48757689666748	1.15157689666748	100 µA
0.48797607421875	44.1174018886143	1.25701904296875E-05	0.48870849609375	176	-0.0780239257812498	0.178048023083392	0.488614219665527	1.15261421966553	100 µA
0.489044189453125	44.3310248880749	1.2884521484375E-05	0.489837646484375	177	-0.0769558105468748	0.182500304311261	0.489741012573242	1.15374101257324	100 µA
0.4901123046875	44.5446478875356	1.29669189453125E-05	0.490875244140625	178	-0.0758876953124998	0.183667407157401	0.490777992248535	1.15477799224854	100 µA
0.491180419921875	44.7582708869962	1.29669189453125E-05	0.491943359375	179	-0.0748195800781248	0.183667407157401	0.49184610748291	1.15584610748291	100 µA
0.49224853515625	44.9718938864569	1.32415771484375E-05	0.492950439453125	180	-0.0737514648437498	0.187557749977868	0.492851127624512	1.15685112762451	100 µA
0.493316650390625	45.1855168859175	1.3299560546875E-05	0.494049072265625	181	-0.0726833496093748	0.1883790445733	0.493949325561523	1.15794932556152	100 µA
0.494384765625	45.3991398853782	1.33575439453125E-05	0.4951171875	182	-0.0716152343749998	0.189200339168732	0.49501700592041	1.15901700592041	100 µA
0.495452880859375	45.6127628848388	1.34490966796875E-05	0.49615478515625	183	-0.0705471191406248	0.190497120108888	0.496053916931152	1.16005391693115	100 µA
0.49652099609375	45.8263858842995	1.3421630859375E-05	0.497283935546875	184	-0.0694790039062498	0.190108085826841	0.49718327331543	1.16118327331543	100 µA
0.497589111328125	46.0400088837602	1.34521484375E-05	0.49835205078125	185	-0.0684108886718748	0.190540346140227	0.498251159667969	1.16225115966797	100 µA
0.4986572265625	46.2536318832208	1.34307861328125E-05	0.499481201171875	186	-0.0673427734374998	0.190237763920857	0.499380470275879	1.16338047027588	100 µA
0.499725341796875	46.4672548826815	1.37359619140625E-05	0.50048828125	187	-0.0662746582031248	0.19456036705471	0.500385261535645	1.16438526153564	100 µA
0.50079345703125	46.6808778821421	1.38671875E-05	0.501556396484375	188	-0.0652065429687498	0.196419086402266	0.501452392578125	1.16545239257813	100 µA
0.501861572265625	46.8945008816028	1.390380859375E-05	0.502593994140625	189	-0.0641384277343748	0.196937798778329	0.502489715576172	1.16648971557617	100 µA
0.5029296875	47.1081238810634	1.42578125E-05	0.503662109375	190	-0.0630703124999998	0.201952018413598	0.50355517578125	1.16755517578125	100 µA
0.503997802734375	47.3217468805241	1.44073486328125E-05	0.504730224609375	191	-0.0620021972656248	0.204070093949186	0.504622169494629	1.16862216949463	100 µA
0.50506591796875	47.5353698799847	1.436767578125E-05	0.505828857421875	192	-0.0609340820312498	0.203508155541785	0.505721099853516	1.16972109985352	100 µA
0.506134033203125	47.7489928794454	1.45355224609375E-05	0.506988525390625	193	-0.0598659667968748	0.205885587265404	0.506879508972168	1.17087950897217	100 µA
0.5072021484375	47.962615878906	1.4654541015625E-05	0.507965087890625	194	-0.0587978515624998	0.207571402487606	0.507855178833008	1.17185517883301	100 µA
0.508270263671875	48.1762388783667	1.46087646484375E-05	0.509033203125	195	-0.0577297363281248	0.206923012017528	0.508923637390137	1.17292363739014	100 µA
0.50933837890625	48.3898618778273	1.4593505859375E-05	0.51007080078125	196	-0.0566616210937498	0.206706881860836	0.509961349487305	1.1739613494873	100 µA
0.510406494140625	48.603484877288	1.5045166015625E-05	0.511199951171875	197	-0.0555935058593748	0.213104334498938	0.511087112426758	1.17508711242676	100 µA
0.511474609375	48.8171078767487	1.48345947265625E-05	0.51226806640625	198	-0.0545253906249998	0.210121738336579	0.512156806945801	1.1761568069458	100 µA
0.512542724609375	49.0307308762093	1.48956298828125E-05	0.5133056640625	199	-0.0534572753906248	0.21098625896335	0.513193946838379	1.17719394683838	100 µA
0.51361083984375	49.24435387567	1.49444580078125E-05	0.514373779296875	200	-0.0523891601562498	0.211677875464766	0.514261695861816	1.17826169586182	100 µA
0.514678955078125	49.4579768751306	1.529541015625E-05	0.515411376953125	201	-0.0513210449218748	0.216648869068697	0.515296661376953	1.17929666137695	100 µA
0.5157470703125	49.6715998745913	1.52130126953125E-05	0.516571044921875	202	-0.0502529296874998	0.215481766222557	0.51645694732666	1.18045694732666	100 µA
0.516815185546875	49.8852228740519	1.556396484375E-05	0.517608642578125	203	-0.0491848144531248	0.220452759826487	0.517491912841797	1.1814919128418	100 µA
0.51788330078125	50.0988458735126	1.59515380859375E-05	0.518646240234375	204	-0.0481166992187498	0.22594246580648	0.51852660369873	1.18252660369873	100 µA
0.518951416015625	50.3124688729732	1.580810546875E-05	0.519683837890625	205	-0.0470485839843748	0.223910842333569	0.519565277099609	1.18356527709961	100 µA
0.52001953125	50.5260918724339	1.6070556640625E-05	0.52081298828125	206	-0.0459804687499998	0.227628281028683	0.520692459106445	1.18469245910645	100 µA
0.521087646484375	50.7397148718945	1.61712646484375E-05	0.52191162109375	207	-0.0449123535156248	0.229054740062854	0.521790336608887	1.18579033660889	100 µA
0.52215576171875	50.9533378713552	1.6424560546875E-05	0.52294921875	208	-0.0438442382812498	0.232642500663952	0.522826034545898	1.1868260345459	100 µA
0.523223876953125	51.1669608708158	1.65374755859375E-05	0.52398681640625	209	-0.0427761230468748	0.234241863823477	0.523862785339355	1.18786278533936	100 µA
0.5242919921875	51.3805838702765	1.6552734375E-05	0.525054931640625	210	-0.0417080078124998	0.23445799398017	0.524930786132813	1.18893078613281	100 µA
0.525360107421875	51.5942068697371	1.65130615234375E-05	0.526153564453125	211	-0.0406398925781248	0.233896055572769	0.526029716491699	1.1900297164917	100 µA
0.52642822265625	51.8078298691978	1.63970947265625E-05	0.527252197265625	212	-0.0395717773437498	0.232253466381905	0.527129219055176	1.19112921905518	100 µA
0.527496337890625	52.0214528686585	1.68731689453125E-05	0.528289794921875	213	-0.0385036621093748	0.238996727270715	0.528163246154785	1.19216324615479	100 µA
0.528564453125	52.2350758681191	1.6876220703125E-05	0.529327392578125	214	-0.0374355468749998	0.239039953302054	0.529200820922852	1.19320082092285	100 µA
0.529632568359375	52.4486988675798	1.6802978515625E-05	0.53045654296875	215	-0.0363674316406248	0.238002528549929	0.530330520629883	1.19433052062988	100 µA
0.53070068359375	52.6623218670404	1.7138671875E-05	0.531494140625	216	-0.0352993164062498	0.242757391997167	0.531365600585938	1.19536560058594	100 µA
0.531768798828125	52.8759448665011	1.73248291015625E-05	0.532562255859375	217	-0.0342312011718748	0.245394179908817	0.532432319641113	1.19643231964111	100 µA
0.5328369140625	53.0895678659617	1.74346923828125E-05	0.53363037109375	218	-0.0331630859374998	0.246950317037004	0.533499610900879	1.19749961090088	100 µA
0.533905029296875	53.3031908654224	1.7584228515625E-05	0.534698486328125	219	-0.0320949707031248	0.249068392572592	0.534566604614258	1.19856660461426	100 µA
0.53497314453125	53.516813864883	1.78955078125E-05	0.535736083984375	220	-0.0310268554687498	0.253477447769122	0.535601867675781	1.19960186767578	100 µA
0.536041259765625	53.7304368643437	1.78924560546875E-05	0.536865234375	221	-0.0299587402343748	0.253434221737783	0.53673104095459	1.20073104095459	100 µA
0.537109375	53.9440598638043	1.80511474609375E-05	0.53790283203125	222	-0.0288906249999998	0.255681975367387	0.537767448425293	1.20176744842529	100 µA
0.538177490234375	54.157682863265	1.829833984375E-05	0.539031982421875	223	-0.0278225097656248	0.259183283905807	0.538894744873047	1.20289474487305	100 µA
0.53924560546875	54.3713058627256	1.8389892578125E-05	0.53997802734375	224	-0.0267543945312498	0.260480064845963	0.539840103149414	1.20384010314941	100 µA
0.540313720703125	54.5849288621863	1.82281494140625E-05	0.541015625	225	-0.0256862792968748	0.258189085185021	0.540878913879395	1.20487891387939	100 µA
0.5413818359375	54.798551861647	1.84783935546875E-05	0.54217529296875	226	-0.0246181640624998	0.26173361975478	0.54203670501709	1.20603670501709	100 µA
0.542449951171875	55.0121748611076	1.85699462890625E-05	0.543212890625	227	-0.0235500488281248	0.263030400694936	0.543073616027832	1.20707361602783	100 µA
0.54351806640625	55.2257978605683	1.876220703125E-05	0.544342041015625	228	-0.0224819335937498	0.265753640669263	0.544201324462891	1.20820132446289	100 µA
0.544586181640625	55.4394208600289	1.904296875E-05	0.545440673828125	229	-0.0214138183593748	0.269730435552408	0.5452978515625	1.2092978515625	100 µA
0.545654296875	55.6530438594896	1.920166015625E-05	0.546417236328125	230	-0.0203457031249998	0.271978189182011	0.546273223876953	1.21027322387695	100 µA
0.546722412109375	55.8666668589502	1.91558837890625E-05	0.547515869140625	231	-0.0192775878906248	0.271329798711933	0.547372200012207	1.21137220001221	100 µA
0.54779052734375	56.0802898584109	1.95465087890625E-05	0.54852294921875	232	-0.0182094726562498	0.276862730723265	0.548376350402832	1.21237635040283	100 µA
0.548858642578125	56.2939128578715	1.9537353515625E-05	0.549652099609375	233	-0.0171413574218748	0.276733052629249	0.549505569458008	1.21350556945801	100 µA
0.5499267578125	56.5075358573322	1.9635009765625E-05	0.550750732421875	234	-0.0160732421874998	0.278116285632082	0.550603469848633	1.21460346984863	100 µA
0.550994873046875	56.7211588567928	1.9683837890625E-05	0.5517578125	235	-0.0150051269531248	0.278807902133499	0.55161018371582	1.21561018371582	100 µA
0.55206298828125	56.9347818562535	1.986083984375E-05	0.552886962890625	236	-0.0139370117187498	0.281315011951133	0.552738006591797	1.2167380065918	100 µA
0.553131103515625	57.1484048557141	1.99554443359375E-05	0.553924560546875	237	-0.0128688964843748	0.282655018922628	0.553774894714355	1.21777489471436	100 µA
0.55419921875	57.3620278551748	2.00531005859375E-05	0.554962158203125	238	-0.0118007812499998	0.28403825192546	0.55481175994873	1.21881175994873	100 µA
0.555267333984375	57.5756508546355	2.02667236328125E-05	0.55609130859375	239	-0.0107326660156248	0.287064074119157	0.555939308166504	1.2199393081665	100 µA
0.55633544921875	57.7892738540961	2.05322265625E-05	0.557037353515625	240	-0.00966455078124984	0.290824738845609	0.556883361816406	1.22088336181641	100 µA
0.557403564453125	58.0028968535568	2.08282470703125E-05	0.55816650390625	241	-0.00859643554687484	0.295017663885446	0.558010292053223	1.22201029205322	100 µA
0.5584716796875	58.2165198530174	2.08526611328125E-05	0.55926513671875	242	-0.00752832031249984	0.295363472136154	0.559108741760254	1.22310874176025	100 µA
0.559539794921875	58.4301428524781	2.13226318359375E-05	0.560333251953125	243	-0.00646020507812484	0.302020280962288	0.560173332214356	1.22417333221436	100 µA
0.56060791015625	58.6437658519387	2.12677001953125E-05	0.5614013671875	244	-0.00539208984374984	0.301242212398194	0.561241859436035	1.22524185943604	100 µA
0.561676025390625	58.8573888513994	2.1466064453125E-05	0.562469482421875	245	-0.00432397460937484	0.304051904435198	0.562308486938477	1.22630848693848	100 µA
0.562744140625	59.07101185086	2.13714599609375E-05	0.5634765625	246	-0.00325585937499984	0.302711897463704	0.563316276550293	1.22731627655029	100 µA
0.563812255859375	59.2846348503207	2.16644287109375E-05	0.564605712890625	247	-0.00218774414062484	0.306861596472203	0.564443229675293	1.22844322967529	100 µA
0.56488037109375	59.4982578497813	2.15606689453125E-05	0.565643310546875	248	-0.00111962890624984	0.305391911406693	0.565481605529785	1.22948160552979	100 µA
0.565948486328125	59.711880849242	2.18719482421875E-05	0.5667724609375	249	-5.15136718748366E-05	0.309800966603222	0.566608421325684	1.23060842132568	100 µA
0.5670166015625	59.9255038487026	2.20977783203125E-05	0.5677490234375	250	0.00101660156250016	0.312999692922273	0.567583290100098	1.2315832901001	100 µA
0.568084716796875	60.1391268481633	2.21893310546875E-05	0.568878173828125	251	0.00208471679687516	0.314296473862429	0.568711753845215	1.23271175384521	100 µA
0.56915283203125	60.352749847624	2.21832275390625E-05	0.569976806640625	252	0.00315283203125016	0.314210021799752	0.569810432434082	1.23381043243408	100 µA
0.570220947265625	60.5663728470846	2.274169921875E-05	0.571075439453125	253	0.00422094726562516	0.322120385534703	0.570904876708984	1.23490487670898	100 µA
0.5712890625	60.7799958465453	2.28118896484375E-05	0.57208251953125	254	0.00528906250000016	0.323114584255489	0.571911430358887	1.23591143035889	100 µA
0.572357177734375	60.9936188460059	2.31536865234375E-05	0.573211669921875	255	0.00635717773437516	0.327955899765404	0.573038017272949	1.23703801727295	100 µA
0.57342529296875	61.2072418454666	2.33123779296875E-05	0.574249267578125	256	0.00742529296875016	0.330203653395007	0.574074424743652	1.23807442474365	100 µA
0.574493408203125	61.4208648449272	2.34527587890625E-05	0.575225830078125	257	0.00849340820312516	0.332192050836579	0.575049934387207	1.23904993438721	100 µA
0.5755615234375	61.6344878443879	2.35382080078125E-05	0.57635498046875	258	0.00956152343750016	0.333402379714058	0.576178443908691	1.24017844390869	100 µA
0.576629638671875	61.8481108438485	2.40509033203125E-05	0.577484130859375	259	0.0106296386718752	0.340664352978931	0.577303749084473	1.24130374908447	100 µA
0.57769775390625	62.0617338433092	2.40631103515625E-05	0.5784912109375	260	0.0116977539062502	0.340837257104285	0.578310737609863	1.24231073760986	100 µA
0.578765869140625	62.2753568427698	2.41729736328125E-05	0.579498291015625	261	0.0127658691406252	0.342393394232472	0.579316993713379	1.24331699371338	100 µA
0.579833984375	62.4889798422305	2.43194580078125E-05	0.580596923828125	262	0.0138339843750002	0.344468243736721	0.580414527893066	1.24441452789307	100 µA
0.580902099609375	62.7026028416911	2.48321533203125E-05	0.5816650390625	263	0.0149020996093752	0.351730217001594	0.581478797912598	1.2454787979126	100 µA
0.58197021484375	62.9162258411518	2.457275390625E-05	0.582794189453125	264	0.0159702148437502	0.348056004337819	0.582609893798828	1.24660989379883	100 µA
0.583038330078125	63.1298488406125	2.4493408203125E-05	0.583831787109375	265	0.0170383300781252	0.346932127523017	0.583648086547852	1.24764808654785	100 µA
0.5841064453125	63.3434718400731	2.49267578125E-05	0.584869384765625	266	0.0181064453125002	0.353070223973088	0.584682434082031	1.24868243408203	100 µA
0.585174560546875	63.5570948395338	2.50152587890625E-05	0.58599853515625	267	0.0191745605468752	0.354323778881905	0.585810920715332	1.24981092071533	100 µA
0.58624267578125	63.7707178389944	2.52716064453125E-05	0.58709716796875	268	0.0202426757812502	0.357954765514341	0.58690763092041	1.25090763092041	100 µA
0.587310791015625	63.9843408384551	2.53814697265625E-05	0.588134765625	269	0.0213107910156252	0.359510902642528	0.587944404602051	1.25194440460205	100 µA
0.58837890625	64.1979638379157	2.58392333984375E-05	0.589202880859375	270	0.0223789062500002	0.365994807343307	0.589009086608887	1.25300908660889	100 µA
0.589447021484375	64.4115868373764	2.5921630859375E-05	0.59027099609375	271	0.0234470214843752	0.367161910189448	0.590076583862305	1.2540765838623	100 µA
0.59051513671875	64.625209836837	2.6116943359375E-05	0.591400146484375	272	0.0245151367187502	0.369928376195113	0.59120426940918	1.25520426940918	100 µA
0.591583251953125	64.8388328362977	2.62420654296875E-05	0.5924072265625	273	0.0255832519531252	0.371700643479993	0.592210411071777	1.25621041107178	100 µA
0.5926513671875	65.0524558357583	2.6580810546875E-05	0.593536376953125	274	0.0266513671875002	0.376498732958569	0.593337020874023	1.25733702087402	100 µA
0.593719482421875	65.266078835219	2.67242431640625E-05	0.59454345703125	275	0.0277194824218752	0.37853035643148	0.59434302520752	1.25834302520752	100 µA
0.59478759765625	65.4797018346796	2.724609375E-05	0.59564208984375	276	0.0287875976562502	0.385922007790368	0.595437744140625	1.25943774414063	100 µA
0.595855712890625	65.6933248341403	2.7178955078125E-05	0.5966796875	277	0.0298557128906252	0.384971035100921	0.596475845336914	1.26047584533691	100 µA
0.596923828125	65.906947833601	2.72125244140625E-05	0.597808837890625	278	0.0309238281250002	0.385446521445645	0.59760474395752	1.26160474395752	100 µA
0.597991943359375	66.1205708330616	2.77496337890625E-05	0.59881591796875	279	0.0319919433593752	0.393054302961225	0.598607795715332	1.26260779571533	100 µA
0.59906005859375	66.3341938325223	2.762451171875E-05	0.599884033203125	280	0.0330600585937502	0.391282035676346	0.599676849365234	1.26367684936523	100 µA
0.600128173828125	66.5478168319829	2.7880859375E-05	0.6009521484375	281	0.0341281738281252	0.394913022308782	0.600743041992188	1.26474304199219	100 µA
0.6011962890625	66.7614398314436	2.8253173828125E-05	0.601959228515625	282	0.0351962890625002	0.400186598132082	0.601747329711914	1.26574732971191	100 µA
0.602264404296875	66.9750628309042	2.83843994140625E-05	0.603057861328125	283	0.0362644042968752	0.402045317479639	0.602844978332519	1.26684497833252	100 µA
0.60333251953125	67.1886858303649	2.8582763671875E-05	0.604095458984375	284	0.0373325195312502	0.404855009516643	0.603881088256836	1.26788108825684	100 µA
0.604400634765625	67.4023088298255	2.8466796875E-05	0.605224609375	285	0.0384006347656252	0.403212420325779	0.605011108398438	1.26901110839844	100 µA
0.60546875	67.6159318292862	2.8955078125E-05	0.6063232421875	286	0.0394687500000002	0.410128585339943	0.606106079101562	1.27010607910156	100 µA
0.606536865234375	67.8295548287468	2.89215087890625E-05	0.607330322265625	287	0.0405368652343752	0.40965309899522	0.607113410949707	1.27111341094971	100 µA
0.60760498046875	68.0431778282075	2.88848876953125E-05	0.60845947265625	288	0.0416049804687502	0.409134386619157	0.608242835998535	1.27224283599854	100 µA
0.608673095703125	68.2568008276681	2.94708251953125E-05	0.6094970703125	289	0.0426730957031252	0.417433784636154	0.609276039123535	1.27327603912354	100 µA
0.6097412109375	68.4704238271288	2.96295166015625E-05	0.61053466796875	290	0.0437412109375002	0.419681538265758	0.610312446594238	1.27431244659424	100 µA
0.610809326171875	68.6840468265895	2.96173095703125E-05	0.61163330078125	291	0.0448093261718752	0.419508634140404	0.611411170959473	1.27541117095947	100 µA
0.61187744140625	68.8976698260501	2.9901123046875E-05	0.6126708984375	292	0.0458774414062502	0.423528655054887	0.612446640014648	1.27644664001465	100 µA
0.612945556640625	69.1112928255108	3.00750732421875E-05	0.613677978515625	293	0.0469455566406252	0.425992538841183	0.613452415466309	1.27745241546631	100 µA
0.614013671875	69.3249158249714	3.03497314453125E-05	0.614776611328125	294	0.0480136718750002	0.42988288166165	0.614548988342285	1.27854898834229	100 µA
0.615081787109375	69.5385388244321	3.055419921875E-05	0.6158447265625	295	0.0490817871093752	0.432779025761331	0.615615570068359	1.27961557006836	100 µA
0.61614990234375	69.7521618238927	3.104248046875E-05	0.61700439453125	296	0.0501499023437502	0.439695190775496	0.616771575927734	1.28077157592773	100 µA
0.617218017578125	69.9657848233534	3.09356689453125E-05	0.6180419921875	297	0.0512180175781252	0.438182279678647	0.61780997467041	1.28180997467041	100 µA
0.6182861328125	70.179407822814	3.11553955078125E-05	0.619110107421875	298	0.0522861328125002	0.441294553935021	0.618876441955566	1.28287644195557	100 µA
0.619354248046875	70.3930308222747	3.1341552734375E-05	0.62017822265625	299	0.0533542480468752	0.443931341846671	0.619943161010742	1.28394316101074	100 µA
0.62042236328125	70.6066538217353	3.17626953125E-05	0.621307373046875	300	0.0544223632812502	0.449896534171388	0.621069152832031	1.28506915283203	100 µA
0.621490478515625	70.820276821196	3.14727783203125E-05	0.622314453125	301	0.0554904785156252	0.445790061194228	0.622078407287598	1.2860784072876	100 µA
0.62255859375	71.0338998206566	3.19580078125E-05	0.6234130859375	302	0.0565585937500002	0.452663000177054	0.623173400878906	1.28717340087891	100 µA
0.623626708984375	71.2475228201173	3.182373046875E-05	0.624481201171875	303	0.0576267089843752	0.450761054798159	0.624242523193359	1.28824252319336	100 µA
0.62469482421875	71.461145819578	3.2073974609375E-05	0.62548828125	304	0.0586948242187502	0.454305589367918	0.62524772644043	1.28924772644043	100 µA
0.625762939453125	71.6747688190386	3.240966796875E-05	0.626617431640625	305	0.0597629394531252	0.459060452815156	0.626374359130859	1.29037435913086	100 µA
0.6268310546875	71.8883918184993	3.25042724609375E-05	0.627685546875	306	0.0608310546875002	0.46040045978665	0.627441764831543	1.29144176483154	100 µA
0.627899169921875	72.1020148179599	3.2623291015625E-05	0.62884521484375	307	0.0618991699218752	0.462086275008853	0.628600540161133	1.29260054016113	100 µA
0.62896728515625	72.3156378174206	3.28216552734375E-05	0.629852294921875	308	0.0629672851562502	0.464895967045857	0.629606132507324	1.29360613250732	100 µA
0.630035400390625	72.5292608168812	3.32489013671875E-05	0.630859375	309	0.0640354003906252	0.470947611433251	0.630610008239746	1.29461000823975	100 µA
0.631103515625	72.7428838163419	3.3367919921875E-05	0.631927490234375	310	0.0651035156250002	0.472633426655453	0.631677230834961	1.29567723083496	100 µA
0.632171630859375	72.9565068158025	3.3587646484375E-05	0.633056640625	311	0.0661716308593752	0.475745700911827	0.632804733276367	1.29680473327637	100 µA
0.63323974609375	73.1701298152632	3.39508056640625E-05	0.634063720703125	312	0.0672397460937502	0.480889598641112	0.633809089660645	1.29780908966064	100 µA
0.634307861328125	73.3837528147238	3.39691162109375E-05	0.635162353515625	313	0.0683078613281252	0.481148954829143	0.634907585144043	1.29890758514404	100 µA
0.6353759765625	73.5973758141845	3.39569091796875E-05	0.636260986328125	314	0.0693759765625002	0.480976050703789	0.636006309509277	1.30000630950928	100 µA
0.636444091796875	73.8109988136451	3.4271240234375E-05	0.6373291015625	315	0.0704440917968752	0.485428331931657	0.637072067260742	1.30107206726074	100 µA
0.63751220703125	74.0246218131058	3.45611572265625E-05	0.638336181640625	316	0.0715122070312502	0.489534804908817	0.638076972961426	1.30207697296143	100 µA
0.638580322265625	74.2382448125664	3.4320068359375E-05	0.639434814453125	317	0.0725803222656252	0.486119948433074	0.63917741394043	1.30317741394043	100 µA
0.6396484375	74.4518678120271	3.443603515625E-05	0.6405029296875	318	0.0736484375000002	0.487762537623938	0.640244659423828	1.30424465942383	100 µA
0.640716552734375	74.6654908114878	3.4661865234375E-05	0.641632080078125	319	0.0747165527343752	0.490961263942989	0.641372116088867	1.30537211608887	100 µA
0.64178466796875	74.8791138109484	3.4661865234375E-05	0.642669677734375	320	0.0757846679687502	0.490961263942989	0.642409713745117	1.30640971374512	100 µA
0.642852783203125	75.0927368104091	3.47412109375E-05	0.643768310546875	321	0.0768527832031252	0.49208514075779	0.643507751464844	1.30750775146484	100 µA
0.6439208984375	75.3063598098697	3.515625E-05	0.644775390625	322	0.0779208984375002	0.49796388101983	0.64451171875	1.30851171875	100 µA
0.644989013671875	75.5199828093304	3.551025390625E-05	0.64581298828125	323	0.0789890136718752	0.502978100655099	0.645546661376953	1.30954666137695	100 µA
0.64605712890625	75.733605808791	3.5491943359375E-05	0.646942138671875	324	0.0800571289062502	0.502718744467068	0.64667594909668	1.31067594909668	100 µA
0.647125244140625	75.9472288082517	3.58154296875E-05	0.64801025390625	325	0.0811252441406252	0.507300703788952	0.647741638183594	1.31174163818359	100 µA
0.648193359375	76.1608518077123	3.59100341796875E-05	0.649078369140625	326	0.0821933593750002	0.508640710760446	0.648809043884277	1.31280904388428	100 µA
0.649261474609375	76.374474807173	3.6126708984375E-05	0.650146484375	327	0.0832614746093752	0.511709758985482	0.649875534057617	1.31387553405762	100 µA
0.65032958984375	76.5880978066336	3.59161376953125E-05	0.651153564453125	328	0.0843295898437502	0.508727162823123	0.65088419342041	1.31488419342041	100 µA
0.651397705078125	76.8017208060943	3.61480712890625E-05	0.652252197265625	329	0.0853977050781252	0.512012341204851	0.651981086730957	1.31598108673096	100 µA
0.6524658203125	77.0153438055549	3.6175537109375E-05	0.653289794921875	330	0.0864658203125002	0.512401375486898	0.653018478393555	1.31701847839355	100 µA
0.653533935546875	77.2289668050156	3.63983154296875E-05	0.6544189453125	331	0.0875339355468752	0.515556875774611	0.654145957946777	1.31814595794678	100 µA
0.65460205078125	77.4425898044763	3.66790771484375E-05	0.655487060546875	332	0.0886020507812502	0.519533670657755	0.655211967468262	1.31921196746826	100 µA
0.655670166015625	77.6562128039369	3.67706298828125E-05	0.65655517578125	333	0.0896701660156252	0.520830451597911	0.656279396057129	1.32027939605713	100 µA
0.65673828125	77.8698358033976	3.69049072265625E-05	0.65765380859375	334	0.0907382812500002	0.522732396976806	0.657377021789551	1.32137702178955	100 µA
0.657806396484375	78.0834588028582	3.729248046875E-05	0.65863037109375	335	0.0918063964843752	0.528222102956799	0.658350677490234	1.32235067749023	100 µA
0.65887451171875	78.2970818023189	3.75640869140625E-05	0.65972900390625	336	0.0928745117187502	0.532069219745928	0.659447273254395	1.32344727325439	100 µA
0.659942626953125	78.5107048017795	3.77593994140625E-05	0.66082763671875	337	0.0939426269531252	0.534835685751593	0.660544441223144	1.32454444122314	100 µA
0.6610107421875	78.7243278012402	3.79058837890625E-05	0.661895751953125	338	0.0950107421875002	0.536910535255843	0.661611457824707	1.32561145782471	100 µA
0.662078857421875	78.9379508007008	3.81439208984375E-05	0.66290283203125	339	0.0960788574218752	0.540282165700248	0.662616752624512	1.32661675262451	100 µA
0.66314697265625	79.1515738001615	3.80096435546875E-05	0.664031982421875	340	0.0971469726562502	0.538380220321353	0.663746910095215	1.32774691009521	100 µA
0.664215087890625	79.3651967996221	3.804931640625E-05	0.665069580078125	341	0.0982150878906252	0.538942158728754	0.664784210205078	1.32878421020508	100 µA
0.665283203125	79.5788197990828	3.82232666015625E-05	0.666107177734375	342	0.0992832031250002	0.54140604251505	0.665820503234863	1.32982050323486	100 µA
0.666351318359375	79.7924427985434	3.83636474609375E-05	0.667236328125	343	0.100351318359375	0.543394439956622	0.666948600769043	1.33094860076904	100 µA
0.66741943359375	80.0060657980041	3.8787841796875E-05	0.66827392578125	344	0.10141943359375	0.549402858312677	0.667983016967773	1.33198301696777	100 µA
0.668487548828125	80.2196887974648	3.90411376953125E-05	0.669342041015625	345	0.102487548828125	0.552990618913775	0.66904923248291	1.33304923248291	100 µA
0.6695556640625	80.4333117969254	3.95538330078125E-05	0.670379638671875	346	0.1035556640625	0.560252592178647	0.670082984924316	1.33408298492432	100 µA
0.670623779296875	80.6469347963861	3.96636962890625E-05	0.671478271484375	347	0.104623779296875	0.561808729306834	0.671180793762207	1.33518079376221	100 µA
0.67169189453125	80.8605577958467	3.9739990234375E-05	0.672607421875	348	0.10569189453125	0.562889380090298	0.672309371948242	1.33630937194824	100 µA
0.672760009765625	81.0741807953074	4.01092529296875E-05	0.67364501953125	349	0.106760009765625	0.568119729882259	0.673344200134277	1.33734420013428	100 µA
0.673828125	81.287803794768	4.00604248046875E-05	0.674774169921875	350	0.107828125	0.567428113380843	0.67447371673584	1.33847371673584	100 µA
0.674896240234375	81.5014267942287	4.0399169921875E-05	0.675750732421875	351	0.108896240234375	0.572226202859419	0.675447738647461	1.33944773864746	100 µA
0.67596435546875	81.7150497936893	4.0655517578125E-05	0.6768798828125	352	0.10996435546875	0.575857189491856	0.676574966430664	1.34057496643066	100 µA
0.677032470703125	81.92867279315	4.06982421875E-05	0.6778564453125	353	0.111032470703125	0.576462353930595	0.677551208496094	1.34155120849609	100 µA
0.6781005859375	82.1422957926106	4.0924072265625E-05	0.678955078125	354	0.1121005859375	0.579661080249646	0.678648147583008	1.34264814758301	100 µA
0.679168701171875	82.3559187920713	4.1339111328125E-05	0.680084228515625	355	0.113168701171875	0.585539820511686	0.679774185180664	1.34377418518066	100 µA
0.68023681640625	82.5695417915319	4.1461181640625E-05	0.681182861328125	356	0.11423681640625	0.587268861765227	0.68087190246582	1.34487190246582	100 µA
0.681304931640625	82.7831647909926	4.1632080078125E-05	0.68218994140625	357	0.115304931640625	0.589689519520184	0.681877700805664	1.34587770080566	100 µA
0.682373046875	82.9967877904533	4.205322265625E-05	0.68328857421875	358	0.116373046875	0.595654711844901	0.682973175048828	1.34697317504883	100 µA
0.683441162109375	83.2104107899139	4.2266845703125E-05	0.684295654296875	359	0.117441162109375	0.598680534038598	0.683978652954102	1.3479786529541	100 µA
0.68450927734375	83.4240337893746	4.2596435546875E-05	0.685455322265625	360	0.11850927734375	0.603348945423159	0.685135848999023	1.34913584899902	100 µA
0.685577392578125	83.6376567888352	4.2877197265625E-05	0.686492919921875	361	0.119577392578125	0.607325740306303	0.686171340942383	1.35017134094238	100 µA
0.6866455078125	83.8512797882959	4.3243408203125E-05	0.687530517578125	362	0.1206455078125	0.612512864066926	0.687206192016602	1.3512061920166	100 µA
0.687713623046875	84.0649027877565	4.3304443359375E-05	0.6885986328125	363	0.121713623046875	0.613377384693697	0.688273849487305	1.3522738494873	100 µA
0.68878173828125	84.2785257872172	4.3701171875E-05	0.68963623046875	364	0.12278173828125	0.618996768767705	0.689308471679687	1.35330847167969	100 µA
0.689849853515625	84.4921487866778	4.3890380859375E-05	0.690765380859375	365	0.123849853515625	0.621676782710694	0.69043620300293	1.35443620300293	100 µA
0.69091796875	84.7057717861385	4.364013671875E-05	0.69183349609375	366	0.12491796875	0.618132248140935	0.691506195068359	1.35550619506836	100 µA
0.691986083984375	84.9193947855991	4.4158935546875E-05	0.69293212890625	367	0.125986083984375	0.625480673468484	0.692600936889648	1.35660093688965	100 µA
0.69305419921875	85.1330177850598	4.4342041015625E-05	0.693878173828125	368	0.12705419921875	0.628074235348796	0.693545608520508	1.35754560852051	100 µA
0.694122314453125	85.3466407845204	4.4708251953125E-05	0.694976806640625	369	0.128122314453125	0.633261359109419	0.694641494750977	1.35864149475098	100 µA
0.6951904296875	85.5602637839811	4.486083984375E-05	0.696075439453125	370	0.1291904296875	0.635422660676346	0.695738983154297	1.3597389831543	100 µA
0.696258544921875	85.7738867834418	4.547119140625E-05	0.69708251953125	371	0.130258544921875	0.644067866944051	0.696741485595703	1.3607414855957	100 µA
0.69732666015625	85.9875097829024	4.5684814453125E-05	0.6982421875	372	0.13132666015625	0.647093689137748	0.697899551391602	1.3618995513916	100 µA
0.698394775390625	86.2011327823631	4.595947265625E-05	0.6993408203125	373	0.132394775390625	0.650984031958215	0.698996124267578	1.36299612426758	100 µA
0.699462890625	86.4147557818237	4.65087890625E-05	0.700286865234375	374	0.133462890625	0.65876471759915	0.699938049316406	1.36393804931641	100 µA
0.700531005859375	86.6283787812844	4.6630859375E-05	0.70147705078125	375	0.134531005859375	0.660493758852691	0.701127319335938	1.36512731933594	100 µA
0.70159912109375	86.842001780745	4.669189453125E-05	0.7025146484375	376	0.13559912109375	0.661358279479462	0.702164459228516	1.36616445922852	100 µA
0.702667236328125	87.0556247802057	4.6966552734375E-05	0.703582763671875	377	0.136667236328125	0.665248622299929	0.703230514526367	1.36723051452637	100 µA
0.7037353515625	87.2692477796663	4.7393798828125E-05	0.70465087890625	378	0.1377353515625	0.671300266687323	0.704295425415039	1.36829542541504	100 µA
0.704803466796875	87.482870779127	4.7393798828125E-05	0.7056884765625	379	0.138803466796875	0.671300266687323	0.705333023071289	1.36933302307129	100 µA
0.70587158203125	87.6964937785876	4.754638671875E-05	0.706817626953125	380	0.13987158203125	0.673461568254249	0.706461029052734	1.37046102905273	100 µA
0.706939697265625	87.9101167780483	4.815673828125E-05	0.70782470703125	381	0.140939697265625	0.682106774521955	0.707463531494141	1.37146353149414	100 µA
0.7080078125	88.1237397775089	4.8492431640625E-05	0.70892333984375	382	0.1420078125	0.686861637969193	0.708559646606445	1.37255964660645	100 µA
0.709075927734375	88.3373627769696	4.876708984375E-05	0.7099609375	383	0.143075927734375	0.69075198078966	0.709595184326172	1.37359518432617	100 µA
0.71014404296875	88.5509857764303	4.9163818359375E-05	0.711090087890625	384	0.14414404296875	0.696371364863669	0.71072135925293	1.37472135925293	100 µA
0.711212158203125	88.7646087758909	4.937744140625E-05	0.712188720703125	385	0.145212158203125	0.699397187057366	0.711818389892578	1.37581838989258	100 µA
0.7122802734375	88.9782317753516	4.9835205078125E-05	0.713226318359375	386	0.1462802734375	0.705881091758145	0.712852554321289	1.37685255432129	100 µA
0.713348388671875	89.1918547748122	5.01708984375E-05	0.71429443359375	387	0.147348388671875	0.710635955205383	0.713918151855469	1.37791815185547	100 µA
0.71441650390625	89.4054777742729	5.04150390625E-05	0.715362548828125	388	0.14841650390625	0.714094037712465	0.714984436035156	1.37898443603516	100 µA
0.715484619140625	89.6191007737335	5.0933837890625E-05	0.716400146484375	389	0.149484619140625	0.721442463040014	0.716018142700195	1.3800181427002	100 µA
0.716552734375	89.8327237731942	5.084228515625E-05	0.71746826171875	390	0.150552734375	0.720145682099859	0.717086944580078	1.38108694458008	100 µA
0.717620849609375	90.0463467726548	5.1513671875E-05	0.718505859375	391	0.151620849609375	0.729655408994334	0.718119506835938	1.38211950683594	100 µA
0.71868896484375	90.2599697721155	5.1666259765625E-05	0.719635009765625	392	0.15268896484375	0.731816710561261	0.719247512817383	1.38324751281738	100 µA
0.719757080078125	90.4735927715761	5.17578125E-05	0.72064208984375	393	0.153757080078125	0.733113491501417	0.72025390625	1.38425390625	100 µA
0.7208251953125	90.6872157710368	5.218505859375E-05	0.721710205078125	394	0.1548251953125	0.73916513588881	0.721318817138672	1.38531881713867	100 µA
0.721893310546875	90.9008387704974	5.2825927734375E-05	0.7227783203125	395	0.155893310546875	0.748242602469901	0.722382125854492	1.38638212585449	100 µA
0.72296142578125	91.1144617699581	5.316162109375E-05	0.723907470703125	396	0.15696142578125	0.752997465917139	0.723508758544922	1.38750875854492	100 µA
0.724029541015625	91.3280847694188	5.3436279296875E-05	0.7249755859375	397	0.158029541015625	0.756887808737606	0.724574813842773	1.38857481384277	100 µA
0.72509765625	91.5417077688794	5.4229736328125E-05	0.72601318359375	398	0.15909765625	0.768126576885623	0.725606460571289	1.38960646057129	100 µA
0.726165771484375	91.7553307683401	5.4290771484375E-05	0.72705078125	399	0.160165771484375	0.768991097512394	0.726643600463867	1.39064360046387	100 µA
0.72723388671875	91.9689537678007	5.4534912109375E-05	0.728240966796875	400	0.16123388671875	0.772449180019476	0.727831954956055	1.39183195495605	100 µA
0.728302001953125	92.1825767672614	5.5023193359375E-05	0.729217529296875	401	0.162302001953125	0.77936534503364	0.72880485534668	1.39280485534668	100 µA
0.7293701171875	92.396199766722	5.5572509765625E-05	0.7303466796875	402	0.1633701171875	0.787146030674575	0.729929885864258	1.39392988586426	100 µA
0.730438232421875	92.6098227661827	5.548095703125E-05	0.731353759765625	403	0.164438232421875	0.785849249734419	0.730937652587891	1.39493765258789	100 µA
0.73150634765625	92.8234457656433	5.60302734375E-05	0.732421875	404	0.16550634765625	0.793629935375354	0.732001647949219	1.39600164794922	100 µA
0.732574462890625	93.037068765104	5.65185546875E-05	0.733551025390625	405	0.166574462890625	0.800546100389518	0.733127136230469	1.39712713623047	100 µA
0.733642578125	93.2506917645646	5.6732177734375E-05	0.734588623046875	406	0.167642578125	0.803571922583215	0.734163131713867	1.39816313171387	100 µA
0.734710693359375	93.4643147640253	5.718994140625E-05	0.735595703125	407	0.168710693359375	0.810055827283994	0.735166778564453	1.39916677856445	100 µA
0.73577880859375	93.6779377634859	5.76171875E-05	0.736785888671875	408	0.16977880859375	0.816107471671388	0.736353759765625	1.40035375976563	100 µA
0.736846923828125	93.8915607629466	5.8074951171875E-05	0.737823486328125	409	0.170846923828125	0.822591376372167	0.737387924194336	1.40138792419434	100 µA
0.7379150390625	94.1051837624073	5.841064453125E-05	0.738800048828125	410	0.1719150390625	0.827346239819405	0.738361968994141	1.40236196899414	100 µA
0.738983154296875	94.3188067618679	5.8929443359375E-05	0.739898681640625	411	0.172983154296875	0.834694665146955	0.73945671081543	1.40345671081543	100 µA
0.74005126953125	94.5324297613286	5.9234619140625E-05	0.740997314453125	412	0.17405126953125	0.839017268280807	0.74055305480957	1.40455305480957	100 µA
0.741119384765625	94.7460527607892	5.963134765625E-05	0.742095947265625	413	0.175119384765625	0.844636652354816	0.741648712158203	1.4056487121582	100 µA
0.7421875	94.9596757602499	5.9967041015625E-05	0.743072509765625	414	0.1761875	0.849391515802054	0.742622756958008	1.40662275695801	100 µA
0.743255615234375	95.1732987597105	6.0272216796875E-05	0.744171142578125	415	0.177255615234375	0.853714118935907	0.743719100952148	1.40771910095215	100 µA
0.74432373046875	95.3869217591712	6.048583984375E-05	0.745269775390625	416	0.17832373046875	0.856739941129603	0.744816131591797	1.4088161315918	100 µA
0.745391845703125	95.6005447586318	6.097412109375E-05	0.746307373046875	417	0.179391845703125	0.863656106143768	0.745850067138672	1.40985006713867	100 µA
0.7464599609375	95.8141677580925	6.1553955078125E-05	0.747467041015625	418	0.1804599609375	0.871869052098088	0.747005386352539	1.41100538635254	100 µA
0.747528076171875	96.0277907575531	6.1767578125E-05	0.74847412109375	419	0.181528076171875	0.874894874291785	0.748010864257812	1.41201086425781	100 µA
0.74859619140625	96.2414137570138	6.2164306640625E-05	0.749542236328125	420	0.18259619140625	0.880514258365793	0.74907600402832	1.41307600402832	100 µA
0.749664306640625	96.4550367564744	6.2713623046875E-05	0.75042724609375	421	0.183664306640625	0.888294944006728	0.749956893920898	1.4139568939209	100 µA
0.750732421875	96.6686597559351	6.298828125E-05	0.7513427734375	422	0.184732421875	0.892185286827196	0.750870361328125	1.41487036132813	100 µA
0.751800537109375	96.8822827553957	6.365966796875E-05	0.75225830078125	423	0.185800537109375	0.901695013721672	0.751780853271484	1.41578085327148	100 µA
0.75286865234375	97.0959057548564	6.414794921875E-05	0.75286865234375	424	0.18686865234375	0.908611178735836	0.752387542724609	1.41638754272461	100 µA
0.753936767578125	97.3095287543171	6.451416015625E-05	0.7550048828125	425	0.187936767578125	0.913798302496459	0.754521026611328	1.41852102661133	100 µA
0.7550048828125	97.5231517537777	6.4727783203125E-05	0.75592041015625	426	0.1890048828125	0.916824124690156	0.755434951782227	1.41943495178223	100 µA
0.756072998046875	97.7367747532384	6.5216064453125E-05	0.7562255859375	427	0.190072998046875	0.92374028970432	0.755736465454102	1.4197364654541	100 µA
0.75714111328125	97.950397752699	6.5582275390625E-05	0.7574462890625	428	0.19114111328125	0.928927413464943	0.75695442199707	1.42095442199707	100 µA
0.758209228515625	98.1640207521597	6.57958984375E-05	0.75897216796875	429	0.192209228515625	0.93195323565864	0.758478698730469	1.42247869873047	100 µA
0.75927734375	98.3776437516203	6.610107421875E-05	0.75958251953125	430	0.19327734375	0.936275838792493	0.759086761474609	1.42308676147461	100 µA
0.760345458984375	98.591266751081	6.671142578125E-05	0.76080322265625	431	0.194345458984375	0.944921045060198	0.760302886962891	1.42430288696289	100 µA
0.76141357421875	98.8048897505416	6.719970703125E-05	0.76202392578125	432	0.19541357421875	0.951837210074363	0.761519927978516	1.42551992797852	100 µA
0.762481689453125	99.0185127500023	6.75048828125E-05	0.76263427734375	433	0.196481689453125	0.956159813208215	0.762127990722656	1.42612799072266	100 µA
0.7635498046875	99.2321357494629	6.8267822265625E-05	0.76446533203125	434	0.1975498046875	0.966966321042847	0.763953323364258	1.42795332336426	100 µA
0.764617919921875	99.4457587489236	6.84814453125E-05	0.76507568359375	435	0.198617919921875	0.969992143236544	0.764562072753906	1.42856207275391	100 µA
0.76568603515625	99.6593817483842	6.9122314453125E-05	0.7659912109375	436	0.19968603515625	0.979069609817635	0.765472793579102	1.4294727935791	100 µA
0.766754150390625	99.8730047478449	6.964111328125E-05	0.76690673828125	437	0.200754150390625	0.986418035145184	0.766384429931641	1.43038442993164	100 µA
0.767822265625	100.086627747306	7.0159912109375E-05	0.76812744140625	438	0.201822265625	0.993766460472734	0.76760124206543	1.43160124206543	100 µA
0.768890380859375	100.300250746766	7.049560546875E-05	0.76934814453125	439	0.202890380859375	0.998521323919972	0.768819427490234	1.43281942749023	100 µA
0.76995849609375	100.513873746227	7.086181640625E-05	0.770263671875	440	0.20395849609375	1.00370844768059	0.769732208251953	1.43373220825195	100 µA
0.771026611328125	100.727496745688	7.1380615234375E-05	0.7708740234375	441	0.205026611328125	1.01105687300814	0.770338668823242	1.43433866882324	100 µA
0.7720947265625	100.941119745148	7.1868896484375E-05	0.77239990234375	442	0.2060947265625	1.01797303802231	0.771860885620117	1.43586088562012	100 µA
0.773162841796875	101.154742744609	7.2174072265625E-05	0.7733154296875	443	0.207162841796875	1.02229564115616	0.772774124145508	1.43677412414551	100 µA
0.77423095703125	101.368365744069	7.28759765625E-05	0.77423095703125	444	0.20823095703125	1.03223762836402	0.773684387207031	1.43768438720703	100 µA
0.775299072265625	101.58198874353	7.31201171875E-05	0.7757568359375	445	0.209299072265625	1.0356957108711	0.775208435058594	1.43920843505859	100 µA
0.7763671875	101.795611742991	7.3486328125E-05	0.77667236328125	446	0.2103671875	1.04088283463173	0.776121215820312	1.44012121582031	100 µA
0.777435302734375	102.009234742451	7.4371337890625E-05	0.77789306640625	447	0.211435302734375	1.0534183837199	0.77733528137207	1.44133528137207	100 µA
0.77850341796875	102.222857741912	7.5042724609375E-05	0.77880859375	448	0.21250341796875	1.06292811061438	0.77824577331543	1.44224577331543	100 µA
0.779571533203125	102.436480741373	7.5592041015625E-05	0.78033447265625	449	0.213571533203125	1.07070879625531	0.779767532348633	1.44376753234863	100 µA
0.7806396484375	102.650103740833	7.6080322265625E-05	0.7806396484375	450	0.2146396484375	1.07762496126948	0.780069046020508	1.44406904602051	100 µA
0.781707763671875	102.863726740294	7.6751708984375E-05	0.78216552734375	451	0.215707763671875	1.08713468816395	0.781589889526367	1.44558988952637	100 µA
0.78277587890625	103.077349739755	7.733154296875E-05	0.7830810546875	452	0.21677587890625	1.09534763411827	0.782501068115234	1.44650106811523	100 µA
0.783843994140625	103.290972739215	7.7728271484375E-05	0.78399658203125	453	0.217843994140625	1.10096701819228	0.783413619995117	1.44741361999512	100 µA
0.784912109375	103.504595738676	7.8582763671875E-05	0.78582763671875	454	0.218912109375	1.11307030696707	0.785238265991211	1.44923826599121	100 µA
0.785980224609375	103.718218738137	7.904052734375E-05	0.78582763671875	455	0.219980224609375	1.11955421166785	0.785234832763672	1.44923483276367	100 µA
0.78704833984375	103.931841737597	7.97119140625E-05	0.787353515625	456	0.22104833984375	1.12906393856232	0.786755676269531	1.45075567626953	100 µA
0.788116455078125	104.145464737058	8.056640625E-05	0.78857421875	457	0.222116455078125	1.14116722733711	0.787969970703125	1.45196997070313	100 µA
0.7891845703125	104.359087736519	8.1390380859375E-05	0.78887939453125	458	0.2231845703125	1.15283825579851	0.788268966674805	1.4522689666748	100 µA
0.790252685546875	104.572710735979	8.197021484375E-05	0.7904052734375	459	0.224252685546875	1.16105120175283	0.789790496826172	1.45379049682617	100 µA
0.79132080078125	104.78633373544	8.2672119140625E-05	0.79132080078125	460	0.22532080078125	1.17099318896069	0.790700759887695	1.4547007598877	100 µA
0.792388916015625	104.999956734901	8.3740234375E-05	0.7928466796875	461	0.226388916015625	1.18612229992918	0.792218627929687	1.45621862792969	100 µA
0.79345703125	105.213579734361	8.441162109375E-05	0.79376220703125	462	0.22745703125	1.19563202682365	0.793129119873047	1.45712911987305	100 µA
0.794525146484375	105.427202733822	8.5540771484375E-05	0.794677734375	463	0.228525146484375	1.21162565841891	0.794036178588867	1.45803617858887	100 µA
0.79559326171875	105.640825733283	8.642578125E-05	0.79559326171875	464	0.22959326171875	1.22416120750708	0.794945068359375	1.45894506835937	100 µA
0.796661376953125	105.854448732743	8.740234375E-05	0.7965087890625	465	0.230661376953125	1.23799353753541	0.795853271484375	1.45985327148438	100 µA
0.7977294921875	106.068071732204	8.8134765625E-05	0.79864501953125	466	0.2317294921875	1.24836778505666	0.797984008789063	1.46198400878906	100 µA
0.798797607421875	106.281694731665	8.9447021484375E-05	0.799560546875	467	0.232797607421875	1.26695497853222	0.798889694213867	1.46288969421387	100 µA
0.79986572265625	106.495317731125	9.039306640625E-05	0.799560546875	468	0.23386572265625	1.28035504824717	0.798882598876953	1.46288259887695	100 µA
0.800933837890625	106.708940730586	9.1461181640625E-05	0.80047607421875	469	0.234933837890625	1.29548415921565	0.799790115356445	1.46379011535645	100 µA
0.802001953125	106.922563730046	9.271240234375E-05	0.80230712890625	470	0.236001953125	1.31320683206445	0.801611785888672	1.46561178588867	100 µA
0.803070068359375	107.136186729507	9.381103515625E-05	0.80322265625	471	0.237070068359375	1.32876820334632	0.802519073486328	1.46651907348633	100 µA
0.80413818359375	107.349809728968	9.5001220703125E-05	0.80474853515625	472	0.23813818359375	1.34562635556834	0.804036026000977	1.46803602600098	100 µA
0.805206298828125	107.563432728428	9.6710205078125E-05	0.8056640625	473	0.239206298828125	1.36983293311792	0.804938735961914	1.46893873596191	100 µA
0.8062744140625	107.777055727889	9.77783203125E-05	0.8062744140625	474	0.2402744140625	1.3849620440864	0.805541076660156	1.46954107666016	100 µA
0.807342529296875	107.99067872735	9.89990234375E-05	0.80718994140625	475	0.241342529296875	1.40225245662181	0.806447448730469	1.47044744873047	100 µA
0.80841064453125	108.20430172681	0.000100433349609375	0.80841064453125	476	0.24241064453125	1.42256869135092	0.80765739440918	1.47165739440918	100 µA
0.809478759765625	108.417924726271	0.000102020263671875	0.8087158203125	477	0.243478759765625	1.44504622764695	0.807950668334961	1.47195066833496	100 µA
0.810546875	108.631547725732	0.000103729248046875	0.81085205078125	478	0.244546875	1.46925280519653	0.810074081420898	1.4740740814209	100 µA
0.811614990234375	108.845170725192	0.0001053466796875	0.8123779296875	479	0.245614990234375	1.49216260180595	0.811587829589844	1.47558782958984	100 µA
0.81268310546875	109.058793724653	0.00010723876953125	0.81329345703125	480	0.24668310546875	1.51896274123584	0.812489166259766	1.47648916625977	100 µA
0.813751220703125	109.272416724114	0.000109100341796875	0.814208984375	481	0.247751220703125	1.54533062035234	0.813390731811523	1.47739073181152	100 µA
0.8148193359375	109.486039723574	0.000111114501953125	0.81512451171875	482	0.2488193359375	1.57385980103576	0.814291152954102	1.4782911529541	100 µA
0.815887451171875	109.699662723035	0.000113372802734375	0.81573486328125	483	0.249887451171875	1.60584706422627	0.814884567260742	1.47888456726074	100 µA
0.81695556640625	109.913285722496	0.00011566162109375	0.81756591796875	484	0.25095556640625	1.63826658773017	0.816698455810547	1.48069845581055	100 µA
0.818023681640625	110.126908721956	0.00011810302734375	0.8184814453125	485	0.252023681640625	1.67284741280099	0.817595672607422	1.48159567260742	100 µA
0.819091796875	110.340531721417	0.000120269775390625	0.819091796875	486	0.253091796875	1.70353789505135	0.81818977355957	1.48218977355957	100 µA
0.820159912109375	110.554154720878	0.000123321533203125	0.8203125	487	0.254159912109375	1.74676392638987	0.819387588500977	1.48338758850098	100 µA
0.82122802734375	110.767777720338	0.000125885009765625	0.82122802734375	488	0.25522802734375	1.78307379271424	0.820283889770508	1.48428388977051	100 µA
0.822296142578125	110.981400719799	0.000128448486328125	0.8221435546875	489	0.256296142578125	1.8193836590386	0.821180191040039	1.48518019104004	100 µA
0.8233642578125	111.19502371926	0.00013177490234375	0.82305908203125	490	0.2573642578125	1.86650003319759	0.822070770263672	1.48607077026367	100 µA
0.824432373046875	111.40864671872	0.000134674072265625	0.8251953125	491	0.258432373046875	1.90756476296919	0.824185256958008	1.48818525695801	100 µA
0.82550048828125	111.622269718181	0.00013787841796875	0.82550048828125	492	0.25950048828125	1.95295209587465	0.824466400146484	1.48846640014648	100 µA
0.826568603515625	111.835892717642	0.000141265869140625	0.82672119140625	493	0.260568603515625	2.00093299066041	0.825661697387695	1.4896616973877	100 µA
0.82763671875	112.049515717102	0.00014520263671875	0.8270263671875	494	0.26163671875	2.05669457108711	0.825937347412109	1.48993734741211	100 µA
0.828704833984375	112.263138716563	0.000148895263671875	0.82916259765625	495	0.262704833984375	2.10899806900673	0.828045883178711	1.49204588317871	100 µA
0.82977294921875	112.476761716023	0.000153350830078125	0.8294677734375	496	0.26377294921875	2.17210807476098	0.828317642211914	1.49231764221191	100 µA
0.830841064453125	112.690384715484	0.000157867431640625	0.83160400390625	497	0.264841064453125	2.236082601142	0.830419998168945	1.49441999816895	100 µA
0.8319091796875	112.904007714945	0.000162139892578125	0.83251953125	498	0.2659091796875	2.29659904501594	0.831303482055664	1.49530348205566	100 µA
0.832977294921875	113.117630714405	0.00016693115234375	0.83282470703125	499	0.266977294921875	2.36446391421742	0.831572723388672	1.49557272338867	100 µA
0.83404541015625	113.331253713866	0.000171966552734375	0.83404541015625	500	0.26804541015625	2.43578686592599	0.832755661010742	1.49675566101074	100 µA
0.835113525390625	113.544876713327	0.00017718505859375	0.83465576171875	501	0.269113525390625	2.50970337951487	0.833326873779297	1.4973268737793	100 µA
0.836181640625	113.758499712787	0.0001822509765625	0.836181640625	502	0.270181640625	2.58145859153683	0.834814758300781	1.49881475830078	100 µA
0.837249755859375	113.972122712248	0.000188232421875	0.83709716796875	503	0.271249755859375	2.66618161296034	0.835685424804688	1.49968542480469	100 µA
0.83831787109375	114.185745711709	0.00019415283203125	0.83831787109375	504	0.27231787109375	2.75004011375708	0.836861724853516	1.50086172485352	100 µA
0.839385986328125	114.399368711169	0.000200286865234375	0.83953857421875	505	0.273385986328125	2.83692443674752	0.838036422729492	1.50203642272949	100 µA
0.8404541015625	114.61299171063	0.000207000732421875	0.841064453125	506	0.2744541015625	2.93202170569228	0.839511947631836	1.50351194763184	100 µA
0.841522216796875	114.826614710091	0.000214141845703125	0.8416748046875	507	0.275522216796875	3.03317061902443	0.840068740844727	1.50406874084473	100 µA
0.84259033203125	115.040237709551	0.0002216796875	0.84259033203125	508	0.27659033203125	3.13993891643059	0.840927734375	1.504927734375	100 µA
0.843658447265625	115.253860709012	0.0002294921875	0.843505859375	509	0.277658447265625	3.25059755665722	0.84178466796875	1.50578466796875	100 µA
0.8447265625	115.467483708473	0.000237701416015625	0.8453369140625	510	0.2787265625	3.36687558095786	0.843554153442383	1.50755415344238	100 µA
0.845794677734375	115.681106707933	0.00024578857421875	0.84625244140625	511	0.279794677734375	3.48142456400496	0.844409027099609	1.50840902709961	100 µA
0.84686279296875	115.894729707394	0.00025457763671875	0.84716796875	512	0.28086279296875	3.60591553425992	0.845258636474609	1.50925863647461	100 µA
0.847930908203125	116.108352706855	0.00026336669921875	0.848388671875	513	0.281930908203125	3.73040650451487	0.846413421630859	1.51041342163086	100 µA
0.8489990234375	116.321975706315	0.00027264404296875	0.849609375	514	0.2829990234375	3.861813639784	0.847564544677734	1.51156454467773	100 µA
0.850067138671875	116.535598705776	0.0002828369140625	0.8502197265625	515	0.284067138671875	4.00618858445467	0.848098449707031	1.51209844970703	100 µA
0.85113525390625	116.749221705237	0.000293304443359375	0.85113525390625	516	0.28513525390625	4.15445387194582	0.848935470581055	1.51293547058105	100 µA
0.852203369140625	116.962844704697	0.000304229736328125	0.8526611328125	517	0.286203369140625	4.30920306413775	0.850379409790039	1.51437940979004	100 µA
0.853271484375	117.176467704158	0.000315399169921875	0.853271484375	518	0.287271484375	4.46741033883676	0.850905990600586	1.51490599060059	100 µA
0.854339599609375	117.390090703619	0.00032733154296875	0.85479736328125	519	0.288339599609375	4.6364241213704	0.852342376708984	1.51634237670898	100 µA
0.85540771484375	117.603713703079	0.000339691162109375	0.8551025390625	520	0.28940771484375	4.81148954829143	0.85255485534668	1.51655485534668	100 µA
0.856475830078125	117.81733670254	0.000352508544921875	0.85662841796875	521	0.290475830078125	4.99303887991324	0.853984603881836	1.51798460388184	100 µA
0.8575439453125	118.030959702	0.000365814208984375	0.85845947265625	522	0.2915439453125	5.18150437654922	0.855715866088867	1.51971586608887	100 µA
0.858612060546875	118.244582701461	0.000379913330078125	0.85906982421875	523	0.292612060546875	5.38120864133322	0.856220474243164	1.52022047424316	100 µA
0.85968017578125	118.458205700922	0.000393707275390625	0.85968017578125	524	0.29368017578125	5.57659030298336	0.85672737121582	1.52072737121582	100 µA
0.860748291015625	118.671828700382	0.000408660888671875	0.86090087890625	525	0.294748291015625	5.78839785654214	0.857835922241211	1.52183592224121	100 µA
0.86181640625	118.885451699843	0.00042462158203125	0.86181640625	526	0.29581640625	6.01447000044264	0.858631744384766	1.52263174438477	100 µA
0.862884521484375	119.099074699304	0.000440826416015625	0.863037109375	527	0.296884521484375	6.24400022685021	0.859730911254883	1.52373091125488	100 µA
0.86395263671875	119.312697698764	0.000457183837890625	0.86456298828125	528	0.29795263671875	6.47569175482472	0.86113410949707	1.52513410949707	100 µA
0.865020751953125	119.526320698225	0.000474822998046875	0.865478515625	529	0.299020751953125	6.7255382159614	0.861917343139648	1.52591734313965	100 µA
0.8660888671875	119.739943697686	0.00049261474609375	0.86669921875	530	0.3000888671875	6.97754597866501	0.863004608154297	1.5270046081543	100 µA
0.867156982421875	119.953566697146	0.000510894775390625	0.8673095703125	531	0.301156982421875	7.23646990638279	0.86347785949707	1.52747785949707	100 µA
0.86822509765625	120.167189696607	0.00053021240234375	0.867919921875	532	0.30222509765625	7.51009068475567	0.863943328857422	1.52794332885742	100 µA
0.869293212890625	120.380812696068	0.000550079345703125	0.86944580078125	533	0.303293212890625	7.79149214876948	0.865320205688477	1.52932020568848	100 µA
0.870361328125	120.594435695528	0.000570281982421875	0.870361328125	534	0.304361328125	8.07764847623053	0.866084213256836	1.53008421325684	100 µA
0.871429443359375	120.808058694989	0.000591094970703125	0.87158203125	535	0.305429443359375	8.37245000995928	0.867148818969727	1.53114881896973	100 µA
0.87249755859375	121.02168169445	0.000612945556640625	0.872802734375	536	0.30649755859375	8.68194839434313	0.868205642700195	1.5322056427002	100 µA
0.873565673828125	121.23530469391	0.00063507080078125	0.87371826171875	537	0.307565673828125	8.99533712154745	0.868955230712891	1.53295523071289	1 mA
0.8746337890625	121.448927693371	0.00065765380859375	0.87493896484375	538	0.3086337890625	9.31520975345255	0.870006561279297	1.5340065612793	1 mA
0.875701904296875	121.662550692832	0.0006817626953125	0.8758544921875	539	0.309701904296875	9.65669540102691	0.870741271972656	1.53474127197266	1 mA
0.87677001953125	121.876173692292	0.0007061767578125	0.8770751953125	540	0.31077001953125	10.0025036517351	0.871778869628906	1.53577886962891	1 mA
0.877838134765625	122.089796691753	0.0007305908203125	0.8782958984375	541	0.311838134765625	10.3483119024433	0.872816467285156	1.53681646728516	1 mA
0.87890625	122.303419691214	0.00075653076171875	0.8795166015625	542	0.31290625	10.7157331688208	0.873842620849609	1.53784262084961	1 mA
0.879974365234375	122.517042690674	0.000782470703125	0.88043212890625	543	0.313974365234375	11.0831544351983	0.874563598632813	1.53856359863281	1 mA
0.88104248046875	122.730665690135	0.0008087158203125	0.88134765625	544	0.31504248046875	11.4548983047096	0.875282287597656	1.53928228759766	1 mA
0.882110595703125	122.944288689596	0.000836181640625	0.8819580078125	545	0.316110595703125	11.8439325867564	0.875686645507813	1.53968664550781	1 mA
0.8831787109375	123.157911689056	0.00086395263671875	0.8831787109375	546	0.3171787109375	12.237289471937	0.876699066162109	1.54069906616211	1 mA
0.884246826171875	123.371534688517	0.0008917236328125	0.88409423828125	547	0.318246826171875	12.6306463571176	0.877406311035156	1.54140631103516	1 mA
0.88531494140625	123.585157687977	0.0009210205078125	0.88531494140625	548	0.31931494140625	13.0456162579674	0.878407287597656	1.54240728759766	1 mA
0.886383056640625	123.798780687438	0.000948486328125	0.8868408203125	549	0.320383056640625	13.4346505400142	0.879727172851563	1.54372717285156	1 mA
0.887451171875	124.012403686899	0.0009783935546875	0.887451171875	550	0.321451171875	13.8582656471317	0.880113220214844	1.54411322021484	1 mA
0.888519287109375	124.226026686359	0.00100799560546875	0.8880615234375	551	0.322519287109375	14.2775581511154	0.880501556396484	1.54450155639648	1 mA
0.88958740234375	124.43964968582	0.0010406494140625	0.88958740234375	552	0.32358740234375	14.7400766864377	0.881782531738281	1.54578253173828	1 mA
0.890655517578125	124.653272685281	0.00107177734375	0.8905029296875	553	0.324655517578125	15.1809822060907	0.882464599609375	1.54646459960937	1 mA
0.8917236328125	124.866895684741	0.00110321044921875	0.89202880859375	554	0.3257236328125	15.6262103288775	0.883754730224609	1.54775473022461	1 mA
0.892791748046875	125.080518684202	0.00113555908203125	0.89324951171875	555	0.326791748046875	16.0844062610659	0.884732818603516	1.54873281860352	1 mA
0.89385986328125	125.294141683663	0.00116851806640625	0.89385986328125	556	0.32785986328125	16.551247399522	0.885095977783203	1.5490959777832	1 mA
0.894927978515625	125.507764683123	0.00120208740234375	0.8953857421875	557	0.328927978515625	17.0267337442458	0.886370086669922	1.55037008666992	1 mA
0.89599609375	125.721387682584	0.0012347412109375	0.89630126953125	558	0.32999609375	17.489252279568	0.887040710449219	1.55104071044922	1 mA
0.897064208984375	125.935010682045	0.00127044677734375	0.8978271484375	559	0.331064208984375	17.9949968462288	0.888298797607422	1.55229879760742	1 mA
0.89813232421875	126.148633681505	0.00130462646484375	0.8990478515625	560	0.33213232421875	18.4791283972203	0.889263153076172	1.55326315307617	1 mA
0.899200439453125	126.362256680966	0.0013385009765625	0.899658203125	561	0.333200439453125	18.9589373450779	0.889619445800781	1.55361944580078	1 mA
0.9002685546875	126.575879680427	0.0013739013671875	0.90057373046875	562	0.3342685546875	19.4603593086048	0.890269470214844	1.55426947021484	1 mA
0.901336669921875	126.789502679887	0.00140960693359375	0.902099609375	563	0.335336669921875	19.9661038752656	0.891527557373047	1.55552755737305	1 mA
0.90240478515625	127.003125679348	0.0014453125	0.90179443359375	564	0.33640478515625	20.4718484419263	0.89095458984375	1.55495458984375	1 mA
0.903472900390625	127.216748678809	0.00148406982421875	0.9033203125	565	0.337472900390625	21.0208190399256	0.892189788818359	1.55618978881836	1 mA
0.904541015625	127.430371678269	0.00151947021484375	0.90423583984375	566	0.338541015625	21.5222410034525	0.892839813232422	1.55683981323242	1 mA
0.905609130859375	127.64399467773	0.00156005859375	0.9063720703125	567	0.339609130859375	22.097147220255	0.894671630859375	1.55867163085937	1 mA
0.90667724609375	127.857617677191	0.0015960693359375	0.906982421875	568	0.34067724609375	22.6072143900496	0.895011901855469	1.55901190185547	1 mA
0.907745361328125	128.071240676651	0.0016363525390625	0.908203125	569	0.341745361328125	23.1777980037181	0.895930480957031	1.55993048095703	1 mA
0.9088134765625	128.284863676112	0.001673583984375	0.90911865234375	570	0.3428134765625	23.7051555860482	0.896566772460938	1.56056677246094	1 mA
0.909881591796875	128.498486675573	0.00171417236328125	0.9100341796875	571	0.343881591796875	24.2800618028506	0.897177886962891	1.56117788696289	1 mA
0.91094970703125	128.712109675033	0.00175323486328125	0.9112548828125	572	0.34494970703125	24.8333550039837	0.898105621337891	1.56210562133789	1 mA
0.912017822265625	128.925732674494	0.0017913818359375	0.9124755859375	573	0.346017822265625	25.3736803957153	0.899040222167969	1.56304022216797	1 mA
0.9130859375	129.139355673954	0.00183074951171875	0.9136962890625	574	0.3470859375	25.9312961999823	0.899965667724609	1.56396566772461	1 mA
0.914154052734375	129.352978673415	0.0018719482421875	0.91400146484375	575	0.348154052734375	26.5148476230524	0.899961853027344	1.56396185302734	1 mA
0.91522216796875	129.566601672876	0.00191436767578125	0.91552734375	576	0.34922216796875	27.1156894586579	0.901169586181641	1.56516958618164	1 mA
0.916290283203125	129.780224672336	0.0019561767578125	0.916748046875	577	0.350290283203125	27.7078860879957	0.902076721191406	1.56607672119141	1 mA
0.9173583984375	129.993847671797	0.00200042724609375	0.91796875	578	0.3513583984375	28.3346635424044	0.902965545654297	1.5669655456543	1 mA
0.918426513671875	130.207470671258	0.00204193115234375	0.919189453125	579	0.352426513671875	28.9225375686084	0.903874969482422	1.56787496948242	1 mA
0.91949462890625	130.421093670718	0.002083740234375	0.92010498046875	580	0.35349462890625	29.5147341979462	0.904476928710938	1.56847692871094	1 mA
0.920562744140625	130.634716670179	0.0021270751953125	0.9210205078125	581	0.354562744140625	30.1285438429533	0.905067443847656	1.56906744384766	1 mA
0.921630859375	130.84833966964	0.0021685791015625	0.921630859375	582	0.355630859375	30.7164178691572	0.905366516113281	1.56936651611328	1 mA
0.922698974609375	131.0619626691	0.00220916748046875	0.92315673828125	583	0.356698974609375	31.2913240859596	0.906587982177734	1.57058798217773	1 mA
0.92376708984375	131.275585668561	0.00225799560546875	0.92437744140625	584	0.35776708984375	31.9829405873761	0.907442474365234	1.57144247436523	1 mA
0.924835205078125	131.489208668022	0.00230224609375	0.92529296875	585	0.358835205078125	32.6097180417847	0.908026123046875	1.57202612304688	1 mA
0.9259033203125	131.702831667482	0.00234466552734375	0.926513671875	586	0.3599033203125	33.2105598773902	0.908928680419922	1.57292868041992	1 mA
0.926971435546875	131.916454666943	0.00238922119140625	0.92742919921875	587	0.360971435546875	33.8416599349327	0.909510040283203	1.5735100402832	1 mA
0.92803955078125	132.130077666404	0.00243438720703125	0.9283447265625	588	0.36203955078125	34.4814051987429	0.910086822509766	1.57408682250977	1 mA
0.929107666015625	132.343700665864	0.00247802734375	0.9295654296875	589	0.363107666015625	35.0995374468839	0.910980224609375	1.57498022460938	1 mA
0.93017578125	132.557323665325	0.0025286865234375	0.93017578125	590	0.36417578125	35.8170895671034	0.911210632324219	1.57521063232422	1 mA
0.931243896484375	132.770946664786	0.0025738525390625	0.93170166015625	591	0.365243896484375	36.4568348309136	0.912397766113281	1.57639776611328	1 mA
0.93231201171875	132.984569664246	0.00262451171875	0.9326171875	592	0.36631201171875	37.1743869511331	0.912933349609375	1.57693334960938	1 mA
0.933380126953125	133.198192663707	0.00266937255859375	0.933837890625	593	0.367380126953125	37.8098096118095	0.913817596435547	1.57781759643555	1 mA
0.9344482421875	133.411815663168	0.00271575927734375	0.93505859375	594	0.3684482421875	38.4668452881551	0.914690399169922	1.57869039916992	1 mA
0.935516357421875	133.625438662628	0.00276214599609375	0.93536376953125	595	0.369516357421875	39.1238809645007	0.914647674560547	1.57864767456055	1 mA
0.93658447265625	133.839061662089	0.00281463623046875	0.93658447265625	596	0.37058447265625	39.8673687035234	0.915474700927734	1.57947470092773	1 mA
0.937652587890625	134.05268466155	0.00286773681640625	0.93719482421875	597	0.371652587890625	40.6195016488137	0.915686798095703	1.5796867980957	1 mA
0.938720703125	134.26630766101	0.0029144287109375	0.93902587890625	598	0.372720703125	41.2808599282932	0.917167663574219	1.58116766357422	1 mA
0.939788818359375	134.479930660471	0.0029595947265625	0.93994140625	599	0.373788818359375	41.9206051921034	0.917744445800781	1.58174444580078	1 mA
0.94085693359375	134.693553659931	0.0030072021484375	0.941162109375	600	0.37485693359375	42.5949312809844	0.918608093261719	1.58260809326172	1 mA
0.941925048828125	134.907176659392	0.00305999755859375	0.94207763671875	601	0.375925048828125	43.3427416231409	0.919127655029297	1.5831276550293	1 mA
0.9429931640625	135.120799658853	0.003106689453125	0.94329833984375	602	0.3769931640625	44.0040999026204	0.919998168945313	1.58399816894531	1 mA
0.944061279296875	135.334422658313	0.00315185546875	0.9442138671875	603	0.378061279296875	44.6438451664306	0.920574951171875	1.58457495117187	1 mA
0.94512939453125	135.548045657774	0.003199462890625	0.9454345703125	604	0.37912939453125	45.3181712553116	0.921438598632813	1.58543859863281	1 mA
0.946197509765625	135.761668657235	0.00324798583984375	0.94635009765625	605	0.380197509765625	46.0054651535942	0.921990203857422	1.58599020385742	1 mA
0.947265625	135.975291656695	0.00330169677734375	0.94757080078125	606	0.381265625	46.7662433051523	0.922808074951172	1.58680807495117	1 mA
0.948333740234375	136.188914656156	0.003350830078125	0.948486328125	607	0.382333740234375	47.4621824097025	0.923355102539063	1.58735510253906	1 mA
0.94940185546875	136.402537655617	0.00339752197265625	0.94940185546875	608	0.38340185546875	48.123540689182	0.923920440673828	1.58792044067383	1 mA
0.950469970703125	136.616160655077	0.0034442138671875	0.950927734375	609	0.384469970703125	48.7848989686615	0.925096130371094	1.58909613037109	1 mA
0.9515380859375	136.829783654538	0.00349822998046875	0.95184326171875	610	0.3855380859375	49.5499997233534	0.925606536865234	1.58960653686523	1 mA
0.952606201171875	137.043406653999	0.00356109619140625	0.95306396484375	611	0.386606201171875	50.4404559689271	0.926355743408203	1.5903557434082	1 mA
0.95367431640625	137.257029653459	0.00360870361328125	0.95428466796875	612	0.38767431640625	51.1147820578081	0.927219390869141	1.59121939086914	1 mA
0.954742431640625	137.47065265292	0.00365478515625	0.9552001953125	613	0.388742431640625	51.7674951310198	0.927789306640625	1.59178930664063	1 mA
0.955810546875	137.684275652381	0.003697509765625	0.9552001953125	614	0.389810546875	52.3726595697592	0.927468872070312	1.59146887207031	1 mA
0.956878662109375	137.897898651841	0.0037567138671875	0.95733642578125	615	0.390878662109375	53.2112445777266	0.929161071777344	1.59316107177734	1 mA
0.95794677734375	138.111521651302	0.00380645751953125	0.9588623046875	616	0.39194677734375	53.9158288885446	0.930313873291016	1.59431387329102	1 mA
0.959014892578125	138.325144650763	0.00386688232421875	0.9588623046875	617	0.393014892578125	54.7717043090475	0.929860687255859	1.59386068725586	1 mA
0.9600830078125	138.538767650223	0.00391326904296875	0.96038818359375	618	0.3940830078125	55.4287399853931	0.931038665771484	1.59503866577148	1 mA
0.961151123046875	138.752390649684	0.0039752197265625	0.9613037109375	619	0.395151123046875	56.3062284215652	0.931489562988281	1.59548956298828	1 mA
0.96221923828125	138.966013649145	0.0040191650390625	0.96221923828125	620	0.39621923828125	56.9286832728399	0.932075500488281	1.59607550048828	1 mA
0.963287353515625	139.179636648605	0.0040753173828125	0.96343994140625	621	0.397287353515625	57.7240422494688	0.932875061035156	1.59687506103516	1 mA
0.96435546875	139.393259648066	0.00412445068359375	0.9649658203125	622	0.39835546875	58.4199813540191	0.934032440185547	1.59803244018555	1 mA
0.965423583984375	139.606882647527	0.00418212890625	0.96527099609375	623	0.399423583984375	59.2369533463173	0.933905029296875	1.59790502929688	1 mA
0.96649169921875	139.820505646987	0.004261474609375	0.96649169921875	624	0.40049169921875	60.360830161119	0.934530639648438	1.59853063964844	1 mA
0.967559814453125	140.034128646448	0.0044036865234375	0.96771240234375	625	0.401559814453125	62.3751632214943	0.934684753417969	1.59868475341797	1 mA
0.9686279296875	140.247751645908	0.0044793701171875	0.9686279296875	626	0.4026279296875	63.4471687986898	0.935032653808594	1.59903265380859	1 mA
0.969696044921875	140.461374645369	0.00454742431640625	0.9698486328125	627	0.403696044921875	64.411109297539	0.935742950439453	1.59974295043945	1 mA
0.97076416015625	140.67499764483	0.004625244140625	0.97137451171875	628	0.40476416015625	65.5133730966714	0.936685180664062	1.60068518066406	1 mA
0.971832275390625	140.88862064429	0.004637451171875	0.9722900390625	629	0.405832275390625	65.6862772220255	0.937509155273437	1.60150915527344	1 mA
0.972900390625	141.102243643751	0.00466888427734375	0.972900390625	630	0.406900390625	66.1315053448123	0.937883758544922	1.60188375854492	1 mA
0.973968505859375	141.315866643212	0.00474395751953125	0.97412109375	631	0.407968505859375	67.1948657157401	0.938541412353516	1.60254141235352	1 mA
0.97503662109375	141.529489642672	0.00481414794921875	0.975341796875	632	0.40903662109375	68.1890644365262	0.939235687255859	1.60323568725586	1 mA
0.976104736328125	141.743112642133	0.00484039306640625	0.9765625	633	0.410104736328125	68.5608083060375	0.940259552001953	1.60425955200195	1 mA
0.9771728515625	141.956735641594	0.0049700927734375	0.9771728515625	634	0.4111728515625	70.3979146379249	0.939897155761719	1.60389715576172	1 mA
0.978240966796875	142.170358641054	0.0049737548828125	0.97869873046875	635	0.412240966796875	70.4497858755312	0.941395568847656	1.60539556884766	1 mA
0.97930908203125	142.383981640515	0.0050238037109375	0.9796142578125	636	0.41330908203125	71.158692789483	0.941935729980469	1.60593572998047	1 mA
0.980377197265625	142.597604639976	0.0050390625	0.9808349609375	637	0.414377197265625	71.3748229461756	0.9430419921875	1.6070419921875	1 mA
0.9814453125	142.811227639436	0.00515228271484375	0.9808349609375	638	0.4154453125	72.978508708835	0.942192840576172	1.60619284057617	1 mA
0.982513427734375	143.024850638897	0.00521942138671875	0.982666015625	639	0.416513427734375	73.9294813982826	0.943520355224609	1.60752035522461	1 mA
0.98358154296875	143.238473638358	0.00522674560546875	0.9832763671875	640	0.41758154296875	74.033223873495	0.944075775146484	1.60807577514648	1 mA
0.984649658203125	143.452096637818	0.00538116455078125	0.985107421875	641	0.418649658203125	76.2204610592245	0.944748687744141	1.60874868774414	1 mA
0.9857177734375	143.665719637279	0.0053338623046875	0.98663330078125	642	0.4197177734375	75.5504575734773	0.946629333496094	1.61062933349609	1 mA
0.986785888671875	143.87934263674	0.00540863037109375	0.9869384765625	643	0.420785888671875	76.6094953412713	0.946373748779297	1.6103737487793	1 mA
0.98785400390625	144.0929656362	0.0054986572265625	0.98785400390625	644	0.42185400390625	77.8846632657578	0.946614074707031	1.61061407470703	1 mA
0.988922119140625	144.306588635661	0.00556060791015625	0.98876953125	645	0.422922119140625	78.7621517019299	0.947064971923828	1.61106497192383	1 mA
0.989990234375	144.520211635122	0.005606689453125	0.99090576171875	646	0.423990234375	79.4148647751417	0.948855590820312	1.61285559082031	1 mA
0.991058349609375	144.733834634582	0.00563629150390625	0.9918212890625	647	0.425058349609375	79.8341572791254	0.949549102783203	1.6135491027832	1 mA
0.99212646484375	144.947457634043	0.00572052001953125	0.992431640625	648	0.42612646484375	81.0271957440687	0.949527740478516	1.61352774047852	1 mA
0.993194580078125	145.161080633504	0.00572113037109375	0.99212646484375	649	0.427194580078125	81.0358409503364	0.949217987060547	1.61321798706055	1 mA
0.9942626953125	145.374703632964	0.0058636474609375	0.99395751953125	650	0.4282626953125	83.0544966138456	0.949980163574219	1.61398016357422	1 mA
0.995330810546875	145.588326632425	0.005870361328125	0.99517822265625	651	0.429330810546875	83.1495938827904	0.951150512695312	1.61515051269531	1 mA
0.99639892578125	145.801949631885	0.00594635009765625	0.9967041015625	652	0.43039892578125	84.2259220631197	0.952106475830078	1.61610647583008	1 mA
0.997467041015625	146.015572631346	0.00598785400390625	0.997314453125	653	0.431467041015625	84.8137960893237	0.952405548095703	1.6164055480957	1 mA
0.99853515625	146.229195630807	0.00612823486328125	0.99884033203125	654	0.43253515625	86.8021935308959	0.952878570556641	1.61687857055664	1 mA
0.999603271484375	146.442818630267	0.00609130859375	0.999755859375	655	0.433603271484375	86.2791585516997	0.954071044921875	1.61807104492188	10 mA
1.00067138671875	146.656441629728	0.0061126708984375	1.0003662109375	656	0.43467138671875	86.5817407710694	0.954521179199219	1.61852117919922	10 mA
1.00173950195313	146.870064629189	0.006207275390625	1.0009765625	657	0.435739501953125	87.9217477425637	0.954421997070313	1.61842199707031	10 mA
1.0028076171875	147.083687628649	0.006298828125	1.00311279296875	658	0.4368076171875	89.2185286827196	0.95587158203125	1.61987158203125	10 mA
1.00387573242188	147.29731062811	0.0063751220703125	1.0040283203125	659	0.437875732421875	90.2991794661827	0.956214904785156	1.62021490478516	10 mA
1.00494384765625	147.510933627571	0.006427001953125	1.00494384765625	660	0.43894384765625	91.0340219989377	0.956741333007813	1.62074133300781	10 mA
1.00601196289063	147.724556627031	0.006494140625	1.00616455078125	661	0.440011962890625	91.9849946883853	0.95745849609375	1.62145849609375	10 mA
1.007080078125	147.938179626492	0.006591796875	1.00738525390625	662	0.441080078125	93.3682276912181	0.95794677734375	1.62194677734375	10 mA
1.00814819335938	148.151802625953	0.0066741943359375	1.0076904296875	663	0.442148193359375	94.5353305373584	0.957633972167969	1.62163397216797	10 mA
1.00921630859375	148.365425625413	0.0066925048828125	1.00921630859375	664	0.44321630859375	94.7946867253895	0.959022521972656	1.62302252197266	10 mA
1.01028442382813	148.579048624874	0.00665283203125	1.0101318359375	665	0.444284423828125	94.2327483179887	0.960235595703125	1.62423559570313	10 mA
1.0113525390625	148.792671624335	0.006787109375	1.0113525390625	666	0.4453525390625	96.1346936968839	0.96044921875	1.62444921875	10 mA
1.01242065429688	149.006294623795	0.006866455078125	1.01226806640625	667	0.446420654296875	97.2585705116856	0.960769653320313	1.62476965332031	10 mA
1.01348876953125	149.219917623256	0.006805419921875	1.01287841796875	668	0.44748876953125	96.394049884915	0.961837768554688	1.62583776855469	10 mA
1.01455688476563	149.433540622717	0.0068572998046875	1.014404296875	669	0.448556884765625	97.12889241767	0.962974548339844	1.62697454833984	10 mA
1.015625	149.647163622177	0.006878662109375	1.015625	670	0.449625	97.4314746370397	0.964035034179688	1.62803503417969	10 mA
1.01669311523438	149.860786621638	0.0071258544921875	1.0162353515625	671	0.450693115234375	100.93278317546	0.962791442871094	1.62679144287109	10 mA
1.01776123046875	150.074409621099	0.00716552734375	1.01776123046875	672	0.45176123046875	101.494721582861	0.964019775390625	1.62801977539063	10 mA
1.01882934570313	150.288032620559	0.0072662353515625	1.0186767578125	673	0.452829345703125	102.921180617033	0.964179992675781	1.62817999267578	10 mA
1.0198974609375	150.50165562002	0.00733642578125	1.01959228515625	674	0.4538974609375	103.915379337819	0.964569091796875	1.62856909179688	10 mA
1.02096557617188	150.715278619481	0.007208251953125	1.02081298828125	675	0.454965576171875	102.099886021601	0.966751098632813	1.63075109863281	10 mA
1.02203369140625	150.928901618941	0.0072540283203125	1.021728515625	676	0.45603369140625	102.748276491678	0.967323303222656	1.63132330322266	10 mA
1.02310180664063	151.142524618402	0.0072906494140625	1.02294921875	677	0.457101806640625	103.266988867741	0.968269348144531	1.63226934814453	10 mA
1.024169921875	151.356147617862	0.0074005126953125	1.02325439453125	678	0.458169921875	104.823125995928	0.967750549316406	1.63175054931641	10 mA
1.02523803710938	151.569770617323	0.007525634765625	1.02508544921875	679	0.459238037109375	106.595393280807	0.968643188476563	1.63264318847656	10 mA
1.02630615234375	151.783393616784	0.0074493408203125	1.0260009765625	680	0.46030615234375	105.514742497344	0.970130920410156	1.63413092041016	10 mA
1.02737426757813	151.997016616244	0.007672119140625	1.0272216796875	681	0.461374267578125	108.670242785057	0.969680786132813	1.63368078613281	10 mA
1.0284423828125	152.210639615705	0.0076995849609375	1.0284423828125	682	0.4624423828125	109.059277067103	0.970695495605469	1.63469549560547	10 mA
1.02951049804688	152.424262615166	0.00782470703125	1.02935791015625	683	0.463510498046875	110.831544351983	0.970672607421875	1.63467260742188	10 mA
1.03057861328125	152.637885614626	0.00771484375	1.03057861328125	684	0.46457861328125	109.275407223796	0.97271728515625	1.63671728515625	10 mA
1.03164672851563	152.851508614087	0.007891845703125	1.03179931640625	685	0.465646728515625	111.782517041431	0.972610473632813	1.63661047363281	10 mA
1.03271484375	153.065131613548	0.0080047607421875	1.03240966796875	686	0.46671484375	113.381880200956	0.972373962402344	1.63637396240234	10 mA
1.03378295898438	153.278754613008	0.008056640625	1.0333251953125	687	0.467782958984375	114.116722733711	0.972900390625	1.636900390625	10 mA
1.03485107421875	153.492377612469	0.0082305908203125	1.03546142578125	688	0.46885107421875	116.580606520007	0.973731994628906	1.63773199462891	10 mA
1.03591918945313	153.70600061193	0.0082611083984375	1.0357666015625	689	0.469919189453125	117.012866833392	0.973808288574219	1.63780828857422	10 mA
1.0369873046875	153.91962361139	0.0082244873046875	1.03668212890625	690	0.4709873046875	116.49415445733	0.974998474121094	1.63899847412109	10 mA
1.03805541992188	154.133246610851	0.0080352783203125	1.03790283203125	691	0.472055419921875	113.814140514341	0.977638244628906	1.64163824462891	10 mA
1.03912353515625	154.346869610312	0.0082611083984375	1.038818359375	692	0.47312353515625	117.012866833392	0.976860046386719	1.64086004638672	10 mA
1.04019165039063	154.560492609772	0.00849609375	1.0400390625	693	0.474191650390625	120.341271246459	0.976318359375	1.640318359375	10 mA
1.041259765625	154.774115609233	0.00850830078125	1.04156494140625	694	0.475259765625	120.514175371813	0.977752685546875	1.64175268554688	10 mA
1.04232788085938	154.987738608694	0.00843505859375	1.04278564453125	695	0.476327880859375	119.476750619688	0.979522705078125	1.64352270507813	10 mA
1.04339599609375	155.201361608154	0.0085784912109375	1.0430908203125	696	0.47739599609375	121.508374092599	0.978752136230469	1.64275213623047	10 mA
1.04446411132813	155.414984607615	0.0085693359375	1.04461669921875	697	0.478464111328125	121.378695998584	0.9803466796875	1.6443466796875	10 mA
1.0455322265625	155.628607607076	0.0087066650390625	1.0455322265625	698	0.4795322265625	123.323867408817	0.980232238769531	1.64423223876953	10 mA
1.04660034179688	155.842230606536	0.0085968017578125	1.046142578125	699	0.480600341796875	121.76773028063	0.981666564941406	1.64566656494141	10 mA
1.04766845703125	156.055853605997	0.0088104248046875	1.04736328125	700	0.48166845703125	124.793552474327	0.981285095214844	1.64528509521484	10 mA
1.04873657226563	156.269476605457	0.00882568359375	1.04827880859375	701	0.482736572265625	125.00968263102	0.982086181640625	1.64608618164063	10 mA
1.0498046875	156.483099604918	0.0087249755859375	1.05010986328125	702	0.4838046875	123.583223596848	0.984672546386719	1.64867254638672	10 mA
1.05087280273438	156.696722604379	0.009027099609375	1.051025390625	703	0.484872802734375	127.862600699363	0.983322143554688	1.64732214355469	10 mA
