# Supplementary material for: Introducing Brønsted acid sites to accelerate the bridging-oxygen-assisted deprotonation in acidic water oxidation
Source: Nat Commun. 2022 Aug 18;13:4871. doi: 10.1038/s41467-022-32581-w (PMC9388623; doi:10.1038/s41467-022-32581-w)
Supplement: Supplementary file 4 — Source Data [file 41467_2022_32581_MOESM4_ESM.zip › IrO2/IrO2 LSV RDE No (3).txt]

Potential applied (V)	Time (s)	WE(1).Current (A)	WE(1).Potential (V)	Index	Overpotential (V vs. RHE)	Current density (mA cm^-2)	Corrected potential (V)	E-iR (V vs. RHE)	Current range
0.301055908203125	6.66637498316902	-4.376220703125E-06	0.30145263671875	1	-0.264944091796875	-0.0619861289394476	0.301485458374023	0.965485458374024	100 µA
0.3021240234375	6.87999798262967	-3.4149169921875E-06	0.302581787109375	2	-0.2638759765625	-0.0483699290678116	0.302607398986816	0.966607398986816	100 µA
0.303192138671875	7.09362098209033	-2.7130126953125E-06	0.303680419921875	3	-0.262807861328125	-0.0384279418599504	0.30370076751709	0.96770076751709	100 µA
0.30426025390625	7.30724398155098	-2.301025390625E-06	0.304779052734375	4	-0.26173974609375	-0.0325924276292493	0.304796310424805	0.968796310424805	100 µA
0.305328369140625	7.52086698101164	-1.9378662109375E-06	0.305877685546875	5	-0.260671630859375	-0.0274485298999646	0.305892219543457	0.969892219543457	100 µA
0.306396484375	7.73448998047229	-1.7425537109375E-06	0.306884765625	6	-0.259603515625	-0.0246820638942989	0.306897834777832	0.970897834777832	100 µA
0.307464599609375	7.94811297993294	-1.5625E-06	0.3079833984375	7	-0.258535400390625	-0.0221317280453258	0.3079951171875	0.9719951171875	100 µA
0.30853271484375	8.1617359793936	-1.4801025390625E-06	0.30902099609375	8	-0.25746728515625	-0.0209646251991856	0.309032096862793	0.973032096862793	100 µA
0.309600830078125	8.37535897885425	-9.033203125E-07	0.31005859375	9	-0.256399169921875	-0.012794905276204	0.310065368652344	0.974065368652344	100 µA
0.3106689453125	8.58898197831491	-8.270263671875E-07	0.311126708984375	10	-0.2553310546875	-0.0117142544927408	0.311132911682129	0.975132911682129	100 µA
0.311737060546875	8.80260497777556	-6.591796875E-07	0.31219482421875	11	-0.254262939453125	-0.00933682276912181	0.312199768066406	0.976199768066406	100 µA
0.31280517578125	9.01622797723621	-4.3212890625E-07	0.313323974609375	12	-0.25319482421875	-0.00612080603753541	0.313327215576172	0.977327215576172	100 µA
0.313873291015625	9.22985097669687	-3.326416015625E-07	0.314422607421875	13	-0.252126708984375	-0.00471163741589943	0.314425102233887	0.978425102233887	100 µA
0.31494140625	9.44347397615752	-4.08935546875E-07	0.31549072265625	14	-0.25105859375	-0.00579228819936261	0.315493789672852	0.979493789672852	100 µA
0.316009521484375	9.65709697561817	-2.74658203125E-07	0.316558837890625	15	-0.249990478515625	-0.00389034282046742	0.316560897827148	0.980560897827149	100 µA
0.31707763671875	9.87071997507883	8.85009765625E-08	0.317657470703125	16	-0.24892236328125	0.00125355490881728	0.317656806945801	0.981656806945801	100 µA
0.318145751953125	10.0843429745395	3.47900390625E-07	0.318634033203125	17	-0.247854248046875	0.00492776757259207	0.318631423950195	0.982631423950195	100 µA
0.3192138671875	10.2979659740001	3.387451171875E-07	0.31976318359375	18	-0.2467861328125	0.00479808947857649	0.319760643005371	0.983760643005371	100 µA
0.320281982421875	10.5115889734608	7.232666015625E-07	0.320831298828125	19	-0.245718017578125	0.0102445694272309	0.320825874328613	0.984825874328613	100 µA
0.32135009765625	10.7252119729214	3.47900390625E-07	0.321929931640625	20	-0.24464990234375	0.00492776757259207	0.321927322387695	0.985927322387695	100 µA
0.322418212890625	10.9388349723821	4.913330078125E-07	0.322998046875	21	-0.243581787109375	0.00695939104550283	0.322994361877441	0.986994361877441	100 µA
0.323486328125	11.1524579718428	5.889892578125E-07	0.32403564453125	22	-0.242513671875	0.00834262404833569	0.324031227111816	0.988031227111816	100 µA
0.324554443359375	11.3660809713034	8.48388671875E-07	0.325103759765625	23	-0.241445556640625	0.0120168367121105	0.325097396850586	0.989097396850586	100 µA
0.32562255859375	11.5797039707641	9.124755859375E-07	0.326202392578125	24	-0.24037744140625	0.0129245833702195	0.32619554901123	0.990195549011231	100 µA
0.326690673828125	11.7933269702247	1.1383056640625E-06	0.3272705078125	25	-0.239309326171875	0.0161233096892705	0.32726197052002	0.99126197052002	100 µA
0.3277587890625	12.0069499696854	1.171875E-06	0.32830810546875	26	-0.2382412109375	0.0165987960339943	0.32829931640625	0.99229931640625	100 µA
0.328826904296875	12.220572969146	9.27734375E-07	0.32940673828125	27	-0.237173095703125	0.0131407135269122	0.329399780273438	0.993399780273438	100 µA
0.32989501953125	12.4341959686067	1.007080078125E-06	0.33050537109375	28	-0.23610498046875	0.0142645903417139	0.330497817993164	0.994497817993164	100 µA
0.330963134765625	12.6478189680673	1.2664794921875E-06	0.331451416015625	29	-0.235036865234375	0.0179388030054887	0.331441917419434	0.995441917419434	100 µA
0.33203125	12.861441967528	1.373291015625E-06	0.332611083984375	30	-0.23396875	0.0194517141023371	0.332600784301758	0.996600784301758	100 µA
0.333099365234375	13.0750649669886	1.416015625E-06	0.333648681640625	31	-0.232900634765625	0.0200568785410765	0.333638061523438	0.997638061523437	100 µA
0.33416748046875	13.2886879664493	1.57470703125E-06	0.33465576171875	32	-0.23183251953125	0.0223046321706799	0.334643951416016	0.998643951416016	100 µA
0.335235595703125	13.5023109659099	1.5625E-06	0.335845947265625	33	-0.230764404296875	0.0221317280453258	0.335834228515625	0.999834228515625	100 µA
0.3363037109375	13.7159339653706	1.4862060546875E-06	0.33685302734375	34	-0.2296962890625	0.0210510772618626	0.33684188079834	1.00084188079834	100 µA
0.337371826171875	13.9295569648312	1.312255859375E-06	0.33795166015625	35	-0.228628173828125	0.0185871934755666	0.337941818237305	1.0019418182373	100 µA
0.33843994140625	14.1431799642919	1.45263671875E-06	0.3389892578125	36	-0.22756005859375	0.0205755909171388	0.338978363037109	1.00297836303711	100 µA
0.339508056640625	14.3568029637526	1.513671875E-06	0.34002685546875	37	-0.226491943359375	0.0214401115439094	0.340015502929688	1.00401550292969	100 µA
0.340576171875	14.5704259632132	1.7303466796875E-06	0.341033935546875	38	-0.225423828125	0.0245091597689448	0.341020957946777	1.00502095794678	100 µA
0.341644287109375	14.7840489626739	1.8951416015625E-06	0.3421630859375	39	-0.224355712890625	0.0268433654612252	0.342148872375488	1.00614887237549	100 µA
0.34271240234375	14.9976719621345	1.8341064453125E-06	0.343292236328125	40	-0.22328759765625	0.0259788448344547	0.343278480529785	1.00727848052979	100 µA
0.343780517578125	15.2112949615952	1.84326171875E-06	0.344329833984375	41	-0.222219482421875	0.0261085229284703	0.344316009521484	1.00831600952148	100 µA
0.3448486328125	15.4249179610558	1.86767578125E-06	0.345367431640625	42	-0.2211513671875	0.0264543311791785	0.345353424072266	1.00935342407227	100 µA
0.345916748046875	15.6385409605165	1.8829345703125E-06	0.34649658203125	43	-0.220083251953125	0.0266704613358711	0.346482460021973	1.01048246002197	100 µA
0.34698486328125	15.8521639599771	1.8096923828125E-06	0.347503662109375	44	-0.21901513671875	0.0256330365837465	0.347490089416504	1.0114900894165	100 µA
0.348052978515625	16.0657869594378	2.001953125E-06	0.3486328125	45	-0.217947021484375	0.0283562765580737	0.348617797851562	1.01261779785156	100 µA
0.34912109375	16.2794099588984	2.264404296875E-06	0.349761962890625	46	-0.21687890625	0.032073715253187	0.349744979858398	1.0137449798584	100 µA
0.350189208984375	16.4930329583591	1.751708984375E-06	0.35076904296875	47	-0.215810791015625	0.0248117419883144	0.350755905151367	1.01475590515137	100 µA
0.35125732421875	16.7066559578197	1.9287109375E-06	0.351837158203125	48	-0.21474267578125	0.027318851805949	0.351822692871094	1.01582269287109	100 µA
0.352325439453125	16.9202789572804	1.9927978515625E-06	0.352752685546875	49	-0.213674560546875	0.0282265984640581	0.352737739562988	1.01673773956299	100 µA
0.3533935546875	17.1339019567411	2.2186279296875E-06	0.353851318359375	50	-0.2126064453125	0.0314253247831091	0.353834678649902	1.0178346786499	100 µA
0.354461669921875	17.3475249562017	2.1148681640625E-06	0.355072021484375	51	-0.211538330078125	0.0299556397175991	0.355056159973145	1.01905615997314	100 µA
0.35552978515625	17.5611479556624	2.1728515625E-06	0.356048583984375	52	-0.21047021484375	0.0307769343130312	0.356032287597656	1.02003228759766	100 µA
0.356597900390625	17.774770955123	1.971435546875E-06	0.357147216796875	53	-0.209402099609375	0.0279240162446884	0.357132431030273	1.02113243103027	100 µA
0.357666015625	17.9883939545837	2.099609375E-06	0.35821533203125	54	-0.208333984375	0.0297395095609065	0.358199584960938	1.02219958496094	100 µA
0.358734130859375	18.2020169540443	2.386474609375E-06	0.359283447265625	55	-0.207265869140625	0.0338027565067281	0.359265548706055	1.02326554870605	100 µA
0.35980224609375	18.415639953505	2.35595703125E-06	0.360321044921875	56	-0.20619775390625	0.0333704961933428	0.360303375244141	1.02430337524414	100 µA
0.360870361328125	18.6292629529656	2.1392822265625E-06	0.361328125	57	-0.205129638671875	0.0303014479683074	0.361312080383301	1.0253120803833	100 µA
0.3619384765625	18.8428859524263	2.3406982421875E-06	0.36248779296875	58	-0.2040615234375	0.0331543660366501	0.362470237731934	1.02647023773193	100 µA
0.363006591796875	19.0565089518869	2.64892578125E-06	0.36358642578125	59	-0.202993408203125	0.0375201952018414	0.363566558837891	1.02756655883789	100 µA
0.36407470703125	19.2701319513476	2.288818359375E-06	0.364593505859375	60	-0.20192529296875	0.0324195235038952	0.36457633972168	1.02857633972168	100 µA
0.365142822265625	19.4837549508082	2.191162109375E-06	0.36566162109375	61	-0.200857177734375	0.0310362905010623	0.36564518737793	1.02964518737793	100 µA
0.3662109375	19.6973779502689	2.4017333984375E-06	0.366729736328125	62	-0.1997890625	0.0340188866634207	0.366711723327637	1.03071172332764	100 µA
0.367279052734375	19.9110009497296	2.4200439453125E-06	0.3677978515625	63	-0.198720947265625	0.0342782428514518	0.36777970123291	1.03177970123291	100 µA
0.36834716796875	20.1246239491902	2.44140625E-06	0.368804931640625	64	-0.19765283203125	0.0345808250708215	0.36878662109375	1.03278662109375	100 µA
0.369415283203125	20.3382469486509	2.410888671875E-06	0.369964599609375	65	-0.196584716796875	0.0341485647574363	0.369946517944336	1.03394651794434	100 µA
0.3704833984375	20.5518699481115	2.34375E-06	0.37103271484375	66	-0.1955166015625	0.0331975920679887	0.37101513671875	1.03501513671875	100 µA
0.371551513671875	20.7654929475722	2.2552490234375E-06	0.372100830078125	67	-0.194448486328125	0.0319440371591714	0.372083915710449	1.03608391571045	100 µA
0.37261962890625	20.9791159470328	2.4871826171875E-06	0.373199462890625	68	-0.19338037109375	0.0352292155408994	0.373180809020996	1.037180809021	100 µA
0.373687744140625	21.1927389464935	2.5482177734375E-06	0.37420654296875	69	-0.192312255859375	0.03609373616767	0.374187431335449	1.03818743133545	100 µA
0.374755859375	21.4063619459541	2.532958984375E-06	0.375335693359375	70	-0.191244140625	0.0358776060109773	0.375316696166992	1.03931669616699	100 µA
0.375823974609375	21.6199849454148	2.4627685546875E-06	0.376434326171875	71	-0.190176025390625	0.0348834072901912	0.376415855407715	1.04041585540771	100 µA
0.37689208984375	21.8336079448754	2.3956298828125E-06	0.37744140625	72	-0.18910791015625	0.0339324346007436	0.377423439025879	1.04142343902588	100 µA
0.377960205078125	22.0472309443361	2.4078369140625E-06	0.37847900390625	73	-0.188039794921875	0.0341053387260977	0.378460945129395	1.04246094512939	100 µA
0.3790283203125	22.2608539437967	2.740478515625E-06	0.37957763671875	74	-0.1869716796875	0.0388169761419972	0.379557083129883	1.04355708312988	100 µA
0.380096435546875	22.4744769432574	2.679443359375E-06	0.380615234375	75	-0.185903564453125	0.0379524555152266	0.380595138549805	1.0445951385498	100 µA
0.38116455078125	22.6880999427181	2.4505615234375E-06	0.38177490234375	76	-0.18483544921875	0.0347105031648371	0.381756523132324	1.04575652313232	100 µA
0.382232666015625	22.9017229421787	2.45361328125E-06	0.382720947265625	77	-0.183767333984375	0.0347537291961756	0.382702545166016	1.04670254516602	100 µA
0.38330078125	23.1153459416394	2.447509765625E-06	0.3839111328125	78	-0.18269921875	0.0346672771334986	0.383892776489258	1.04789277648926	100 µA
0.384368896484375	23.3289689411	2.569580078125E-06	0.384918212890625	79	-0.181631103515625	0.0363963183870397	0.384898941040039	1.04889894104004	100 µA
0.38543701171875	23.5425919405607	2.4810791015625E-06	0.386016845703125	80	-0.18056298828125	0.0351427634782224	0.385998237609863	1.04999823760986	100 µA
0.386505126953125	23.7562149400213	2.8656005859375E-06	0.3870849609375	81	-0.179494873046875	0.0405892434268768	0.387063468933105	1.05106346893311	100 µA
0.3875732421875	23.969837939482	2.880859375E-06	0.388092041015625	82	-0.1784267578125	0.0408053735835694	0.388070434570312	1.05207043457031	100 µA
0.388641357421875	24.1834609389426	2.569580078125E-06	0.38922119140625	83	-0.177358642578125	0.0363963183870397	0.389201919555664	1.05320191955566	100 µA
0.38970947265625	24.3970839384033	2.7374267578125E-06	0.390228271484375	84	-0.17629052734375	0.0387737501106586	0.390207740783691	1.05420774078369	100 µA
0.390777587890625	24.6107069378639	2.63671875E-06	0.391265869140625	85	-0.175222412109375	0.0373472910764873	0.39124609375	1.05524609375	100 µA
0.391845703125	24.8243299373246	2.5726318359375E-06	0.39239501953125	86	-0.174154296875	0.0364395444183782	0.39237572479248	1.05637572479248	100 µA
0.392913818359375	25.0379529367852	2.7008056640625E-06	0.39337158203125	87	-0.173086181640625	0.0382550377345963	0.39335132598877	1.05735132598877	100 µA
0.39398193359375	25.2515759362459	3.0731201171875E-06	0.39453125	88	-0.17201806640625	0.0435286135578966	0.394508201599121	1.05850820159912	100 µA
0.395050048828125	25.4651989357066	2.9541015625E-06	0.395660400390625	89	-0.170949951171875	0.0418427983356941	0.395638244628906	1.05963824462891	100 µA
0.3961181640625	25.6788219351672	2.740478515625E-06	0.39666748046875	90	-0.1698818359375	0.0388169761419972	0.396646926879883	1.06064692687988	100 µA
0.397186279296875	25.8924449346279	2.81982421875E-06	0.397796630859375	91	-0.168813720703125	0.0399408529567989	0.397775482177734	1.06177548217773	100 µA
0.39825439453125	26.1060679340885	2.72216796875E-06	0.39886474609375	92	-0.16774560546875	0.038557619953966	0.398844329833984	1.06284432983398	100 µA
0.399322509765625	26.3196909335492	2.5604248046875E-06	0.399871826171875	93	-0.166677490234375	0.0362666402930241	0.39985262298584	1.06385262298584	100 µA
0.400390625	26.5333139330098	2.96630859375E-06	0.400970458984375	94	-0.165609375	0.0420157024610482	0.400948211669922	1.06494821166992	100 µA
0.401458740234375	26.7469369324705	3.1097412109375E-06	0.402008056640625	95	-0.164541259765625	0.0440473259339589	0.401984733581543	1.06598473358154	100 µA
0.40252685546875	26.9605599319311	2.984619140625E-06	0.403045654296875	96	-0.16347314453125	0.0422750586490793	0.40302326965332	1.06702326965332	100 µA
0.403594970703125	27.1741829313918	2.7740478515625E-06	0.4041748046875	97	-0.162405029296875	0.039292462486721	0.404153999328613	1.06815399932861	100 µA
0.4046630859375	27.3878059308524	2.8289794921875E-06	0.405181884765625	98	-0.1613369140625	0.0400705310508144	0.405160667419434	1.06916066741943	100 µA
0.405731201171875	27.6014289303131	2.7130126953125E-06	0.40625	99	-0.160268798828125	0.0384279418599504	0.406229652404785	1.07022965240479	100 µA
0.40679931640625	27.8150519297737	2.8656005859375E-06	0.4073486328125	100	-0.15920068359375	0.0405892434268768	0.407327140808105	1.07132714080811	100 µA
0.407867431640625	28.0286749292344	3.0029296875E-06	0.408416748046875	101	-0.158132568359375	0.0425344148371105	0.408394226074219	1.07239422607422	100 µA
0.408935546875	28.2422979286951	3.0914306640625E-06	0.409515380859375	102	-0.157064453125	0.0437879697459278	0.409492195129395	1.07349219512939	100 µA
0.410003662109375	28.4559209281557	2.9266357421875E-06	0.41058349609375	103	-0.155996337890625	0.0414537640536473	0.410561546325684	1.07456154632568	100 µA
0.41107177734375	28.6695439276164	2.8228759765625E-06	0.411590576171875	104	-0.15492822265625	0.0399840789881374	0.411569404602051	1.07556940460205	100 µA
0.412139892578125	28.883166927077	2.874755859375E-06	0.412689208984375	105	-0.153860107421875	0.0407189215208924	0.41266764831543	1.07666764831543	100 µA
0.4132080078125	29.0967899265377	2.8045654296875E-06	0.41375732421875	106	-0.1527919921875	0.0397247228001062	0.413736289978027	1.07773628997803	100 µA
0.414276123046875	29.3104129259983	2.9510498046875E-06	0.41485595703125	107	-0.151723876953125	0.0417995723043555	0.414833824157715	1.07883382415771	100 µA
0.41534423828125	29.524035925459	3.0914306640625E-06	0.4158935546875	108	-0.15065576171875	0.0437879697459278	0.41587036895752	1.07987036895752	100 µA
0.416412353515625	29.7376589249196	3.0914306640625E-06	0.4169921875	109	-0.149587646484375	0.0437879697459278	0.41696900177002	1.08096900177002	100 µA
0.41748046875	29.9512819243803	2.99072265625E-06	0.41802978515625	110	-0.14851953125	0.0423615107117564	0.418007354736328	1.08200735473633	100 µA
0.418548583984375	30.1649049238409	2.8900146484375E-06	0.419036865234375	111	-0.147451416015625	0.040935051677585	0.419015190124512	1.08301519012451	100 µA
0.41961669921875	30.3785279233016	2.9083251953125E-06	0.420135498046875	112	-0.14638330078125	0.0411944078656162	0.42011368560791	1.08411368560791	100 µA
0.420684814453125	30.5921509227622	3.1890869140625E-06	0.42120361328125	113	-0.145315185546875	0.0451712027487606	0.421179695129395	1.08517969512939	100 µA
0.4217529296875	30.8057739222229	3.1890869140625E-06	0.422210693359375	114	-0.1442470703125	0.0451712027487606	0.42218677520752	1.08618677520752	100 µA
0.422821044921875	31.0193969216836	3.3233642578125E-06	0.42333984375	115	-0.143178955078125	0.0470731481276558	0.423314918518066	1.08731491851807	100 µA
0.42388916015625	31.2330199211442	3.1402587890625E-06	0.4244384765625	116	-0.14211083984375	0.0444795862473442	0.424414924621582	1.08841492462158	100 µA
0.424957275390625	31.4466429206049	3.143310546875E-06	0.42547607421875	117	-0.141042724609375	0.0445228122786827	0.425452499389648	1.08945249938965	100 µA
0.426025390625	31.6602659200655	3.23486328125E-06	0.426605224609375	118	-0.139974609375	0.0458195932188385	0.426580963134766	1.09058096313477	100 µA
0.427093505859375	31.8738889195262	3.033447265625E-06	0.4276123046875	119	-0.138906494140625	0.0429666751504958	0.427589553833008	1.09158955383301	100 µA
0.42816162109375	32.0875119189868	3.1982421875E-06	0.4287109375	120	-0.13783837890625	0.0453008808427762	0.428686950683594	1.09268695068359	100 µA
0.429229736328125	32.3011349184475	3.363037109375E-06	0.429840087890625	121	-0.136770263671875	0.0476350865350567	0.429814865112305	1.0938148651123	100 µA
0.4302978515625	32.5147579179081	3.411865234375E-06	0.43084716796875	122	-0.1357021484375	0.0483267030364731	0.430821578979492	1.09482157897949	100 µA
0.431365966796875	32.7283809173688	3.35693359375E-06	0.431976318359375	123	-0.134634033203125	0.0475486344723796	0.431951141357422	1.09595114135742	100 µA
0.43243408203125	32.9420039168294	3.472900390625E-06	0.433013916015625	124	-0.13356591796875	0.0491912236632436	0.432987869262695	1.0969878692627	100 µA
0.433502197265625	33.1556269162901	3.399658203125E-06	0.434112548828125	125	-0.132497802734375	0.048153798911119	0.434087051391602	1.0980870513916	100 µA
0.4345703125	33.3692499157507	3.2501220703125E-06	0.435211181640625	126	-0.1314296875	0.0460357233755312	0.435186805725098	1.0991868057251	100 µA
0.435638427734375	33.5828729152114	3.2379150390625E-06	0.43621826171875	127	-0.130361572265625	0.0458628192501771	0.436193977355957	1.10019397735596	100 µA
0.43670654296875	33.7964959146721	3.2318115234375E-06	0.43731689453125	128	-0.12929345703125	0.0457763671875	0.437292655944824	1.10129265594482	100 µA
0.437774658203125	34.0101189141327	3.3172607421875E-06	0.4383544921875	129	-0.128225341796875	0.0469866960649788	0.438329612731934	1.10232961273193	100 µA
0.4388427734375	34.2237419135934	3.375244140625E-06	0.43939208984375	130	-0.1271572265625	0.0478079906604108	0.439366775512695	1.1033667755127	100 µA
0.439910888671875	34.437364913054	3.64990234375E-06	0.440460205078125	131	-0.126089111328125	0.0516983334808782	0.440432830810547	1.10443283081055	100 µA
0.44097900390625	34.6509879125147	3.509521484375E-06	0.44158935546875	132	-0.12502099609375	0.049709936039306	0.441563034057617	1.10556303405762	100 µA
0.442047119140625	34.8646109119753	3.5430908203125E-06	0.44256591796875	133	-0.123952880859375	0.0501854223840298	0.442539344787598	1.1065393447876	100 µA
0.443115234375	35.078233911436	3.6224365234375E-06	0.44366455078125	134	-0.122884765625	0.0513092991988314	0.443637382507324	1.10763738250732	100 µA
0.444183349609375	35.2918569108966	3.485107421875E-06	0.444854736328125	135	-0.121816650390625	0.0493641277885977	0.444828598022461	1.10882859802246	100 µA
0.44525146484375	35.5054799103573	3.2012939453125E-06	0.44586181640625	136	-0.12074853515625	0.0453441068741147	0.44583780670166	1.10983780670166	100 µA
0.446319580078125	35.7191029098179	3.5736083984375E-06	0.446929931640625	137	-0.119680419921875	0.050617682697415	0.446903129577637	1.11090312957764	100 µA
0.4473876953125	35.9327259092786	3.55224609375E-06	0.44793701171875	138	-0.1186123046875	0.0503151004780453	0.447910369873047	1.11191036987305	100 µA
0.448455810546875	36.1463489087392	3.2958984375E-06	0.44903564453125	139	-0.117544189453125	0.0466841138456091	0.449010925292969	1.11301092529297	100 µA
0.44952392578125	36.3599719081999	3.570556640625E-06	0.450103759765625	140	-0.11647607421875	0.0505744566660765	0.45007698059082	1.11407698059082	100 µA
0.450592041015625	36.5735949076605	3.704833984375E-06	0.45123291015625	141	-0.115407958984375	0.0524764020449717	0.451205123901367	1.11520512390137	100 µA
0.45166015625	36.7872179071212	3.643798828125E-06	0.45220947265625	142	-0.11433984375	0.0516118814182011	0.452182144165039	1.11618214416504	100 µA
0.452728271484375	37.0008409065819	3.91845703125E-06	0.453277587890625	143	-0.113271728515625	0.0555022242386686	0.453248199462891	1.11724819946289	100 µA
0.45379638671875	37.2144639060425	3.955078125E-06	0.454345703125	144	-0.11220361328125	0.0560209366147309	0.454316040039063	1.11831604003906	100 µA
0.454864501953125	37.4280869055032	3.7445068359375E-06	0.455474853515625	145	-0.111135498046875	0.0530383404523725	0.455446769714355	1.11944676971436	100 µA
0.4559326171875	37.6417099049638	3.6712646484375E-06	0.456512451171875	146	-0.1100673828125	0.0520009157002479	0.456484916687012	1.12048491668701	100 µA
0.457000732421875	37.8553329044245	3.5980224609375E-06	0.45758056640625	147	-0.108999267578125	0.0509634909481232	0.457553581237793	1.12155358123779	100 µA
0.45806884765625	38.0689559038851	3.7261962890625E-06	0.458648681640625	148	-0.10793115234375	0.0527789842643414	0.458620735168457	1.12262073516846	100 µA
0.459136962890625	38.2825789033458	3.72314453125E-06	0.45965576171875	149	-0.106863037109375	0.0527357582330028	0.459627838134766	1.12362783813477	100 µA
0.460205078125	38.4962019028064	4.16259765625E-06	0.46075439453125	150	-0.105794921875	0.0589603067457507	0.460723175048828	1.12472317504883	100 µA
0.461273193359375	38.7098249022671	3.9886474609375E-06	0.461822509765625	151	-0.104726806640625	0.0564964229594547	0.461792594909668	1.12579259490967	100 µA
0.46234130859375	38.9234479017277	3.875732421875E-06	0.462921142578125	152	-0.10365869140625	0.0548970597999292	0.462892074584961	1.12689207458496	100 µA
0.463409423828125	39.1370709011884	3.955078125E-06	0.4639892578125	153	-0.102590576171875	0.0560209366147309	0.463959594726563	1.12795959472656	100 µA
0.4644775390625	39.350693900649	3.9794921875E-06	0.464996337890625	154	-0.1015224609375	0.0563667448654391	0.464966491699219	1.12896649169922	100 µA
0.465545654296875	39.5643169001097	3.9031982421875E-06	0.46612548828125	155	-0.100454345703125	0.0552860940819759	0.466096214294434	1.13009621429443	100 µA
0.46661376953125	39.7779398995704	3.94287109375E-06	0.4671630859375	156	-0.0993862304687498	0.0558480324893768	0.467133514404297	1.1311335144043	100 µA
0.467681884765625	39.991562899031	4.1412353515625E-06	0.46826171875	157	-0.0983181152343748	0.058657724526381	0.468230659484863	1.13223065948486	100 µA
0.46875	40.2051858984917	4.30908203125E-06	0.469329833984375	158	-0.0972499999999998	0.06103515625	0.469297515869141	1.13329751586914	100 µA
0.469818115234375	40.4188088979523	4.11376953125E-06	0.470367431640625	159	-0.0961818847656248	0.0582686902443343	0.470336578369141	1.13433657836914	100 µA
0.47088623046875	40.632431897413	4.2449951171875E-06	0.471435546875	160	-0.0951137695312498	0.0601274095918909	0.471403709411621	1.13540370941162	100 µA
0.471954345703125	40.8460548968736	4.1656494140625E-06	0.472412109375	161	-0.0940456542968748	0.0590035327770892	0.472380867004395	1.13638086700439	100 µA
0.4730224609375	41.0596778963343	3.89404296875E-06	0.4736328125	162	-0.0929775390624998	0.0551564159879604	0.473603607177734	1.13760360717773	100 µA
0.474090576171875	41.2733008957949	4.16259765625E-06	0.474639892578125	163	-0.0919094238281248	0.0589603067457507	0.474608673095703	1.1386086730957	100 µA
0.47515869140625	41.4869238952556	4.315185546875E-06	0.47576904296875	164	-0.0908413085937498	0.0611216083126771	0.475736679077148	1.13973667907715	100 µA
0.476226806640625	41.7005468947162	4.3121337890625E-06	0.476806640625	165	-0.0897731933593748	0.0610783822813385	0.476774299621582	1.14077429962158	100 µA
0.477294921875	41.9141698941769	4.40673828125E-06	0.477874755859375	166	-0.0887050781249998	0.0624183892528329	0.477841705322266	1.14184170532227	100 µA
0.478363037109375	42.1277928936375	4.5501708984375E-06	0.47894287109375	167	-0.0876369628906248	0.0644500127257436	0.478908744812012	1.14290874481201	100 µA
0.47943115234375	42.3414158930982	4.1656494140625E-06	0.479949951171875	168	-0.0865688476562498	0.0590035327770892	0.47991870880127	1.14391870880127	100 µA
0.480499267578125	42.5550388925589	4.30908203125E-06	0.48114013671875	169	-0.0855007324218748	0.06103515625	0.481107818603516	1.14510781860352	100 µA
0.4815673828125	42.7686618920195	4.3182373046875E-06	0.48211669921875	170	-0.0844326171874998	0.0611648343440156	0.482084312438965	1.14608431243896	100 µA
0.482635498046875	42.9822848914802	4.2755126953125E-06	0.483306884765625	171	-0.0833645019531248	0.0605596699052762	0.48327481842041	1.14727481842041	100 µA
0.48370361328125	43.1959078909408	4.4342041015625E-06	0.484344482421875	172	-0.0822963867187498	0.0628074235348796	0.484311225891113	1.14831122589111	100 µA
0.484771728515625	43.4095308904015	4.595947265625E-06	0.485321044921875	173	-0.0812282714843748	0.0650984031958215	0.485286575317383	1.14928657531738	100 µA
0.48583984375	43.6231538898621	4.6600341796875E-06	0.486480712890625	174	-0.0801601562499998	0.0660061498539306	0.486445762634277	1.15044576263428	100 µA
0.486907958984375	43.8367768893228	4.5867919921875E-06	0.487579345703125	175	-0.0790920410156248	0.064968725101806	0.487544944763184	1.15154494476318	100 µA
0.48797607421875	44.0503998887834	4.58984375E-06	0.488525390625	176	-0.0780239257812498	0.0650119511331445	0.488490966796875	1.15249096679688	100 µA
0.489044189453125	44.2640228882441	4.5928955078125E-06	0.489654541015625	177	-0.0769558105468748	0.065055177164483	0.489620094299316	1.15362009429932	100 µA
0.4901123046875	44.4776458877047	4.4891357421875E-06	0.49072265625	178	-0.0758876953124998	0.0635854920989731	0.490688987731934	1.15468898773193	100 µA
0.491180419921875	44.6912688871654	4.5989990234375E-06	0.49169921875	179	-0.0748195800781248	0.0651416292271601	0.491664726257324	1.15566472625732	100 µA
0.49224853515625	44.904891886626	4.9346923828125E-06	0.492919921875	180	-0.0737514648437498	0.069896492674398	0.492882911682129	1.15688291168213	100 µA
0.493316650390625	45.1185148860867	4.9285888671875E-06	0.493927001953125	181	-0.0726833496093748	0.069810040611721	0.493890037536621	1.15789003753662	100 µA
0.494384765625	45.3321378855474	4.94384765625E-06	0.4949951171875	182	-0.0716152343749998	0.0700261707684136	0.494958038330078	1.15895803833008	100 µA
0.495452880859375	45.545760885008	5.072021484375E-06	0.49603271484375	183	-0.0705471191406248	0.0718416640846317	0.495994674682617	1.15999467468262	100 µA
0.49652099609375	45.7593838844687	5.0323486328125E-06	0.49700927734375	184	-0.0694790039062498	0.0712797256772309	0.496971534729004	1.160971534729	100 µA
0.497589111328125	45.9730068839293	4.8858642578125E-06	0.498138427734375	185	-0.0684108886718748	0.0692048761729816	0.498101783752441	1.16210178375244	100 µA
0.4986572265625	46.18662988339	4.937744140625E-06	0.499267578125	186	-0.0673427734374998	0.0699397187057366	0.499230545043945	1.16323054504395	100 µA
0.499725341796875	46.4002528828506	4.96826171875E-06	0.50030517578125	187	-0.0662746582031248	0.0703719790191218	0.500267913818359	1.16426791381836	100 µA
0.50079345703125	46.6138758823113	4.8126220703125E-06	0.501373291015625	188	-0.0652065429687498	0.068167451420857	0.501337196350098	1.1653371963501	100 µA
0.501861572265625	46.8274988817719	5.0140380859375E-06	0.502471923828125	189	-0.0641384277343748	0.0710203694891997	0.50243431854248	1.16643431854248	100 µA
0.5029296875	47.0411218812326	5.0262451171875E-06	0.5035400390625	190	-0.0630703124999998	0.0711932736145538	0.503502342224121	1.16750234222412	100 µA
0.503997802734375	47.2547448806932	5.2490234375E-06	0.504547119140625	191	-0.0620021972656248	0.0743487739022663	0.504507751464844	1.16850775146484	100 µA
0.50506591796875	47.4683678801539	5.1116943359375E-06	0.505584716796875	192	-0.0609340820312498	0.0724036024920326	0.505546379089356	1.16954637908936	100 µA
0.506134033203125	47.6819908796145	5.316162109375E-06	0.506744384765625	193	-0.0598659667968748	0.0752997465917139	0.506704513549805	1.1707045135498	100 µA
0.5072021484375	47.8956138790752	5.2215576171875E-06	0.507781982421875	194	-0.0587978515624998	0.0739597396202196	0.507742820739746	1.17174282073975	100 µA
0.508270263671875	48.1092368785359	5.120849609375E-06	0.5089111328125	195	-0.0577297363281248	0.0725332805860482	0.50887272644043	1.17287272644043	100 µA
0.50933837890625	48.3228598779965	5.267333984375E-06	0.50982666015625	196	-0.0566616210937498	0.0746081300902975	0.509787155151367	1.17378715515137	100 µA
0.510406494140625	48.5364828774572	5.328369140625E-06	0.51104736328125	197	-0.0555935058593748	0.075472650717068	0.511007400512695	1.1750074005127	100 µA
0.511474609375	48.7501058769178	5.474853515625E-06	0.512054443359375	198	-0.0545253906249998	0.0775475002213173	0.512013381958008	1.17601338195801	100 µA
0.512542724609375	48.9637288763785	5.5145263671875E-06	0.51318359375	199	-0.0534572753906248	0.0781094386287181	0.513142234802246	1.17714223480225	100 µA
0.51361083984375	49.1773518758391	5.4901123046875E-06	0.51422119140625	200	-0.0523891601562498	0.0777636303780099	0.514180015563965	1.17818001556397	100 µA
0.514678955078125	49.3909748752998	5.4229736328125E-06	0.51531982421875	201	-0.0513210449218748	0.0768126576885623	0.515279151916504	1.1792791519165	100 µA
0.5157470703125	49.6045978747604	5.37109375E-06	0.516387939453125	202	-0.0502529296874998	0.0760778151558074	0.51634765625	1.18034765625	100 µA
0.516815185546875	49.8182208742211	5.609130859375E-06	0.517425537109375	203	-0.0491848144531248	0.0794494456002125	0.51738346862793	1.18138346862793	100 µA
0.51788330078125	50.0318438736817	5.3131103515625E-06	0.5184326171875	204	-0.0481166992187498	0.0752565205603754	0.518392768859863	1.18239276885986	100 µA
0.518951416015625	50.2454668731424	5.5084228515625E-06	0.51947021484375	205	-0.0470485839843748	0.0780229865660411	0.519428901672363	1.18342890167236	100 µA
0.52001953125	50.459089872603	5.8013916015625E-06	0.52069091796875	206	-0.0459804687499998	0.0821726855745397	0.520647407531738	1.18464740753174	100 µA
0.521087646484375	50.6727128720637	5.8013916015625E-06	0.521636962890625	207	-0.0449123535156248	0.0821726855745397	0.521593452453613	1.18559345245361	100 µA
0.52215576171875	50.8863358715244	5.8868408203125E-06	0.52276611328125	208	-0.0438442382812498	0.0833830144520184	0.522721961975098	1.1867219619751	100 µA
0.523223876953125	51.099958870985	5.67626953125E-06	0.523834228515625	209	-0.0427761230468748	0.0804004182896601	0.523791656494141	1.18779165649414	100 µA
0.5242919921875	51.3135818704457	5.7281494140625E-06	0.52490234375	210	-0.0417080078124998	0.081135260822415	0.524859382629395	1.18885938262939	100 µA
0.525360107421875	51.5272048699063	5.8746337890625E-06	0.525970458984375	211	-0.0406398925781248	0.0832101103266643	0.525926399230957	1.18992639923096	100 µA
0.52642822265625	51.740827869367	6.0760498046875E-06	0.527130126953125	212	-0.0395717773437498	0.0860630283950071	0.52708455657959	1.19108455657959	100 µA
0.527496337890625	51.9544508688276	6.1767578125E-06	0.528076171875	213	-0.0385036621093748	0.0874894874291785	0.528029846191406	1.19202984619141	100 µA
0.528564453125	52.1680738682883	6.134033203125E-06	0.529205322265625	214	-0.0374355468749998	0.0868843229904391	0.529159317016602	1.1931593170166	100 µA
0.529632568359375	52.3816968677489	5.94482421875E-06	0.530303955078125	215	-0.0363674316406248	0.0842043090474504	0.530259368896484	1.19425936889648	100 µA
0.53070068359375	52.5953198672096	5.963134765625E-06	0.531280517578125	216	-0.0352993164062498	0.0844636652354816	0.531235794067383	1.19523579406738	100 µA
0.531768798828125	52.8089428666702	5.987548828125E-06	0.532318115234375	217	-0.0342312011718748	0.0848094734861898	0.532273208618164	1.19627320861816	100 µA
0.5328369140625	53.0225658661309	6.16455078125E-06	0.53350830078125	218	-0.0331630859374998	0.0873165833038244	0.533462066650391	1.19746206665039	100 µA
0.533905029296875	53.2361888655915	6.390380859375E-06	0.534515380859375	219	-0.0320949707031248	0.0905153096228754	0.53446745300293	1.19846745300293	100 µA
0.53497314453125	53.4498118650522	6.3232421875E-06	0.535491943359375	220	-0.0310268554687498	0.0895643369334278	0.535444519042969	1.19944451904297	100 µA
0.536041259765625	53.6634348645129	6.3232421875E-06	0.536651611328125	221	-0.0299587402343748	0.0895643369334278	0.536604187011719	1.20060418701172	100 µA
0.537109375	53.8770578639735	6.298828125E-06	0.537750244140625	222	-0.0288906249999998	0.0892185286827196	0.537703002929688	1.20170300292969	100 µA
0.538177490234375	54.0906808634342	6.60400390625E-06	0.538787841796875	223	-0.0278225097656248	0.0935411318165722	0.538738311767578	1.20273831176758	100 µA
0.53924560546875	54.3043038628948	6.4544677734375E-06	0.539794921875	224	-0.0267543945312498	0.0914230562809844	0.539746513366699	1.2037465133667	100 µA
0.540313720703125	54.5179268623555	6.610107421875E-06	0.5408935546875	225	-0.0256862792968748	0.0936275838792493	0.540843978881836	1.20484397888184	100 µA
0.5413818359375	54.7315498618161	6.8328857421875E-06	0.5419921875	226	-0.0246181640624998	0.0967830841669618	0.541940940856934	1.20594094085693	100 µA
0.542449951171875	54.9451728612768	6.500244140625E-06	0.54302978515625	227	-0.0235500488281248	0.0920714467510623	0.542981033325195	1.2069810333252	100 µA
0.54351806640625	55.1587958607374	6.640625E-06	0.544158935546875	228	-0.0224819335937498	0.0940598441926346	0.544109130859375	1.20810913085937	100 µA
0.544586181640625	55.3724188601981	6.8267822265625E-06	0.545257568359375	229	-0.0214138183593748	0.0966966321042847	0.545206367492676	1.20920636749268	100 µA
0.545654296875	55.5860418596587	6.585693359375E-06	0.546295166015625	230	-0.0203457031249998	0.0932817756285411	0.54624577331543	1.21024577331543	100 µA
0.546722412109375	55.7996648591194	6.70166015625E-06	0.54736328125	231	-0.0192775878906248	0.0949243648194051	0.547313018798828	1.21131301879883	100 µA
0.54779052734375	56.01328785858	6.9671630859375E-06	0.548370361328125	232	-0.0182094726562498	0.098685029545857	0.54831810760498	1.21231810760498	100 µA
0.548858642578125	56.2269108580407	6.9580078125E-06	0.5494384765625	233	-0.0171413574218748	0.0985553514518414	0.549386291503906	1.21338629150391	100 µA
0.5499267578125	56.4405338575014	7.177734375E-06	0.550567626953125	234	-0.0160732421874998	0.101667625708215	0.550513793945313	1.21451379394531	100 µA
0.550994873046875	56.654156856962	7.3486328125E-06	0.551605224609375	235	-0.0150051269531248	0.104088283463173	0.551550109863281	1.21555010986328	100 µA
0.55206298828125	56.8677798564227	7.3028564453125E-06	0.552642822265625	236	-0.0139370117187498	0.103439892993095	0.552588050842285	1.21658805084229	100 µA
0.553131103515625	57.0814028558833	7.000732421875E-06	0.55377197265625	237	-0.0128688964843748	0.0991605158905808	0.553719467163086	1.21771946716309	100 µA
0.55419921875	57.295025855344	7.135009765625E-06	0.554840087890625	238	-0.0118007812499998	0.101062461269476	0.554786575317383	1.21878657531738	100 µA
0.555267333984375	57.5086488548046	7.3638916015625E-06	0.555938720703125	239	-0.0107326660156248	0.104304413619865	0.555883491516113	1.21988349151611	100 µA
0.55633544921875	57.7222718542653	7.171630859375E-06	0.5570068359375	240	-0.00966455078124984	0.101581173645538	0.556953048706055	1.22095304870605	100 µA
0.557403564453125	57.9358948537259	7.43408203125E-06	0.558013916015625	241	-0.00859643554687484	0.105298612340652	0.557958160400391	1.22195816040039	100 µA
0.5584716796875	58.1495178531866	7.65380859375E-06	0.559112548828125	242	-0.00752832031249984	0.108410886597026	0.559055145263672	1.22305514526367	100 µA
0.559539794921875	58.3631408526472	7.623291015625E-06	0.56011962890625	243	-0.00646020507812484	0.10797862628364	0.560062454223633	1.22406245422363	100 µA
0.56060791015625	58.5767638521079	7.4615478515625E-06	0.561248779296875	244	-0.00539208984374984	0.105687646622698	0.561192817687988	1.22519281768799	100 µA
0.561676025390625	58.7903868515685	7.60498046875E-06	0.562255859375	245	-0.00432397460937484	0.107719270095609	0.562198822021484	1.22619882202148	100 µA
0.562744140625	59.0040098510292	7.58056640625E-06	0.5633544921875	246	-0.00325585937499984	0.107373461844901	0.563297637939453	1.22729763793945	100 µA
0.563812255859375	59.2176328504898	7.7911376953125E-06	0.56439208984375	247	-0.00218774414062484	0.110356058007259	0.564333656311035	1.22833365631104	100 µA
0.56488037109375	59.4312558499505	7.9742431640625E-06	0.56549072265625	248	-0.00111962890624984	0.112949619887571	0.565430915832519	1.22943091583252	100 µA
0.565948486328125	59.6448788494112	7.9071044921875E-06	0.566619873046875	249	-5.15136718748366E-05	0.111998647198123	0.566560569763184	1.23056056976318	100 µA
0.5670166015625	59.8585018488718	7.8460693359375E-06	0.56768798828125	250	0.00101660156250016	0.111134126571353	0.56762914276123	1.23162914276123	100 µA
0.568084716796875	60.0721248483325	7.8277587890625E-06	0.568756103515625	251	0.00208471679687516	0.110874770383322	0.568697395324707	1.23269739532471	100 µA
0.56915283203125	60.2857478477931	7.904052734375E-06	0.569732666015625	252	0.00315283203125016	0.111955421166785	0.569673385620117	1.23367338562012	100 µA
0.570220947265625	60.4993708472538	7.8399658203125E-06	0.5709228515625	253	0.00422094726562516	0.111047674508676	0.570864051818848	1.23486405181885	100 µA
0.5712890625	60.7129938467144	7.9925537109375E-06	0.571929931640625	254	0.00528906250000016	0.113208976075602	0.571869987487793	1.23586998748779	100 µA
0.572357177734375	60.9266168461751	8.26416015625E-06	0.572967529296875	255	0.00635717773437516	0.117056092864731	0.572905548095703	1.2369055480957	100 µA
0.57342529296875	61.1402398456357	8.43505859375E-06	0.57403564453125	256	0.00742529296875016	0.119476750619688	0.573972381591797	1.2379723815918	100 µA
0.574493408203125	61.3538628450964	8.197021484375E-06	0.5750732421875	257	0.00849340820312516	0.116105120175283	0.575011764526367	1.23901176452637	100 µA
0.5755615234375	61.567485844557	8.2275390625E-06	0.576141357421875	258	0.00956152343750016	0.116537380488669	0.576079650878906	1.24007965087891	100 µA
0.576629638671875	61.7811088440177	8.392333984375E-06	0.5772705078125	259	0.0106296386718752	0.118871586180949	0.577207565307617	1.24120756530762	100 µA
0.57769775390625	61.9947318434783	8.233642578125E-06	0.57830810546875	260	0.0116977539062502	0.116623832551346	0.578246353149414	1.24224635314941	100 µA
0.578765869140625	62.208354842939	8.4197998046875E-06	0.579376220703125	261	0.0127658691406252	0.119260620462996	0.57931307220459	1.24331307220459	100 µA
0.579833984375	62.4219778423997	8.7493896484375E-06	0.5804443359375	262	0.0138339843750002	0.123929031847557	0.580378715515137	1.24437871551514	100 µA
0.580902099609375	62.6356008418603	8.740234375E-06	0.581451416015625	263	0.0149020996093752	0.123799353753541	0.581385864257812	1.24538586425781	100 µA
0.58197021484375	62.849223841321	8.6700439453125E-06	0.582611083984375	264	0.0159702148437502	0.122805155032755	0.582546058654785	1.24654605865479	100 µA
0.583038330078125	63.0628468407816	8.7554931640625E-06	0.5836181640625	265	0.0170383300781252	0.124015483910234	0.58355249786377	1.24755249786377	100 µA
0.5841064453125	63.2764698402423	8.7005615234375E-06	0.584686279296875	266	0.0181064453125002	0.12323741534614	0.584621025085449	1.24862102508545	100 µA
0.585174560546875	63.4900928397029	8.8897705078125E-06	0.5858154296875	267	0.0191745605468752	0.125917429289129	0.585748756408691	1.24974875640869	100 µA
0.58624267578125	63.7037158391636	9.2041015625E-06	0.5867919921875	268	0.0202426757812502	0.130369710516997	0.586722961425781	1.25072296142578	100 µA
0.587310791015625	63.9173388386242	9.3109130859375E-06	0.587890625	269	0.0213107910156252	0.131882621613846	0.587820793151855	1.25182079315186	100 µA
0.58837890625	64.1309618380849	9.04541015625E-06	0.588958740234375	270	0.0223789062500002	0.128121956887394	0.588890899658203	1.2528908996582	100 µA
0.589447021484375	64.3445848375455	9.1156005859375E-06	0.59014892578125	271	0.0234470214843752	0.12911615560818	0.590080558776856	1.25408055877686	100 µA
0.59051513671875	64.5582078370062	9.27734375E-06	0.591156005859375	272	0.0245151367187502	0.131407135269122	0.59108642578125	1.25508642578125	100 µA
0.591583251953125	64.7718308364668	9.2529296875E-06	0.59228515625	273	0.0255832519531252	0.131061327018414	0.592215759277344	1.25621575927734	100 µA
0.5926513671875	64.9854538359275	9.3505859375E-06	0.593231201171875	274	0.0266513671875002	0.132444560021246	0.593161071777344	1.25716107177734	100 µA
0.593719482421875	65.1990768353882	9.8358154296875E-06	0.5943603515625	275	0.0277194824218752	0.139317499004072	0.594286582946777	1.25828658294678	100 µA
0.59478759765625	65.4126998348488	9.7991943359375E-06	0.595458984375	276	0.0287875976562502	0.13879878662801	0.59538549041748	1.25938549041748	100 µA
0.595855712890625	65.6263228343095	9.405517578125E-06	0.596466064453125	277	0.0298557128906252	0.13322262858534	0.596395523071289	1.26039552307129	100 µA
0.596923828125	65.8399458337701	9.5855712890625E-06	0.597564697265625	278	0.0309238281250002	0.135772964434313	0.597492805480957	1.26149280548096	100 µA
0.597991943359375	66.0535688332308	9.735107421875E-06	0.59857177734375	279	0.0319919433593752	0.137891039969901	0.598498764038086	1.26249876403809	100 µA
0.59906005859375	66.2671918326914	9.7381591796875E-06	0.599700927734375	280	0.0330600585937502	0.137934266001239	0.599627891540527	1.26362789154053	100 µA
0.600128173828125	66.4808148321521	9.8724365234375E-06	0.600830078125	281	0.0341281738281252	0.139836211380135	0.600756034851074	1.26475603485107	100 µA
0.6011962890625	66.6944378316127	9.881591796875E-06	0.601837158203125	282	0.0351962890625002	0.13996588947415	0.601763046264648	1.26576304626465	100 µA
0.602264404296875	66.9080608310734	9.7747802734375E-06	0.602874755859375	283	0.0362644042968752	0.138452978377302	0.602801445007324	1.26680144500732	100 µA
0.60333251953125	67.121683830534	9.8724365234375E-06	0.60406494140625	284	0.0373325195312502	0.139836211380135	0.603990898132324	1.26799089813232	100 µA
0.604400634765625	67.3353068299947	1.0223388671875E-05	0.605010986328125	285	0.0384006347656252	0.144807204984065	0.604934310913086	1.26893431091309	100 µA
0.60546875	67.5489298294553	1.03729248046875E-05	0.6060791015625	286	0.0394687500000002	0.146925280519653	0.606001304626465	1.27000130462646	100 µA
0.606536865234375	67.762552828916	9.9334716796875E-06	0.607177734375	287	0.0405368652343752	0.140700732006905	0.607103233337402	1.2711032333374	100 µA
0.60760498046875	67.9761758283767	9.9761962890625E-06	0.6082763671875	288	0.0416049804687502	0.141305896445645	0.608201545715332	1.27220154571533	100 µA
0.608673095703125	68.1897988278373	1.0040283203125E-05	0.609344482421875	289	0.0426730957031252	0.142213643103754	0.609269180297852	1.27326918029785	100 µA
0.6097412109375	68.403421827298	1.00250244140625E-05	0.6103515625	290	0.0437412109375002	0.141997512947061	0.610276374816895	1.27427637481689	100 µA
0.610809326171875	68.6170448267586	1.05316162109375E-05	0.61151123046875	291	0.0448093261718752	0.149173034149256	0.611432243347168	1.27543224334717	100 µA
0.61187744140625	68.8306678262193	1.05743408203125E-05	0.612457275390625	292	0.0458774414062502	0.149778198587996	0.612377967834473	1.27637796783447	100 µA
0.612945556640625	69.0442908256799	1.007080078125E-05	0.613616943359375	293	0.0469455566406252	0.142645903417139	0.613541412353516	1.27754141235352	100 µA
0.614013671875	69.2579138251406	1.04156494140625E-05	0.614593505859375	294	0.0480136718750002	0.147530444958392	0.61451538848877	1.27851538848877	100 µA
0.615081787109375	69.4715368246012	1.04278564453125E-05	0.615692138671875	295	0.0490817871093752	0.147703349083746	0.615613929748535	1.27961392974854	100 µA
0.61614990234375	69.6851598240619	1.038818359375E-05	0.6168212890625	296	0.0501499023437502	0.147141410676346	0.616743377685547	1.28074337768555	100 µA
0.617218017578125	69.8987828235225	1.05926513671875E-05	0.617828369140625	297	0.0512180175781252	0.150037554776027	0.617748924255371	1.28174892425537	100 µA
0.6182861328125	70.1124058229832	1.05316162109375E-05	0.618865966796875	298	0.0522861328125002	0.149173034149256	0.618786979675293	1.28278697967529	100 µA
0.619354248046875	70.3260288224438	1.0235595703125E-05	0.62005615234375	299	0.0533542480468752	0.144980109109419	0.619979385375977	1.28397938537598	100 µA
0.62042236328125	70.5396518219045	1.05255126953125E-05	0.62103271484375	300	0.0544223632812502	0.149086582086579	0.620953773498535	1.28495377349854	100 µA
0.621490478515625	70.7532748213652	1.0498046875E-05	0.6220703125	301	0.0554904785156252	0.148697547804533	0.621991577148437	1.28599157714844	100 µA
0.62255859375	70.9668978208258	1.07208251953125E-05	0.623138427734375	302	0.0565585937500002	0.151853048092245	0.62305802154541	1.28705802154541	100 µA
0.623626708984375	71.1805208202865	1.05072021484375E-05	0.62420654296875	303	0.0576267089843752	0.148827225898548	0.624127738952637	1.28812773895264	100 µA
0.62469482421875	71.3941438197471	1.06353759765625E-05	0.625335693359375	304	0.0586948242187502	0.150642719214766	0.625255928039551	1.28925592803955	100 µA
0.625762939453125	71.6077668192078	1.04705810546875E-05	0.62640380859375	305	0.0597629394531252	0.148308513522486	0.62632527923584	1.29032527923584	100 µA
0.6268310546875	71.8213898186684	1.0308837890625E-05	0.627532958984375	306	0.0608310546875002	0.146017533861544	0.627455642700195	1.2914556427002	100 µA
0.627899169921875	72.0350128181291	1.03973388671875E-05	0.6285400390625	307	0.0618991699218752	0.147271088770361	0.628462059020996	1.292462059021	100 µA
0.62896728515625	72.2486358175897	1.07818603515625E-05	0.629669189453125	308	0.0629672851562502	0.152717568719016	0.629588325500488	1.29358832550049	100 µA
0.630035400390625	72.4622588170504	1.0601806640625E-05	0.630645751953125	309	0.0640354003906252	0.150167232870043	0.63056623840332	1.29456623840332	100 µA
0.631103515625	72.675881816511	1.04827880859375E-05	0.6317138671875	310	0.0651035156250002	0.14848141764784	0.631635246276856	1.29563524627686	100 µA
0.632171630859375	72.8895048159717	1.08367919921875E-05	0.632843017578125	311	0.0661716308593752	0.153495637283109	0.632761741638184	1.29676174163818	100 µA
0.63323974609375	73.1031278154323	1.051025390625E-05	0.633941650390625	312	0.0672397460937502	0.148870451929887	0.633862823486328	1.29786282348633	100 µA
0.634307861328125	73.316750814893	1.0614013671875E-05	0.63494873046875	313	0.0683078613281252	0.150340136995397	0.634869125366211	1.29886912536621	100 µA
0.6353759765625	73.5303738143537	1.0546875E-05	0.636077880859375	314	0.0693759765625002	0.149389164305949	0.635998779296875	1.29999877929688	100 µA
0.636444091796875	73.7439968138143	1.03179931640625E-05	0.63714599609375	315	0.0704440917968752	0.14614721195556	0.63706861114502	1.30106861114502	100 µA
0.63751220703125	73.957619813275	1.0223388671875E-05	0.638275146484375	316	0.0715122070312502	0.144807204984065	0.638198471069336	1.30219847106934	100 µA
0.638580322265625	74.1712428127356	1.02630615234375E-05	0.639251708984375	317	0.0725803222656252	0.145369143391466	0.639174736022949	1.30317473602295	100 µA
0.6396484375	74.3848658121963	1.04095458984375E-05	0.640350341796875	318	0.0736484375000002	0.147443992895715	0.640272270202637	1.30427227020264	100 µA
0.640716552734375	74.5984888116569	1.02874755859375E-05	0.641387939453125	319	0.0747165527343752	0.145714951642174	0.64131078338623	1.30531078338623	100 µA
0.64178466796875	74.8121118111176	1.0296630859375E-05	0.64251708984375	320	0.0757846679687502	0.14584462973619	0.642439865112305	1.3064398651123	100 µA
0.642852783203125	75.0257348105782	1.046142578125E-05	0.643585205078125	321	0.0768527832031252	0.14817883542847	0.643506744384766	1.30750674438477	100 µA
0.6439208984375	75.2393578100389	1.01165771484375E-05	0.64459228515625	322	0.0779208984375002	0.143294293887217	0.644516410827637	1.30851641082764	100 µA
0.644989013671875	75.4529808094995	9.99755859375E-06	0.64569091796875	323	0.0789890136718752	0.141608478665014	0.645615936279297	1.3096159362793	100 µA
0.64605712890625	75.6666038089602	1.00616455078125E-05	0.64666748046875	324	0.0800571289062502	0.142516225323123	0.646592018127441	1.31059201812744	100 µA
0.647125244140625	75.8802268084208	1.01318359375E-05	0.64776611328125	325	0.0811252441406252	0.143510424043909	0.647690124511719	1.31169012451172	100 µA
0.648193359375	76.0938498078815	1.02142333984375E-05	0.64886474609375	326	0.0821933593750002	0.14467752689005	0.648788139343262	1.31278813934326	100 µA
0.649261474609375	76.3074728073422	1.02752685546875E-05	0.649932861328125	327	0.0832614746093752	0.14554204751682	0.649855796813965	1.31385579681396	100 µA
0.65032958984375	76.5210958068028	1.02935791015625E-05	0.65106201171875	328	0.0843295898437502	0.145801403704851	0.650984809875488	1.31498480987549	100 µA
0.651397705078125	76.7347188062635	1.007080078125E-05	0.652099609375	329	0.0853977050781252	0.142645903417139	0.652024078369141	1.31602407836914	100 µA
0.6524658203125	76.9483418057241	9.7320556640625E-06	0.65313720703125	330	0.0864658203125002	0.137847813938562	0.65306421661377	1.31706421661377	100 µA
0.653533935546875	77.1619648051848	9.94873046875E-06	0.654205322265625	331	0.0875339355468752	0.140916862163598	0.654130706787109	1.31813070678711	100 µA
0.65460205078125	77.3755878046454	1.00067138671875E-05	0.655303955078125	332	0.0886020507812502	0.14173815675903	0.655228904724121	1.31922890472412	100 µA
0.655670166015625	77.5892108041061	9.820556640625E-06	0.65631103515625	333	0.0896701660156252	0.13910136884738	0.656237380981445	1.32023738098145	100 µA
0.65673828125	77.8028338035667	9.954833984375E-06	0.65740966796875	334	0.0907382812500002	0.141003314226275	0.657335006713867	1.32133500671387	100 µA
0.657806396484375	78.0164568030274	1.00372314453125E-05	0.65850830078125	335	0.0918063964843752	0.142170417072415	0.65843302154541	1.32243302154541	100 µA
0.65887451171875	78.230079802488	1.00616455078125E-05	0.659576416015625	336	0.0928745117187502	0.142516225323123	0.659500953674316	1.32350095367432	100 µA
0.659942626953125	78.4437028019487	1.005859375E-05	0.660614013671875	337	0.0939426269531252	0.142472999291785	0.66053857421875	1.32453857421875	100 µA
0.6610107421875	78.6573258014093	9.979248046875E-06	0.66168212890625	338	0.0950107421875002	0.141349122476983	0.661607284545898	1.3256072845459	100 µA
0.662078857421875	78.87094880087	9.6771240234375E-06	0.662811279296875	339	0.0960788574218752	0.137069745374469	0.662738700866699	1.3267387008667	100 µA
0.66314697265625	79.0845718003307	9.5947265625E-06	0.663818359375	340	0.0971469726562502	0.135902642528329	0.663746398925781	1.32774639892578	100 µA
0.664215087890625	79.2981947997913	9.6099853515625E-06	0.664886474609375	341	0.0982150878906252	0.136118772685021	0.664814399719238	1.32881439971924	100 µA
0.665283203125	79.511817799252	9.5947265625E-06	0.6658935546875	342	0.0992832031250002	0.135902642528329	0.665821594238281	1.32982159423828	100 µA
0.666351318359375	79.7254407987126	9.4512939453125E-06	0.667022705078125	343	0.100351318359375	0.133871019055418	0.666951820373535	1.33095182037354	100 µA
0.66741943359375	79.9390637981733	1.00189208984375E-05	0.668121337890625	344	0.10141943359375	0.141911060884384	0.668046195983887	1.33204619598389	100 µA
0.668487548828125	80.1526867976339	9.70458984375E-06	0.669158935546875	345	0.102487548828125	0.137458779656516	0.669086151123047	1.33308615112305	100 µA
0.6695556640625	80.3663097970946	9.820556640625E-06	0.67022705078125	346	0.1035556640625	0.13910136884738	0.670153396606445	1.33415339660645	100 µA
0.670623779296875	80.5799327965552	9.68017578125E-06	0.6712646484375	347	0.104623779296875	0.137112971405807	0.671192047119141	1.33519204711914	100 µA
0.67169189453125	80.7935557960159	9.661865234375E-06	0.672332763671875	348	0.10569189453125	0.136853615217776	0.672260299682617	1.33626029968262	100 µA
0.672760009765625	81.0071787954765	9.454345703125E-06	0.673431396484375	349	0.106760009765625	0.133914245086756	0.673360488891602	1.3373604888916	100 µA
0.673828125	81.2208017949372	9.6588134765625E-06	0.67449951171875	350	0.107828125	0.136810389186438	0.674427070617676	1.33842707061768	100 µA
0.674896240234375	81.4344247943978	9.63134765625E-06	0.675537109375	351	0.108896240234375	0.136421354904391	0.675464874267578	1.33946487426758	100 µA
0.67596435546875	81.6480477938585	9.4451904296875E-06	0.6766357421875	352	0.10996435546875	0.133784566992741	0.676564903259277	1.34056490325928	100 µA
0.677032470703125	81.8616707933191	9.820556640625E-06	0.677734375	353	0.111032470703125	0.13910136884738	0.677660720825195	1.3416607208252	100 µA
0.6781005859375	82.0752937927798	9.6527099609375E-06	0.6788330078125	354	0.1121005859375	0.136723937123761	0.678760612487793	1.34276061248779	100 µA
0.679168701171875	82.2889167922405	9.50927734375E-06	0.67987060546875	355	0.113168701171875	0.13469231365085	0.679799285888672	1.34379928588867	100 µA
0.68023681640625	82.5025397917011	9.4207763671875E-06	0.680908203125	356	0.11423681640625	0.133438758742033	0.680837547302246	1.34483754730225	100 µA
0.681304931640625	82.7161627911618	9.5428466796875E-06	0.68194580078125	357	0.115304931640625	0.135167799995574	0.681874229431152	1.34587422943115	100 µA
0.682373046875	82.9297857906224	9.4970703125E-06	0.68304443359375	358	0.116373046875	0.134519409525496	0.682973205566406	1.34697320556641	100 µA
0.683441162109375	83.1434087900831	9.698486328125E-06	0.684234619140625	359	0.117441162109375	0.137372327593839	0.684161880493164	1.34816188049316	100 µA
0.68450927734375	83.3570317895437	9.625244140625E-06	0.68511962890625	360	0.11850927734375	0.136334902841714	0.685047439575195	1.3490474395752	100 µA
0.685577392578125	83.5706547890044	9.6343994140625E-06	0.686279296875	361	0.119577392578125	0.136464580935729	0.686207038879394	1.35020703887939	100 µA
0.6866455078125	83.784277788465	9.5306396484375E-06	0.68731689453125	362	0.1206455078125	0.13499489587022	0.687245414733887	1.35124541473389	100 µA
0.687713623046875	83.9979007879257	9.442138671875E-06	0.688385009765625	363	0.121713623046875	0.133741340961402	0.688314193725586	1.35231419372559	100 µA
0.68878173828125	84.2115237873863	9.7381591796875E-06	0.689453125	364	0.12278173828125	0.137934266001239	0.689380088806152	1.35338008880615	100 µA
0.689849853515625	84.425146786847	9.7900390625E-06	0.69049072265625	365	0.123849853515625	0.138669108533994	0.690417297363281	1.35441729736328	100 µA
0.69091796875	84.6387697863076	9.820556640625E-06	0.6915283203125	366	0.12491796875	0.13910136884738	0.691454666137695	1.3554546661377	100 µA
0.691986083984375	84.8523927857683	9.881591796875E-06	0.692626953125	367	0.125986083984375	0.13996588947415	0.692552841186523	1.35655284118652	100 µA
0.69305419921875	85.066015785229	9.70458984375E-06	0.6937255859375	368	0.12705419921875	0.137458779656516	0.693652801513672	1.35765280151367	100 µA
0.694122314453125	85.2796387846896	9.588623046875E-06	0.69476318359375	369	0.128122314453125	0.135816190465652	0.694691268920898	1.3586912689209	100 µA
0.6951904296875	85.4932617841503	9.674072265625E-06	0.69586181640625	370	0.1291904296875	0.13702651934313	0.695789260864258	1.35978926086426	100 µA
0.696258544921875	85.7068847836109	9.6160888671875E-06	0.696929931640625	371	0.130258544921875	0.136205224747698	0.696857810974121	1.36085781097412	100 µA
0.69732666015625	85.9205077830716	9.5184326171875E-06	0.6981201171875	372	0.13132666015625	0.134821991744865	0.698048728942871	1.36204872894287	100 µA
0.698394775390625	86.1341307825322	9.783935546875E-06	0.6990966796875	373	0.132394775390625	0.138582656471317	0.699023300170898	1.3630233001709	100 µA
0.699462890625	86.3477537819929	9.8541259765625E-06	0.7000732421875	374	0.133462890625	0.139576855192103	0.699999336242676	1.36399933624268	100 µA
0.700531005859375	86.5613767814535	9.8846435546875E-06	0.701202392578125	375	0.134531005859375	0.140009115505489	0.701128257751465	1.36512825775146	100 µA
0.70159912109375	86.7749997809142	9.9456787109375E-06	0.702301025390625	376	0.13559912109375	0.140873636132259	0.702226432800293	1.36622643280029	100 µA
0.702667236328125	86.9886227803748	9.893798828125E-06	0.703338623046875	377	0.136667236328125	0.140138793599504	0.703264419555664	1.36726441955566	100 µA
0.7037353515625	87.2022457798355	9.832763671875E-06	0.704437255859375	378	0.1377353515625	0.139274272972734	0.704363510131836	1.36836351013184	100 µA
0.704803466796875	87.4158687792961	9.716796875E-06	0.7054443359375	379	0.138803466796875	0.13763168378187	0.705371459960938	1.36937145996094	100 µA
0.70587158203125	87.6294917787568	1.01104736328125E-05	0.70654296875	380	0.13987158203125	0.14320784182454	0.706467140197754	1.37046714019775	100 µA
0.706939697265625	87.8431147782175	9.930419921875E-06	0.7076416015625	381	0.140939697265625	0.140657505975567	0.707567123413086	1.37156712341309	100 µA
0.7080078125	88.0567377776781	9.9822998046875E-06	0.708648681640625	382	0.1420078125	0.141392348508322	0.70857381439209	1.37257381439209	100 µA
0.709075927734375	88.2703607771388	1.01837158203125E-05	0.70977783203125	383	0.143075927734375	0.144245266576664	0.709701454162598	1.3737014541626	100 µA
0.71014404296875	88.4839837765994	1.00494384765625E-05	0.710845947265625	384	0.14414404296875	0.142343321197769	0.710770576477051	1.37477057647705	100 µA
0.711212158203125	88.6976067760601	9.9334716796875E-06	0.711944580078125	385	0.145212158203125	0.140700732006905	0.711870079040527	1.37587007904053	100 µA
0.7122802734375	88.9112297755207	9.979248046875E-06	0.71295166015625	386	0.1462802734375	0.141349122476983	0.712876815795898	1.3768768157959	100 µA
0.713348388671875	89.1248527749814	1.0174560546875E-05	0.714080810546875	387	0.147348388671875	0.144115588482649	0.714004501342773	1.37800450134277	100 µA
0.71441650390625	89.338475774442	1.02996826171875E-05	0.715118408203125	388	0.14841650390625	0.145887855767528	0.715041160583496	1.3790411605835	100 µA
0.715484619140625	89.5520987739027	1.033935546875E-05	0.7161865234375	389	0.149484619140625	0.146449794174929	0.716108978271484	1.38010897827148	100 µA
0.716552734375	89.7657217733633	1.0546875E-05	0.717254638671875	390	0.150552734375	0.149389164305949	0.717175537109375	1.38117553710938	100 µA
0.717620849609375	89.979344772824	1.05499267578125E-05	0.718353271484375	391	0.151620849609375	0.149432390337288	0.718274147033691	1.38227414703369	100 µA
0.71868896484375	90.1929677722846	1.0357666015625E-05	0.719451904296875	392	0.15268896484375	0.14670915036296	0.719374221801758	1.38337422180176	100 µA
0.719757080078125	90.4065907717453	1.0565185546875E-05	0.720428466796875	393	0.153757080078125	0.14964852049398	0.720349227905273	1.38434922790527	100 µA
0.7208251953125	90.620213771206	1.05377197265625E-05	0.7215576171875	394	0.1548251953125	0.149259486211933	0.721478584289551	1.38547858428955	100 µA
0.721893310546875	90.8338367706666	1.0382080078125E-05	0.72259521484375	395	0.155893310546875	0.147054958613669	0.722517349243164	1.38651734924316	100 µA
0.72296142578125	91.0474597701273	1.0748291015625E-05	0.723724365234375	396	0.15696142578125	0.152242082374292	0.723643753051758	1.38764375305176	100 µA
0.724029541015625	91.2610827695879	1.07757568359375E-05	0.724700927734375	397	0.158029541015625	0.152631116656339	0.724620109558106	1.38862010955811	100 µA
0.72509765625	91.4747057690486	1.10382080078125E-05	0.725799560546875	398	0.15909765625	0.156348555351452	0.725716773986816	1.38971677398682	100 µA
0.726165771484375	91.6883287685092	1.1083984375E-05	0.72686767578125	399	0.160165771484375	0.15699694582153	0.726784545898438	1.39078454589844	100 µA
0.72723388671875	91.9019517679699	1.09893798828125E-05	0.727935791015625	400	0.16123388671875	0.155656938850035	0.727853370666504	1.3918533706665	100 µA
0.728302001953125	92.1155747674305	1.08612060546875E-05	0.729095458984375	401	0.162302001953125	0.153841445533817	0.729013999938965	1.39301399993896	100 µA
0.7293701171875	92.3291977668912	1.07147216796875E-05	0.730010986328125	402	0.1633701171875	0.151766596029568	0.729930625915527	1.39393062591553	100 µA
0.730438232421875	92.5428207663518	1.1224365234375E-05	0.73101806640625	403	0.164438232421875	0.158985343263102	0.730933883666992	1.39493388366699	100 µA
0.73150634765625	92.7564437658125	1.1199951171875E-05	0.732177734375	404	0.16550634765625	0.158639535012394	0.732093734741211	1.39609373474121	100 µA
0.732574462890625	92.9700667652731	1.13616943359375E-05	0.73321533203125	405	0.166574462890625	0.160930514673336	0.733130119323731	1.39713011932373	100 µA
0.733642578125	93.1836897647338	1.14593505859375E-05	0.734283447265625	406	0.167642578125	0.162313747676169	0.73419750213623	1.39819750213623	100 µA
0.734710693359375	93.3973127641945	1.1676025390625E-05	0.7354736328125	407	0.168710693359375	0.165382795901204	0.73538606262207	1.39938606262207	100 µA
0.73577880859375	93.6109357636551	1.16546630859375E-05	0.736480712890625	408	0.16977880859375	0.165080213681834	0.736393302917481	1.40039330291748	100 µA
0.736846923828125	93.8245587631158	1.182861328125E-05	0.737548828125	409	0.170846923828125	0.16754409746813	0.737460113525391	1.40146011352539	100 µA
0.7379150390625	94.0381817625764	1.18377685546875E-05	0.7386474609375	410	0.1719150390625	0.167673775562146	0.73855867767334	1.40255867767334	100 µA
0.738983154296875	94.2518047620371	1.16058349609375E-05	0.739654541015625	411	0.172983154296875	0.164388597180418	0.739567497253418	1.40356749725342	100 µA
0.74005126953125	94.4654277614977	1.19110107421875E-05	0.74072265625	412	0.17405126953125	0.168711200314271	0.740633323669434	1.40463332366943	100 µA
0.741119384765625	94.6790507609584	1.1798095703125E-05	0.741790771484375	413	0.175119384765625	0.167111837154745	0.741702285766602	1.4057022857666	100 µA
0.7421875	94.892673760419	1.1846923828125E-05	0.74285888671875	414	0.1761875	0.167803453656162	0.742770034790039	1.40677003479004	100 µA
0.743255615234375	95.1062967598797	1.1944580078125E-05	0.743988037109375	415	0.177255615234375	0.169186686658994	0.743898452758789	1.40789845275879	100 µA
0.74432373046875	95.3199197593403	1.2164306640625E-05	0.745025634765625	416	0.17832373046875	0.172298960915368	0.74493440246582	1.40893440246582	100 µA
0.745391845703125	95.533542758801	1.2310791015625E-05	0.746063232421875	417	0.179391845703125	0.174373810419618	0.745970901489258	1.40997090148926	100 µA
0.7464599609375	95.7471657582616	1.25457763671875E-05	0.747222900390625	418	0.1804599609375	0.177702214832684	0.747128807067871	1.41112880706787	100 µA
0.747528076171875	95.9607887577223	1.23748779296875E-05	0.748260498046875	419	0.181528076171875	0.175281557077727	0.748167686462402	1.4121676864624	100 µA
0.74859619140625	96.174411757183	1.23199462890625E-05	0.7493896484375	420	0.18259619140625	0.174503488513633	0.749297248840332	1.41329724884033	100 µA
0.749664306640625	96.3880347566436	1.24114990234375E-05	0.750396728515625	421	0.183664306640625	0.175800269453789	0.750303642272949	1.41430364227295	100 µA
0.750732421875	96.6016577561043	1.243896484375E-05	0.7513427734375	422	0.184732421875	0.176189303735836	0.751249481201172	1.41524948120117	100 µA
0.751800537109375	96.8152807555649	1.287841796875E-05	0.75225830078125	423	0.185800537109375	0.182413852248584	0.752161712646484	1.41616171264648	100 µA
0.75286865234375	97.0289037550256	1.2884521484375E-05	0.75286865234375	424	0.18686865234375	0.182500304311261	0.752772018432617	1.41677201843262	100 µA
0.753936767578125	97.2425267544862	1.26190185546875E-05	0.753173828125	425	0.187936767578125	0.178739639584809	0.75307918548584	1.41707918548584	100 µA
0.7550048828125	97.4561497539469	1.28997802734375E-05	0.75531005859375	426	0.1890048828125	0.182716434467953	0.755213310241699	1.4192133102417	100 µA
0.756072998046875	97.6697727534075	1.2860107421875E-05	0.75592041015625	427	0.190072998046875	0.182154496060552	0.755823959350586	1.41982395935059	100 µA
0.75714111328125	97.8833957528682	1.25946044921875E-05	0.75775146484375	428	0.19114111328125	0.178393831334101	0.757657005310059	1.42165700531006	100 µA
0.758209228515625	98.0970187523288	1.30401611328125E-05	0.7586669921875	429	0.192209228515625	0.184704831909526	0.758569190979004	1.422569190979	100 µA
0.75927734375	98.3106417517895	1.32965087890625E-05	0.7598876953125	430	0.19327734375	0.188335818541962	0.759787971496582	1.42378797149658	100 µA
0.760345458984375	98.5242647512501	1.33453369140625E-05	0.76080322265625	431	0.194345458984375	0.189027435043378	0.760703132629394	1.42470313262939	100 µA
0.76141357421875	98.7378877507108	1.35467529296875E-05	0.76141357421875	432	0.19541357421875	0.191880353111721	0.761311973571777	1.42531197357178	100 µA
0.762481689453125	98.9515107501715	1.35528564453125E-05	0.762939453125	433	0.196481689453125	0.191966805174398	0.76283780670166	1.42683780670166	100 µA
0.7635498046875	99.1651337496321	1.34552001953125E-05	0.76385498046875	434	0.1975498046875	0.190583572171565	0.763754066467285	1.42775406646729	100 µA
0.764617919921875	99.3787567490928	1.35345458984375E-05	0.76446533203125	435	0.198617919921875	0.191707448986367	0.764363822937012	1.42836382293701	100 µA
0.76568603515625	99.5923797485534	1.37176513671875E-05	0.7659912109375	436	0.19968603515625	0.194301010866678	0.765888328552246	1.42988832855225	100 µA
0.766754150390625	99.8060027480141	1.37359619140625E-05	0.7666015625	437	0.200754150390625	0.19456036705471	0.766498542785645	1.43049854278564	100 µA
0.767822265625	100.019625747475	1.4190673828125E-05	0.7684326171875	438	0.201822265625	0.20100104572415	0.768326187133789	1.43232618713379	100 µA
0.768890380859375	100.233248746935	1.43035888671875E-05	0.76873779296875	439	0.202890380859375	0.202600408883676	0.768630516052246	1.43263051605225	100 µA
0.76995849609375	100.446871746396	1.4349365234375E-05	0.770263671875	440	0.20395849609375	0.203248799353754	0.770156051635742	1.43415605163574	100 µA
0.771026611328125	100.660494745857	1.4501953125E-05	0.7708740234375	441	0.205026611328125	0.20541010092068	0.770765258789063	1.43476525878906	100 µA
0.7720947265625	100.874117745317	1.466064453125E-05	0.7720947265625	442	0.2060947265625	0.207657854550283	0.771984771728516	1.43598477172852	100 µA
0.773162841796875	101.087740744778	1.46331787109375E-05	0.7720947265625	443	0.207162841796875	0.207268820268237	0.771984977722168	1.43598497772217	100 µA
0.77423095703125	101.301363744239	1.49200439453125E-05	0.77423095703125	444	0.20823095703125	0.211332067214058	0.77411905670166	1.43811905670166	100 µA
0.775299072265625	101.514986743699	1.52252197265625E-05	0.77545166015625	445	0.209299072265625	0.215654670347911	0.775337471008301	1.4393374710083	100 µA
0.7763671875	101.72860974316	1.55853271484375E-05	0.77667236328125	446	0.2103671875	0.220755342045857	0.776555473327637	1.44055547332764	100 µA
0.777435302734375	101.942232742621	1.5911865234375E-05	0.777587890625	447	0.211435302734375	0.225380527399079	0.777468551635742	1.44146855163574	100 µA
0.77850341796875	102.155855742081	1.580810546875E-05	0.77850341796875	448	0.21250341796875	0.223910842333569	0.778384857177734	1.44238485717773	100 µA
0.779571533203125	102.369478741542	1.6265869140625E-05	0.78033447265625	449	0.213571533203125	0.230394747034348	0.780212478637695	1.4442124786377	100 µA
0.7806396484375	102.583101741003	1.6265869140625E-05	0.780029296875	450	0.2146396484375	0.230394747034348	0.779907302856445	1.44390730285645	100 µA
0.781707763671875	102.796724740463	1.66107177734375E-05	0.78125	451	0.215707763671875	0.235279288575602	0.781125419616699	1.4451254196167	100 µA
0.78277587890625	103.010347739924	1.7034912109375E-05	0.782470703125	452	0.21677587890625	0.241287706931657	0.78234294128418	1.44634294128418	100 µA
0.783843994140625	103.223970739385	1.7376708984375E-05	0.7843017578125	453	0.217843994140625	0.246129022441572	0.784171432495117	1.44817143249512	100 µA
0.784912109375	103.437593738845	1.78985595703125E-05	0.784912109375	454	0.218912109375	0.25352067380046	0.784777870178223	1.44877787017822	100 µA
0.785980224609375	103.651216738306	1.84173583984375E-05	0.7855224609375	455	0.219980224609375	0.26086909912801	0.785384330749512	1.44938433074951	100 µA
0.78704833984375	103.864839737766	1.85302734375E-05	0.78704833984375	456	0.22104833984375	0.262468462287535	0.786909362792969	1.45090936279297	100 µA
0.788116455078125	104.078462737227	1.88720703125E-05	0.78765869140625	457	0.222116455078125	0.26730977779745	0.787517150878906	1.45151715087891	100 µA
0.7891845703125	104.292085736688	1.9598388671875E-05	0.78948974609375	458	0.2231845703125	0.27759757325602	0.789342758178711	1.45334275817871	100 µA
0.790252685546875	104.505708736148	2.00836181640625E-05	0.7904052734375	459	0.224252685546875	0.284470512238846	0.79025464630127	1.45425464630127	100 µA
0.79132080078125	104.719331735609	2.04071044921875E-05	0.79132080078125	460	0.22532080078125	0.289052471560729	0.791167747497559	1.45516774749756	100 µA
0.792388916015625	104.93295473507	2.0989990234375E-05	0.79254150390625	461	0.226388916015625	0.297308643546388	0.792384078979492	1.45638407897949	100 µA
0.79345703125	105.14657773453	2.1978759765625E-05	0.79345703125	462	0.22745703125	0.311313877700071	0.793292190551758	1.45729219055176	100 µA
0.794525146484375	105.360200733991	2.2406005859375E-05	0.79437255859375	463	0.228525146484375	0.317365522087465	0.794204513549805	1.4582045135498	100 µA
0.79559326171875	105.573823733452	2.2869873046875E-05	0.7958984375	464	0.22959326171875	0.323935878850921	0.795726913452148	1.45972691345215	100 µA
0.796661376953125	105.787446732912	2.38006591796875E-05	0.7965087890625	465	0.230661376953125	0.337119818409171	0.796330284118652	1.46033028411865	100 µA
0.7977294921875	106.001069732373	2.4505615234375E-05	0.797119140625	466	0.2317294921875	0.347105031648371	0.796935348510742	1.46093534851074	100 µA
0.798797607421875	106.214692731834	2.54150390625E-05	0.79864501953125	467	0.232797607421875	0.359986388987252	0.798454406738281	1.46245440673828	100 µA
0.79986572265625	106.428315731294	2.6348876953125E-05	0.8001708984375	468	0.23386572265625	0.373213554576841	0.799973281860352	1.46397328186035	100 µA
0.800933837890625	106.641938730755	2.74993896484375E-05	0.80078125	469	0.234933837890625	0.389509768391466	0.800575004577637	1.46457500457764	100 µA
0.802001953125	106.855561730216	2.861328125E-05	0.802001953125	470	0.236001953125	0.405287269830028	0.801787353515625	1.46578735351562	100 µA
0.803070068359375	107.069184729676	2.94158935546875E-05	0.8026123046875	471	0.237070068359375	0.416655716072061	0.80239168548584	1.46639168548584	100 µA
0.80413818359375	107.282807729137	3.0438232421875E-05	0.8038330078125	472	0.23813818359375	0.431136436570467	0.803604721069336	1.46760472106934	100 µA
0.805206298828125	107.496430728598	3.15521240234375E-05	0.80535888671875	473	0.239206298828125	0.44691393800903	0.805122245788574	1.46912224578857	100 µA
0.8062744140625	107.710053728058	3.282470703125E-05	0.80718994140625	474	0.2402744140625	0.464939193077196	0.806943756103516	1.47094375610352	100 µA
0.807342529296875	107.923676727519	3.4332275390625E-05	0.8074951171875	475	0.241342529296875	0.486292852558428	0.80723762512207	1.47123762512207	100 µA
0.80841064453125	108.13729972698	3.60565185546875E-05	0.80902099609375	476	0.24241064453125	0.510715560264695	0.80875057220459	1.47275057220459	100 µA
0.809478759765625	108.35092272644	3.748779296875E-05	0.8087158203125	477	0.243478759765625	0.530988568962465	0.808434661865234	1.47243466186523	100 µA
0.810546875	108.564545725901	3.91876220703125E-05	0.8099365234375	478	0.244546875	0.555065468418024	0.809642616271973	1.47364261627197	100 µA
0.811614990234375	108.778168725362	4.1119384765625E-05	0.81207275390625	479	0.245614990234375	0.582427546255312	0.811764358520508	1.47576435852051	100 µA
0.81268310546875	108.991791724822	4.2852783203125E-05	0.8123779296875	480	0.24668310546875	0.606979932055595	0.812056533813477	1.47605653381348	100 µA
0.813751220703125	109.205414724283	4.50531005859375E-05	0.81329345703125	481	0.247751220703125	0.638145900650673	0.812955558776855	1.47695555877686	100 µA
0.8148193359375	109.419037723743	4.7332763671875E-05	0.8154296875	482	0.2488193359375	0.670435746060553	0.815074691772461	1.47907469177246	100 µA
0.815887451171875	109.632660723204	4.9560546875E-05	0.8160400390625	483	0.249887451171875	0.701990748937677	0.815668334960937	1.47966833496094	100 µA
0.81695556640625	109.846283722665	5.2154541015625E-05	0.816650390625	484	0.25095556640625	0.738732875575425	0.816259231567383	1.48025923156738	100 µA
0.818023681640625	110.059906722125	5.4840087890625E-05	0.81787109375	485	0.252023681640625	0.776771783153329	0.81745979309082	1.48145979309082	100 µA
0.819091796875	110.273529721586	5.755615234375E-05	0.81878662109375	486	0.253091796875	0.815242951044618	0.818354949951172	1.48235494995117	100 µA
0.820159912109375	110.487152721047	6.0516357421875E-05	0.8203125	487	0.254159912109375	0.857172201442989	0.819858627319336	1.48385862731934	100 µA
0.82122802734375	110.700775720507	6.3507080078125E-05	0.8209228515625	488	0.25522802734375	0.899533712154745	0.820446548461914	1.48444654846191	100 µA
0.822296142578125	110.914398719968	6.707763671875E-05	0.82244873046875	489	0.256296142578125	0.950108168820822	0.821945648193359	1.48594564819336	100 µA
0.8233642578125	111.128021719429	7.0892333984375E-05	0.82366943359375	490	0.2573642578125	1.00414070799398	0.823137741088867	1.48713774108887	100 µA
0.824432373046875	111.341644718889	7.4737548828125E-05	0.82427978515625	491	0.258432373046875	1.05860550748052	0.823719253540039	1.48771925354004	100 µA
0.82550048828125	111.55526771835	7.87353515625E-05	0.82550048828125	492	0.25950048828125	1.11523160853399	0.824909973144531	1.48890997314453	100 µA
0.826568603515625	111.768890717811	8.2977294921875E-05	0.82672119140625	493	0.260568603515625	1.17531579209455	0.826098861694336	1.49009886169434	100 µA
0.82763671875	111.982513717271	8.746337890625E-05	0.82794189453125	494	0.26163671875	1.23885805816218	0.827285919189453	1.49128591918945	100 µA
0.828704833984375	112.196136716732	9.21630859375E-05	0.8282470703125	495	0.262704833984375	1.30542614642351	0.827555847167969	1.49155584716797	100 µA
0.82977294921875	112.409759716193	9.70458984375E-05	0.830078125	496	0.26377294921875	1.37458779656516	0.829350280761719	1.49335028076172	100 µA
0.830841064453125	112.623382715653	0.000102508544921875	0.83038330078125	497	0.264841064453125	1.45196239266112	0.829614486694336	1.49361448669434	100 µA
0.8319091796875	112.837005715114	0.000108154296875	0.83221435546875	498	0.2659091796875	1.53193055063739	0.831403198242187	1.49540319824219	100 µA
0.832977294921875	113.050628714575	0.000114044189453125	0.8331298828125	499	0.266977294921875	1.61535679112075	0.832274551391602	1.4962745513916	100 µA
0.83404541015625	113.264251714035	0.0001202392578125	0.83404541015625	500	0.26804541015625	1.70310563473796	0.833143615722656	1.49714361572266	100 µA
0.835113525390625	113.477874713496	0.000126708984375	0.83587646484375	501	0.269113525390625	1.79474482117564	0.834926147460938	1.49892614746094	100 µA
0.836181640625	113.691497712957	0.000133636474609375	0.83648681640625	502	0.270181640625	1.89286791231409	0.83548454284668	1.49948454284668	100 µA
0.837249755859375	113.905120712417	0.0001407470703125	0.8367919921875	503	0.271249755859375	1.99358456533286	0.835736389160156	1.49973638916016	100 µA
0.83831787109375	114.118743711878	0.0001485595703125	0.838623046875	504	0.27231787109375	2.10424320555949	0.837508850097656	1.50150885009766	100 µA
0.839385986328125	114.332366711339	0.00015631103515625	0.8404541015625	505	0.273385986328125	2.21403732515935	0.839281768798828	1.50328176879883	100 µA
0.8404541015625	114.545989710799	0.000165069580078125	0.84136962890625	506	0.2744541015625	2.33809603510092	0.840131607055664	1.50413160705566	100 µA
0.841522216796875	114.75961271026	0.000173614501953125	0.8416748046875	507	0.275522216796875	2.4591289228488	0.840372695922852	1.50437269592285	100 µA
0.84259033203125	114.97323570972	0.000182647705078125	0.84259033203125	508	0.27659033203125	2.58707797561084	0.841220474243164	1.50522047424316	100 µA
0.843658447265625	115.186858709181	0.000192138671875	0.84381103515625	509	0.277658447265625	2.72151093307365	0.842369995117187	1.50636999511719	100 µA
0.8447265625	115.400481708642	0.000202056884765625	0.84503173828125	510	0.2787265625	2.86199553492387	0.843516311645508	1.50751631164551	100 µA
0.845794677734375	115.614104708102	0.000212860107421875	0.845947265625	511	0.279794677734375	3.01501568586225	0.844350814819336	1.50835081481934	100 µA
0.84686279296875	115.827727707563	0.000223846435546875	0.8465576171875	512	0.28086279296875	3.17062939868095	0.844878768920898	1.5088787689209	100 µA
0.847930908203125	116.041350707024	0.000235015869140625	0.848388671875	513	0.281930908203125	3.32883667337996	0.846626052856445	1.51062605285645	100 µA
0.8489990234375	116.254973706484	0.000246917724609375	0.8489990234375	514	0.2829990234375	3.49741819560021	0.84714714050293	1.51114714050293	100 µA
0.850067138671875	116.468596705945	0.000259857177734375	0.8502197265625	515	0.284067138671875	3.68069656847557	0.848270797729492	1.51227079772949	100 µA
0.85113525390625	116.682219705406	0.00027276611328125	0.85113525390625	516	0.28513525390625	3.86354268103754	0.849089508056641	1.51308950805664	100 µA
0.852203369140625	116.895842704866	0.000285980224609375	0.85235595703125	517	0.286203369140625	4.05071139673336	0.85021110534668	1.51421110534668	100 µA
0.853271484375	117.109465704327	0.000300689697265625	0.85357666015625	518	0.287271484375	4.25906086778506	0.851321487426758	1.51532148742676	100 µA
0.854339599609375	117.323088703788	0.00031488037109375	0.85418701171875	519	0.288339599609375	4.46006191350921	0.851825408935547	1.51582540893555	100 µA
0.85540771484375	117.536711703248	0.000330169677734375	0.85662841796875	520	0.28940771484375	4.67662433051523	0.854152145385742	1.51815214538574	100 µA
0.856475830078125	117.750334702709	0.00034588623046875	0.85693359375	521	0.290475830078125	4.89923839190864	0.854339447021484	1.51833944702148	100 µA
0.8575439453125	117.96395770217	0.0003626708984375	0.85784912109375	522	0.2915439453125	5.13698156427054	0.855129089355469	1.51912908935547	100 µA
0.858612060546875	118.17758070163	0.00037994384765625	0.8587646484375	523	0.292612060546875	5.3816409016466	0.855915069580078	1.51991506958008	100 µA
0.85968017578125	118.391203701091	0.00039703369140625	0.85968017578125	524	0.29368017578125	5.62370667714235	0.856702423095703	1.5207024230957	100 µA
0.860748291015625	118.604826700552	0.00041546630859375	0.860595703125	525	0.294748291015625	5.88479190642705	0.857479705810547	1.52147970581055	100 µA
0.86181640625	118.818449700012	0.0004346923828125	0.86212158203125	526	0.29581640625	6.15711590385977	0.858861389160156	1.52286138916016	100 µA
0.862884521484375	119.032072699473	0.000454254150390625	0.863037109375	527	0.296884521484375	6.43419476473973	0.85963020324707	1.52363020324707	100 µA
0.86395263671875	119.245695698934	0.00047430419921875	0.8642578125	528	0.29795263671875	6.71818979063385	0.860700531005859	1.52470053100586	100 µA
0.865020751953125	119.459318698394	0.000495391845703125	0.8648681640625	529	0.299020751953125	7.01688166718307	0.861152725219727	1.52515272521973	100 µA
0.8660888671875	119.672941697855	0.000517181396484375	0.86639404296875	530	0.3000888671875	7.32551553094016	0.862515182495117	1.52651518249512	100 µA
0.867156982421875	119.886564697316	0.000539703369140625	0.86669921875	531	0.301156982421875	7.64452364221849	0.862651443481445	1.52665144348145	100 µA
0.86822509765625	120.100187696776	0.0005626220703125	0.86822509765625	532	0.30222509765625	7.96915113757082	0.864005432128906	1.52800543212891	100 µA
0.869293212890625	120.313810696237	0.000586273193359375	0.8697509765625	533	0.303293212890625	8.30415288044441	0.865353927612305	1.5293539276123	100 µA
0.870361328125	120.527433695697	0.000610687255859375	0.8709716796875	534	0.304361328125	8.64996113115262	0.866391525268555	1.53039152526855	100 µA
0.871429443359375	120.741056695158	0.00063629150390625	0.8709716796875	535	0.305429443359375	9.01262753408286	0.866199493408203	1.5301994934082	1 mA
0.87249755859375	120.954679694619	0.0006622314453125	0.87188720703125	536	0.30649755859375	9.38004880046034	0.866920471191406	1.53092047119141	1 mA
0.873565673828125	121.168302694079	0.0006884765625	0.8740234375	537	0.307565673828125	9.75179266997167	0.86885986328125	1.53285986328125	1 mA
0.8746337890625	121.38192569354	0.0007159423828125	0.87432861328125	538	0.3086337890625	10.1408269520184	0.868959045410156	1.53295904541016	1 mA
0.875701904296875	121.595548693001	0.00074371337890625	0.87615966796875	539	0.309701904296875	10.534183837199	0.870581817626953	1.53458181762695	1 mA
0.87677001953125	121.809171692461	0.00077178955078125	0.87646484375	540	0.31077001953125	10.9318633255135	0.870676422119141	1.53467642211914	1 mA
0.877838134765625	122.022794691922	0.00080078125	0.87799072265625	541	0.311838134765625	11.3425106232295	0.87198486328125	1.53598486328125	1 mA
0.87890625	122.236417691383	0.00082977294921875	0.87921142578125	542	0.31290625	11.7531579209455	0.872988128662109	1.53698812866211	1 mA
0.879974365234375	122.450040690843	0.0008599853515625	0.88043212890625	543	0.313974365234375	12.1810956311969	0.873982238769531	1.53798223876953	1 mA
0.88104248046875	122.663663690304	0.000892333984375	0.88104248046875	544	0.31504248046875	12.6392915633853	0.874349975585938	1.53834997558594	1 mA
0.882110595703125	122.877286689765	0.00092376708984375	0.8819580078125	545	0.316110595703125	13.0845196861721	0.875029754638672	1.53902975463867	1 mA
0.8831787109375	123.090909689225	0.0009564208984375	0.88348388671875	546	0.3171787109375	13.5470382214943	0.876310729980469	1.54031072998047	1 mA
0.884246826171875	123.304532688686	0.0009881591796875	0.88409423828125	547	0.318246826171875	13.996588947415	0.876683044433594	1.54068304443359	1 mA
0.88531494140625	123.518155688147	0.0010211181640625	0.88531494140625	548	0.31931494140625	14.4634300858711	0.877656555175781	1.54165655517578	1 mA
0.886383056640625	123.731778687607	0.001053466796875	0.88653564453125	549	0.320383056640625	14.9216260180595	0.878634643554687	1.54263464355469	1 mA
0.887451171875	123.945401687068	0.00108795166015625	0.887451171875	550	0.321451171875	15.4100801721848	0.879291534423828	1.54329153442383	1 mA
0.888519287109375	124.159024686529	0.00112335205078125	0.8892822265625	551	0.322519287109375	15.9115021357118	0.880857086181641	1.54485708618164	1 mA
0.88958740234375	124.372647685989	0.0011602783203125	0.889892578125	552	0.32358740234375	16.4345371149079	0.881190490722656	1.54519049072266	1 mA
0.890655517578125	124.58627068545	0.00119598388671875	0.89111328125	553	0.324655517578125	16.9402816815687	0.882143402099609	1.54614340209961	1 mA
0.8917236328125	124.799893684911	0.00123199462890625	0.8917236328125	554	0.3257236328125	17.4503488513633	0.882483673095703	1.5464836730957	1 mA
0.892791748046875	125.013516684371	0.00126800537109375	0.89263916015625	555	0.326791748046875	17.9604160211579	0.883129119873047	1.54712911987305	1 mA
0.89385986328125	125.227139683832	0.0013055419921875	0.8941650390625	556	0.32785986328125	18.4920962066218	0.884373474121094	1.54837347412109	1 mA
0.894927978515625	125.440762683293	0.00134490966796875	0.89508056640625	557	0.328927978515625	19.0497120108888	0.884993743896484	1.54899374389648	1 mA
0.89599609375	125.654385682753	0.0013818359375	0.89599609375	558	0.32999609375	19.572746990085	0.88563232421875	1.54963232421875	1 mA
0.897064208984375	125.868008682214	0.0014202880859375	0.89691162109375	559	0.331064208984375	20.1173949849504	0.886259460449219	1.55025946044922	1 mA
0.89813232421875	126.081631681674	0.00145843505859375	0.89813232421875	560	0.33213232421875	20.657720376682	0.887194061279297	1.5511940612793	1 mA
0.899200439453125	126.295254681135	0.00149627685546875	0.89935302734375	561	0.333200439453125	21.1937231652797	0.888130950927734	1.55213095092773	1 mA
0.9002685546875	126.508877680596	0.0015380859375	0.90057373046875	562	0.3342685546875	21.7859197946176	0.8890380859375	1.5530380859375	1 mA
0.901336669921875	126.722500680056	0.0015789794921875	0.90179443359375	563	0.335336669921875	22.3651486145538	0.889952087402344	1.55395208740234	1 mA
0.90240478515625	126.936123679517	0.00161834716796875	0.9027099609375	564	0.33640478515625	22.9227644188208	0.890572357177734	1.55457235717773	1 mA
0.903472900390625	127.149746678978	0.00165740966796875	0.9033203125	565	0.337472900390625	23.476057619954	0.890889739990234	1.55488973999023	1 mA
0.904541015625	127.363369678438	0.0016986083984375	0.90484619140625	566	0.338541015625	24.0596090430241	0.892106628417969	1.55610662841797	1 mA
0.905609130859375	127.576992677899	0.00174407958984375	0.90576171875	567	0.339609130859375	24.7036769099681	0.892681121826172	1.55668112182617	1 mA
0.90667724609375	127.79061567736	0.00178436279296875	0.906982421875	568	0.34067724609375	25.2742605236367	0.893599700927734	1.55759970092773	1 mA
0.907745361328125	128.00423867682	0.00182464599609375	0.908203125	569	0.341745361328125	25.8448441373052	0.894518280029297	1.5585182800293	1 mA
0.9088134765625	128.217861676281	0.0018670654296875	0.9088134765625	570	0.3428134765625	26.4456859729108	0.894810485839844	1.55881048583984	1 mA
0.909881591796875	128.431484675742	0.00191070556640625	0.91064453125	571	0.343881591796875	27.0638182210517	0.896314239501953	1.56031423950195	1 mA
0.91094970703125	128.645107675202	0.0019598388671875	0.9112548828125	572	0.34494970703125	27.759757325602	0.896556091308594	1.56055609130859	1 mA
0.912017822265625	128.858730674663	0.00200103759765625	0.9124755859375	573	0.346017822265625	28.3433087486721	0.897467803955078	1.56146780395508	1 mA
0.9130859375	129.072353674124	0.0020416259765625	0.91339111328125	574	0.3470859375	28.9182149654745	0.898078918457031	1.56207891845703	1 mA
0.914154052734375	129.285976673584	0.00208648681640625	0.91461181640625	575	0.348154052734375	29.5536376261509	0.898963165283203	1.5629631652832	1 mA
0.91522216796875	129.499599673045	0.0021331787109375	0.91552734375	576	0.34922216796875	30.2149959056303	0.899528503417969	1.56352850341797	1 mA
0.916290283203125	129.713222672506	0.002178955078125	0.916748046875	577	0.350290283203125	30.8633863757082	0.900405883789063	1.56440588378906	1 mA
0.9173583984375	129.926845671966	0.00222259521484375	0.91766357421875	578	0.3513583984375	31.4815186238492	0.900994110107422	1.56499411010742	1 mA
0.918426513671875	130.140468671427	0.002265625	0.91827392578125	579	0.352426513671875	32.0910056657224	0.90128173828125	1.56528173828125	1 mA
0.91949462890625	130.354091670888	0.00231109619140625	0.91949462890625	580	0.35349462890625	32.7350735326664	0.902161407470703	1.5661614074707	1 mA
0.920562744140625	130.567714670348	0.0023602294921875	0.92041015625	581	0.354562744140625	33.4310126372167	0.902708435058594	1.56670843505859	1 mA
0.921630859375	130.781337669809	0.00241241455078125	0.92132568359375	582	0.355630859375	34.1701777731055	0.903232574462891	1.56723257446289	1 mA
0.922698974609375	130.99496066927	0.00246063232421875	0.9228515625	583	0.356698974609375	34.8531490682543	0.904396820068359	1.56839682006836	1 mA
0.92376708984375	131.20858366873	0.002506103515625	0.92376708984375	584	0.35776708984375	35.4972169351983	0.904971313476562	1.56897131347656	1 mA
0.924835205078125	131.422206668191	0.00255126953125	0.92498779296875	585	0.358835205078125	36.1369621990085	0.905853271484375	1.56985327148438	1 mA
0.9259033203125	131.635829667651	0.002601318359375	0.9259033203125	586	0.3599033203125	36.8458691129603	0.906393432617188	1.57039343261719	1 mA
0.926971435546875	131.849452667112	0.00265167236328125	0.92742919921875	587	0.360971435546875	37.559098630046	0.907541656494141	1.57154165649414	1 mA
0.92803955078125	132.063075666573	0.00269866943359375	0.92864990234375	588	0.36203955078125	38.2247795126594	0.908409881591797	1.5724098815918	1 mA
0.929107666015625	132.276698666033	0.0027435302734375	0.928955078125	589	0.363107666015625	38.8602021733357	0.908378601074219	1.57237860107422	1 mA
0.93017578125	132.490321665494	0.0027923583984375	0.92987060546875	590	0.36417578125	39.5518186747521	0.908927917480469	1.57292791748047	1 mA
0.931243896484375	132.703944664955	0.0028387451171875	0.9307861328125	591	0.365243896484375	40.2088543510977	0.909495544433594	1.57349554443359	1 mA
0.93231201171875	132.917567664415	0.00290283203125	0.93231201171875	592	0.36631201171875	41.1166010092068	0.910540771484375	1.57454077148437	1 mA
0.933380126953125	133.131190663876	0.00294891357421875	0.933837890625	593	0.367380126953125	41.7693140824186	0.911721038818359	1.57572103881836	1 mA
0.9344482421875	133.344813663337	0.0029986572265625	0.93505859375	594	0.3684482421875	42.4738983932365	0.912568664550781	1.57656866455078	1 mA
0.935516357421875	133.558436662797	0.00304534912109375	0.93505859375	595	0.369516357421875	43.135256672716	0.912218475341797	1.5762184753418	1 mA
0.93658447265625	133.772059662258	0.003104248046875	0.93719482421875	596	0.37058447265625	43.9695190775496	0.913912963867187	1.57791296386719	1 mA
0.937652587890625	133.985682661719	0.00315826416015625	0.9375	597	0.371652587890625	44.7346198322415	0.913813018798828	1.57781301879883	1 mA
0.938720703125	134.199305661179	0.0032196044921875	0.938720703125	598	0.372720703125	45.6034630621459	0.914573669433594	1.57857366943359	1 mA
0.939788818359375	134.41292866064	0.0032672119140625	0.9393310546875	599	0.373788818359375	46.2777891510269	0.914826965332031	1.57882696533203	1 mA
0.94085693359375	134.626551660101	0.003316650390625	0.941162109375	600	0.37485693359375	46.9780508587111	0.916287231445313	1.58028723144531	1 mA
0.941925048828125	134.840174659561	0.003365478515625	0.9417724609375	601	0.375925048828125	47.6696673601275	0.916531372070313	1.58053137207031	1 mA
0.9429931640625	135.053797659022	0.003421630859375	0.94268798828125	602	0.3769931640625	48.4650263367564	0.917025756835937	1.58102575683594	1 mA
0.944061279296875	135.267420658483	0.00346893310546875	0.9442138671875	603	0.378061279296875	49.1350298225035	0.918196868896484	1.58219686889648	1 mA
0.94512939453125	135.481043657943	0.00351654052734375	0.94573974609375	604	0.37912939453125	49.8093559113846	0.919365692138672	1.58336569213867	1 mA
0.946197509765625	135.694666657404	0.00357818603515625	0.94635009765625	605	0.380197509765625	50.6825217444228	0.919513702392578	1.58351370239258	1 mA
0.947265625	135.908289656865	0.0036248779296875	0.947265625	606	0.381265625	51.3438800239023	0.920079040527344	1.58407904052734	1 mA
0.948333740234375	136.121912656325	0.0036712646484375	0.948486328125	607	0.382333740234375	52.0009157002479	0.920951843261719	1.58495184326172	1 mA
0.94940185546875	136.335535655786	0.00373565673828125	0.95001220703125	608	0.38340185546875	52.9129849614908	0.921994781494141	1.58599478149414	1 mA
0.950469970703125	136.549158655247	0.00377960205078125	0.95062255859375	609	0.384469970703125	53.5354398127656	0.922275543212891	1.58627554321289	1 mA
0.9515380859375	136.762781654707	0.00383270263671875	0.95123291015625	610	0.3855380859375	54.287572758056	0.922487640380859	1.58648764038086	1 mA
0.952606201171875	136.976404654168	0.00390228271484375	0.95306396484375	611	0.386606201171875	55.2731262725744	0.923796844482422	1.58779684448242	1 mA
0.95367431640625	137.190027653628	0.00394744873046875	0.95367431640625	612	0.38767431640625	55.9128715363846	0.924068450927734	1.58806845092773	1 mA
0.954742431640625	137.403650653089	0.00399505615234375	0.95489501953125	613	0.388742431640625	56.5871976252656	0.924932098388672	1.58893209838867	1 mA
0.955810546875	137.61727365255	0.00405364990234375	0.95611572265625	614	0.389810546875	57.4171374269653	0.925713348388672	1.58971334838867	1 mA
0.956878662109375	137.83089665201	0.00410614013671875	0.9564208984375	615	0.390878662109375	58.160625165988	0.925624847412109	1.58962484741211	1 mA
0.95794677734375	138.044519651471	0.00415374755859375	0.95794677734375	616	0.39194677734375	58.834951254869	0.926793670654297	1.5907936706543	1 mA
0.959014892578125	138.258142650932	0.00420806884765625	0.95916748046875	617	0.393014892578125	59.6043746126948	0.927606964111328	1.59160696411133	1 mA
0.9600830078125	138.471765650392	0.0042572021484375	0.9600830078125	618	0.3940830078125	60.300313717245	0.928153991699219	1.59215399169922	1 mA
0.961151123046875	138.685388649853	0.00431060791015625	0.9613037109375	619	0.395151123046875	61.0567692656693	0.928974151611328	1.59297415161133	1 mA
0.96221923828125	138.899011649314	0.0043829345703125	0.9619140625	620	0.39621923828125	62.0812262083924	0.929042053222656	1.59304205322266	1 mA
0.963287353515625	139.112634648774	0.00444305419921875	0.96343994140625	621	0.397287353515625	62.9327790257613	0.930117034912109	1.59411703491211	1 mA
0.96435546875	139.326257648235	0.004473876953125	0.96466064453125	622	0.39835546875	63.3693619422805	0.931106567382813	1.59510656738281	1 mA
0.965423583984375	139.539880647696	0.00455322265625	0.9649658203125	623	0.399423583984375	64.4932387570822	0.930816650390625	1.59481665039063	1 mA
0.96649169921875	139.753503647156	0.00463287353515625	0.96649169921875	624	0.40049169921875	65.6214381750177	0.931745147705078	1.59574514770508	1 mA
0.967559814453125	139.967126646617	0.00475189208984375	0.968017578125	625	0.401559814453125	67.3072533972203	0.932378387451172	1.59637838745117	1 mA
0.9686279296875	140.180749646078	0.00482666015625	0.968017578125	626	0.4026279296875	68.3662911650142	0.931817626953125	1.59581762695313	1 mA
0.969696044921875	140.394372645538	0.0048651123046875	0.9698486328125	627	0.403696044921875	68.9109391598796	0.933360290527344	1.59736029052734	1 mA
0.97076416015625	140.607995644999	0.00493072509765625	0.97076416015625	628	0.40476416015625	69.8402988336579	0.933783721923828	1.59778372192383	1 mA
0.971832275390625	140.82161864446	0.00500152587890625	0.9716796875	629	0.405832275390625	70.8431427607118	0.934168243408203	1.5981682434082	1 mA
0.972900390625	141.03524164392	0.00509246826171875	0.97320556640625	630	0.406900390625	72.1312784945999	0.935012054443359	1.59901205444336	1 mA
0.973968505859375	141.248864643381	0.005142822265625	0.97412109375	631	0.407968505859375	72.8445080116856	0.935549926757812	1.59954992675781	1 mA
0.97503662109375	141.462487642842	0.00517364501953125	0.975341796875	632	0.40903662109375	73.2810909282047	0.936539459228516	1.60053945922852	1 mA
0.976104736328125	141.676110642302	0.00525177001953125	0.97625732421875	633	0.410104736328125	74.387677330471	0.936869049072266	1.60086904907227	1 mA
0.9771728515625	141.889733641763	0.00532379150390625	0.97747802734375	634	0.4111728515625	75.4078116700602	0.937549591064453	1.60154959106445	1 mA
0.978240966796875	142.103356641224	0.00535369873046875	0.97808837890625	635	0.412240966796875	75.8314267771778	0.937935638427734	1.60193563842773	1 mA
0.97930908203125	142.316979640684	0.0054412841796875	0.97930908203125	636	0.41330908203125	77.0720138765935	0.938499450683594	1.60249945068359	1 mA
0.980377197265625	142.530602640145	0.00547332763671875	0.98052978515625	637	0.414377197265625	77.525887205648	0.939479827880859	1.60347982788086	1 mA
0.9814453125	142.744225639605	0.00550567626953125	0.98114013671875	638	0.4154453125	77.9840831378364	0.939847564697266	1.60384756469727	1 mA
0.982513427734375	142.957848639066	0.00574615478515625	0.982666015625	639	0.416513427734375	81.3902944073123	0.939569854736328	1.60356985473633	1 mA
0.98358154296875	143.171471638527	0.00558685302734375	0.98358154296875	640	0.41758154296875	79.1338955714412	0.941680145263672	1.60568014526367	1 mA
0.984649658203125	143.385094637987	0.00571197509765625	0.9844970703125	641	0.418649658203125	80.9061628563208	0.941657257080078	1.60565725708008	1 mA
0.9857177734375	143.598717637448	0.005784912109375	0.9857177734375	642	0.4197177734375	81.9392650053116	0.942330932617187	1.60633093261719	1 mA
0.986785888671875	143.812340636909	0.00586883544921875	0.987548828125	643	0.420785888671875	83.1279808671211	0.943532562255859	1.60753256225586	1 mA
0.98785400390625	144.025963636369	0.00600677490234375	0.987548828125	644	0.42185400390625	85.0817974836225	0.942498016357422	1.60649801635742	1 mA
0.988922119140625	144.23958663583	0.0059661865234375	0.9881591796875	645	0.422922119140625	84.5068912668201	0.943412780761719	1.60741278076172	10 mA
0.989990234375	144.453209635291	0.0060211181640625	0.9893798828125	646	0.423990234375	85.2849598309136	0.944221496582031	1.60822149658203	10 mA
0.991058349609375	144.666832634751	0.006109619140625	0.99090576171875	647	0.425058349609375	86.5385147397309	0.945083618164063	1.60908361816406	10 mA
0.99212646484375	144.880455634212	0.0062744140625	0.99212646484375	648	0.42612646484375	88.8727204320113	0.945068359375	1.609068359375	10 mA
0.993194580078125	145.094078633673	0.0061614990234375	0.9930419921875	649	0.427194580078125	87.2733572724858	0.946830749511719	1.61083074951172	10 mA
0.9942626953125	145.307701633133	0.0062744140625	0.99395751953125	650	0.4282626953125	88.8727204320113	0.9468994140625	1.6108994140625	10 mA
0.995330810546875	145.521324632594	0.0062469482421875	0.99517822265625	651	0.429330810546875	88.4836861499646	0.948326110839844	1.61232611083984	10 mA
0.99639892578125	145.734947632055	0.0064788818359375	0.9967041015625	652	0.43039892578125	91.7688645316926	0.948112487792969	1.61211248779297	10 mA
0.997467041015625	145.948570631515	0.0064239501953125	0.99761962890625	653	0.431467041015625	90.9907959675992	0.949440002441406	1.61344000244141	10 mA
0.99853515625	146.162193630976	0.006549072265625	0.99853515625	654	0.43253515625	92.7630632524788	0.949417114257813	1.61341711425781	10 mA
0.999603271484375	146.375816630437	0.0067626953125	1.0003662109375	655	0.433603271484375	95.7888854461756	0.94964599609375	1.61364599609375	10 mA
1.00067138671875	146.589439629897	0.0066162109375	1.0003662109375	656	0.43467138671875	93.7140359419264	0.95074462890625	1.61474462890625	10 mA
1.00173950195313	146.803062629358	0.0066741943359375	1.002197265625	657	0.435739501953125	94.5353305373584	0.952140808105469	1.61614080810547	10 mA
1.0028076171875	147.016685628819	0.00673828125	1.0028076171875	658	0.4368076171875	95.4430771954674	0.9522705078125	1.6162705078125	10 mA
1.00387573242188	147.230308628279	0.006817626953125	1.0040283203125	659	0.437875732421875	96.5669540102691	0.952896118164063	1.61689611816406	10 mA
1.00494384765625	147.44393162774	0.00704345703125	1.00494384765625	660	0.43894384765625	99.7656803293201	0.952117919921875	1.61611791992188	10 mA
1.00601196289063	147.657554627201	0.006927490234375	1.005859375	661	0.440011962890625	98.1230911384561	0.953903198242188	1.61790319824219	10 mA
1.007080078125	147.871177626661	0.0069000244140625	1.007080078125	662	0.441080078125	97.7340568564094	0.955329895019531	1.61932989501953	10 mA
1.00814819335938	148.084800626122	0.006915283203125	1.00830078125	663	0.442148193359375	97.950187013102	0.956436157226563	1.62043615722656	10 mA
1.00921630859375	148.298423625582	0.0071624755859375	1.00982666015625	664	0.44321630859375	101.451495551523	0.956108093261719	1.62010809326172	10 mA
1.01028442382813	148.512046625043	0.0072113037109375	1.01043701171875	665	0.444284423828125	102.143112052939	0.956352233886719	1.62035223388672	10 mA
1.0113525390625	148.725669624504	0.0072296142578125	1.0113525390625	666	0.4453525390625	102.40246824097	0.957130432128906	1.62113043212891	10 mA
1.01242065429688	148.939292623964	0.0075164794921875	1.01226806640625	667	0.446420654296875	106.465715186792	0.955894470214844	1.61989447021484	10 mA
1.01348876953125	149.152915623425	0.00728759765625	1.0137939453125	668	0.44748876953125	103.223762836402	0.959136962890625	1.62313696289063	10 mA
1.01455688476563	149.366538622886	0.0074127197265625	1.01409912109375	669	0.448556884765625	104.996030121282	0.958503723144531	1.62250372314453	10 mA
1.015625	149.580161622346	0.0075927734375	1.01531982421875	670	0.449625	107.546365970255	0.9583740234375	1.6223740234375	10 mA
1.01669311523438	149.793784621807	0.0075927734375	1.0162353515625	671	0.450693115234375	107.546365970255	0.95928955078125	1.62328955078125	10 mA
1.01776123046875	150.007407621268	0.00762939453125	1.0174560546875	672	0.45176123046875	108.065078346317	0.960235595703125	1.62423559570313	10 mA
1.01882934570313	150.221030620728	0.0077301025390625	1.019287109375	673	0.452829345703125	109.491537380489	0.961311340332031	1.62531134033203	10 mA
1.0198974609375	150.434653620189	0.0076904296875	1.01959228515625	674	0.4538974609375	108.929598973088	0.9619140625	1.6259140625	10 mA
1.02096557617188	150.64827661965	0.007763671875	1.0211181640625	675	0.454965576171875	109.967023725212	0.962890625	1.626890625	10 mA
1.02203369140625	150.86189961911	0.0080780029296875	1.021728515625	676	0.45603369140625	114.419304953081	0.961143493652344	1.62514349365234	10 mA
1.02310180664063	151.075522618571	0.0079071044921875	1.02264404296875	677	0.457101806640625	111.998647198123	0.963340759277344	1.62734075927734	10 mA
1.024169921875	151.289145618032	0.007769775390625	1.0235595703125	678	0.458169921875	110.05347578789	0.965286254882813	1.62928625488281	10 mA
1.02523803710938	151.502768617492	0.00802001953125	1.02508544921875	679	0.459238037109375	113.598010357649	0.964935302734375	1.62893530273438	10 mA
1.02630615234375	151.716391616953	0.0081085205078125	1.02569580078125	680	0.46030615234375	114.851565266466	0.964881896972656	1.62888189697266	10 mA
1.02737426757813	151.930014616414	0.0081268310546875	1.0272216796875	681	0.461374267578125	115.110921454497	0.966270446777344	1.63027044677734	10 mA
1.0284423828125	152.143637615874	0.008062744140625	1.02813720703125	682	0.4624423828125	114.203174796388	0.967666625976563	1.63166662597656	10 mA
1.02951049804688	152.357260615335	0.0081146240234375	1.0296630859375	683	0.463510498046875	114.938017329143	0.968803405761719	1.63280340576172	10 mA
1.03057861328125	152.570883614796	0.0084564208984375	1.03057861328125	684	0.46457861328125	119.779332839058	0.967155456542969	1.63115545654297	10 mA
1.03164672851563	152.784506614256	0.0083343505859375	1.031494140625	685	0.465646728515625	118.050291585517	0.968986511230469	1.63298651123047	10 mA
1.03271484375	152.998129613717	0.00848388671875	1.03271484375	686	0.46671484375	120.168367121105	0.969085693359375	1.63308569335938	10 mA
1.03378295898438	153.211752613178	0.0084259033203125	1.033935546875	687	0.467782958984375	119.347072525673	0.970741271972656	1.63474127197266	10 mA
1.03485107421875	153.425375612638	0.00849609375	1.0345458984375	688	0.46885107421875	120.341271246459	0.9708251953125	1.6348251953125	10 mA
1.03591918945313	153.638998612099	0.008575439453125	1.0357666015625	689	0.469919189453125	121.465148061261	0.971450805664063	1.63545080566406	10 mA
1.0369873046875	153.852621611559	0.008624267578125	1.03668212890625	690	0.4709873046875	122.156764562677	0.972000122070313	1.63600012207031	10 mA
1.03805541992188	154.06624461102	0.0087188720703125	1.03759765625	691	0.472055419921875	123.496771534171	0.972206115722656	1.63620611572266	10 mA
1.03912353515625	154.279867610481	0.008685302734375	1.038818359375	692	0.47312353515625	123.021285189448	0.973678588867188	1.63767858886719	10 mA
1.04019165039063	154.493490609941	0.00867919921875	1.04034423828125	693	0.474191650390625	122.934833126771	0.975250244140625	1.63925024414063	10 mA
1.041259765625	154.707113609402	0.00885009765625	1.04156494140625	694	0.475259765625	125.355490881728	0.975189208984375	1.63918920898438	10 mA
1.04232788085938	154.920736608863	0.0093597412109375	1.0418701171875	695	0.476327880859375	132.574238115262	0.971672058105469	1.63567205810547	10 mA
1.04339599609375	155.134359608323	0.0089935302734375	1.04339599609375	696	0.47739599609375	127.387114354639	0.975944519042969	1.63994451904297	10 mA
1.04446411132813	155.347982607784	0.0090789794921875	1.0443115234375	697	0.478464111328125	128.597443232118	0.976219177246094	1.64021917724609	10 mA
1.0455322265625	155.561605607245	0.0089874267578125	1.0455322265625	698	0.4795322265625	127.300662291962	0.978126525878906	1.64212652587891	10 mA
1.04660034179688	155.775228606705	0.0091796875	1.04705810546875	699	0.480600341796875	130.023902266289	0.97821044921875	1.64221044921875	10 mA
1.04766845703125	155.988851606166	0.0092559814453125	1.04766845703125	700	0.48166845703125	131.104553049752	0.978248596191406	1.64224859619141	10 mA
1.04873657226563	156.202474605627	0.0092071533203125	1.04888916015625	701	0.482736572265625	130.412936548336	0.979835510253906	1.64383551025391	10 mA
1.0498046875	156.416097605087	0.00928955078125	1.04949951171875	702	0.4838046875	131.580039394476	0.979827880859375	1.64382788085938	10 mA
1.05087280273438	156.629720604548	0.0095062255859375	1.05072021484375	703	0.484872802734375	134.649087619511	0.979423522949219	1.64342352294922	10 mA
