# Supplementary material for: Introducing Brønsted acid sites to accelerate the bridging-oxygen-assisted deprotonation in acidic water oxidation
Source: Nat Commun. 2022 Aug 18;13:4871. doi: 10.1038/s41467-022-32581-w (PMC9388623; doi:10.1038/s41467-022-32581-w)
Supplement: Supplementary file 4 — Source Data [file 41467_2022_32581_MOESM4_ESM.zip › Ru3W1Ox/Ru3W1Ox LSV RDE No (1).txt]

Potential applied (V)	Time (s)	WE(1).Current (A)	WE(1).Potential (V)	Index	Overpotential (V vs. RHE)	Current density (mA cm^-2)	Corrected potential (V)	E-iR (V vs. RHE)	Current range
0.301055908203125	5.95274998497075	1.23291015625E-06	0.300567626953125	1	-0.259244091796875	0.0174633166607649	0.300558380126953	0.970258380126953	100 µA
0.3021240234375	6.05956198470108	1.4617919921875E-06	0.301605224609375	2	-0.2581759765625	0.0207052690111544	0.301594261169434	0.971294261169434	100 µA
0.303192138671875	6.1663739844314	-7.354736328125E-06	0.3026123046875	3	-0.257107861328125	-0.10417473552585	0.302667465209961	0.972367465209961	100 µA
0.30426025390625	6.27318598416173	8.9080810546875E-06	0.303741455078125	4	-0.25603974609375	0.12617678547716	0.303674644470215	0.973374644470215	100 µA
0.305328369140625	6.37999798389205	-1.09344482421875E-05	0.304840087890625	5	-0.254971630859375	-0.154878870285942	0.304922096252441	0.974622096252441	100 µA
0.306396484375	6.48680998362238	8.9996337890625E-06	0.3057861328125	6	-0.253903515625	0.127473566417316	0.305718635559082	0.975418635559082	100 µA
0.307464599609375	6.5936219833527	-6.4361572265625E-06	0.30694580078125	7	-0.252835400390625	-0.0911637000929533	0.306994071960449	0.976694071960449	100 µA
0.30853271484375	6.70043398308303	1.5838623046875E-06	0.308013916015625	8	-0.25176728515625	0.0224343102646955	0.30800203704834	0.97770203704834	100 µA
0.309600830078125	6.80724598281336	2.84423828125E-06	0.309234619140625	9	-0.250699169921875	0.0402866612075071	0.309213287353516	0.978913287353516	100 µA
0.3106689453125	6.91405798254368	-7.04345703125E-06	0.31011962890625	10	-0.2496310546875	-0.0997656803293201	0.310172454833984	0.979872454833984	100 µA
0.311737060546875	7.02086998227401	9.7259521484375E-06	0.311279296875	11	-0.248562939453125	0.137761361875885	0.311206352233887	0.980906352233887	100 µA
0.31280517578125	7.12768198200433	-1.00860595703125E-05	0.312286376953125	12	-0.24749482421875	-0.142862033573831	0.312362022399902	0.982062022399902	100 µA
0.313873291015625	7.23449398173466	9.2315673828125E-06	0.3133544921875	13	-0.246426708984375	0.130758744799044	0.313285255432129	0.982985255432129	100 µA
0.31494140625	7.34130598146498	-5.413818359375E-06	0.314422607421875	14	-0.24535859375	-0.0766829795945467	0.31446321105957	0.98416321105957	100 µA
0.316009521484375	7.44811798119531	1.434326171875E-06	0.315399169921875	15	-0.244290478515625	0.0203162347291076	0.315388412475586	0.985088412475586	100 µA
0.31707763671875	7.55492998092564	3.8116455078125E-06	0.316558837890625	16	-0.24322236328125	0.0539893131418201	0.316530250549316	0.986230250549316	100 µA
0.318145751953125	7.66174198065596	-6.99462890625E-06	0.317626953125	17	-0.242154248046875	-0.0990740638279037	0.317679412841797	0.987379412841797	100 µA
0.3192138671875	7.76855398038629	1.03424072265625E-05	0.3187255859375	18	-0.2410861328125	0.146493020206268	0.318648017883301	0.988348017883301	100 µA
0.320281982421875	7.87536598011661	-9.6954345703125E-06	0.31976318359375	19	-0.240018017578125	-0.1373291015625	0.319835899353027	0.989535899353027	100 µA
0.32135009765625	7.98217797984694	9.222412109375E-06	0.320892333984375	20	-0.23894990234375	0.130629066705028	0.320823165893555	0.990523165893555	100 µA
0.322418212890625	8.08898997957726	-4.38232421875E-06	0.32196044921875	21	-0.237881787109375	-0.0620725810021246	0.321993316650391	0.991693316650391	100 µA
0.323486328125	8.19580197930759	1.2725830078125E-06	0.322967529296875	22	-0.236813671875	0.0180252550681657	0.322957984924316	0.992657984924316	100 µA
0.324554443359375	8.30261397903791	4.8187255859375E-06	0.3240966796875	23	-0.235745556640625	0.068253903483534	0.324060539245605	0.993760539245605	100 µA
0.32562255859375	8.40942597876824	-7.061767578125E-06	0.325103759765625	24	-0.23467744140625	-0.100025036517351	0.325156723022461	0.994856723022461	100 µA
0.326690673828125	8.51623797849857	1.08123779296875E-05	0.32623291015625	25	-0.233609326171875	0.153149829032401	0.326151817321777	0.995851817321777	100 µA
0.3277587890625	8.62304997822889	-9.2315673828125E-06	0.32733154296875	26	-0.2325412109375	-0.130758744799044	0.327400779724121	0.997100779724121	100 µA
0.328826904296875	8.72986197795922	9.2498779296875E-06	0.328277587890625	27	-0.231473095703125	0.131018100987075	0.328208213806152	0.997908213806152	100 µA
0.32989501953125	8.83667397768954	-3.436279296875E-06	0.329376220703125	28	-0.23040498046875	-0.0486725112871813	0.329401992797852	0.999101992797852	100 µA
0.330963134765625	8.94348597741987	8.30078125E-07	0.330474853515625	29	-0.229336865234375	0.0117574805240793	0.330468627929688	1.00016862792969	100 µA
0.33203125	9.05029797715019	5.6610107421875E-06	0.33154296875	30	-0.22826875	0.0801842881329674	0.331500511169434	1.00120051116943	100 µA
0.333099365234375	9.15710997688052	-7.1746826171875E-06	0.332489013671875	31	-0.227200634765625	-0.101624399676877	0.332542823791504	1.0022428237915	100 µA
0.33416748046875	9.26392197661085	1.11968994140625E-05	0.3336181640625	32	-0.22613251953125	0.158596308981055	0.333534187316895	1.00323418731689	100 µA
0.335235595703125	9.37073397634117	-8.7188720703125E-06	0.334747314453125	33	-0.225064404296875	-0.123496771534171	0.334812705993652	1.00451270599365	100 µA
0.3363037109375	9.4775459760715	8.843994140625E-06	0.335723876953125	34	-0.2239962890625	0.125269038819051	0.33565754699707	1.00535754699707	100 µA
0.337371826171875	9.58435797580182	-2.5177001953125E-06	0.3369140625	35	-0.222928173828125	-0.0356614758542847	0.336932945251465	1.00663294525146	100 µA
0.33843994140625	9.69116997553215	4.39453125E-07	0.337860107421875	36	-0.22186005859375	0.00622454851274788	0.337856811523437	1.00755681152344	100 µA
0.339508056640625	9.79798197526247	6.5521240234375E-06	0.339019775390625	37	-0.220791943359375	0.0928062892838173	0.338970634460449	1.00867063446045	100 µA
0.340576171875	9.9047939749928	-7.2174072265625E-06	0.340057373046875	38	-0.219723828125	-0.102229564115616	0.340111503601074	1.00981150360107	100 µA
0.341644287109375	10.0116059747231	1.151123046875E-05	0.34112548828125	39	-0.218655712890625	0.163048590208924	0.341039154052734	1.01073915405273	100 µA
0.34271240234375	10.1184179744535	-8.3099365234375E-06	0.34222412109375	40	-0.21758759765625	-0.117704483334809	0.342286445617676	1.01198644561768	100 µA
0.343780517578125	10.2252299741838	8.6181640625E-06	0.343170166015625	41	-0.216519482421875	0.1220703125	0.343105529785156	1.01280552978516	100 µA
0.3448486328125	10.3320419739141	-1.6143798828125E-06	0.344390869140625	42	-0.2154513671875	-0.0228665705780807	0.344402976989746	1.01410297698975	100 µA
0.345916748046875	10.4388539736444	6.40869140625E-08	0.34527587890625	43	-0.214383251953125	0.000907746658109065	0.345275398254395	1.01497539825439	100 µA
0.34698486328125	10.5456659733748	7.21435546875E-06	0.34649658203125	44	-0.21331513671875	0.102186338084278	0.346442474365234	1.01614247436523	100 µA
0.348052978515625	10.6524779731051	-7.33642578125E-06	0.3475341796875	45	-0.212247021484375	-0.103915379337819	0.347589202880859	1.01728920288086	100 µA
0.34912109375	10.7592899728354	1.17156982421875E-05	0.348541259765625	46	-0.21117890625	0.165944734308605	0.348453392028809	1.01815339202881	100 µA
0.350189208984375	10.8661019725657	-7.9437255859375E-06	0.349700927734375	47	-0.210110791015625	-0.112517359574186	0.34976050567627	1.01946050567627	100 µA
0.35125732421875	10.9729139722961	8.2763671875E-06	0.350616455078125	48	-0.20904267578125	0.117228996990085	0.350554382324219	1.02025438232422	100 µA
0.352325439453125	11.0797259720264	-8.72802734375E-07	0.351837158203125	49	-0.207974560546875	-0.0123626449628187	0.351843704223633	1.02154370422363	100 µA
0.3533935546875	11.1865379717567	-5.615234375E-07	0.352813720703125	50	-0.2069064453125	-0.00795358976628895	0.352817932128906	1.02251793212891	100 µA
0.354461669921875	11.293349971487	8.23974609375E-06	0.353912353515625	51	-0.205838330078125	0.116710284614023	0.353850555419922	1.02355055541992	100 µA
0.35552978515625	11.4001619712174	-7.4676513671875E-06	0.35498046875	52	-0.20477021484375	-0.105774098685375	0.355036476135254	1.02473647613525	100 µA
0.356597900390625	11.5069739709477	1.197509765625E-05	0.35601806640625	53	-0.203702099609375	0.16961894697238	0.355928253173828	1.02562825317383	100 µA
0.357666015625	11.613785970678	-7.3577880859375E-06	0.357208251953125	54	-0.202633984375	-0.104217961557188	0.35726343536377	1.02696343536377	100 µA
0.358734130859375	11.7205979704083	7.8399658203125E-06	0.35821533203125	55	-0.201565869140625	0.111047674508676	0.358156532287598	1.0278565322876	100 µA
0.35980224609375	11.8274099701387	2.685546875E-07	0.35931396484375	56	-0.20049775390625	0.00380389075779037	0.359311950683594	1.02901195068359	100 µA
0.360870361328125	11.934221969869	-1.031494140625E-06	0.360382080078125	57	-0.199429638671875	-0.0146103985924221	0.36038981628418	1.03008981628418	100 µA
0.3619384765625	12.0410339695993	8.8104248046875E-06	0.36151123046875	58	-0.1983615234375	0.124793552474327	0.361445152282715	1.03114515228271	100 µA
0.363006591796875	12.1478459693296	-7.65380859375E-06	0.362457275390625	59	-0.197293408203125	-0.108410886597026	0.362514678955078	1.03221467895508	100 µA
0.36407470703125	12.25465796906	1.219482421875E-05	0.36358642578125	60	-0.19622529296875	0.172731221228754	0.363494964599609	1.03319496459961	100 µA
0.365142822265625	12.3614699687903	-6.793212890625E-06	0.364654541015625	61	-0.195157177734375	-0.0962211457595609	0.364705490112305	1.0344054901123	100 µA
0.3662109375	12.4682819685206	7.3822021484375E-06	0.36566162109375	62	-0.1940890625	0.104563769807897	0.365606254577637	1.03530625457764	100 µA
0.367279052734375	12.5750939682509	1.104736328125E-06	0.366851806640625	63	-0.193020947265625	0.0156478233445467	0.366843521118164	1.03654352111816	100 µA
0.36834716796875	12.6819059679813	-1.5533447265625E-06	0.367828369140625	64	-0.19195283203125	-0.0220020499513102	0.367840019226074	1.03754001922607	100 µA
0.369415283203125	12.7887179677116	9.4146728515625E-06	0.368927001953125	65	-0.190884716796875	0.133352306679356	0.368856391906738	1.03855639190674	100 µA
0.3704833984375	12.8955299674419	-7.55615234375E-06	0.36993408203125	66	-0.1898166015625	-0.107027653594193	0.369990753173828	1.03969075317383	100 µA
0.371551513671875	13.0023419671722	1.23321533203125E-05	0.3709716796875	67	-0.188748486328125	0.174676392638987	0.370879188537598	1.0405791885376	100 µA
0.37261962890625	13.1091539669026	-6.1370849609375E-06	0.3721923828125	68	-0.18768037109375	-0.0869275490217776	0.372238410949707	1.04193841094971	100 µA
0.373687744140625	13.2159659666329	7.04345703125E-06	0.373138427734375	69	-0.186612255859375	0.0997656803293201	0.373085601806641	1.04278560180664	100 µA
0.374755859375	13.3227779663632	1.7486572265625E-06	0.374267578125	70	-0.185544140625	0.0247685159569759	0.374254463195801	1.0439544631958	100 µA
0.375823974609375	13.4295899660935	-1.9317626953125E-06	0.375244140625	71	-0.184476025390625	-0.0273620778372875	0.375258628845215	1.04495862884521	100 µA
0.37689208984375	13.5364019658239	1.016845703125E-05	0.37640380859375	72	-0.18340791015625	0.144029136419972	0.376327545166016	1.04602754516602	100 µA
0.377960205078125	13.6432139655542	-7.6904296875E-06	0.377471923828125	73	-0.182339794921875	-0.108929598973088	0.377529602050781	1.04722960205078	100 µA
0.3790283203125	13.7500259652845	1.219482421875E-05	0.378448486328125	74	-0.1812716796875	0.172731221228754	0.378357025146484	1.04805702514648	100 µA
0.380096435546875	13.8568379650148	-5.682373046875E-06	0.379608154296875	75	-0.180203564453125	-0.0804868703523371	0.379650772094727	1.04935077209473	100 µA
0.38116455078125	13.9636499647452	6.62841796875E-06	0.38055419921875	76	-0.17913544921875	0.0938869400672805	0.380504486083984	1.05020448608398	100 µA
0.382232666015625	14.0704619644755	2.6702880859375E-06	0.381805419921875	77	-0.178067333984375	0.0378227774212111	0.38178539276123	1.05148539276123	100 µA
0.38330078125	14.1772739642058	-2.35595703125E-06	0.382781982421875	78	-0.17699921875	-0.0333704961933428	0.382799652099609	1.05249965209961	100 µA
0.384368896484375	14.2840859639361	1.07208251953125E-05	0.383880615234375	79	-0.175931103515625	0.151853048092245	0.38380020904541	1.05350020904541	100 µA
0.38543701171875	14.3908979636665	-7.537841796875E-06	0.384918212890625	80	-0.17486298828125	-0.106768297406161	0.384974746704102	1.0546747467041	100 µA
0.386505126953125	14.4977099633968	1.24359130859375E-05	0.38592529296875	81	-0.173794873046875	0.176146077704497	0.385832023620605	1.05553202362061	100 µA
0.3875732421875	14.6045219631271	-4.96826171875E-06	0.3870849609375	82	-0.1727267578125	-0.0703719790191218	0.387122222900391	1.05682222290039	100 µA
0.388641357421875	14.7113339628575	6.06689453125E-06	0.388092041015625	83	-0.171658642578125	0.0859333503009915	0.388046539306641	1.05774653930664	100 µA
0.38970947265625	14.8181459625878	3.57666015625E-06	0.389129638671875	84	-0.17059052734375	0.0506609087287535	0.389102813720703	1.0588028137207	100 µA
0.390777587890625	14.9249579623181	-2.7984619140625E-06	0.390228271484375	85	-0.169522412109375	-0.0396382707374292	0.39024925994873	1.05994925994873	100 µA
0.391845703125	15.0317699620484	1.11846923828125E-05	0.391265869140625	86	-0.168454296875	0.158423404855701	0.391181983947754	1.06088198394775	100 µA
0.392913818359375	15.1385819617788	-7.415771484375E-06	0.39239501953125	87	-0.167386181640625	-0.10503925615262	0.392450637817383	1.06215063781738	100 µA
0.39398193359375	15.2453939615091	1.22222900390625E-05	0.3934326171875	88	-0.16631806640625	0.1731202555108	0.393340950012207	1.06304095001221	100 µA
0.395050048828125	15.3522059612394	-4.2724609375E-06	0.394561767578125	89	-0.165249951171875	-0.0605164438739377	0.394593811035156	1.06429381103516	100 µA
0.3961181640625	15.4590179609697	5.7586669921875E-06	0.3955078125	90	-0.1641818359375	0.0815675211358003	0.395464622497559	1.06516462249756	100 µA
0.397186279296875	15.5658299607001	4.5562744140625E-06	0.39666748046875	91	-0.163113720703125	0.0645364647884207	0.396633308410645	1.06633330841064	100 µA
0.39825439453125	15.6726419604304	-3.2012939453125E-06	0.39764404296875	92	-0.16204560546875	-0.0453441068741147	0.39766805267334	1.06736805267334	100 µA
0.399322509765625	15.7794539601607	1.170654296875E-05	0.39886474609375	93	-0.160977490234375	0.165815056214589	0.398776947021484	1.06847694702148	100 µA
0.400390625	15.886265959891	-7.305908203125E-06	0.399810791015625	94	-0.159909375	-0.103483119024433	0.399865585327148	1.06956558532715	100 µA
0.401458740234375	15.9930779596214	1.21673583984375E-05	0.4010009765625	95	-0.158841259765625	0.172342186946707	0.400909721374512	1.07060972137451	100 µA
0.40252685546875	16.0998899593517	-3.631591796875E-06	0.402008056640625	96	-0.15777314453125	-0.051438977292847	0.402035293579102	1.0717352935791	100 µA
0.403594970703125	16.206701959082	5.2490234375E-06	0.403045654296875	97	-0.156705029296875	0.0743487739022663	0.403006286621094	1.07270628662109	100 µA
0.4046630859375	16.3135139588123	5.3619384765625E-06	0.40423583984375	98	-0.1556369140625	0.0759481370617918	0.404195625305176	1.07389562530518	100 µA
0.405731201171875	16.4203259585427	-3.5400390625E-06	0.405181884765625	99	-0.154568798828125	-0.0501421963526912	0.405208435058594	1.07490843505859	100 µA
0.40679931640625	16.527137958273	1.2420654296875E-05	0.406219482421875	100	-0.15350068359375	0.175929947547805	0.406126327514648	1.07582632751465	100 µA
0.407867431640625	16.6339499580033	-7.0831298828125E-06	0.407379150390625	101	-0.152432568359375	-0.100327618736721	0.407432273864746	1.07713227386475	100 µA
0.408935546875	16.7407619577336	1.22894287109375E-05	0.408355712890625	102	-0.151364453125	0.174071228200248	0.408263542175293	1.07796354217529	100 µA
0.410003662109375	16.847573957464	-2.801513671875E-06	0.409515380859375	103	-0.150296337890625	-0.0396814967687677	0.409536392211914	1.07923639221191	100 µA
0.41107177734375	16.9543859571943	4.62646484375E-06	0.410491943359375	104	-0.14922822265625	0.0655306635092068	0.410457244873047	1.08015724487305	100 µA
0.412139892578125	17.0611979569246	6.280517578125E-06	0.411590576171875	105	-0.148160107421875	0.0889591724946884	0.411543472290039	1.08124347229004	100 µA
0.4132080078125	17.1680099566549	-3.8726806640625E-06	0.412628173828125	106	-0.1470919921875	-0.0548538337685907	0.412657218933105	1.08235721893311	100 µA
0.414276123046875	17.2748219563853	1.2725830078125E-05	0.41375732421875	107	-0.146023876953125	0.180252550681657	0.413661880493164	1.08336188049316	100 µA
0.41534423828125	17.3816339561156	-6.903076171875E-06	0.414886474609375	108	-0.14495576171875	-0.0977772828877479	0.414938247680664	1.08463824768066	100 µA
0.416412353515625	17.4884459558459	1.20574951171875E-05	0.415802001953125	109	-0.143887646484375	0.17078604981852	0.415711570739746	1.08541157073975	100 µA
0.41748046875	17.5952579555762	-2.0721435546875E-06	0.4169921875	110	-0.14281953125	-0.0293504752788598	0.41700772857666	1.08670772857666	100 µA
0.418548583984375	17.7020699553066	4.11376953125E-06	0.418060302734375	111	-0.141751416015625	0.0582686902443343	0.418029449462891	1.08772944946289	100 µA
0.41961669921875	17.8088819550369	7.0526123046875E-06	0.4190673828125	112	-0.14068330078125	0.0998953584233357	0.419014488220215	1.08871448822021	100 µA
0.420684814453125	17.9156939547672	-4.095458984375E-06	0.420166015625	113	-0.139615185546875	-0.0580093340563031	0.420196731567383	1.08989673156738	100 µA
0.4217529296875	18.0225059544975	1.31591796875E-05	0.421142578125	114	-0.1385470703125	0.186390647131728	0.421043884277344	1.09074388427734	100 µA
0.422821044921875	18.1293179542279	-6.7657470703125E-06	0.422332763671875	115	-0.137478955078125	-0.0958321114775142	0.422383506774902	1.0920835067749	100 µA
0.42388916015625	18.2361299539582	1.17279052734375E-05	0.423492431640625	116	-0.13641083984375	0.166117638433959	0.423404472351074	1.09310447235107	100 µA
0.424957275390625	18.3429419536885	-1.3336181640625E-06	0.42449951171875	117	-0.135342724609375	-0.0188897756949363	0.42450951385498	1.09420951385498	100 µA
0.426025390625	18.4497539534188	3.9093017578125E-06	0.425445556640625	118	-0.134274609375	0.055372546144653	0.425416236877441	1.09511623687744	100 µA
0.427093505859375	18.5565659531492	7.659912109375E-06	0.426605224609375	119	-0.133206494140625	0.108497338659703	0.426547775268555	1.09624777526855	100 µA
0.42816162109375	18.6633779528795	-4.2205810546875E-06	0.42767333984375	120	-0.13213837890625	-0.0597816013411827	0.42770499420166	1.09740499420166	100 µA
0.429229736328125	18.7701899526098	1.3470458984375E-05	0.428741455078125	121	-0.131070263671875	0.190799702328258	0.428640426635742	1.09834042663574	100 µA
0.4302978515625	18.8770019523402	-6.4697265625E-06	0.429779052734375	122	-0.1300021484375	-0.0916391864376771	0.429827575683594	1.09952757568359	100 µA
0.431365966796875	18.9838139520705	1.16363525390625E-05	0.4307861328125	123	-0.128934033203125	0.164820857493803	0.430698860168457	1.10039886016846	100 µA
0.43243408203125	19.0906259518008	-7.01904296875E-07	0.431884765625	124	-0.12786591796875	-0.00994198720786119	0.431890029907227	1.10159002990723	100 µA
0.433502197265625	19.1974379515311	3.35693359375E-06	0.432861328125	125	-0.126797802734375	0.0475486344723796	0.432836151123047	1.10253615112305	100 µA
0.4345703125	19.3042499512615	8.4564208984375E-06	0.434051513671875	126	-0.1257296875	0.119779332839058	0.433988090515137	1.10368809051514	100 µA
0.435638427734375	19.4110619509918	-4.4952392578125E-06	0.435089111328125	127	-0.124661572265625	-0.0636719441616501	0.435122825622559	1.10482282562256	100 µA
0.43670654296875	19.5178739507221	1.37725830078125E-05	0.436065673828125	128	-0.12359345703125	0.195079079430772	0.435962379455566	1.10566237945557	100 µA
0.437774658203125	19.6246859504524	-6.0516357421875E-06	0.437164306640625	129	-0.122525341796875	-0.0857172201442989	0.437209693908691	1.10690969390869	100 µA
0.4388427734375	19.7314979501828	1.13739013671875E-05	0.438323974609375	130	-0.1214572265625	0.16110341879869	0.438238670349121	1.10793867034912	100 µA
0.439910888671875	19.8383099499131	-2.74658203125E-08	0.43939208984375	131	-0.120389111328125	-0.000389034282046742	0.439392295837402	1.1090922958374	100 µA
0.44097900390625	19.9451219496434	2.9449462890625E-06	0.440399169921875	132	-0.11932099609375	0.0417131202416785	0.440377082824707	1.11007708282471	100 µA
0.442047119140625	20.0519339493737	9.2315673828125E-06	0.4415283203125	133	-0.118252880859375	0.130758744799044	0.441459083557129	1.11115908355713	100 µA
0.443115234375	20.1587459491041	-4.6539306640625E-06	0.44256591796875	134	-0.117184765625	-0.0659196977912535	0.44260082244873	1.11230082244873	100 µA
0.444183349609375	20.2655579488344	1.41326904296875E-05	0.443603515625	135	-0.116116650390625	0.200179751128718	0.443497520446777	1.11319752044678	100 µA
0.44525146484375	20.3723699485647	-5.853271484375E-06	0.444793701171875	136	-0.11504853515625	-0.0829075281072946	0.444837600708008	1.11453760070801	100 µA
0.446319580078125	20.479181948295	1.094970703125E-05	0.445770263671875	137	-0.113980419921875	0.155095000442635	0.445688140869141	1.11538814086914	100 µA
0.4473876953125	20.5859939480254	9.46044921875E-07	0.44683837890625	138	-0.1129123046875	0.0134000697149433	0.446831283569336	1.11653128356934	100 µA
0.448455810546875	20.6928059477557	2.3162841796875E-06	0.447906494140625	139	-0.111844189453125	0.0328085577859419	0.447889122009277	1.11758912200928	100 µA
0.44952392578125	20.799617947486	9.8541259765625E-06	0.449005126953125	140	-0.11077607421875	0.139576855192103	0.448931221008301	1.1186312210083	100 µA
0.450592041015625	20.9064299472163	-4.815673828125E-06	0.449951171875	141	-0.109707958984375	-0.0682106774521955	0.449987289428711	1.11968728942871	100 µA
0.45166015625	21.0132419469467	1.4288330078125E-05	0.4510498046875	142	-0.10863984375	0.202384278726983	0.450942642211914	1.12064264221191	100 µA
0.452728271484375	21.120053946677	-5.5206298828125E-06	0.452239990234375	143	-0.107571728515625	-0.0781958906913952	0.452281394958496	1.1219813949585	100 µA
0.45379638671875	21.2268659464073	1.087646484375E-05	0.453277587890625	144	-0.10650361328125	0.15405757569051	0.453196014404297	1.1228960144043	100 µA
0.454864501953125	21.3336779461376	1.6754150390625E-06	0.454345703125	145	-0.105435498046875	0.0237310912048513	0.454333137512207	1.12403313751221	100 µA
0.4559326171875	21.440489945868	2.099609375E-06	0.455413818359375	146	-0.1043673828125	0.0297395095609065	0.455398071289063	1.12509807128906	100 µA
0.457000732421875	21.5473019455983	1.05712890625E-05	0.456512451171875	147	-0.103299267578125	0.149734972556657	0.456433166503906	1.12613316650391	100 µA
0.45806884765625	21.6541139453286	-5.0689697265625E-06	0.457550048828125	148	-0.10223115234375	-0.0717984380532932	0.457588066101074	1.12728806610107	100 µA
0.459136962890625	21.7609259450589	1.45111083984375E-05	0.458526611328125	149	-0.101163037109375	0.205539779014696	0.458417778015137	1.12811777801514	100 µA
0.460205078125	21.8677379447893	-4.876708984375E-06	0.459625244140625	150	-0.100094921875	-0.069075198078966	0.459661819458008	1.12936181945801	100 µA
0.461273193359375	21.9745499445196	1.02935791015625E-05	0.460723876953125	151	-0.099026806640625	0.145801403704851	0.460646675109863	1.13034667510986	100 µA
0.46234130859375	22.0813619442499	2.5848388671875E-06	0.46185302734375	152	-0.09795869140625	0.0366124485437323	0.461833641052246	1.13153364105225	100 µA
0.463409423828125	22.1881739439802	1.397705078125E-06	0.462860107421875	153	-0.096890576171875	0.0197975223530453	0.462849624633789	1.13254962463379	100 µA
0.4644775390625	22.2949859437106	1.11328125E-05	0.4639892578125	154	-0.0958224609375	0.157688562322946	0.46390576171875	1.13360576171875	100 µA
0.465545654296875	22.4017979434409	-5.1727294921875E-06	0.464996337890625	155	-0.094754345703125	-0.0732681231188031	0.465035133361816	1.13473513336182	100 µA
0.46661376953125	22.5086099431712	1.461181640625E-05	0.466094970703125	156	-0.09368623046875	0.206966238048867	0.465985382080078	1.13568538208008	100 µA
0.467681884765625	22.6154219429015	-4.5654296875E-06	0.4671630859375	157	-0.092618115234375	-0.0646661428824363	0.467197326660156	1.13689732666016	100 µA
0.46875	22.7222339426319	1.00372314453125E-05	0.46826171875	158	-0.09155	0.142170417072415	0.46818643951416	1.13788643951416	100 µA
0.469818115234375	22.8290459423622	3.2470703125E-06	0.46923828125	159	-0.090481884765625	0.0459924973441926	0.469213928222656	1.13891392822266	100 µA
0.47088623046875	22.9358579420925	8.60595703125E-07	0.4703369140625	160	-0.08941376953125	0.0121897408374646	0.470330459594727	1.14003045959473	100 µA
0.471954345703125	23.0426699418229	1.197509765625E-05	0.47137451171875	161	-0.088345654296875	0.16961894697238	0.471284698486328	1.14098469848633	100 µA
0.4730224609375	23.1494819415532	-5.3802490234375E-06	0.472412109375	162	-0.0872775390625	-0.076207493249823	0.472452461242676	1.14215246124268	100 µA
0.474090576171875	23.2562939412835	1.47186279296875E-05	0.4736328125	163	-0.086209423828125	0.208479149145715	0.473522422790527	1.14322242279053	100 µA
0.47515869140625	23.3631059410138	-3.8970947265625E-06	0.47467041015625	164	-0.08514130859375	-0.0551996420192989	0.474699638366699	1.1443996383667	100 µA
0.476226806640625	23.4699179407442	9.454345703125E-06	0.47564697265625	165	-0.084073193359375	0.133914245086756	0.475576065063477	1.14527606506348	100 µA
0.477294921875	23.5767299404745	4.21142578125E-06	0.476837158203125	166	-0.083005078125	0.0596519232471671	0.476805572509766	1.14650557250977	100 µA
0.478363037109375	23.6835419402048	3.72314453125E-07	0.477874755859375	167	-0.081936962890625	0.00527357582330028	0.477871963500977	1.14757196350098	100 µA
0.47943115234375	23.7903539399351	1.24237060546875E-05	0.4788818359375	168	-0.08086884765625	0.175973173579143	0.47878865814209	1.14848865814209	100 µA
0.480499267578125	23.8971659396655	-5.517578125E-06	0.480072021484375	169	-0.079800732421875	-0.0781526646600567	0.480113403320312	1.14981340332031	100 µA
0.4815673828125	24.0039779393958	1.47125244140625E-05	0.48095703125	170	-0.0787326171875	0.208392697083038	0.480846687316895	1.15054668731689	100 µA
0.482635498046875	24.1107899391261	-3.607177734375E-06	0.48211669921875	171	-0.077664501953125	-0.0510931690421388	0.482143753051758	1.15184375305176	100 µA
0.48370361328125	24.2176019388564	9.1064453125E-06	0.483184814453125	172	-0.07659638671875	0.128986477514164	0.483116516113281	1.15281651611328	100 µA
0.484771728515625	24.3244139385868	4.779052734375E-06	0.484283447265625	173	-0.075528271484375	0.0676919650761332	0.484247604370117	1.15394760437012	100 µA
0.48583984375	24.4312259383171	-9.1552734375E-09	0.485321044921875	174	-0.07446015625	-0.000129678094015581	0.485321113586426	1.15502111358643	100 µA
0.486907958984375	24.5380379380474	1.31195068359375E-05	0.48638916015625	175	-0.073392041015625	0.185828708724327	0.48629076385498	1.15599076385498	100 µA
0.48797607421875	24.6448499377777	-5.4901123046875E-06	0.487457275390625	176	-0.07232392578125	-0.0777636303780099	0.48749845123291	1.15719845123291	100 µA
0.489044189453125	24.7516619375081	1.4697265625E-05	0.4884033203125	177	-0.071255810546875	0.208176566926346	0.488293090820313	1.15799309082031	100 µA
0.4901123046875	24.8584739372384	-2.862548828125E-06	0.489593505859375	178	-0.0701876953125	-0.0405460173955383	0.489614974975586	1.15931497497559	100 µA
0.491180419921875	24.9652859369687	8.5174560546875E-06	0.490570068359375	179	-0.069119580078125	0.120643853465829	0.490506187438965	1.16020618743896	100 µA
0.49224853515625	25.072097936699	5.889892578125E-06	0.49169921875	180	-0.06805146484375	0.083426240483357	0.491655044555664	1.16135504455566	100 µA
0.493316650390625	25.1789099364294	-6.439208984375E-07	0.4927978515625	181	-0.066983349609375	-0.00912069261242918	0.492802680969238	1.16250268096924	100 µA
0.494384765625	25.2857219361597	1.37115478515625E-05	0.493927001953125	182	-0.065915234375	0.194214558804001	0.493824165344238	1.16352416534424	100 µA
0.495452880859375	25.39253393589	-5.45654296875E-06	0.49493408203125	183	-0.064847119140625	-0.0772881440332861	0.494975006103516	1.16467500610352	100 µA
0.49652099609375	25.4993459356203	1.466064453125E-05	0.4959716796875	184	-0.06377900390625	0.207657854550283	0.495861724853516	1.16556172485352	100 µA
0.497589111328125	25.6061579353507	-2.5665283203125E-06	0.49713134765625	185	-0.062710888671875	-0.0363530923557011	0.497150596618652	1.16685059661865	100 µA
0.4986572265625	25.712969935081	8.233642578125E-06	0.498046875	186	-0.0616427734375	0.116623832551346	0.497985122680664	1.16768512268066	100 µA
0.499725341796875	25.8197819348113	6.2225341796875E-06	0.499237060546875	187	-0.060574658203125	0.0881378778992564	0.499190391540527	1.16889039154053	100 µA
0.50079345703125	25.9265939345416	-9.246826171875E-07	0.500152587890625	188	-0.05950654296875	-0.0130974874955737	0.500159523010254	1.16985952301025	100 µA
0.501861572265625	26.033405934272	1.392822265625E-05	0.5013427734375	189	-0.058438427734375	0.197283607029037	0.501238311767578	1.17093831176758	100 µA
0.5029296875	26.1402179340023	-5.6396484375E-06	0.5023193359375	190	-0.0573703125	-0.0798817059135977	0.502361633300781	1.17206163330078	100 µA
0.503997802734375	26.2470299337326	1.48101806640625E-05	0.50347900390625	191	-0.056302197265625	0.209775930085871	0.50336792755127	1.17306792755127	100 µA
0.50506591796875	26.3538419334629	-1.7059326171875E-06	0.50457763671875	192	-0.05523408203125	-0.0241633515182365	0.504590431213379	1.17429043121338	100 µA
0.506134033203125	26.4606539331933	7.6171875E-06	0.505584716796875	193	-0.054165966796875	0.107892174220963	0.505527587890625	1.17522758789063	100 µA
0.5072021484375	26.5674659329236	7.232666015625E-06	0.50665283203125	194	-0.0530978515625	0.102445694272309	0.506598587036133	1.17629858703613	100 µA
0.508270263671875	26.6742779326539	-1.42822265625E-06	0.5076904296875	195	-0.052029736328125	-0.0202297826664306	0.507701141357422	1.17740114135742	100 µA
0.50933837890625	26.7810899323842	1.4434814453125E-05	0.50872802734375	196	-0.05096162109375	0.204459128231232	0.508619766235352	1.17831976623535	100 µA
0.510406494140625	26.8879019321146	-5.3375244140625E-06	0.509796142578125	197	-0.049893505859375	-0.0756023288110836	0.50983617401123	1.17953617401123	100 µA
0.511474609375	26.9947139318449	1.46087646484375E-05	0.5108642578125	198	-0.048825390625	0.206923012017528	0.510754692077637	1.18045469207764	100 µA
0.512542724609375	27.1015259315752	-1.0498046875E-06	0.511962890625	199	-0.047757275390625	-0.0148697547804533	0.511970764160156	1.18167076416016	100 µA
0.51361083984375	27.2083379313056	7.1044921875E-06	0.5130615234375	200	-0.04668916015625	0.100630200956091	0.513008239746094	1.18270823974609	100 µA
0.514678955078125	27.3151499310359	8.1939697265625E-06	0.514190673828125	201	-0.045621044921875	0.116061894143945	0.514129219055176	1.18382921905518	100 µA
0.5157470703125	27.4219619307662	-1.788330078125E-06	0.515167236328125	202	-0.0445529296875	-0.0253304543643768	0.515180648803711	1.18488064880371	100 µA
0.516815185546875	27.5287739304965	1.51641845703125E-05	0.516265869140625	203	-0.043484814453125	0.21479014972114	0.516152137756348	1.18585213775635	100 µA
0.51788330078125	27.6355859302269	-5.23681640625E-06	0.51727294921875	204	-0.04241669921875	-0.0741758697769122	0.517312225341797	1.1870122253418	100 µA
0.518951416015625	27.7423979299572	1.44256591796875E-05	0.51837158203125	205	-0.041348583984375	0.204329450137217	0.518263389587402	1.1879633895874	100 µA
0.52001953125	27.8492099296875	-4.058837890625E-07	0.51947021484375	206	-0.04028046875	-0.00574906216802408	0.519473258972168	1.18917325897217	100 µA
0.521087646484375	27.9560219294178	6.75048828125E-06	0.520538330078125	207	-0.039212353515625	0.0956159813208215	0.520487701416016	1.19018770141602	100 µA
0.52215576171875	28.0628339291482	8.905029296875E-06	0.521636962890625	208	-0.03814423828125	0.126133559445822	0.521570175170898	1.1912701751709	100 µA
0.523223876953125	28.1696459288785	-2.191162109375E-06	0.52264404296875	209	-0.037076123046875	-0.0310362905010623	0.52266047668457	1.19236047668457	100 µA
0.5242919921875	28.2764579286088	1.5557861328125E-05	0.523712158203125	210	-0.0360080078125	0.22036630776381	0.523595474243164	1.19329547424316	100 µA
0.525360107421875	28.3832699283391	-5.0689697265625E-06	0.52490234375	211	-0.034939892578125	-0.0717984380532932	0.524940361022949	1.19464036102295	100 µA
0.52642822265625	28.4900819280695	1.436767578125E-05	0.525848388671875	212	-0.03387177734375	0.203508155541785	0.525740631103516	1.19544063110352	100 µA
0.527496337890625	28.5968939277998	1.15966796875E-07	0.52685546875	213	-0.032803662109375	0.00164258919086402	0.526854598999023	1.19655459899902	100 µA
0.528564453125	28.7037059275301	6.2469482421875E-06	0.5279541015625	214	-0.031735546875	0.0884836861499646	0.527907249450684	1.19760724945068	100 µA
0.529632568359375	28.8105179272604	9.38720703125E-06	0.529144287109375	215	-0.030667431640625	0.132963272397309	0.529073883056641	1.19877388305664	100 µA
0.53070068359375	28.9173299269908	-2.5482177734375E-06	0.530059814453125	216	-0.02959931640625	-0.03609373616767	0.530078926086426	1.19977892608643	100 µA
0.531768798828125	29.0241419267211	1.56768798828125E-05	0.53125	217	-0.028531201171875	0.222052122986013	0.531132423400879	1.20083242340088	100 µA
0.5328369140625	29.1309539264514	-5.0201416015625E-06	0.532257080078125	218	-0.0274630859375	-0.0711068215518768	0.532294731140137	1.20199473114014	100 µA
0.533905029296875	29.2377659261817	1.41265869140625E-05	0.533294677734375	219	-0.026394970703125	0.200093299066041	0.53318872833252	1.20288872833252	100 µA
0.53497314453125	29.3445779259121	8.056640625E-07	0.534423828125	220	-0.02532685546875	0.0114116722733711	0.534417785644531	1.20411778564453	100 µA
0.536041259765625	29.4513899256424	5.6793212890625E-06	0.53546142578125	221	-0.024258740234375	0.0804436443209986	0.535418830871582	1.20511883087158	100 µA
0.537109375	29.5582019253727	1.01165771484375E-05	0.536529541015625	222	-0.023190625	0.143294293887217	0.536453666687012	1.20615366668701	100 µA
0.538177490234375	29.665013925103	-2.752685546875E-06	0.53753662109375	223	-0.022122509765625	-0.0389898802673513	0.537557266235352	1.20725726623535	100 µA
0.53924560546875	29.7718259248334	1.6162109375E-05	0.53863525390625	224	-0.02105439453125	0.228925061968839	0.538514038085937	1.20821403808594	100 µA
0.540313720703125	29.8786379245637	-4.7088623046875E-06	0.539794921875	225	-0.019986279296875	-0.066697766355347	0.539830238342285	1.20953023834229	100 µA
0.5413818359375	29.985449924294	1.378173828125E-05	0.540679931640625	226	-0.0189181640625	0.195208757524788	0.540576568603516	1.21027656860352	100 µA
0.542449951171875	30.0922619240243	1.275634765625E-06	0.541961669921875	227	-0.017850048828125	0.0180684810995043	0.541952102661133	1.21165210266113	100 µA
0.54351806640625	30.1990739237547	4.974365234375E-06	0.54290771484375	228	-0.01678193359375	0.0704584310817989	0.542870407104492	1.21257040710449	100 µA
0.544586181640625	30.305885923485	1.10076904296875E-05	0.54412841796875	229	-0.015713818359375	0.155916295038067	0.544045860290527	1.21374586029053	100 µA
0.545654296875	30.4126979232153	-3.1951904296875E-06	0.54510498046875	230	-0.014645703125	-0.0452576548114377	0.545128944396973	1.21482894439697	100 µA
0.546722412109375	30.5195099229456	1.663818359375E-05	0.546173095703125	231	-0.013577587890625	0.235668322857649	0.546048309326172	1.21574830932617	100 µA
0.54779052734375	30.626321922676	-4.47998046875E-06	0.547210693359375	232	-0.01250947265625	-0.0634558140049575	0.547244293212891	1.21694429321289	100 µA
0.548858642578125	30.7331339224063	1.3677978515625E-05	0.548248291015625	233	-0.011441357421875	0.193739072459278	0.548145706176758	1.21784570617676	100 µA
0.5499267578125	30.8399459221366	2.52685546875E-06	0.549407958984375	234	-0.0103732421875	0.0357911539483003	0.549389007568359	1.21908900756836	100 µA
0.550994873046875	30.9467579218669	4.5013427734375E-06	0.55035400390625	235	-0.00930512695312502	0.0637583962243272	0.550320243835449	1.22002024383545	100 µA
0.55206298828125	31.0535699215973	1.19171142578125E-05	0.551483154296875	236	-0.00823701171875002	0.168797652376948	0.551393775939941	1.22109377593994	100 µA
0.553131103515625	31.1603819213276	-3.5430908203125E-06	0.55255126953125	237	-0.00716889648437502	-0.0501854223840298	0.552577842712402	1.2222778427124	100 µA
0.55419921875	31.2671939210579	1.6680908203125E-05	0.55364990234375	238	-0.00610078125000002	0.236273487296388	0.553524795532227	1.22322479553223	100 µA
0.555267333984375	31.3740059207882	-4.168701171875E-06	0.554718017578125	239	-0.00503266601562502	-0.0590467588084278	0.554749282836914	1.22444928283691	100 µA
0.55633544921875	31.4808179205186	1.36505126953125E-05	0.55572509765625	240	-0.00396455078125002	0.193350038177231	0.555622718811035	1.22532271881104	100 µA
0.557403564453125	31.5876299202489	3.2562255859375E-06	0.556854248046875	241	-0.00289643554687502	0.0461221754382082	0.55682982635498	1.22652982635498	100 µA
0.5584716796875	31.6944419199792	4.2724609375E-06	0.55792236328125	242	-0.00182832031250002	0.0605164438739377	0.557890319824219	1.22759031982422	100 µA
0.559539794921875	31.8012539197096	1.28204345703125E-05	0.558990478515625	243	-0.00076020507812502	0.181592557653152	0.558894325256348	1.22859432525635	100 µA
0.56060791015625	31.9080659194399	-3.668212890625E-06	0.56005859375	244	0.00030791015624998	-0.0519576896689094	0.56008610534668	1.22978610534668	100 µA
0.561676025390625	32.0148779191702	1.7181396484375E-05	0.561126708984375	245	0.00137602539062498	0.243362556435907	0.560997848510742	1.23069784851074	100 µA
0.562744140625	32.1216899189005	-3.948974609375E-06	0.562164306640625	246	0.00244414062499998	-0.0559344845520538	0.562193923950195	1.2318939239502	100 µA
0.563812255859375	32.2285019186309	1.29119873046875E-05	0.563201904296875	247	0.00351225585937498	0.182889338593307	0.56310506439209	1.23280506439209	100 µA
0.56488037109375	32.3353139183612	3.851318359375E-06	0.5643310546875	248	0.00458037109374998	0.054551251549221	0.564302169799805	1.2340021697998	100 µA
0.565948486328125	32.4421259180915	3.5247802734375E-06	0.565338134765625	249	0.00564848632812498	0.0499260661959986	0.565311698913574	1.23501169891357	100 µA
0.5670166015625	32.5489379178218	1.36810302734375E-05	0.56640625	250	0.00671660156249998	0.193782298490616	0.566303642272949	1.23600364227295	100 µA
0.568084716796875	32.6557499175522	-3.6712646484375E-06	0.567413330078125	251	0.00778471679687498	-0.0520009157002479	0.567440864562988	1.23714086456299	100 µA
0.56915283203125	32.7625619172825	1.75689697265625E-05	0.568511962890625	252	0.00885283203124998	0.248852262415899	0.568380195617676	1.23808019561768	100 µA
0.570220947265625	32.8693739170128	-3.2623291015625E-06	0.569610595703125	253	0.00992094726562498	-0.0462086275008853	0.569635063171387	1.23933506317139	100 µA
0.5712890625	32.9761859167431	1.2506103515625E-05	0.57073974609375	254	0.0109890625	0.177140276425283	0.570645950317383	1.24034595031738	100 µA
0.572357177734375	33.0829979164735	5.0689697265625E-06	0.57183837890625	255	0.012057177734375	0.0717984380532932	0.571800361633301	1.2415003616333	100 µA
0.57342529296875	33.1898099162038	2.8472900390625E-06	0.5728759765625	256	0.01312529296875	0.0403298872388456	0.572854621887207	1.24255462188721	100 µA
0.574493408203125	33.2966219159341	1.4276123046875E-05	0.573822021484375	257	0.014193408203125	0.202211374601629	0.573714950561523	1.24341495056152	100 µA
0.5755615234375	33.4034339156644	-4.046630859375E-06	0.574920654296875	258	0.0152615234375	-0.0573177175548867	0.57495100402832	1.24465100402832	100 µA
0.576629638671875	33.5102459153948	1.756591796875E-05	0.576019287109375	259	0.016329638671875	0.248809036384561	0.575887542724609	1.24558754272461	100 µA
0.57769775390625	33.6170579151251	-2.9541015625E-06	0.5771484375	260	0.01739775390625	-0.0418427983356941	0.577170593261719	1.24687059326172	100 µA
0.578765869140625	33.7238699148554	1.2042236328125E-05	0.57818603515625	261	0.018465869140625	0.170569919661827	0.578095718383789	1.24779571838379	100 µA
0.579833984375	33.8306819145857	5.84716796875E-06	0.579315185546875	262	0.019533984375	0.0828210760446176	0.579271331787109	1.24897133178711	100 µA
0.580902099609375	33.9374939143161	2.1331787109375E-06	0.58026123046875	263	0.020602099609375	0.0302149959056303	0.580245231628418	1.24994523162842	100 µA
0.58197021484375	34.0443059140464	1.48590087890625E-05	0.58135986328125	264	0.02167021484375	0.210467546587288	0.581248420715332	1.25094842071533	100 µA
0.583038330078125	34.1511179137767	-4.217529296875E-06	0.5823974609375	265	0.022738330078125	-0.0597383753098442	0.582429092407227	1.25212909240723	100 µA
0.5841064453125	34.257929913507	1.7523193359375E-05	0.583526611328125	266	0.0238064453125	0.248203871945822	0.58339518737793	1.25309518737793	100 µA
0.585174560546875	34.3647419132374	-2.4810791015625E-06	0.584564208984375	267	0.024874560546875	-0.0351427634782224	0.584582817077637	1.25428281707764	100 µA
0.58624267578125	34.4715539129677	1.15936279296875E-05	0.585662841796875	268	0.02594267578125	0.164215693055064	0.585575889587402	1.2552758895874	100 µA
0.587310791015625	34.578365912698	6.610107421875E-06	0.586669921875	269	0.027010791015625	0.0936275838792493	0.586620346069336	1.25632034606934	100 µA
0.58837890625	34.6851779124283	1.654052734375E-06	0.587738037109375	270	0.02807890625	0.0234285089854816	0.587725631713867	1.25742563171387	100 µA
0.589447021484375	34.7919899121587	1.5460205078125E-05	0.5888671875	271	0.029147021484375	0.218983074760977	0.588751235961914	1.25845123596191	100 µA
0.59051513671875	34.898801911889	-4.3670654296875E-06	0.589935302734375	272	0.03021513671875	-0.061856450845432	0.589968055725098	1.2596680557251	100 µA
0.591583251953125	35.0056139116193	1.77642822265625E-05	0.5909423828125	273	0.031283251953125	0.251618728421565	0.590809150695801	1.2605091506958	100 µA
0.5926513671875	35.1124259113496	-1.86767578125E-06	0.59210205078125	274	0.0323513671875	-0.0264543311791785	0.592116058349609	1.26181605834961	100 µA
0.593719482421875	35.21923791108	1.0986328125E-05	0.59320068359375	275	0.033419482421875	0.155613712818697	0.593118286132812	1.26281828613281	100 µA
0.59478759765625	35.3260499108103	7.440185546875E-06	0.59423828125	276	0.03448759765625	0.105385064403329	0.594182479858398	1.2638824798584	100 µA
0.595855712890625	35.4328619105406	1.0650634765625E-06	0.595245361328125	277	0.035555712890625	0.0150858849371459	0.595237373352051	1.26493737335205	100 µA
0.596923828125	35.5396739102709	1.60736083984375E-05	0.59637451171875	278	0.036623828125	0.227671507060021	0.596253959655762	1.26595395965576	100 µA
0.597991943359375	35.6464859100013	-4.5135498046875E-06	0.597381591796875	279	0.037691943359375	-0.0639313003496813	0.59741544342041	1.26711544342041	100 µA
0.59906005859375	35.7532979097316	1.78863525390625E-05	0.5985107421875	280	0.03876005859375	0.253347769675106	0.598376594543457	1.26807659454346	100 µA
0.600128173828125	35.8601099094619	-1.116943359375E-06	0.599578857421875	281	0.039828173828125	-0.0158207274699009	0.59958723449707	1.26928723449707	100 µA
0.6011962890625	35.9669219091923	1.05804443359375E-05	0.600616455078125	282	0.0408962890625	0.149864650650673	0.600537101745605	1.27023710174561	100 µA
0.602264404296875	36.0737339089226	8.5235595703125E-06	0.601776123046875	283	0.041964404296875	0.120730305528506	0.601712196350098	1.2714121963501	100 µA
0.60333251953125	36.1805459086529	3.60107421875E-07	0.60272216796875	284	0.04303251953125	0.00510067169794618	0.602719467163086	1.27241946716309	100 µA
0.604400634765625	36.2873579083832	1.70562744140625E-05	0.603851318359375	285	0.044100634765625	0.241590289151027	0.603723396301269	1.27342339630127	100 µA
0.60546875	36.3941699081136	-4.327392578125E-06	0.60491943359375	286	0.04516875	-0.0612945124380312	0.604951889038086	1.27465188903809	100 µA
0.606536865234375	36.5009819078439	1.77154541015625E-05	0.60589599609375	287	0.046236865234375	0.250927111920149	0.605763130187988	1.27546313018799	100 µA
0.60760498046875	36.6077939075742	-3.90625E-07	0.60699462890625	288	0.04730498046875	-0.00553293201133145	0.60699755859375	1.27669755859375	100 µA
0.608673095703125	36.7146059073045	9.967041015625E-06	0.60809326171875	289	0.048373095703125	0.141176218351629	0.608018508911133	1.27771850891113	100 µA
0.6097412109375	36.8214179070349	9.68017578125E-06	0.60919189453125	290	0.0494412109375	0.137112971405807	0.609119293212891	1.27881929321289	100 µA
0.610809326171875	36.9282299067652	-1.068115234375E-07	0.6102294921875	291	0.050509326171875	-0.00151291109684844	0.610230293273926	1.27993029327393	100 µA
0.61187744140625	37.0350419064955	1.76544189453125E-05	0.611328125	292	0.05157744140625	0.250062591293378	0.61119571685791	1.28089571685791	100 µA
0.612945556640625	37.1418539062258	-4.3487548828125E-06	0.612335205078125	293	0.052645556640625	-0.0615970946574009	0.612367820739746	1.28206782073975	100 µA
0.614013671875	37.2486659059562	1.80206298828125E-05	0.613433837890625	294	0.053713671875	0.255249715054001	0.613298683166504	1.2829986831665	100 µA
0.615081787109375	37.3554779056865	3.2958984375E-07	0.61456298828125	295	0.054781787109375	0.00466841138456091	0.614560516357422	1.28426051635742	100 µA
0.61614990234375	37.4622899054168	9.8052978515625E-06	0.615447998046875	296	0.05584990234375	0.138885238690687	0.615374458312988	1.28507445831299	100 µA
0.617218017578125	37.5691019051471	1.08642578125E-05	0.61651611328125	297	0.056918017578125	0.153884671565156	0.616434631347656	1.28613463134766	100 µA
0.6182861328125	37.6759139048775	-2.9296875E-07	0.617645263671875	298	0.0579861328125	-0.00414969900849858	0.6176474609375	1.2873474609375	100 µA
0.619354248046875	37.7827259046078	1.81854248046875E-05	0.618743896484375	299	0.059054248046875	0.257583920746282	0.61860750579834	1.28830750579834	100 µA
0.62042236328125	37.8895379043381	-4.315185546875E-06	0.619903564453125	300	0.06012236328125	-0.0611216083126771	0.619935928344727	1.28963592834473	100 µA
0.621490478515625	37.9963499040684	1.7462158203125E-05	0.620849609375	301	0.061190478515625	0.247339351319051	0.620718643188477	1.29041864318848	100 µA
0.62255859375	38.1031619037988	1.220703125E-06	0.62200927734375	302	0.06225859375	0.0172904125354108	0.622000122070313	1.29170012207031	100 µA
0.623626708984375	38.2099739035291	8.6151123046875E-06	0.623016357421875	303	0.063326708984375	0.122027086468661	0.62295174407959	1.29265174407959	100 µA
0.62469482421875	38.3167859032594	1.1676025390625E-05	0.624176025390625	304	0.06439482421875	0.165382795901204	0.624088455200195	1.2937884552002	100 µA
0.625762939453125	38.4235979029897	-1.0894775390625E-06	0.625213623046875	305	0.065462939453125	-0.0154316931878541	0.625221794128418	1.29492179412842	100 µA
0.6268310546875	38.5304099027201	1.895751953125E-05	0.62628173828125	306	0.0665310546875	0.268520106674929	0.626139556884766	1.29583955688477	100 µA
0.627899169921875	38.6372219024504	-4.1046142578125E-06	0.627227783203125	307	0.067599169921875	-0.0581390121503187	0.627258567810059	1.29695856781006	100 µA
0.62896728515625	38.7440339021807	1.7254638671875E-05	0.62841796875	308	0.06866728515625	0.244399981188031	0.628288558959961	1.29798855895996	100 µA
0.630035400390625	38.850845901911	1.96533203125E-06	0.6295166015625	309	0.069735400390625	0.0278375641820113	0.629501861572266	1.29920186157227	100 µA
0.631103515625	38.9576579016414	7.958984375E-06	0.630584716796875	310	0.070803515625	0.112733489730878	0.630525024414063	1.30022502441406	100 µA
0.632171630859375	39.0644699013717	1.27349853515625E-05	0.631683349609375	311	0.071871630859375	0.180382228775673	0.631587837219238	1.30128783721924	100 µA
0.63323974609375	39.171281901102	-1.513671875E-06	0.632720947265625	312	0.07293974609375	-0.0214401115439094	0.632732299804687	1.30243229980469	100 µA
0.634307861328125	39.2780939008323	1.959228515625E-05	0.633697509765625	313	0.074007861328125	0.277511121193343	0.633550567626953	1.30325056762695	100 µA
0.6353759765625	39.3849059005627	-3.955078125E-06	0.634857177734375	314	0.0750759765625	-0.0560209366147309	0.634886840820313	1.30458684082031	100 µA
0.636444091796875	39.491717900293	1.7230224609375E-05	0.6358642578125	315	0.076144091796875	0.244054172937323	0.63573503112793	1.30543503112793	100 µA
0.63751220703125	39.5985299000233	2.825927734375E-06	0.636993408203125	316	0.07721220703125	0.0400273050194759	0.636972213745117	1.30667221374512	100 µA
0.638580322265625	39.7053418997536	7.1044921875E-06	0.638031005859375	317	0.078280322265625	0.100630200956091	0.637977722167969	1.30767772216797	100 µA
0.6396484375	39.812153899484	1.348876953125E-05	0.63909912109375	318	0.0793484375	0.191059058516289	0.638997955322266	1.30869795532227	100 µA
0.640716552734375	39.9189658992143	-2.16064453125E-06	0.64013671875	319	0.080416552734375	-0.0306040301876771	0.640152923583984	1.30985292358398	100 µA
0.64178466796875	40.0257778989446	1.9732666015625E-05	0.64111328125	320	0.08148466796875	0.279499518634915	0.640965286254883	1.31066528625488	100 µA
0.642852783203125	40.132589898675	-3.9703369140625E-06	0.642333984375	321	0.082552783203125	-0.0562370667714235	0.642363761901856	1.31206376190186	100 µA
0.6439208984375	40.2394018984053	1.693115234375E-05	0.643402099609375	322	0.0836208984375	0.239818021866147	0.643275115966797	1.3129751159668	100 µA
0.644989013671875	40.3462138981356	3.9276123046875E-06	0.64447021484375	323	0.084689013671875	0.0556319023326841	0.644440757751465	1.31414075775146	100 µA
0.64605712890625	40.4530258978659	6.817626953125E-06	0.645416259765625	324	0.08575712890625	0.0965669540102691	0.645365127563477	1.31506512756348	100 µA
0.647125244140625	40.5598378975963	1.46759033203125E-05	0.646575927734375	325	0.086825244140625	0.207873984706976	0.646465858459473	1.31616585845947	100 µA
0.648193359375	40.6666498973266	-2.05078125E-06	0.6475830078125	326	0.087893359375	-0.0290478930594901	0.647598388671875	1.31729838867187	100 µA
0.649261474609375	40.7734618970569	2.05047607421875E-05	0.648681640625	327	0.088961474609375	0.290435704563562	0.648527854919434	1.31822785491943	100 µA
0.65032958984375	40.8802738967872	-3.38134765625E-06	0.649810791015625	328	0.09002958984375	-0.0478944427230878	0.649836151123047	1.31953615112305	100 µA
0.651397705078125	40.9870858965176	1.66900634765625E-05	0.65081787109375	329	0.091097705078125	0.236403165390404	0.650692695617676	1.32039269561768	100 µA
0.6524658203125	41.0938978962479	4.8583984375E-06	0.6519775390625	330	0.0921658203125	0.0688158418909349	0.651941101074219	1.32164110107422	100 µA
0.653533935546875	41.2007098959782	6.2164306640625E-06	0.652984619140625	331	0.093233935546875	0.0880514258365793	0.652937995910644	1.32263799591064	100 µA
0.65460205078125	41.3075218957085	1.59393310546875E-05	0.65399169921875	332	0.09430205078125	0.225769561681126	0.65387215423584	1.32357215423584	100 µA
0.655670166015625	41.4143338954389	-2.38037109375E-06	0.655059814453125	333	0.095370166015625	-0.033716304444051	0.655077667236328	1.32477766723633	100 µA
0.65673828125	41.5211458951692	2.10357666015625E-05	0.6561279296875	334	0.09643828125	0.297957034016466	0.655970161437988	1.32567016143799	100 µA
0.657806396484375	41.6279578948995	-2.874755859375E-06	0.657257080078125	335	0.097506396484375	-0.0407189215208924	0.65727864074707	1.32697864074707	100 µA
0.65887451171875	41.7347698946298	1.63299560546875E-05	0.658294677734375	336	0.09857451171875	0.231302493692458	0.658172203063965	1.32787220306396	100 µA
0.659942626953125	41.8415818943602	6.0943603515625E-06	0.659454345703125	337	0.099642626953125	0.0863223845830383	0.659408638000488	1.32910863800049	100 µA
0.6610107421875	41.9483938940905	5.37109375E-06	0.660369873046875	338	0.1007107421875	0.0760778151558074	0.66032958984375	1.33002958984375	100 µA
0.662078857421875	42.0552058938208	1.72393798828125E-05	0.6614990234375	339	0.101778857421875	0.244183851031339	0.661369728088379	1.33106972808838	100 µA
0.66314697265625	42.1620178935511	-2.783203125E-06	0.662628173828125	340	0.10284697265625	-0.0394221405807366	0.662649047851563	1.33234904785156	100 µA
0.664215087890625	42.2688298932815	2.16522216796875E-05	0.663604736328125	341	0.103915087890625	0.306688692346848	0.663442344665527	1.33314234466553	100 µA
0.665283203125	42.3756418930118	-2.3834228515625E-06	0.664703369140625	342	0.104983203125	-0.0337595304753895	0.664721244812012	1.33442124481201	100 µA
0.666351318359375	42.4824538927421	1.617431640625E-05	0.665771484375	343	0.106051318359375	0.229097966094193	0.665650177001953	1.33535017700195	100 µA
0.66741943359375	42.5892658924724	7.4371337890625E-06	0.666839599609375	344	0.10711943359375	0.10534183837199	0.666783821105957	1.33648382110596	100 µA
0.668487548828125	42.6960778922028	4.9896240234375E-06	0.66790771484375	345	0.108187548828125	0.0706745612384915	0.667870292663574	1.33757029266357	100 µA
0.6695556640625	42.8028898919331	1.802978515625E-05	0.668975830078125	346	0.1092556640625	0.255379393148017	0.668840606689453	1.33854060668945	100 µA
0.670623779296875	42.9097018916634	-2.89306640625E-06	0.670196533203125	347	0.110323779296875	-0.0409782777089235	0.670218231201172	1.33991823120117	100 µA
0.67169189453125	43.0165138913937	2.22076416015625E-05	0.671112060546875	348	0.11139189453125	0.31455583005046	0.670945503234863	1.34064550323486	100 µA
0.672760009765625	43.1233258911241	-1.544189453125E-06	0.672119140625	349	0.112460009765625	-0.0218723718572946	0.672130722045898	1.3418307220459	100 µA
0.673828125	43.2301378908544	1.5924072265625E-05	0.673187255859375	350	0.113528125	0.225553431524433	0.673067825317383	1.34276782531738	100 µA
0.674896240234375	43.3369498905847	8.28857421875E-06	0.67437744140625	351	0.114596240234375	0.117401901115439	0.674315277099609	1.34401527709961	100 µA
0.67596435546875	43.443761890315	4.730224609375E-06	0.67535400390625	352	0.11566435546875	0.0670003485747167	0.67531852722168	1.34501852722168	100 µA
0.677032470703125	43.5505738900454	1.94580078125E-05	0.676483154296875	353	0.116732470703125	0.275609175814448	0.676337219238281	1.34603721923828	100 µA
0.6781005859375	43.6573858897757	-3.045654296875E-06	0.67755126953125	354	0.1178005859375	-0.0431395792758499	0.677574111938477	1.34727411193848	100 µA
0.679168701171875	43.764197889506	2.2747802734375E-05	0.6785888671875	355	0.118868701171875	0.32220683759738	0.678418258666992	1.34811825866699	100 µA
0.68023681640625	43.8710098892363	-9.27734375E-07	0.6796875	356	0.11993681640625	-0.0131407135269122	0.679694458007812	1.34939445800781	100 µA
0.681304931640625	43.9778218889667	1.5704345703125E-05	0.68072509765625	357	0.121004931640625	0.22244115726806	0.680607315063477	1.35030731506348	100 µA
0.682373046875	44.084633888697	9.70458984375E-06	0.681854248046875	358	0.122073046875	0.137458779656516	0.681781463623047	1.35148146362305	100 µA
0.683441162109375	44.1914458884273	4.1717529296875E-06	0.682830810546875	359	0.123141162109375	0.0590899848397663	0.682799522399902	1.3524995223999	100 µA
0.68450927734375	44.2982578881577	2.0751953125E-05	0.683929443359375	360	0.12420927734375	0.293937013101983	0.683773803710938	1.35347380371094	100 µA
0.685577392578125	44.405069887888	-2.4688720703125E-06	0.6849365234375	361	0.125277392578125	-0.0349698593528683	0.684955039978027	1.35465503997803	100 µA
0.6866455078125	44.5118818876183	2.36053466796875E-05	0.686065673828125	362	0.1263455078125	0.334353352403506	0.685888633728027	1.35558863372803	100 µA
0.687713623046875	44.6186938873486	5.79833984375E-07	0.68719482421875	363	0.127413623046875	0.00821294595432011	0.687190475463867	1.35689047546387	100 µA
0.68878173828125	44.725505887079	1.58721923828125E-05	0.68817138671875	364	0.12848173828125	0.224818588991679	0.688052345275879	1.35775234527588	100 µA
0.689849853515625	44.8323178868093	1.2109375E-05	0.6893310546875	365	0.129549853515625	0.171520892351275	0.689240234375	1.358940234375	100 µA
0.69091796875	44.9391298865396	3.790283203125E-06	0.690338134765625	366	0.13061796875	0.0536867309224504	0.690309707641602	1.3600097076416	100 µA
0.691986083984375	45.0459418862699	2.22808837890625E-05	0.69146728515625	367	0.131686083984375	0.315593254802585	0.691300178527832	1.36100017852783	100 µA
0.69305419921875	45.1527538860003	-2.45361328125E-06	0.692474365234375	368	0.13275419921875	-0.0347537291961756	0.692492767333984	1.36219276733398	100 µA
0.694122314453125	45.2595658857306	2.38861083984375E-05	0.69354248046875	369	0.133822314453125	0.33833014728665	0.693363334655762	1.36306333465576	100 µA
0.6951904296875	45.3663778854609	1.8768310546875E-06	0.694549560546875	370	0.1348904296875	0.0265840092731941	0.694535484313965	1.36423548431396	100 µA
0.696258544921875	45.4731898851912	1.54144287109375E-05	0.6956787109375	371	0.135958544921875	0.218334684290899	0.695563102722168	1.36526310272217	100 µA
0.69732666015625	45.5800018849216	1.35009765625E-05	0.69677734375	372	0.13702666015625	0.191231962641643	0.696676086425781	1.36637608642578	100 µA
0.698394775390625	45.6868138846519	3.546142578125E-06	0.69769287109375	373	0.138094775390625	0.0502286484153683	0.697666275024414	1.36736627502441	100 µA
0.699462890625	45.7936258843822	2.34771728515625E-05	0.698974609375	374	0.139162890625	0.332537859087288	0.698798530578613	1.36849853057861	100 µA
0.700531005859375	45.9004378841125	-1.983642578125E-06	0.699981689453125	375	0.140231005859375	-0.0280969203700425	0.699996566772461	1.36969656677246	100 µA
0.70159912109375	46.0072498838429	2.45513916015625E-05	0.700958251953125	376	0.14129912109375	0.347753422118449	0.700774116516113	1.37047411651611	100 µA
0.702667236328125	46.1140618835732	3.704833984375E-06	0.702178955078125	377	0.142367236328125	0.0524764020449717	0.702151168823242	1.37185116882324	100 µA
0.7037353515625	46.2208738833035	1.56036376953125E-05	0.703094482421875	378	0.1434353515625	0.221014698233888	0.70297745513916	1.37267745513916	100 µA
0.704803466796875	46.3276858830338	1.629638671875E-05	0.70428466796875	379	0.144503466796875	0.230827007347734	0.704162445068359	1.37386244506836	100 µA
0.70587158203125	46.4344978827642	4.0863037109375E-06	0.705291748046875	380	0.14557158203125	0.0578796559622875	0.705261100769043	1.37496110076904	100 µA
0.706939697265625	46.5413098824945	2.6177978515625E-05	0.7064208984375	381	0.146639697265625	0.370792896821884	0.706224563598633	1.37592456359863	100 µA
0.7080078125	46.6481218822248	-2.80761718749994E-08	0.7073974609375	382	0.1477078125	-0.00039767948831444	0.707397671508789	1.37709767150879	100 µA
0.709075927734375	46.7549338819551	2.62908935546875E-05	0.70849609375	383	0.148775927734375	0.372392259981409	0.70829891204834	1.37799891204834	100 µA
0.71014404296875	46.8617458816855	6.5948486328125E-06	0.7095947265625	384	0.14984404296875	0.0934114537225567	0.709545265197754	1.37924526519775	100 µA
0.711212158203125	46.9685578814158	1.61834716796875E-05	0.71075439453125	385	0.150912158203125	0.229227644188208	0.710633018493652	1.38033301849365	100 µA
0.7122802734375	47.0753698811461	1.9488525390625E-05	0.711700439453125	386	0.1519802734375	0.276041436127833	0.711554275512695	1.3812542755127	100 µA
0.713348388671875	47.1821818808764	5.0506591796875E-06	0.7127685546875	387	0.153048388671875	0.071539081865262	0.712730674743652	1.38243067474365	100 µA
0.71441650390625	47.2889938806068	2.8778076171875E-05	0.713775634765625	388	0.15411650390625	0.407621475522309	0.713559799194336	1.38325979919434	100 µA
0.715484619140625	47.3958058803371	1.91650390625E-06	0.714935302734375	389	0.155184619140625	0.0271459476805949	0.714920928955078	1.38462092895508	100 µA
0.716552734375	47.5026178800674	2.828369140625E-05	0.71600341796875	390	0.156252734375	0.400618858445467	0.715791290283203	1.3854912902832	100 µA
0.717620849609375	47.6094298797977	1.0101318359375E-05	0.71710205078125	391	0.157320849609375	0.143078163730524	0.717026290893555	1.38672629089355	100 µA
0.71868896484375	47.7162418795281	1.80633544921875E-05	0.71807861328125	392	0.15838896484375	0.255854879492741	0.717943138122559	1.38764313812256	100 µA
0.719757080078125	47.8230538792584	2.35504150390625E-05	0.719207763671875	393	0.159457080078125	0.333575283839412	0.719031135559082	1.38873113555908	100 µA
0.7208251953125	47.9298658789887	7.62939453125E-06	0.720245361328125	394	0.1605251953125	0.108065078346317	0.720188140869141	1.38988814086914	100 µA
0.721893310546875	48.036677878719	3.2647705078125E-05	0.721343994140625	395	0.161593310546875	0.462432083259561	0.721099136352539	1.39079913635254	100 µA
0.72296142578125	48.1434898784494	5.3924560546875E-06	0.722412109375	396	0.16266142578125	0.0763803973751771	0.72237166595459	1.39207166595459	100 µA
0.724029541015625	48.2503018781797	3.0816650390625E-05	0.723388671875	397	0.163729541015625	0.436496464456445	0.72315754699707	1.39285754699707	100 µA
0.72509765625	48.35711387791	1.4691162109375E-05	0.724456787109375	398	0.16479765625	0.208090114863669	0.724346603393555	1.39404660339355	100 µA
0.726165771484375	48.4639258776403	2.0977783203125E-05	0.72552490234375	399	0.165865771484375	0.297135739421034	0.725367568969727	1.39506756896973	100 µA
0.72723388671875	48.5707378773707	2.880859375E-05	0.726715087890625	400	0.16693388671875	0.408053735835694	0.7264990234375	1.3961990234375	100 µA
0.728302001953125	48.677549877101	1.12518310546875E-05	0.727691650390625	401	0.168002001953125	0.159374377545149	0.727607261657715	1.39730726165771	100 µA
0.7293701171875	48.7843618768313	3.74420166015625E-05	0.728851318359375	402	0.1690701171875	0.530340178492387	0.728570503234863	1.39827050323486	100 µA
0.730438232421875	48.8911738765617	1.05865478515625E-05	0.72998046875	403	0.170138232421875	0.14995110271335	0.729901069641113	1.39960106964111	100 µA
0.73150634765625	48.997985876292	3.56597900390625E-05	0.730987548828125	404	0.17120634765625	0.505096176190687	0.730720100402832	1.40042010040283	100 µA
0.732574462890625	49.1047978760223	2.1221923828125E-05	0.732086181640625	405	0.172274462890625	0.300593821928116	0.731927017211914	1.40162701721191	100 µA
0.733642578125	49.2116098757526	2.60467529296875E-05	0.733001708984375	406	0.173342578125	0.368934177474327	0.732806358337402	1.4025063583374	100 µA
0.734710693359375	49.318421875483	3.64715576171875E-05	0.734161376953125	407	0.174410693359375	0.516594300526735	0.733887840270996	1.403587840271	100 µA
0.73577880859375	49.4252338752133	1.74285888671875E-05	0.735198974609375	408	0.17547880859375	0.246863864974327	0.735068260192871	1.40476826019287	100 µA
0.736846923828125	49.5320458749436	4.5257568359375E-05	0.736297607421875	409	0.176546923828125	0.641042044750354	0.73595817565918	1.40565817565918	100 µA
0.7379150390625	49.6388578746739	1.8804931640625E-05	0.737396240234375	410	0.1776150390625	0.266358805108003	0.73725520324707	1.40695520324707	100 µA
0.738983154296875	49.7456698744043	4.32373046875E-05	0.7384033203125	411	0.178683154296875	0.612426412004249	0.738079040527344	1.40777904052734	100 µA
0.74005126953125	49.8524818741346	3.08013916015625E-05	0.73956298828125	412	0.17975126953125	0.436280334299752	0.739331977844238	1.40903197784424	100 µA
0.741119384765625	49.9592938738649	3.36669921875E-05	0.740631103515625	413	0.180819384765625	0.476869577726629	0.740378601074219	1.41007860107422	100 µA
0.7421875	50.0661058735952	4.6844482421875E-05	0.741668701171875	414	0.1818875	0.663519581046388	0.741317367553711	1.41101736755371	100 µA
0.743255615234375	50.1729178733256	2.69622802734375E-05	0.74267578125	415	0.182955615234375	0.381901986875885	0.742473564147949	1.41217356414795	100 µA
0.74432373046875	50.2797298730559	5.57861328125E-05	0.74383544921875	416	0.18402373046875	0.790171852868272	0.743417053222656	1.41311705322266	100 µA
0.745391845703125	50.3865418727862	3.00994873046875E-05	0.74493408203125	417	0.185091845703125	0.426338347091891	0.744708335876465	1.41440833587646	100 µA
0.7464599609375	50.4933538725165	5.4107666015625E-05	0.745880126953125	418	0.1861599609375	0.766397535632082	0.745474319458008	1.41517431945801	100 µA
0.747528076171875	50.6001658722469	4.522705078125E-05	0.747161865234375	419	0.187228076171875	0.640609784436969	0.746822662353516	1.41652266235352	100 µA
0.74859619140625	50.7069778719772	4.656982421875E-05	0.748077392578125	420	0.18829619140625	0.659629238225921	0.747728118896484	1.41742811889648	100 µA
0.749664306640625	50.8137898717075	6.2469482421875E-05	0.749237060546875	421	0.189364306640625	0.884836861499646	0.748768539428711	1.41846853942871	100 µA
0.750732421875	50.9206018714378	4.23095703125E-05	0.7501220703125	422	0.190432421875	0.599285698477337	0.749804748535156	1.41950474853516	100 µA
0.751800537109375	51.0274138711682	7.269287109375E-05	0.75103759765625	423	0.191500537109375	1.02964406648371	0.750492401123047	1.42019240112305	100 µA
0.75286865234375	51.1342258708985	4.8614501953125E-05	0.75225830078125	424	0.19256865234375	0.688590679222734	0.751893692016602	1.4215936920166	100 µA
0.753936767578125	51.2410378706288	7.2296142578125E-05	0.75347900390625	425	0.193636767578125	1.0240246824097	0.752936782836914	1.42263678283691	100 µA
0.7550048828125	51.3478498703591	6.5704345703125E-05	0.75408935546875	426	0.1947048828125	0.930656454718484	0.753596572875977	1.42329657287598	100 µA
0.756072998046875	51.4546618700895	6.60400390625E-05	0.755615234375	427	0.195772998046875	0.935411318165722	0.755119934082031	1.42481993408203	100 µA
0.75714111328125	51.5614738698198	8.477783203125E-05	0.7562255859375	428	0.19684111328125	1.20081915058428	0.755589752197266	1.42528975219727	100 µA
0.758209228515625	51.6682858695501	6.4544677734375E-05	0.75714111328125	429	0.197909228515625	0.914230562809844	0.756657028198242	1.42635702819824	100 µA
0.75927734375	51.7750978692804	9.6527099609375E-05	0.75897216796875	430	0.19897734375	1.36723937123761	0.75824821472168	1.42794821472168	100 µA
0.760345458984375	51.8819098690108	7.427978515625E-05	0.75927734375	431	0.200045458984375	1.05212160277975	0.758720245361328	1.42842024536133	100 µA
0.76141357421875	51.9887218687411	9.82666015625E-05	0.7598876953125	432	0.20111357421875	1.39187820910057	0.759150695800781	1.42885069580078	100 µA
0.762481689453125	52.0955338684714	9.4757080078125E-05	0.76141357421875	433	0.202181689453125	1.34216827306126	0.760702896118164	1.43040289611816	100 µA
0.7635498046875	52.2023458682017	9.4512939453125E-05	0.76263427734375	434	0.2032498046875	1.33871019055418	0.761925430297852	1.43162543029785	100 µA
0.764617919921875	52.3091578679321	0.000116180419921875	0.76385498046875	435	0.204317919921875	1.64561501305772	0.762983627319336	1.43268362731934	100 µA
0.76568603515625	52.4159698676624	9.60693359375E-05	0.7647705078125	436	0.20538603515625	1.36075546653683	0.764049987792969	1.43374998779297	100 µA
0.766754150390625	52.5227818673927	0.000129852294921875	0.7659912109375	437	0.206454150390625	1.83926763345432	0.765017318725586	1.43471731872559	100 µA
0.767822265625	52.629593867123	0.000110443115234375	0.76751708984375	438	0.207522265625	1.56435007414129	0.766688766479492	1.43638876647949	100 µA
0.768890380859375	52.7364058668534	0.00013409423828125	0.76812744140625	439	0.208590380859375	1.89935181701487	0.767121734619141	1.43682173461914	100 µA
0.76995849609375	52.8432178665837	0.000134857177734375	0.7684326171875	440	0.20965849609375	1.9101583248495	0.767421188354492	1.43712118835449	100 µA
0.771026611328125	52.950029866314	0.00013446044921875	0.7696533203125	441	0.210726611328125	1.9045389407755	0.768644866943359	1.43834486694336	100 µA
0.7720947265625	53.0568418660444	0.000159393310546875	0.771484375	442	0.2117947265625	2.25769561681126	0.770288925170898	1.4399889251709	100 µA
0.773162841796875	53.1636538657747	0.00014093017578125	0.77239990234375	443	0.212862841796875	1.99617812721317	0.771342926025391	1.44104292602539	100 µA
0.77423095703125	53.270465865505	0.00017669677734375	0.77362060546875	444	0.21393095703125	2.50278721450071	0.772295379638672	1.44199537963867	100 µA
0.775299072265625	53.3772778652353	0.00016058349609375	0.77392578125	445	0.214999072265625	2.27455376903329	0.772721405029297	1.4424214050293	100 µA
0.7763671875	53.4840898649657	0.0001844482421875	0.7757568359375	446	0.2160671875	2.61258133410057	0.774373474121094	1.44407347412109	100 µA
0.777435302734375	53.590901864696	0.0001900634765625	0.77667236328125	447	0.217135302734375	2.69211723176346	0.775246887207031	1.44494688720703	100 µA
0.77850341796875	53.6977138644263	0.00018951416015625	0.77728271484375	448	0.21820341796875	2.68433654612252	0.775861358642578	1.44556135864258	100 µA
0.779571533203125	53.8045258641566	0.000219390869140625	0.77880859375	449	0.219271533203125	3.1075193929267	0.777163162231445	1.44686316223145	100 µA
0.7806396484375	53.911337863887	0.000202362060546875	0.77972412109375	450	0.2203396484375	2.86631813805772	0.778206405639648	1.44790640563965	100 µA
0.781707763671875	54.0181498636173	0.000239227294921875	0.78094482421875	451	0.221407763671875	3.38848859662712	0.779150619506836	1.44885061950684	100 µA
0.78277587890625	54.1249618633476	0.00022784423828125	0.78155517578125	452	0.22247587890625	3.22725549973442	0.779846343994141	1.44954634399414	100 µA
0.783843994140625	54.2317738630779	0.00025140380859375	0.782470703125	453	0.223543994140625	3.56096046166785	0.780585174560547	1.45028517456055	100 µA
0.784912109375	54.3385858628083	0.000262237548828125	0.7843017578125	454	0.224612109375	3.71441287291962	0.782334976196289	1.45203497619629	100 µA
0.785980224609375	54.4453978625386	0.0002620849609375	0.78521728515625	455	0.225680224609375	3.71225157135269	0.783251647949219	1.45295164794922	100 µA
0.78704833984375	54.5522098622689	0.000295928955078125	0.7855224609375	456	0.22674833984375	4.19162825889696	0.783302993774414	1.45300299377441	100 µA
0.788116455078125	54.6590218619992	0.000282257080078125	0.787353515625	457	0.227816455078125	3.99797563850035	0.785236587524414	1.45493658752441	100 µA
0.7891845703125	54.7658338617296	0.0003216552734375	0.78765869140625	458	0.2288845703125	4.55602370308074	0.785246276855469	1.45494627685547	100 µA
0.790252685546875	54.8726458614599	0.0003148193359375	0.78887939453125	459	0.229952685546875	4.45919739288244	0.786518249511719	1.45621824951172	100 µA
0.79132080078125	54.9794578611902	0.000339599609375	0.7904052734375	460	0.23102080078125	4.81019276735127	0.787858276367188	1.45755827636719	100 µA
0.792388916015625	55.0862698609205	0.000356292724609375	0.7916259765625	461	0.232088916015625	5.04663915877302	0.78895378112793	1.45865378112793	100 µA
0.79345703125	55.1930818606509	0.000357666015625	0.7928466796875	462	0.23315703125	5.06609087287535	0.790164184570312	1.45986418457031	100 µA
0.794525146484375	55.2998938603812	0.0003953857421875	0.79345703125	463	0.234225146484375	5.60036462021955	0.790491638183594	1.46019163818359	100 µA
0.79559326171875	55.4067058601115	0.00038482666015625	0.79498291015625	464	0.23529326171875	5.45080255178824	0.792096710205078	1.46179671020508	100 µA
0.796661376953125	55.5135178598418	0.00042657470703125	0.7958984375	465	0.236361376953125	6.04213466049929	0.792699127197266	1.46239912719727	100 µA
0.7977294921875	55.6203298595722	0.000425628662109375	0.797119140625	466	0.2374294921875	6.02873459078435	0.79392692565918	1.46362692565918	100 µA
0.798797607421875	55.7271418593025	0.000451263427734375	0.79803466796875	467	0.238497607421875	6.39183325402797	0.794650192260742	1.46435019226074	100 µA
0.79986572265625	55.8339538590328	0.000474334716796875	0.799560546875	468	0.23956572265625	6.71862205094724	0.796003036499023	1.46570303649902	100 µA
0.800933837890625	55.9407658587631	0.000475921630859375	0.8001708984375	469	0.240633837890625	6.74109958724327	0.796601486206055	1.46630148620605	100 µA
0.802001953125	56.0475778584935	0.00051861572265625	0.8013916015625	470	0.241701953125	7.34583176566926	0.797501983642578	1.46720198364258	100 µA
0.803070068359375	56.1543898582238	0.000511932373046875	0.8013916015625	471	0.242770068359375	7.25116675703789	0.797552108764648	1.46725210876465	100 µA
0.80413818359375	56.2612018579541	0.00055657958984375	0.80291748046875	472	0.24383818359375	7.88356359552054	0.798743133544922	1.46844313354492	100 µA
0.805206298828125	56.3680138576844	0.000561614990234375	0.804443359375	473	0.244906298828125	7.95488654722911	0.800231246948242	1.46993124694824	100 µA
0.8062744140625	56.4748258574148	0.000589263916015625	0.8056640625	474	0.2459744140625	8.34651439115616	0.801244583129883	1.47094458312988	100 µA
0.807342529296875	56.5816378571451	0.000618316650390625	0.80657958984375	475	0.247042529296875	8.75802620949894	0.80194221496582	1.47164221496582	100 µA
0.80841064453125	56.6884498568754	0.000623779296875	0.80780029296875	476	0.24811064453125	8.8354008055949	0.803121948242188	1.47282194824219	1 mA
0.809478759765625	56.7952618566057	0.0006707763671875	0.8087158203125	477	0.249178759765625	9.50108168820821	0.803684997558594	1.47338499755859	1 mA
0.810546875	56.9020738563361	0.00066802978515625	0.80963134765625	478	0.250246875	9.46217826000354	0.804621124267578	1.47432112426758	1 mA
0.811614990234375	57.0088858560664	0.0007147216796875	0.81085205078125	479	0.251314990234375	10.123536539483	0.805491638183594	1.47519163818359	1 mA
0.81268310546875	57.1156978557967	0.00072723388671875	0.811767578125	480	0.25238310546875	10.300763267971	0.806313323974609	1.47601332397461	1 mA
0.813751220703125	57.2225098555271	0.00075592041015625	0.8123779296875	481	0.253451220703125	10.7070879625531	0.806708526611328	1.47640852661133	1 mA
0.8148193359375	57.3293218552574	0.00079254150390625	0.81390380859375	482	0.2545193359375	11.2258003386154	0.807959747314453	1.47765974731445	1 mA
0.815887451171875	57.4361338549877	0.00079986572265625	0.8148193359375	483	0.255587451171875	11.3295428138279	0.808820343017578	1.47852034301758	1 mA
0.81695556640625	57.542945854718	0.00085174560546875	0.81573486328125	484	0.25665556640625	12.0643853465829	0.809346771240234	1.47904677124023	1 mA
0.818023681640625	57.6497578544484	0.00085418701171875	0.816650390625	485	0.257723681640625	12.0989661716537	0.810243988037109	1.47994398803711	1 mA
0.819091796875	57.7565698541787	0.0009033203125	0.81787109375	486	0.258791796875	12.794905276204	0.81109619140625	1.48079619140625	1 mA
0.820159912109375	57.863381853909	0.00092254638671875	0.819091796875	487	0.259859912109375	13.0672292736367	0.812172698974609	1.48187269897461	1 mA
0.82122802734375	57.9701938536393	0.00095123291015625	0.82000732421875	488	0.26092802734375	13.4735539682188	0.812873077392578	1.48257307739258	1 mA
0.822296142578125	58.0770058533697	0.0009942626953125	0.821533203125	489	0.261996142578125	14.0830410100921	0.814076232910156	1.48377623291016	1 mA
0.8233642578125	58.1838178531	0.00100341796875	0.82305908203125	490	0.2630642578125	14.2127191041077	0.815533447265625	1.48523344726563	1 mA
0.824432373046875	58.2906298528303	0.0010589599609375	0.8233642578125	491	0.264132373046875	14.9994328744688	0.815422058105469	1.48512205810547	1 mA
0.82550048828125	58.3974418525606	0.00106719970703125	0.82489013671875	492	0.26520048828125	15.1161431590829	0.816886138916016	1.48658613891602	1 mA
0.826568603515625	58.504253852291	0.00111907958984375	0.82611083984375	493	0.266268603515625	15.8509856918378	0.817717742919922	1.48741774291992	1 mA
0.82763671875	58.6110658520213	0.0011456298828125	0.82733154296875	494	0.26733671875	16.227052164483	0.818739318847656	1.48843931884766	1 mA
0.828704833984375	58.7178778517516	0.00117584228515625	0.82763671875	495	0.268404833984375	16.6549898747344	0.818817901611328	1.48851790161133	1 mA
0.82977294921875	58.8246898514819	0.00122406005859375	0.82916259765625	496	0.26947294921875	17.3379611698831	0.819982147216797	1.4896821472168	1 mA
0.830841064453125	58.9315018512123	0.001236572265625	0.830078125	497	0.270541064453125	17.5151878983711	0.820803833007812	1.49050383300781	1 mA
0.8319091796875	59.0383138509426	0.001297607421875	0.8306884765625	498	0.2716091796875	18.3797085251416	0.820956420898437	1.49065642089844	1 mA
0.832977294921875	59.1451258506729	0.0013104248046875	0.83221435546875	499	0.272677294921875	18.5612578567635	0.822386169433594	1.49208616943359	1 mA
0.83404541015625	59.2519378504032	0.00136383056640625	0.83343505859375	500	0.27374541015625	19.3177134051877	0.823206329345703	1.4929063293457	1 mA
0.835113525390625	59.3587498501336	0.0013958740234375	0.8343505859375	501	0.274813525390625	19.7715867342422	0.823881530761719	1.49358153076172	1 mA
0.836181640625	59.4655618498639	0.0014276123046875	0.83526611328125	502	0.275881640625	20.2211374601629	0.824559020996094	1.49425902099609	1 mA
0.837249755859375	59.5723738495942	0.00148223876953125	0.836181640625	503	0.276949755859375	20.9948834211225	0.825064849853516	1.49476484985352	1 mA
0.83831787109375	59.6791858493245	0.00149749755859375	0.83740234375	504	0.27801787109375	21.2110135778152	0.826171112060547	1.49587111206055	1 mA
0.839385986328125	59.7859978490549	0.0015631103515625	0.8380126953125	505	0.279085986328125	22.1403732515935	0.826289367675781	1.49598936767578	1 mA
0.8404541015625	59.8928098487852	0.00157745361328125	0.8392333984375	506	0.2801541015625	22.3435355988846	0.827402496337891	1.49710249633789	1 mA
0.841522216796875	59.9996218485155	0.00163360595703125	0.8404541015625	507	0.281222216796875	23.1388945755135	0.828202056884766	1.49790205688477	1 mA
0.84259033203125	60.1064338482458	0.00167266845703125	0.84197998046875	508	0.28229033203125	23.6921877766466	0.829434967041016	1.49913496704102	1 mA
0.843658447265625	60.2132458479762	0.001702880859375	0.84320068359375	509	0.283358447265625	24.120125486898	0.830429077148438	1.50012907714844	1 mA
0.8447265625	60.3200578477065	0.00176544189453125	0.8441162109375	510	0.2844265625	25.0062591293378	0.830875396728516	1.50057539672852	1 mA
0.845794677734375	60.4268698474368	0.00178009033203125	0.84503173828125	511	0.285494677734375	25.2137440797627	0.831681060791016	1.50138106079102	1 mA
0.84686279296875	60.5336818471671	0.0018511962890625	0.84625244140625	512	0.28656279296875	26.2209106099504	0.832368469238281	1.50206846923828	1 mA
0.847930908203125	60.6404938468975	0.00187835693359375	0.84747314453125	513	0.287630908203125	26.6056222888633	0.833385467529297	1.5030854675293	1 mA
0.8489990234375	60.7473058466278	0.00193359375	0.848388671875	514	0.2886990234375	27.3880134560907	0.83388671875	1.50358671875	1 mA
0.850067138671875	60.8541178463581	0.00197509765625	0.84869384765625	515	0.289767138671875	27.9758874822946	0.833880615234375	1.50358061523437	1 mA
0.85113525390625	60.9609298460884	0.0020123291015625	0.85052490234375	516	0.29083525390625	28.5032450646246	0.835432434082031	1.50513243408203	1 mA
0.852203369140625	61.0677418458188	0.0020758056640625	0.85205078125	517	0.291903369140625	29.402346516466	0.836482238769531	1.50618223876953	1 mA
0.853271484375	61.1745538455491	0.00209381103515625	0.85205078125	518	0.292971484375	29.6573801013633	0.836347198486328	1.50604719848633	1 mA
0.854339599609375	61.2813658452794	0.00217254638671875	0.85357666015625	519	0.294039599609375	30.7726117098973	0.837282562255859	1.50698256225586	1 mA
0.85540771484375	61.3881778450097	0.0022039794921875	0.8544921875	520	0.29510771484375	31.2178398326841	0.837962341308594	1.50766234130859	1 mA
0.856475830078125	61.4949898447401	0.00228240966796875	0.85540771484375	521	0.296175830078125	32.3287488380843	0.838289642333984	1.50798964233398	1 mA
0.8575439453125	61.6018018444704	0.00233367919921875	0.85662841796875	522	0.2972439453125	33.0549461645715	0.839125823974609	1.50882582397461	1 mA
0.858612060546875	61.7086138442007	0.0023565673828125	0.8575439453125	523	0.298312060546875	33.3791413996105	0.839869689941406	1.50956968994141	1 mA
0.85968017578125	61.8154258439311	0.0024273681640625	0.85906982421875	524	0.29938017578125	34.3819853266643	0.840864562988281	1.51056456298828	1 mA
0.860748291015625	61.9222378436614	0.0024456787109375	0.8599853515625	525	0.300448291015625	34.6413415146955	0.841642761230469	1.51134276123047	1 mA
0.86181640625	62.0290498433917	0.0025189208984375	0.86090087890625	526	0.30151640625	35.6787662668201	0.842008972167969	1.51170897216797	1 mA
0.862884521484375	62.135861843122	0.00255615234375	0.86212158203125	527	0.302584521484375	36.2061238491501	0.842950439453125	1.51265043945312	1 mA
0.86395263671875	62.2426738428524	0.00261383056640625	0.863037109375	528	0.30365263671875	37.0230958414483	0.843433380126953	1.51313338012695	1 mA
0.865020751953125	62.3494858425827	0.002681884765625	0.8636474609375	529	0.304720751953125	37.9870363402975	0.843533325195313	1.51323332519531	1 mA
0.8660888671875	62.456297842313	0.00271331787109375	0.865478515625	530	0.3057888671875	38.4322644630843	0.845128631591797	1.5148286315918	1 mA
0.867156982421875	62.5631098420433	0.0027813720703125	0.8660888671875	531	0.306856982421875	39.3962049619334	0.845228576660156	1.51492857666016	1 mA
0.86822509765625	62.6699218417737	0.00283416748046875	0.8673095703125	532	0.30792509765625	40.1440153040899	0.846053314208984	1.51575331420898	1 mA
0.869293212890625	62.776733841504	0.002900390625	0.86822509765625	533	0.308993212890625	41.082020184136	0.84647216796875	1.51617216796875	1 mA
0.870361328125	62.8835458412343	0.00293914794921875	0.869140625	534	0.310061328125	41.6309907821353	0.847097015380859	1.51679701538086	1 mA
0.871429443359375	62.9903578409646	0.00299774169921875	0.87066650390625	535	0.311129443359375	42.460930583835	0.848183441162109	1.51788344116211	1 mA
0.87249755859375	63.097169840695	0.003056640625	0.87188720703125	536	0.31219755859375	43.2951929886686	0.84896240234375	1.51866240234375	1 mA
0.873565673828125	63.2039818404253	0.0030902099609375	0.87249755859375	537	0.313265673828125	43.7706793333924	0.849320983886719	1.51902098388672	1 mA
0.8746337890625	63.3107938401556	0.003160400390625	0.87310791015625	538	0.3143337890625	44.7648780541785	0.849404907226562	1.51910490722656	1 mA
0.875701904296875	63.4176058398859	0.0031903076171875	0.8746337890625	539	0.315401904296875	45.188493161296	0.850706481933594	1.52040648193359	1 mA
0.87677001953125	63.5244178396163	0.00327056884765625	0.8758544921875	540	0.31647001953125	46.3253377854993	0.851325225830078	1.52102522583008	1 mA
0.877838134765625	63.6312298393466	0.00330657958984375	0.87677001953125	541	0.317538134765625	46.8354049552939	0.851970672607422	1.52167067260742	1 mA
0.87890625	63.7380418390769	0.0033612060546875	0.87799072265625	542	0.31860625	47.6091509162535	0.852781677246094	1.52248167724609	1 mA
0.879974365234375	63.8448538388072	0.003424072265625	0.87921142578125	543	0.319674365234375	48.4996071618272	0.853530883789063	1.52323088378906	1 mA
0.88104248046875	63.9516658385376	0.0034588623046875	0.880126953125	544	0.32074248046875	48.9923839190864	0.854185485839844	1.52388548583984	1 mA
0.882110595703125	64.0584778382679	0.00354736328125	0.88104248046875	545	0.321810595703125	50.2459388279037	0.854437255859375	1.52413725585938	1 mA
0.8831787109375	64.1652898379982	0.003577880859375	0.88287353515625	546	0.3228787109375	50.678199141289	0.856039428710938	1.52573942871094	1 mA
0.884246826171875	64.2721018377285	0.00365509033203125	0.8831787109375	547	0.323946826171875	51.7718177341537	0.855765533447266	1.52546553344727	1 mA
0.88531494140625	64.3789138374589	0.00369903564453125	0.885009765625	548	0.32501494140625	52.3942725854285	0.857266998291016	1.52696699829102	1 mA
0.886383056640625	64.4857258371892	0.00375091552734375	0.88592529296875	549	0.326083056640625	53.1291151181834	0.857793426513672	1.52749342651367	1 mA
0.887451171875	64.5925378369195	0.003819580078125	0.88714599609375	550	0.327151171875	54.1017008233003	0.858499145507812	1.52819914550781	1 mA
0.888519287109375	64.6993498366498	0.00384368896484375	0.8880615234375	551	0.328219287109375	54.4431864708747	0.859233856201172	1.52893385620117	1 mA
0.88958740234375	64.8061618363802	0.00395904541015625	0.88958740234375	552	0.32928740234375	56.077130455471	0.859894561767578	1.52959456176758	1 mA
0.890655517578125	64.9129738361105	0.0040234375	0.89019775390625	553	0.330355517578125	56.9891997167139	0.86002197265625	1.52972197265625	1 mA
0.8917236328125	65.0197858358408	0.004158935546875	0.8905029296875	554	0.3314236328125	58.9084355081445	0.859310913085938	1.52901091308594	1 mA
0.892791748046875	65.1265978355711	0.00420257568359375	0.89263916015625	555	0.332491748046875	59.5265677562854	0.861119842529297	1.5308198425293	1 mA
0.89385986328125	65.2334098353015	0.00425140380859375	0.8935546875	556	0.33355986328125	60.2181842577018	0.861669158935547	1.53136915893555	1 mA
0.894927978515625	65.3402218350318	0.00431182861328125	0.89447021484375	557	0.334627978515625	61.0740596782047	0.862131500244141	1.53183150024414	1 mA
0.89599609375	65.4470338347621	0.0043438720703125	0.89569091796875	558	0.33569609375	61.5279330072592	0.863111877441406	1.53281187744141	1 mA
0.897064208984375	65.5538458344924	0.00444122314453125	0.89569091796875	559	0.336764208984375	62.9068434069582	0.862381744384766	1.53208174438477	1 mA
0.89813232421875	65.6606578342228	0.004471435546875	0.8978271484375	560	0.33783232421875	63.3347811172096	0.864291381835937	1.53399138183594	1 mA
0.899200439453125	65.7674698339531	0.00456695556640625	0.8990478515625	561	0.338900439453125	64.6877558981055	0.864795684814453	1.53449568481445	1 mA
0.9002685546875	65.8742818336834	0.004605712890625	0.89996337890625	562	0.3399685546875	65.2367264961048	0.865420532226562	1.53512053222656	1 mA
0.901336669921875	65.9810938334138	0.0046649169921875	0.9002685546875	563	0.341036669921875	66.0753115040722	0.865281677246094	1.53498167724609	1 mA
0.90240478515625	66.0879058331441	0.0047479248046875	0.902099609375	564	0.34210478515625	67.2510595564802	0.866490173339844	1.53619017333984	1 mA
0.903472900390625	66.1947178328744	0.004761962890625	0.90301513671875	565	0.343172900390625	67.4498993006374	0.867300415039063	1.53700041503906	1 mA
0.904541015625	66.3015298326047	0.00484710693359375	0.90362548828125	566	0.344241015625	68.6559055749823	0.867272186279297	1.5369721862793	1 mA
0.905609130859375	66.4083418323351	0.00492034912109375	0.904541015625	567	0.345309130859375	69.6933303271069	0.867638397216797	1.5373383972168	1 mA
0.90667724609375	66.5151538320654	0.0049957275390625	0.9063720703125	568	0.34637724609375	70.7610133011686	0.868904113769531	1.53860411376953	1 mA
0.907745361328125	66.6219658317957	0.005048828125	0.9075927734375	569	0.347445361328125	71.5131462464589	0.8697265625	1.5394265625	1 mA
0.9088134765625	66.728777831526	0.00510223388671875	0.908203125	570	0.3485134765625	72.2696017948831	0.869936370849609	1.53963637084961	1 mA
0.909881591796875	66.8355898312564	0.00519866943359375	0.909423828125	571	0.349581591796875	73.6355443851806	0.870433807373047	1.54013380737305	1 mA
0.91094970703125	66.9424018309867	0.0052459716796875	0.91033935546875	572	0.35064970703125	74.3055478709278	0.870994567871094	1.54069456787109	1 mA
0.912017822265625	67.049213830717	0.00537750244140625	0.91156005859375	573	0.351717822265625	76.1685898216183	0.871228790283203	1.5409287902832	1 mA
0.9130859375	67.1560258304473	0.00540496826171875	0.9124755859375	574	0.3527859375	76.557624103665	0.871938323974609	1.54163832397461	1 mA
0.914154052734375	67.2628378301777	0.00547210693359375	0.91339111328125	575	0.353854052734375	77.5085967931126	0.872350311279297	1.5420503112793	1 mA
0.91522216796875	67.369649829908	0.00551727294921875	0.914306640625	576	0.35492216796875	78.1483420569228	0.872927093505859	1.54262709350586	1 mA
0.916290283203125	67.4764618296383	0.0055694580078125	0.9161376953125	577	0.355990283203125	78.8875071928116	0.874366760253906	1.54406676025391	1 mA
0.9173583984375	67.5832738293686	0.005640869140625	0.91766357421875	578	0.3570583984375	79.8989963261331	0.875357055664063	1.54505705566406	1 mA
0.918426513671875	67.690085829099	0.005726318359375	0.91796875	579	0.358126513671875	81.1093252036119	0.875021362304688	1.54472136230469	1 mA
0.91949462890625	67.7968978288293	0.0057958984375	0.91888427734375	580	0.35919462890625	82.0948787181303	0.8754150390625	1.5451150390625	1 mA
0.920562744140625	67.9037098285596	0.00584228515625	0.9197998046875	581	0.360262744140625	82.7519143944759	0.875982666015625	1.54568266601563	1 mA
0.921630859375	68.0105218282899	0.00591766357421875	0.9210205078125	582	0.361330859375	83.8195973685375	0.876638031005859	1.54633803100586	1 mA
0.922698974609375	68.1173338280203	0.00597015380859375	0.92193603515625	583	0.362398974609375	84.5630851075602	0.877159881591797	1.5468598815918	1 mA
0.92376708984375	68.2241458277506	0.00599365234375	0.9228515625	584	0.36346708984375	84.8959255488669	0.877899169921875	1.54759916992187	1 mA
0.924835205078125	68.3309578274809	0.00604705810546875	0.924072265625	585	0.364535205078125	85.6523810972911	0.878719329833984	1.54841932983398	1 mA
0.9259033203125	68.4377698272112	0.0061279296875	0.92529296875	586	0.3656033203125	86.797870927762	0.87933349609375	1.54903349609375	10 mA
0.926971435546875	68.5445818269416	0.006201171875	0.92681884765625	587	0.366671435546875	87.8352956798867	0.88031005859375	1.55001005859375	10 mA
0.92803955078125	68.6513938266719	0.0063018798828125	0.927734375	588	0.36773955078125	89.2617547140581	0.880470275878906	1.55017027587891	10 mA
0.929107666015625	68.7582058264022	0.00638427734375	0.92864990234375	589	0.368807666015625	90.4288575601983	0.880767822265625	1.55046782226562	10 mA
0.93017578125	68.8650178261325	0.0065032958984375	0.92987060546875	590	0.36987578125	92.1146727824009	0.881095886230469	1.55079588623047	10 mA
0.931243896484375	68.9718298258629	0.0065399169921875	0.93048095703125	591	0.370943896484375	92.6333851584632	0.881431579589844	1.55113157958984	10 mA
0.93231201171875	69.0786418255932	0.00660400390625	0.93109130859375	592	0.37201201171875	93.5411318165722	0.881561279296875	1.55126127929687	10 mA
0.933380126953125	69.1854538253235	0.006634521484375	0.93231201171875	593	0.373080126953125	93.9733921299575	0.882553100585938	1.55225310058594	10 mA
0.9344482421875	69.2922658250538	0.00670166015625	0.9332275390625	594	0.3741482421875	94.9243648194051	0.882965087890625	1.55266508789062	10 mA
0.935516357421875	69.3990778247842	0.00672607421875	0.933837890625	595	0.375216357421875	95.2701730701133	0.883392333984375	1.55309233398437	10 mA
0.93658447265625	69.5058898245145	0.0067718505859375	0.9356689453125	596	0.37628447265625	95.9185635401912	0.884880065917969	1.55458006591797	10 mA
0.937652587890625	69.6127018242448	0.0068084716796875	0.9368896484375	597	0.377352587890625	96.4372759162535	0.885826110839844	1.55552611083984	10 mA
0.938720703125	69.7195138239751	0.0068328857421875	0.9381103515625	598	0.378420703125	96.7830841669618	0.886863708496094	1.55656370849609	10 mA
0.939788818359375	69.8263258237055	0.0069854736328125	0.938720703125	599	0.379488818359375	98.9443857338881	0.886329650878906	1.55602965087891	10 mA
0.94085693359375	69.9331378234358	0.00701904296875	0.94085693359375	600	0.38055693359375	99.4198720786119	0.888214111328125	1.55791411132812	10 mA
0.941925048828125	70.0399498231661	0.0071563720703125	0.94146728515625	601	0.381625048828125	101.365043488846	0.887794494628906	1.55749449462891	10 mA
0.9429931640625	70.1467618228965	0.0071807861328125	0.9423828125	602	0.3826931640625	101.710851739554	0.888526916503906	1.55822691650391	10 mA
0.944061279296875	70.2535738226268	0.00726318359375	0.94268798828125	603	0.383761279296875	102.877954585694	0.888214111328125	1.55791411132812	10 mA
0.94512939453125	70.3603858223571	0.0073455810546875	0.94390869140625	604	0.38482939453125	104.045057431834	0.888816833496094	1.55851683349609	10 mA
0.946197509765625	70.4671978220874	0.007403564453125	0.94482421875	605	0.385897509765625	104.866352027266	0.889297485351563	1.55899748535156	10 mA
0.947265625	70.5740098218178	0.007464599609375	0.94635009765625	606	0.386965625	105.730872654037	0.890365600585938	1.56006560058594	10 mA
0.948333740234375	70.6808218215481	0.0074554443359375	0.9478759765625	607	0.388033740234375	105.601194560021	0.891960144042969	1.56166014404297	10 mA
0.94940185546875	70.7876338212784	0.0075531005859375	0.94818115234375	608	0.38910185546875	106.984427562854	0.891532897949219	1.56123289794922	10 mA
0.950469970703125	70.8944458210087	0.00758056640625	0.94970703125	609	0.390169970703125	107.373461844901	0.892852783203125	1.56255278320312	10 mA
0.9515380859375	71.0012578207391	0.0076324462890625	0.950927734375	610	0.3912380859375	108.108304377656	0.893684387207031	1.56338438720703	10 mA
0.952606201171875	71.1080698204694	0.0076995849609375	0.95184326171875	611	0.392306201171875	109.059277067103	0.894096374511719	1.56379637451172	10 mA
0.95367431640625	71.2148818201997	0.007708740234375	0.95245361328125	612	0.39337431640625	109.188955161119	0.894638061523438	1.56433806152344	10 mA
0.954742431640625	71.32169381993	0.0077667236328125	0.953369140625	613	0.394442431640625	110.010249756551	0.895118713378906	1.56481871337891	10 mA
0.955810546875	71.4285058196604	0.0077392578125	0.9552001953125	614	0.395510546875	109.621215474504	0.89715576171875	1.56685576171875	10 mA
0.956878662109375	71.5353178193907	0.0078887939453125	0.95611572265625	615	0.396578662109375	111.739291010092	0.896949768066406	1.56664976806641	10 mA
0.95794677734375	71.642129819121	0.0080078125	0.95703125	616	0.39764677734375	113.425106232295	0.89697265625	1.56667265625	10 mA
0.959014892578125	71.7489418188513	0.008294677734375	0.958251953125	617	0.398714892578125	117.488353178116	0.896041870117188	1.56574187011719	10 mA
0.9600830078125	71.8557538185817	0.0083160400390625	0.95916748046875	618	0.3997830078125	117.790935397486	0.896797180175781	1.56649718017578	10 mA
0.961151123046875	71.962565818312	0.008294677734375	0.95977783203125	619	0.400851123046875	117.488353178116	0.897567749023438	1.56726774902344	10 mA
0.96221923828125	72.0693778180423	0.0084136962890625	0.96099853515625	620	0.40191923828125	119.174168400319	0.897895812988281	1.56759581298828	10 mA
0.963287353515625	72.1761898177726	0.008416748046875	0.96221923828125	621	0.402987353515625	119.217394431657	0.899093627929688	1.56879362792969	10 mA
0.96435546875	72.283001817503	0.0084869384765625	0.9637451171875	622	0.40405546875	120.211593152443	0.900093078613281	1.56979307861328	10 mA
0.965423583984375	72.3898138172333	0.00853271484375	0.96435546875	623	0.405123583984375	120.859983622521	0.900360107421875	1.57006010742187	10 mA
0.96649169921875	72.4966258169636	0.0086181640625	0.96527099609375	624	0.40619169921875	122.0703125	0.900634765625	1.570334765625	10 mA
0.967559814453125	72.6034378166939	0.008673095703125	0.966796875	625	0.407259814453125	122.848381064093	0.901748657226563	1.57144865722656	10 mA
0.9686279296875	72.7102498164243	0.008648681640625	0.968017578125	626	0.4083279296875	122.502572813385	0.903152465820313	1.57285246582031	10 mA
0.969696044921875	72.8170618161546	0.00869140625	0.968017578125	627	0.409396044921875	123.107737252125	0.90283203125	1.57253203125	10 mA
0.97076416015625	72.9238738158849	0.008795166015625	0.970458984375	628	0.41046416015625	124.577422317635	0.904495239257813	1.57419523925781	10 mA
0.971832275390625	73.0306858156152	0.0089630126953125	0.9710693359375	629	0.411532275390625	126.954854041254	0.903846740722656	1.57354674072266	10 mA
0.972900390625	73.1374978153456	0.00899658203125	0.97259521484375	630	0.412600390625	127.430340385977	0.905120849609375	1.57482084960937	10 mA
0.973968505859375	73.2443098150759	0.009051513671875	0.972900390625	631	0.413668505859375	128.208408950071	0.905014038085938	1.57471403808594	10 mA
0.97503662109375	73.3511218148062	0.0091552734375	0.9735107421875	632	0.41473662109375	129.678094015581	0.90484619140625	1.57454619140625	10 mA
0.976104736328125	73.4579338145365	0.009124755859375	0.975341796875	633	0.415804736328125	129.245833702195	0.906906127929688	1.57660612792969	10 mA
0.9771728515625	73.5647458142669	0.0091888427734375	0.97564697265625	634	0.4168728515625	130.153580360305	0.906730651855469	1.57643065185547	10 mA
0.978240966796875	73.6715578139972	0.00919189453125	0.97747802734375	635	0.417940966796875	130.196806391643	0.908538818359375	1.57823881835937	10 mA
0.97930908203125	73.7783698137275	0.0096710205078125	0.97808837890625	636	0.41900908203125	136.983293311792	0.905555725097656	1.57525572509766	10 mA
0.980377197265625	73.8851818134578	0.0097381591796875	0.97930908203125	637	0.420077197265625	137.934266001239	0.906272888183594	1.57597288818359	10 mA
0.9814453125	73.9919938131882	0.00975341796875	0.98052978515625	638	0.4211453125	138.150396157932	0.907379150390625	1.57707915039062	10 mA
0.982513427734375	74.0988058129185	0.009857177734375	0.98114013671875	639	0.422213427734375	139.620081223442	0.907211303710938	1.57691130371094	10 mA
0.98358154296875	74.2056178126488	0.0100433349609375	0.982666015625	640	0.42328154296875	142.256869135092	0.907341003417969	1.57704100341797	10 mA
0.984649658203125	74.3124298123792	0.0100982666015625	0.98419189453125	641	0.424349658203125	143.034937699186	0.908454895019531	1.57815489501953	10 mA
0.9857177734375	74.4192418121095	0.01007080078125	0.98480224609375	642	0.4254177734375	142.645903417139	0.909271240234375	1.57897124023437	10 mA
0.986785888671875	74.5260538118398	0.01011962890625	0.98602294921875	643	0.426485888671875	143.337519918555	0.910125732421875	1.57982573242187	10 mA
0.98785400390625	74.6328658115701	0.0101409912109375	0.9869384765625	644	0.42755400390625	143.640102137925	0.910881042480469	1.58058104248047	10 mA
0.988922119140625	74.7396778113005	0.0102752685546875	0.98785400390625	645	0.428622119140625	145.54204751682	0.910789489746094	1.58048948974609	10 mA
0.989990234375	74.8464898110308	0.010394287109375	0.98876953125	646	0.429690234375	147.227862739023	0.910812377929688	1.58051237792969	10 mA
0.991058349609375	74.9533018107611	0.0103729248046875	0.98968505859375	647	0.430758349609375	146.925280519653	0.911888122558594	1.58158812255859	10 mA
0.99212646484375	75.0601138104914	0.01044921875	0.9912109375	648	0.43182646484375	148.005931303116	0.912841796875	1.582541796875	10 mA
0.993194580078125	75.1669258102218	0.010498046875	0.99212646484375	649	0.432894580078125	148.697547804533	0.91339111328125	1.58309111328125	10 mA
0.9942626953125	75.2737378099521	0.0105224609375	0.99334716796875	650	0.4339626953125	149.043356055241	0.9144287109375	1.5841287109375	10 mA
0.995330810546875	75.3805498096824	0.010614013671875	0.99456787109375	651	0.435030810546875	150.340136995397	0.914962768554688	1.58466276855469	10 mA
0.99639892578125	75.4873618094127	0.010601806640625	0.9954833984375	652	0.43609892578125	150.167232870043	0.915969848632813	1.58566984863281	10 mA
0.997467041015625	75.5941738091431	0.010699462890625	0.99609375	653	0.437167041015625	151.550465872875	0.915847778320313	1.58554777832031	10 mA
0.99853515625	75.7009858088734	0.0107177734375	0.997314453125	654	0.43823515625	151.809822060907	0.91693115234375	1.58663115234375	10 mA
0.999603271484375	75.8077978086037	0.0107666015625	0.99853515625	655	0.439303271484375	152.501438562323	0.91778564453125	1.58748564453125	10 mA
1.00067138671875	75.914609808334	0.010797119140625	0.99945068359375	656	0.44037138671875	152.933698875708	0.918472290039063	1.58817229003906	10 mA
1.00173950195313	76.0214218080644	0.01090087890625	1.0009765625	657	0.441439501953125	154.403383941218	0.919219970703125	1.58891997070312	10 mA
1.0028076171875	76.1282338077947	0.0110260009765625	1.00189208984375	658	0.4425076171875	156.175651226098	0.919197082519531	1.58889708251953	10 mA
1.00387573242188	76.235045807525	0.011041259765625	1.0028076171875	659	0.443575732421875	156.39178138279	0.919998168945313	1.58969816894531	10 mA
1.00494384765625	76.3418578072553	0.0110595703125	1.0040283203125	660	0.44464384765625	156.651137570822	0.92108154296875	1.59078154296875	10 mA
1.00601196289063	76.4486698069857	0.0110595703125	1.004638671875	661	0.445711962890625	156.651137570822	0.92169189453125	1.59139189453125	10 mA
1.007080078125	76.555481806716	0.011236572265625	1.00616455078125	662	0.446780078125	159.158247388456	0.921890258789063	1.59159025878906	10 mA
1.00814819335938	76.6622938064463	0.01126708984375	1.00677490234375	663	0.447848193359375	159.590507701841	0.922271728515625	1.59197172851562	10 mA
1.00921630859375	76.7691058061766	0.0114288330078125	1.00860595703125	664	0.44891630859375	161.881487362783	0.922889709472656	1.59258970947266	10 mA
1.01028442382813	76.875917805907	0.0115020751953125	1.00921630859375	665	0.449984423828125	162.918912114908	0.922950744628906	1.59265074462891	10 mA
1.0113525390625	76.9827298056373	0.0115447998046875	1.0107421875	666	0.4510525390625	163.524076553647	0.924156188964844	1.59385618896484	10 mA
1.01242065429688	77.0895418053676	0.0115753173828125	1.011962890625	667	0.452120654296875	163.956336867033	0.925148010253906	1.59484801025391	10 mA
1.01348876953125	77.1963538050979	0.011590576171875	1.01226806640625	668	0.45318876953125	164.172467023725	0.925338745117188	1.59503874511719	10 mA
1.01455688476563	77.3031658048283	0.0116180419921875	1.0137939453125	669	0.454256884765625	164.561501305772	0.926658630371094	1.59635863037109	10 mA
1.015625	77.4099778045586	0.0123382568359375	1.01409912109375	670	0.455325	174.762844701664	0.921562194824219	1.59126219482422	10 mA
1.01669311523438	77.5167898042889	0.0125701904296875	1.015625	671	0.456393115234375	178.048023083392	0.921348571777344	1.59104857177734	10 mA
1.01776123046875	77.6236018040192	0.012628173828125	1.0162353515625	672	0.45746123046875	178.869317678824	0.921524047851563	1.59122404785156	10 mA
1.01882934570313	77.7304138037496	0.0125579833984375	1.0174560546875	673	0.458529345703125	177.875118958038	0.923271179199219	1.59297117919922	10 mA
1.0198974609375	77.8372258034799	0.01270751953125	1.019287109375	674	0.4595974609375	179.993194493626	0.923980712890625	1.59368071289062	10 mA
1.02096557617188	77.9440378032102	0.012762451171875	1.02020263671875	675	0.460665576171875	180.77126305772	0.924484252929688	1.59418425292969	10 mA
1.02203369140625	78.0508498029405	0.0128265380859375	1.02142333984375	676	0.46173369140625	181.679009715829	0.925224304199219	1.59492430419922	10 mA
1.02310180664063	78.1576618026709	0.012750244140625	1.021728515625	677	0.462801806640625	180.598358932365	0.926101684570313	1.59580168457031	10 mA
1.024169921875	78.2644738024012	0.0128692626953125	1.0235595703125	678	0.463869921875	182.284174154568	0.927040100097656	1.59674010009766	10 mA
1.02523803710938	78.3712858021315	0.01319580078125	1.024169921875	679	0.464938037109375	186.90935950779	0.925201416015625	1.59490141601562	10 mA
1.02630615234375	78.4780978018618	0.0132293701171875	1.025390625	680	0.46600615234375	187.384845852514	0.926170349121094	1.59587034912109	10 mA
1.02737426757813	78.5849098015922	0.0131866455078125	1.026611328125	681	0.467074267578125	186.779681413775	0.927711486816406	1.59741148681641	10 mA
1.0284423828125	78.6917218013225	0.0131683349609375	1.02783203125	682	0.4681423828125	186.520325225744	0.929069519042969	1.59876951904297	10 mA
1.02951049804688	78.7985338010528	0.01326904296875	1.029052734375	683	0.469210498046875	187.946784259915	0.929534912109375	1.59923491210937	10 mA
1.03057861328125	78.9053458007832	0.013262939453125	1.02996826171875	684	0.47027861328125	187.860332197238	0.930496215820313	1.60019621582031	10 mA
1.03164672851563	79.0121578005135	0.013616943359375	1.03118896484375	685	0.471346728515625	192.874551832507	0.929061889648438	1.59876188964844	10 mA
1.03271484375	79.1189698002438	0.0136383056640625	1.03179931640625	686	0.47241484375	193.177134051877	0.929512023925781	1.59921202392578	10 mA
1.03378295898438	79.2257817999741	0.013525390625	1.03271484375	687	0.473482958984375	191.577770892351	0.9312744140625	1.6009744140625	10 mA
1.03485107421875	79.3325937997045	0.013629150390625	1.03363037109375	688	0.47455107421875	193.047455957861	0.931411743164063	1.60111174316406	10 mA
1.03591918945313	79.4394057994348	0.013641357421875	1.0345458984375	689	0.475619189453125	193.220360083215	0.932235717773438	1.60193571777344	10 mA
1.0369873046875	79.5462177991651	0.0137603759765625	1.03515625	690	0.4766873046875	194.906175305418	0.931953430175781	1.60165343017578	10 mA
1.03805541992188	79.6530297988954	0.013726806640625	1.0369873046875	691	0.477755419921875	194.430688960694	0.934036254882813	1.60373625488281	10 mA
1.03912353515625	79.7598417986258	0.013800048828125	1.03790283203125	692	0.47882353515625	195.468113712819	0.934402465820313	1.60410246582031	10 mA
1.04019165039063	79.8666537983561	0.0139739990234375	1.038818359375	693	0.479891650390625	197.931997499115	0.934013366699219	1.60371336669922	10 mA
1.041259765625	79.9734657980864	0.0139617919921875	1.04034423828125	694	0.480959765625	197.759093373761	0.935630798339844	1.60533079833984	10 mA
1.04232788085938	80.0802777978167	0.0139068603515625	1.04156494140625	695	0.482027880859375	196.981024809667	0.937263488769531	1.60696348876953	10 mA
1.04339599609375	80.1870897975471	0.01395263671875	1.0418701171875	696	0.48309599609375	197.629415279745	0.937225341796875	1.60692534179687	10 mA
1.04446411132813	80.2939017972774	0.0140533447265625	1.043701171875	697	0.484164111328125	199.055874313916	0.938301086425781	1.60800108642578	10 mA
1.0455322265625	80.4007137970077	0.014166259765625	1.04400634765625	698	0.4852322265625	200.655237473442	0.937759399414063	1.60745939941406	10 mA
1.04660034179688	80.507525796738	0.0142364501953125	1.04522705078125	699	0.486300341796875	201.649436194228	0.938453674316406	1.60815367431641	10 mA
1.04766845703125	80.6143377964684	0.0143707275390625	1.0467529296875	700	0.48736845703125	203.551381573123	0.938972473144531	1.60867247314453	10 mA
1.04873657226563	80.7211497961987	0.014300537109375	1.04766845703125	701	0.488436572265625	202.557182852337	0.940414428710938	1.61011442871094	10 mA
1.0498046875	80.827961795929	0.0142913818359375	1.04888916015625	702	0.4895046875	202.427504758322	0.941703796386719	1.61140379638672	10 mA
1.05087280273438	80.9347737956593	0.0142303466796875	1.05010986328125	703	0.490572802734375	201.562984131551	0.943382263183594	1.61308226318359	10 mA
