# Supplementary material for: Introducing Brønsted acid sites to accelerate the bridging-oxygen-assisted deprotonation in acidic water oxidation
Source: Nat Commun. 2022 Aug 18;13:4871. doi: 10.1038/s41467-022-32581-w (PMC9388623; doi:10.1038/s41467-022-32581-w)
Supplement: Supplementary file 4 — Source Data [file 41467_2022_32581_MOESM4_ESM.zip › Ru3W1Ox/Ru3W1Ox LSV RDE No (2).txt]

Potential applied (V)	Time (s)	WE(1).Current (A)	WE(1).Potential (V)	Index	Overpotential (V vs. RHE)	Current density (mA cm^-2)	Corrected potential (V)	E-iR (V vs. RHE)	Current range
0.301055908203125	6.73041298300734	4.400634765625E-06	0.30169677734375	1	-0.259244091796875	0.0623319371901558	0.301663772583008	0.971363772583008	100 µA
0.3021240234375	6.94403598246799	4.608154296875E-06	0.302825927734375	2	-0.2581759765625	0.0652713073211756	0.302791366577148	0.972491366577148	100 µA
0.303192138671875	7.15765898192865	3.790283203125E-06	0.3038330078125	3	-0.257107861328125	0.0536867309224504	0.303804580688477	0.973504580688477	100 µA
0.30426025390625	7.3712819813893	2.35595703125E-06	0.304931640625	4	-0.25603974609375	0.0333704961933428	0.304913970947266	0.974613970947266	100 µA
0.305328369140625	7.58490498084996	1.8951416015625E-06	0.30596923828125	5	-0.254971630859375	0.0268433654612252	0.305955024719238	0.975655024719238	100 µA
0.306396484375	7.79852798031061	2.5421142578125E-06	0.307098388671875	6	-0.253903515625	0.0360072841049929	0.307079322814941	0.976779322814941	100 µA
0.307464599609375	8.01215097977126	3.692626953125E-06	0.308197021484375	7	-0.252835400390625	0.0523034979196176	0.308169326782227	0.977869326782226	100 µA
0.30853271484375	8.22577397923192	4.5745849609375E-06	0.30926513671875	8	-0.25176728515625	0.0647958209764519	0.309230827331543	0.978930827331543	100 µA
0.309600830078125	8.43939697869257	3.973388671875E-06	0.310211181640625	9	-0.250699169921875	0.056280292802762	0.310181381225586	0.979881381225586	100 µA
0.3106689453125	8.65301997815322	2.691650390625E-06	0.311309814453125	10	-0.2496310546875	0.0381253596405807	0.311289627075195	0.980989627075195	100 µA
0.311737060546875	8.86664297761388	1.7333984375E-06	0.312408447265625	11	-0.248562939453125	0.0245523858002833	0.312395446777344	0.982095446777344	100 µA
0.31280517578125	9.08026597707453	1.8646240234375E-06	0.313446044921875	12	-0.24749482421875	0.0264111051478399	0.313432060241699	0.983132060241699	100 µA
0.313873291015625	9.29388897653519	2.7862548828125E-06	0.314605712890625	13	-0.246426708984375	0.0394653666120751	0.314584815979004	0.984284815979004	100 µA
0.31494140625	9.50751197599584	4.083251953125E-06	0.315643310546875	14	-0.24535859375	0.057836429930949	0.315612686157227	0.985312686157227	100 µA
0.316009521484375	9.72113497545649	4.21142578125E-06	0.316680908203125	15	-0.244290478515625	0.0596519232471671	0.316649322509766	0.986349322509766	100 µA
0.31707763671875	9.93475797491715	3.070068359375E-06	0.31787109375	16	-0.24322236328125	0.0434853875265581	0.317848068237305	0.987548068237305	100 µA
0.318145751953125	10.1483809743778	1.776123046875E-06	0.31884765625	17	-0.242154248046875	0.0251575502390227	0.318834335327148	0.988534335327148	100 µA
0.3192138671875	10.3620039738385	1.5240478515625E-06	0.3199462890625	18	-0.2410861328125	0.0215870800504603	0.319934858703613	0.989634858703613	100 µA
0.320281982421875	10.5756269732991	2.2369384765625E-06	0.320953369140625	19	-0.240018017578125	0.0316846809711402	0.320936592102051	0.990636592102051	100 µA
0.32135009765625	10.7892499727598	3.564453125E-06	0.322052001953125	20	-0.23894990234375	0.0504880046033994	0.322025268554687	0.991725268554687	100 µA
0.322418212890625	11.0028729722204	4.1595458984375E-06	0.32305908203125	21	-0.237881787109375	0.0589170807144122	0.323027885437012	0.992727885437012	100 µA
0.323486328125	11.2164959716811	3.6376953125E-06	0.32415771484375	22	-0.236813671875	0.0515254293555241	0.324130432128906	0.993830432128906	100 µA
0.324554443359375	11.4301189711417	2.2003173828125E-06	0.32525634765625	23	-0.235745556640625	0.0311659685950779	0.325239845275879	0.994939845275879	100 µA
0.32562255859375	11.6437419706024	1.3763427734375E-06	0.32635498046875	24	-0.23467744140625	0.0194949401336756	0.326344657897949	0.996044657897949	100 µA
0.326690673828125	11.857364970063	1.66015625E-06	0.327423095703125	25	-0.233609326171875	0.0235149610481586	0.32741064453125	0.99711064453125	100 µA
0.3277587890625	12.0709879695237	2.972412109375E-06	0.3284912109375	26	-0.2325412109375	0.0421021545237252	0.32846891784668	0.99816891784668	100 µA
0.328826904296875	12.2846109689843	3.7811279296875E-06	0.32965087890625	27	-0.231473095703125	0.0535570528284348	0.329622520446777	0.999322520446777	100 µA
0.32989501953125	12.498233968445	3.802490234375E-06	0.330596923828125	28	-0.23040498046875	0.0538596350478045	0.330568405151367	1.00026840515137	100 µA
0.330963134765625	12.7118569679056	2.7069091796875E-06	0.331787109375	29	-0.229336865234375	0.0383414897972734	0.331766807556152	1.00146680755615	100 µA
0.33203125	12.9254799673663	1.3824462890625E-06	0.33270263671875	30	-0.22826875	0.0195813921963527	0.332692268371582	1.00239226837158	100 µA
0.333099365234375	13.139102966827	1.42303466796875E-06	0.333831787109375	31	-0.227200634765625	0.0201562984131551	0.333821114349365	1.00352111434937	100 µA
0.33416748046875	13.3527259662876	2.1697998046875E-06	0.334808349609375	32	-0.22613251953125	0.0307337082816926	0.33479207611084	1.00449207611084	100 µA
0.335235595703125	13.5663489657483	3.3660888671875E-06	0.3359375	33	-0.225064404296875	0.0476783125663952	0.335912254333496	1.0056122543335	100 µA
0.3363037109375	13.7799719652089	4.071044921875E-06	0.3370361328125	34	-0.2239962890625	0.0576635258055949	0.337005599975586	1.00670559997559	100 µA
0.337371826171875	13.9935949646696	3.1280517578125E-06	0.338165283203125	35	-0.222928173828125	0.0443066821219901	0.338141822814941	1.00784182281494	100 µA
0.33843994140625	14.2072179641302	1.79443359375E-06	0.339141845703125	36	-0.22186005859375	0.0254169064270538	0.339128387451172	1.00882838745117	100 µA
0.339508056640625	14.4208409635909	1.10198974609375E-06	0.340057373046875	37	-0.220791943359375	0.0156089199163421	0.340049108123779	1.00974910812378	100 µA
0.340576171875	14.6344639630515	1.7364501953125E-06	0.341278076171875	38	-0.219723828125	0.0245956118316218	0.34126505279541	1.01096505279541	100 µA
0.341644287109375	14.8480869625122	2.752685546875E-06	0.342315673828125	39	-0.218655712890625	0.0389898802673513	0.342295028686523	1.01199502868652	100 µA
0.34271240234375	15.0617099619728	3.729248046875E-06	0.343475341796875	40	-0.21758759765625	0.0528222102956799	0.343447372436523	1.01314737243652	100 µA
0.343780517578125	15.2753329614335	3.656005859375E-06	0.344482421875	41	-0.216519482421875	0.0517847855435552	0.344455001831055	1.01415500183105	100 µA
0.3448486328125	15.4889559608941	2.52685546875E-06	0.345489501953125	42	-0.2154513671875	0.0357911539483003	0.345470550537109	1.01517055053711	100 µA
0.345916748046875	15.7025789603548	1.1419677734375E-06	0.34661865234375	43	-0.214383251953125	0.0161751809268768	0.346610087585449	1.01631008758545	100 µA
0.34698486328125	15.9162019598155	1.25396728515625E-06	0.347686767578125	44	-0.21331513671875	0.0177615762770007	0.347677362823486	1.01737736282349	100 µA
0.348052978515625	16.1298249592761	2.435302734375E-06	0.34869384765625	45	-0.212247021484375	0.0344943730081445	0.348675582885742	1.01837558288574	100 µA
0.34912109375	16.3434479587368	3.314208984375E-06	0.349884033203125	46	-0.21117890625	0.0469434700336402	0.349859176635742	1.01955917663574	100 µA
0.350189208984375	16.5570709581974	3.7689208984375E-06	0.350830078125	47	-0.210110791015625	0.0533841487030807	0.350801811218262	1.02050181121826	100 µA
0.35125732421875	16.7706939576581	2.9388427734375E-06	0.352142333984375	48	-0.20904267578125	0.0416266681790014	0.352120292663574	1.02182029266357	100 µA
0.352325439453125	16.9843169571187	1.6448974609375E-06	0.35296630859375	49	-0.207974560546875	0.023298830891466	0.352953971862793	1.02265397186279	100 µA
0.3533935546875	17.1979399565794	9.35974121093749E-07	0.35400390625	50	-0.2069064453125	0.0132574238115262	0.353996886444092	1.02369688644409	100 µA
0.354461669921875	17.41156295604	1.7730712890625E-06	0.35516357421875	51	-0.205838330078125	0.0251143242076841	0.355150276184082	1.02485027618408	100 µA
0.35552978515625	17.6251859555007	2.899169921875E-06	0.356231689453125	52	-0.20477021484375	0.0410647297716006	0.356209945678711	1.02590994567871	100 µA
0.356597900390625	17.8388089549613	3.790283203125E-06	0.3572998046875	53	-0.203702099609375	0.0536867309224504	0.357271377563477	1.02697137756348	100 µA
0.357666015625	18.052431954422	3.350830078125E-06	0.358306884765625	54	-0.202633984375	0.0474621824097026	0.358281753540039	1.02798175354004	100 µA
0.358734130859375	18.2660549538826	2.0782470703125E-06	0.359344482421875	55	-0.201565869140625	0.0294369273415368	0.359328895568848	1.02902889556885	100 µA
0.35980224609375	18.4796779533433	1.046142578125E-06	0.360504150390625	56	-0.20049775390625	0.014817883542847	0.360496304321289	1.03019630432129	100 µA
0.360870361328125	18.693300952804	1.1749267578125E-06	0.36151123046875	57	-0.199429638671875	0.0166420220653329	0.361502418518066	1.03120241851807	100 µA
0.3619384765625	18.9069239522646	2.5177001953125E-06	0.362640380859375	58	-0.1983615234375	0.0356614758542847	0.36262149810791	1.03232149810791	100 µA
0.363006591796875	19.1205469517253	3.5675048828125E-06	0.363555908203125	59	-0.197293408203125	0.050531230634738	0.363529151916504	1.0332291519165	100 µA
0.36407470703125	19.3341699511859	3.5980224609375E-06	0.364776611328125	60	-0.19622529296875	0.0509634909481232	0.364749626159668	1.03444962615967	100 µA
0.365142822265625	19.5477929506466	2.5970458984375E-06	0.36578369140625	61	-0.195157177734375	0.0367853526690864	0.365764213562012	1.03546421356201	100 µA
0.3662109375	19.7614159501072	1.30126953125E-06	0.366790771484375	62	-0.1940890625	0.0184315797627479	0.366781011962891	1.03648101196289	100 µA
0.367279052734375	19.9750389495679	9.857177734375E-07	0.367950439453125	63	-0.193020947265625	0.0139620081223442	0.367943046569824	1.03764304656982	100 µA
0.36834716796875	20.1886619490285	1.947021484375E-06	0.3690185546875	64	-0.19195283203125	0.0275782079939802	0.369003952026367	1.03870395202637	100 µA
0.369415283203125	20.4022849484892	3.125E-06	0.370025634765625	65	-0.190884716796875	0.0442634560906516	0.370002197265625	1.03970219726562	100 µA
0.3704833984375	20.6159079479498	3.741455078125E-06	0.3712158203125	66	-0.1898166015625	0.052995114421034	0.371187759399414	1.04088775939941	100 µA
0.371551513671875	20.8295309474105	3.1005859375E-06	0.372222900390625	67	-0.188748486328125	0.0439176478399433	0.372199645996094	1.04189964599609	100 µA
0.37261962890625	21.0431539468711	1.8341064453125E-06	0.373260498046875	68	-0.18768037109375	0.0259788448344547	0.373246742248535	1.04294674224854	100 µA
0.373687744140625	21.2567769463318	8.36181640625E-07	0.374420166015625	69	-0.186612255859375	0.0118439325867564	0.37441389465332	1.04411389465332	100 µA
0.374755859375	21.4703999457925	1.3458251953125E-06	0.375457763671875	70	-0.185544140625	0.0190626798202904	0.37544766998291	1.04514766998291	100 µA
0.375823974609375	21.6840229452531	2.5054931640625E-06	0.376495361328125	71	-0.184476025390625	0.0354885717289306	0.376476570129395	1.04617657012939	100 µA
0.37689208984375	21.8976459447138	3.50341796875E-06	0.37762451171875	72	-0.18340791015625	0.0496234839766289	0.377598236083984	1.04729823608398	100 µA
0.377960205078125	22.1112689441744	3.533935546875E-06	0.37860107421875	73	-0.182339794921875	0.0500557442900142	0.378574569702148	1.04827456970215	100 µA
0.3790283203125	22.3248919436351	2.484130859375E-06	0.379669189453125	74	-0.1812716796875	0.0351859895095609	0.37965055847168	1.04935055847168	100 µA
0.380096435546875	22.5385149430957	1.10382080078125E-06	0.3807373046875	75	-0.180203564453125	0.0156348555351452	0.380729026031494	1.05042902603149	100 µA
0.38116455078125	22.7521379425564	9.5550537109375E-07	0.381805419921875	76	-0.17913544921875	0.0135340704120928	0.381798253631592	1.05149825363159	100 µA
0.382232666015625	22.965760942017	2.08740234375E-06	0.38287353515625	77	-0.178067333984375	0.0295666054355524	0.382857879638672	1.05255787963867	100 µA
0.38330078125	23.1793839414777	3.2562255859375E-06	0.3839111328125	78	-0.17699921875	0.0461221754382082	0.383886711120605	1.05358671112061	100 µA
0.384368896484375	23.3930069409383	3.55224609375E-06	0.385009765625	79	-0.175931103515625	0.0503151004780453	0.384983123779297	1.0546831237793	100 µA
0.38543701171875	23.606629940399	2.880859375E-06	0.38616943359375	80	-0.17486298828125	0.0408053735835694	0.386147827148437	1.05584782714844	100 µA
0.386505126953125	23.8202529398596	1.68670654296875E-06	0.387176513671875	81	-0.173794873046875	0.0238910275208038	0.387163863372803	1.0568638633728	100 µA
0.3875732421875	24.0338759393203	1.0205078125E-06	0.388336181640625	82	-0.1727267578125	0.0144547848796034	0.388328527832031	1.05802852783203	100 µA
0.388641357421875	24.247498938781	1.446533203125E-06	0.38934326171875	83	-0.171658642578125	0.0204891388544618	0.389332412719727	1.05903241271973	100 µA
0.38970947265625	24.4611219382416	2.7923583984375E-06	0.390380859375	84	-0.17059052734375	0.0395518186747521	0.390359916687012	1.06005991668701	100 µA
0.390777587890625	24.6747449377023	3.6651611328125E-06	0.391448974609375	85	-0.169522412109375	0.0519144636375708	0.391421485900879	1.06112148590088	100 µA
0.391845703125	24.8883679371629	3.3111572265625E-06	0.39251708984375	86	-0.168454296875	0.0469002440023017	0.392492256164551	1.06219225616455	100 µA
0.392913818359375	25.1019909366236	2.1697998046875E-06	0.393585205078125	87	-0.167386181640625	0.0307337082816926	0.39356893157959	1.06326893157959	100 µA
0.39398193359375	25.3156139360842	1.1737060546875E-06	0.39471435546875	88	-0.16631806640625	0.0166247316527974	0.39470555267334	1.06440555267334	100 µA
0.395050048828125	25.5292369355449	1.03759765625E-06	0.395782470703125	89	-0.165249951171875	0.0146968506550992	0.395774688720703	1.0654746887207	100 µA
0.3961181640625	25.7428599350055	2.276611328125E-06	0.396820068359375	90	-0.1641818359375	0.0322466193785411	0.396802993774414	1.06650299377441	100 µA
0.397186279296875	25.9564829344662	3.497314453125E-06	0.397857666015625	91	-0.163113720703125	0.0495370319139518	0.397831436157227	1.06753143615723	100 µA
0.39825439453125	26.1701059339268	3.52783203125E-06	0.39886474609375	92	-0.16204560546875	0.0499692922273371	0.398838287353516	1.06853828735352	100 µA
0.399322509765625	26.3837289333875	2.62451171875E-06	0.39996337890625	93	-0.160977490234375	0.0371743869511331	0.399943695068359	1.06964369506836	100 µA
0.400390625	26.5973519328481	1.3836669921875E-06	0.401092529296875	94	-0.159909375	0.0195986826088881	0.401082151794434	1.07078215179443	100 µA
0.401458740234375	26.8109749323088	9.2010498046875E-07	0.402191162109375	95	-0.158841259765625	0.0130326484485659	0.402184261322022	1.07188426132202	100 µA
0.40252685546875	27.0245979317694	1.5350341796875E-06	0.403228759765625	96	-0.15777314453125	0.021742693763279	0.403217247009277	1.07291724700928	100 µA
0.403594970703125	27.2382209312301	3.08837890625E-06	0.40435791015625	97	-0.156705029296875	0.0437447437145892	0.404334747314453	1.07403474731445	100 µA
0.4046630859375	27.4518439306908	3.7872314453125E-06	0.405364990234375	98	-0.1556369140625	0.0536435048911119	0.405336585998535	1.07503658599854	100 µA
0.405731201171875	27.6654669301514	3.1829833984375E-06	0.40631103515625	99	-0.154568798828125	0.0450847506860836	0.406287162780762	1.07598716278076	100 µA
0.40679931640625	27.8790899296121	1.9317626953125E-06	0.40753173828125	100	-0.15350068359375	0.0273620778372875	0.407517250061035	1.07721725006104	100 µA
0.407867431640625	28.0927129290727	9.94873046875E-07	0.4085693359375	101	-0.152432568359375	0.0140916862163598	0.408561874389648	1.07826187438965	100 µA
0.408935546875	28.3063359285334	1.104736328125E-06	0.40966796875	102	-0.151364453125	0.0156478233445467	0.409659683227539	1.07935968322754	100 µA
0.410003662109375	28.519958927994	2.4139404296875E-06	0.410736083984375	103	-0.150296337890625	0.0341917907887748	0.410717979431152	1.08041797943115	100 µA
0.41107177734375	28.7335819274547	3.466796875E-06	0.411865234375	104	-0.14922822265625	0.0491047716005666	0.411839233398437	1.08153923339844	100 µA
0.412139892578125	28.9472049269153	3.509521484375E-06	0.412811279296875	105	-0.148160107421875	0.049709936039306	0.412784957885742	1.08248495788574	100 µA
0.4132080078125	29.160827926376	2.52685546875E-06	0.4139404296875	106	-0.1470919921875	0.0357911539483003	0.413921478271484	1.08362147827148	100 µA
0.414276123046875	29.3744509258366	1.20330810546875E-06	0.41497802734375	107	-0.146023876953125	0.0170440241567812	0.414969002532959	1.08466900253296	100 µA
0.41534423828125	29.5880739252973	1.01593017578125E-06	0.415985107421875	108	-0.14495576171875	0.0143899458325956	0.415977487945557	1.08567748794556	100 µA
0.416412353515625	29.8016969247579	1.7181396484375E-06	0.417022705078125	109	-0.143887646484375	0.0243362556435907	0.417009819030762	1.08670981903076	100 µA
0.41748046875	30.0153199242186	3.106689453125E-06	0.418243408203125	110	-0.14281953125	0.0440040999026204	0.418220108032227	1.08792010803223	100 µA
0.418548583984375	30.2289429236793	3.6865234375E-06	0.419158935546875	111	-0.141751416015625	0.0522170458569405	0.419131286621094	1.08883128662109	100 µA
0.41961669921875	30.4425659231399	3.0670166015625E-06	0.420257568359375	112	-0.14068330078125	0.0434421614952195	0.420234565734863	1.08993456573486	100 µA
0.420684814453125	30.6561889226006	1.8310546875E-06	0.42132568359375	113	-0.139615185546875	0.0259356188031162	0.421311950683594	1.09101195068359	100 µA
0.4217529296875	30.8698119220612	9.28649902343751E-07	0.422454833984375	114	-0.1385470703125	0.0131536813363137	0.422447869110107	1.09214786911011	100 µA
0.422821044921875	31.0834349215219	1.318359375E-06	0.423492431640625	115	-0.137478955078125	0.0186736455382436	0.423482543945312	1.09318254394531	100 µA
0.42388916015625	31.2970579209825	2.587890625E-06	0.424560546875	116	-0.13641083984375	0.0366556745750708	0.424541137695312	1.09424113769531	100 µA
0.424957275390625	31.5106809204432	3.6163330078125E-06	0.4256591796875	117	-0.135342724609375	0.0512228471361544	0.425632057189941	1.09533205718994	100 µA
0.426025390625	31.7243039199038	3.546142578125E-06	0.426788330078125	118	-0.134274609375	0.0502286484153683	0.426761734008789	1.09646173400879	100 µA
0.427093505859375	31.9379269193645	2.252197265625E-06	0.427764892578125	119	-0.133206494140625	0.0319008111278329	0.427748001098633	1.09744800109863	100 µA
0.42816162109375	32.1515499188251	1.30615234375E-06	0.428863525390625	120	-0.13213837890625	0.0185007414128895	0.428853729248047	1.09855372924805	100 µA
0.429229736328125	32.3651729182858	1.1199951171875E-06	0.42987060546875	121	-0.131070263671875	0.0158639535012394	0.429862205505371	1.09956220550537	100 µA
0.4302978515625	32.5787959177464	2.020263671875E-06	0.4310302734375	122	-0.1300021484375	0.0286156327461048	0.431015121459961	1.10071512145996	100 µA
0.431365966796875	32.7924189172071	3.369140625E-06	0.431915283203125	123	-0.128934033203125	0.0477215385977337	0.431890014648438	1.10159001464844	100 µA
0.43243408203125	33.0060419166678	3.8116455078125E-06	0.43310546875	124	-0.12786591796875	0.0539893131418201	0.433076881408691	1.10277688140869	100 µA
0.433502197265625	33.2196649161284	2.667236328125E-06	0.4342041015625	125	-0.126797802734375	0.0377795513898725	0.434184097290039	1.10388409729004	100 µA
0.4345703125	33.4332879155891	1.629638671875E-06	0.435302734375	126	-0.1257296875	0.0230827007347734	0.435290512084961	1.10499051208496	100 µA
0.435638427734375	33.6469109150497	1.08917236328125E-06	0.436279296875	127	-0.124661572265625	0.0154273705847203	0.436271128082275	1.10597112808228	100 µA
0.43670654296875	33.8605339145104	1.605224609375E-06	0.4373779296875	128	-0.12359345703125	0.0227368924840652	0.43736589050293	1.10706589050293	100 µA
0.437774658203125	34.074156913971	2.7069091796875E-06	0.438385009765625	129	-0.122525341796875	0.0383414897972734	0.438364707946777	1.10806470794678	100 µA
0.4388427734375	34.2877799134317	3.717041015625E-06	0.43951416015625	130	-0.1214572265625	0.0526493061703258	0.439486282348633	1.10918628234863	100 µA
0.439910888671875	34.5014029128923	3.4881591796875E-06	0.4405517578125	131	-0.120389111328125	0.0494073538199363	0.440525596618652	1.11022559661865	100 µA
0.44097900390625	34.715025912353	2.117919921875E-06	0.441741943359375	132	-0.11932099609375	0.0299988657489377	0.441726058959961	1.11142605895996	100 µA
0.442047119140625	34.9286489118136	1.153564453125E-06	0.442779541015625	133	-0.118252880859375	0.0163394398459632	0.442770889282227	1.11247088928223	100 µA
0.443115234375	35.1422719112743	1.20849609375E-06	0.44384765625	134	-0.117184765625	0.0171175084100567	0.443838592529297	1.1135385925293	100 µA
0.444183349609375	35.3558949107349	2.313232421875E-06	0.44488525390625	135	-0.116116650390625	0.0327653317546034	0.444867904663086	1.11456790466309	100 µA
0.44525146484375	35.5695179101956	3.4759521484375E-06	0.4459228515625	136	-0.11504853515625	0.0492344496945822	0.445896781921387	1.11559678192139	100 µA
0.446319580078125	35.7831409096563	3.7139892578125E-06	0.446990966796875	137	-0.113980419921875	0.0526060801389873	0.446963111877441	1.11666311187744	100 µA
0.4473876953125	35.9967639091169	2.7618408203125E-06	0.44805908203125	138	-0.1129123046875	0.0391195583613669	0.448038368225098	1.1177383682251	100 µA
0.448455810546875	36.2103869085776	1.3916015625E-06	0.4490966796875	139	-0.111844189453125	0.0197110702903683	0.449086242675781	1.11878624267578	100 µA
0.44952392578125	36.4240099080382	1.177978515625E-06	0.4501953125	140	-0.11077607421875	0.0166852480966714	0.450186477661133	1.11988647766113	100 µA
0.450592041015625	36.6376329074989	1.8585205078125E-06	0.451324462890625	141	-0.109707958984375	0.0263246530851629	0.451310523986816	1.12101052398682	100 µA
0.45166015625	36.8512559069595	3.0426025390625E-06	0.452484130859375	142	-0.10863984375	0.0430963532445113	0.452461311340332	1.12216131134033	100 µA
0.452728271484375	37.0648789064202	3.8970947265625E-06	0.453460693359375	143	-0.107571728515625	0.0551996420192989	0.453431465148926	1.12313146514893	100 µA
0.45379638671875	37.2785019058808	3.3447265625E-06	0.45452880859375	144	-0.10650361328125	0.0473757303470255	0.454503723144531	1.12420372314453	100 µA
0.454864501953125	37.4921249053415	2.0233154296875E-06	0.455474853515625	145	-0.105435498046875	0.0286588587774433	0.455459678649902	1.1251596786499	100 µA
0.4559326171875	37.7057479048021	1.141357421875E-06	0.45660400390625	146	-0.1043673828125	0.0161665357206091	0.456595443725586	1.12629544372559	100 µA
0.457000732421875	37.9193709042628	1.422119140625E-06	0.457611083984375	147	-0.103299267578125	0.0201433306037535	0.45760041809082	1.12730041809082	100 µA
0.45806884765625	38.1329939037234	2.5604248046875E-06	0.45892333984375	148	-0.10223115234375	0.0362666402930241	0.458904136657715	1.12860413665771	100 µA
0.459136962890625	38.3466169031841	3.69873046875E-06	0.459808349609375	149	-0.101163037109375	0.0523899499822946	0.459780609130859	1.12948060913086	100 µA
0.460205078125	38.5602399026448	3.753662109375E-06	0.460784912109375	150	-0.100094921875	0.0531680185463881	0.460756759643555	1.13045675964355	100 µA
0.461273193359375	38.7738629021054	2.5146484375E-06	0.4620361328125	151	-0.099026806640625	0.0356182498229462	0.462017272949219	1.13171727294922	100 µA
0.46234130859375	38.9874859015661	1.3763427734375E-06	0.463104248046875	152	-0.09795869140625	0.0194949401336756	0.463093925476074	1.13279392547607	100 µA
0.463409423828125	39.2011089010267	1.177978515625E-06	0.4639892578125	153	-0.096890576171875	0.0166852480966714	0.463980422973633	1.13368042297363	100 µA
0.4644775390625	39.4147319004874	1.8524169921875E-06	0.46514892578125	154	-0.0958224609375	0.0262382010224858	0.465135032653809	1.13483503265381	100 µA
0.465545654296875	39.628354899948	3.2012939453125E-06	0.466217041015625	155	-0.094754345703125	0.0453441068741147	0.466193031311035	1.13589303131104	100 µA
0.46661376953125	39.8419778994087	3.89404296875E-06	0.46728515625	156	-0.09368623046875	0.0551564159879604	0.467255950927734	1.13695595092773	100 µA
0.467681884765625	40.0556008988693	3.240966796875E-06	0.468475341796875	157	-0.092618115234375	0.0459060452815156	0.468451034545898	1.1381510345459	100 µA
0.46875	40.26922389833	1.81884765625E-06	0.469512939453125	158	-0.09155	0.025762714677762	0.469499298095703	1.1391992980957	100 µA
0.469818115234375	40.4828468977906	1.18743896484375E-06	0.470550537109375	159	-0.090481884765625	0.0168192487938208	0.470541631317139	1.14024163131714	100 µA
0.47088623046875	40.6964698972513	1.55029296875E-06	0.471527099609375	160	-0.08941376953125	0.0219588239199717	0.471515472412109	1.14121547241211	100 µA
0.471954345703125	40.9100928967119	2.8472900390625E-06	0.472564697265625	161	-0.088345654296875	0.0403298872388456	0.472543342590332	1.14224334259033	100 µA
0.4730224609375	41.1237158961726	3.765869140625E-06	0.4737548828125	162	-0.0872775390625	0.0533409226717422	0.473726638793945	1.14342663879395	100 µA
0.474090576171875	41.3373388956333	3.6407470703125E-06	0.474822998046875	163	-0.086209423828125	0.0515686553868626	0.474795692443848	1.14449569244385	100 µA
0.47515869140625	41.5509618950939	2.52685546875E-06	0.4759521484375	164	-0.08514130859375	0.0357911539483003	0.475933197021484	1.14563319702148	100 µA
0.476226806640625	41.7645848945546	1.3458251953125E-06	0.4769287109375	165	-0.084073193359375	0.0190626798202904	0.476918617248535	1.14661861724854	100 µA
0.477294921875	41.9782078940152	1.17431640625E-06	0.47802734375	166	-0.083005078125	0.0166333768590652	0.478018536376953	1.14771853637695	100 µA
0.478363037109375	42.1918308934759	2.239990234375E-06	0.479034423828125	167	-0.081936962890625	0.0317279070024788	0.479017623901367	1.14871762390137	100 µA
0.47943115234375	42.4054538929365	3.3477783203125E-06	0.48016357421875	168	-0.08086884765625	0.047418956378364	0.480138465881348	1.14983846588135	100 µA
0.480499267578125	42.6190768923972	3.9642333984375E-06	0.481170654296875	169	-0.079800732421875	0.0561506147087465	0.481140922546387	1.15084092254639	100 µA
0.4815673828125	42.8326998918578	3.1646728515625E-06	0.482330322265625	170	-0.0787326171875	0.0448253944980524	0.482306587219238	1.15200658721924	100 µA
0.482635498046875	43.0463228913185	1.6815185546875E-06	0.4833984375	171	-0.077664501953125	0.0238175432675283	0.48338582611084	1.15308582611084	100 µA
0.48370361328125	43.2599458907791	1.03668212890625E-06	0.484405517578125	172	-0.07659638671875	0.0146838828456976	0.484397742462158	1.15409774246216	100 µA
0.484771728515625	43.4735688902398	1.79443359375E-06	0.485321044921875	173	-0.075528271484375	0.0254169064270538	0.485307586669922	1.15500758666992	100 µA
0.48583984375	43.6871918897004	3.0029296875E-06	0.486602783203125	174	-0.07446015625	0.0425344148371105	0.486580261230469	1.15628026123047	100 µA
0.486907958984375	43.9008148891611	3.9306640625E-06	0.487640380859375	175	-0.073392041015625	0.0556751283640227	0.487610900878906	1.15731090087891	100 µA
0.48797607421875	44.1144378886218	3.6651611328125E-06	0.4886474609375	176	-0.07232392578125	0.0519144636375708	0.488619972229004	1.158319972229	100 µA
0.489044189453125	44.3280608880824	2.3468017578125E-06	0.48974609375	177	-0.071255810546875	0.0332408180993272	0.489728492736816	1.15942849273682	100 µA
0.4901123046875	44.5416838875431	1.2127685546875E-06	0.49072265625	178	-0.0701876953125	0.0171780248539306	0.49071356048584	1.16041356048584	100 µA
0.491180419921875	44.7553068870037	1.3153076171875E-06	0.491912841796875	179	-0.069119580078125	0.0186304195069051	0.491902976989746	1.16160297698975	100 µA
0.49224853515625	44.9689298864644	2.4200439453125E-06	0.493011474609375	180	-0.06805146484375	0.0342782428514518	0.492993324279785	1.16269332427979	100 µA
0.493316650390625	45.182552885925	3.5614013671875E-06	0.49395751953125	181	-0.066983349609375	0.0504447785720609	0.493930809020996	1.163630809021	100 µA
0.494384765625	45.3961758853857	3.8909912109375E-06	0.49505615234375	182	-0.065915234375	0.0551131899566218	0.495026969909668	1.16472696990967	100 µA
0.495452880859375	45.6097988848463	3.1005859375E-06	0.49615478515625	183	-0.064847119140625	0.0439176478399433	0.496131530761719	1.16583153076172	100 µA
0.49652099609375	45.823421884307	1.6876220703125E-06	0.497161865234375	184	-0.06377900390625	0.0239039953302054	0.497149208068848	1.16684920806885	100 µA
0.497589111328125	46.0370448837676	1.1199951171875E-06	0.49822998046875	185	-0.062710888671875	0.0158639535012394	0.498221580505371	1.16792158050537	100 µA
0.4986572265625	46.2506678832283	1.9927978515625E-06	0.49932861328125	186	-0.0616427734375	0.0282265984640581	0.499313667297363	1.16901366729736	100 µA
0.499725341796875	46.4642908826889	3.1585693359375E-06	0.500518798828125	187	-0.060574658203125	0.0447389424353754	0.500495109558105	1.17019510955811	100 µA
0.50079345703125	46.6779138821496	3.900146484375E-06	0.501495361328125	188	-0.05950654296875	0.0552428680506374	0.501466110229492	1.17116611022949	100 µA
0.501861572265625	46.8915368816103	3.6712646484375E-06	0.502593994140625	189	-0.058438427734375	0.0520009157002479	0.502566459655762	1.17226645965576	100 µA
0.5029296875	47.1051598810709	2.3712158203125E-06	0.50360107421875	190	-0.0573703125	0.0335866263500354	0.503583290100098	1.1732832901001	100 µA
0.503997802734375	47.3187828805316	1.19415283203125E-06	0.504669189453125	191	-0.056302197265625	0.0169143460627656	0.504660233306885	1.17436023330688	100 µA
0.50506591796875	47.5324058799922	1.434326171875E-06	0.505767822265625	192	-0.05523408203125	0.0203162347291076	0.505757064819336	1.17545706481934	100 µA
0.506134033203125	47.7460288794529	2.764892578125E-06	0.50689697265625	193	-0.054165966796875	0.0391627843927054	0.506876235961914	1.17657623596191	100 µA
0.5072021484375	47.9596518789135	3.7750244140625E-06	0.507965087890625	194	-0.0530978515625	0.0534706007657578	0.50793677520752	1.17763677520752	100 µA
0.508270263671875	48.1732748783742	3.936767578125E-06	0.50897216796875	195	-0.052029736328125	0.0557615804266997	0.508942642211914	1.17864264221191	100 µA
0.50933837890625	48.3868978778348	2.978515625E-06	0.510040283203125	196	-0.05096162109375	0.0421886065864023	0.510017944335938	1.17971794433594	100 µA
0.510406494140625	48.6005208772955	1.6326904296875E-06	0.511138916015625	197	-0.049893505859375	0.0231259267661119	0.511126670837402	1.1808266708374	100 µA
0.511474609375	48.8141438767561	1.3641357421875E-06	0.51214599609375	198	-0.048825390625	0.0193220360083215	0.512135765075684	1.18183576507568	100 µA
0.512542724609375	49.0277668762168	2.3162841796875E-06	0.513214111328125	199	-0.047757275390625	0.0328085577859419	0.513196739196777	1.18289673919678	100 µA
0.51361083984375	49.2413898756774	3.5552978515625E-06	0.514495849609375	200	-0.04668916015625	0.0503583265093839	0.514469184875488	1.18416918487549	100 µA
0.514678955078125	49.4550128751381	4.1015625E-06	0.515472412109375	201	-0.045621044921875	0.0580957861189802	0.515441650390625	1.18514165039062	100 µA
0.5157470703125	49.6686358745987	3.607177734375E-06	0.516357421875	202	-0.0445529296875	0.0510931690421388	0.516330368041992	1.18603036804199	100 µA
0.516815185546875	49.8822588740594	2.276611328125E-06	0.517425537109375	203	-0.043484814453125	0.0322466193785411	0.517408462524414	1.18710846252441	100 µA
0.51788330078125	50.0958818735201	1.2664794921875E-06	0.51861572265625	204	-0.04241669921875	0.0179388030054887	0.518606224060059	1.18830622406006	100 µA
0.518951416015625	50.3095048729807	1.666259765625E-06	0.519622802734375	205	-0.041348583984375	0.0236014131108357	0.519610305786133	1.18931030578613	100 µA
0.52001953125	50.5231278724414	2.923583984375E-06	0.520782470703125	206	-0.04028046875	0.0414105380223088	0.520760543823242	1.19046054382324	100 µA
0.521087646484375	50.736750871902	4.1778564453125E-06	0.521759033203125	207	-0.039212353515625	0.0591764369024433	0.521727699279785	1.19142769927979	100 µA
0.52215576171875	50.9503738713627	3.8787841796875E-06	0.522918701171875	208	-0.03814423828125	0.0549402858312677	0.522889610290527	1.19258961029053	100 µA
0.523223876953125	51.1639968708233	3.021240234375E-06	0.523956298828125	209	-0.037076123046875	0.0427937710251416	0.523933639526367	1.19363363952637	100 µA
0.5242919921875	51.377619870284	1.671142578125E-06	0.52496337890625	210	-0.0360080078125	0.0236705747609773	0.524950845336914	1.19465084533691	100 µA
0.525360107421875	51.5912428697446	1.33148193359375E-06	0.525970458984375	211	-0.034939892578125	0.0188595174729993	0.525960472869873	1.19566047286987	100 µA
0.52642822265625	51.8048658692053	2.4993896484375E-06	0.52716064453125	212	-0.03387177734375	0.0354021196662535	0.527141899108887	1.19684189910889	100 µA
0.527496337890625	52.0184888686659	3.759765625E-06	0.5281982421875	213	-0.032803662109375	0.0532544706090652	0.528170043945313	1.19787004394531	100 µA
0.528564453125	52.2321118681266	4.205322265625E-06	0.52923583984375	214	-0.031735546875	0.0595654711844901	0.529204299926758	1.19890429992676	100 µA
0.529632568359375	52.4457348675872	3.521728515625E-06	0.5303955078125	215	-0.030667431640625	0.0498828401646601	0.530369094848633	1.20006909484863	100 µA
0.53070068359375	52.6593578670479	2.3529052734375E-06	0.53125	216	-0.02959931640625	0.0333272701620043	0.531232353210449	1.20093235321045	100 µA
0.531768798828125	52.8729808665086	1.47705078125E-06	0.53240966796875	217	-0.028531201171875	0.020921399167847	0.532398590087891	1.20209859008789	100 µA
0.5328369140625	53.0866038659692	1.8951416015625E-06	0.533599853515625	218	-0.0274630859375	0.0268433654612252	0.533585639953613	1.20328563995361	100 µA
0.533905029296875	53.3002268654299	3.3935546875E-06	0.534637451171875	219	-0.026394970703125	0.0480673468484419	0.534611999511719	1.20431199951172	100 µA
0.53497314453125	53.5138498648905	4.156494140625E-06	0.535614013671875	220	-0.02532685546875	0.0588738546830737	0.53558283996582	1.20528283996582	100 µA
0.536041259765625	53.7274728643512	4.00390625E-06	0.536773681640625	221	-0.024258740234375	0.0567125531161473	0.53674365234375	1.20644365234375	100 µA
0.537109375	53.9410958638118	2.9083251953125E-06	0.537841796875	222	-0.023190625	0.0411944078656162	0.537819984436035	1.20751998443604	100 µA
0.538177490234375	54.1547188632725	1.7303466796875E-06	0.538818359375	223	-0.022122509765625	0.0245091597689448	0.538805381774902	1.2085053817749	100 µA
0.53924560546875	54.3683418627331	1.61285400390625E-06	0.539947509765625	224	-0.02105439453125	0.0228449575624115	0.539935413360596	1.2096354133606	100 µA
0.540313720703125	54.5819648621938	2.81982421875E-06	0.541015625	225	-0.019986279296875	0.0399408529567989	0.540994476318359	1.21069447631836	100 µA
0.5413818359375	54.7955878616544	4.0313720703125E-06	0.542083740234375	226	-0.0189181640625	0.057101587398194	0.542053504943848	1.21175350494385	100 µA
0.542449951171875	55.0092108611151	4.5013427734375E-06	0.543182373046875	227	-0.017850048828125	0.0637583962243272	0.543148612976074	1.21284861297607	100 µA
0.54351806640625	55.2228338605757	3.3782958984375E-06	0.544158935546875	228	-0.01678193359375	0.0478512166917493	0.544133598327637	1.21383359832764	100 µA
0.544586181640625	55.4364568600364	2.044677734375E-06	0.545318603515625	229	-0.015713818359375	0.028961440996813	0.545303268432617	1.21500326843262	100 µA
0.545654296875	55.6500798594971	1.5289306640625E-06	0.5462646484375	230	-0.014645703125	0.021656241700602	0.54625318145752	1.21595318145752	100 µA
0.546722412109375	55.8637028589577	2.0904541015625E-06	0.547393798828125	231	-0.013577587890625	0.0296098314668909	0.547378120422363	1.21707812042236	100 µA
0.54779052734375	56.0773258584184	3.5675048828125E-06	0.54840087890625	232	-0.01250947265625	0.050531230634738	0.548374122619629	1.21807412261963	100 µA
0.548858642578125	56.290948857879	4.461669921875E-06	0.54949951171875	233	-0.011441357421875	0.0631964578169263	0.549466049194336	1.21916604919434	100 µA
0.5499267578125	56.5045718573397	4.00390625E-06	0.550567626953125	234	-0.0103732421875	0.0567125531161473	0.55053759765625	1.22023759765625	100 µA
0.550994873046875	56.7181948568003	2.716064453125E-06	0.551666259765625	235	-0.00930512695312502	0.038471167891289	0.551645889282227	1.22134588928223	100 µA
0.55206298828125	56.931817856261	1.84326171875E-06	0.5528564453125	236	-0.00823701171875002	0.0261085229284703	0.552842620849609	1.22254262084961	100 µA
0.553131103515625	57.1454408557216	1.7333984375E-06	0.553863525390625	237	-0.00716889648437502	0.0245523858002833	0.553850524902344	1.22355052490234	100 µA
0.55419921875	57.3590638551823	3.009033203125E-06	0.554962158203125	238	-0.00610078125000002	0.0426208668997875	0.554939590454102	1.2246395904541	100 µA
0.555267333984375	57.5726868546429	4.4403076171875E-06	0.555999755859375	239	-0.00503266601562502	0.0628938755975567	0.555966453552246	1.22566645355225	100 µA
0.55633544921875	57.7863098541036	4.571533203125E-06	0.556976318359375	240	-0.00396455078125002	0.0647525949451133	0.556942031860352	1.22664203186035	100 µA
0.557403564453125	57.9999328535642	3.314208984375E-06	0.55816650390625	241	-0.00289643554687502	0.0469434700336402	0.558141647338867	1.22784164733887	100 µA
0.5584716796875	58.2135558530249	2.2247314453125E-06	0.559112548828125	242	-0.00182832031250002	0.0315117768457861	0.559095863342285	1.22879586334229	100 µA
0.559539794921875	58.4271788524856	1.8402099609375E-06	0.5604248046875	243	-0.00076020507812502	0.0260652968971317	0.560411003112793	1.23011100311279	100 µA
0.56060791015625	58.6408018519462	2.4383544921875E-06	0.56146240234375	244	0.00030791015624998	0.034537599039483	0.561444114685059	1.23114411468506	100 µA
0.561676025390625	58.8544248514069	3.9520263671875E-06	0.56243896484375	245	0.00137602539062498	0.0559777105833924	0.562409324645996	1.232109324646	100 µA
0.562744140625	59.0680478508675	4.736328125E-06	0.563385009765625	246	0.00244414062499998	0.0670868006373938	0.563349487304687	1.23304948730469	100 µA
0.563812255859375	59.2816708503282	4.0374755859375E-06	0.56451416015625	247	0.00351225585937498	0.0571880394608711	0.564483879089355	1.23418387908936	100 µA
0.56488037109375	59.4952938497888	2.7587890625E-06	0.56561279296875	248	0.00458037109374998	0.0390763323300283	0.565592102050781	1.23529210205078	100 µA
0.565948486328125	59.7089168492495	1.904296875E-06	0.566680908203125	249	0.00564848632812498	0.0269730435552408	0.566666625976562	1.23636662597656	100 µA
0.5670166015625	59.9225398487101	2.105712890625E-06	0.5677490234375	250	0.00671660156249998	0.0298259616235836	0.56773323059082	1.23743323059082	100 µA
0.568084716796875	60.1361628481708	3.3843994140625E-06	0.568695068359375	251	0.00778471679687498	0.0479376687544264	0.568669685363769	1.23836968536377	100 µA
0.56915283203125	60.3497858476314	4.736328125E-06	0.569854736328125	252	0.00885283203124998	0.0670868006373938	0.569819213867187	1.23951921386719	100 µA
0.570220947265625	60.5634088470921	4.644775390625E-06	0.5709228515625	253	0.00992094726562498	0.065790019697238	0.57088801574707	1.24058801574707	100 µA
0.5712890625	60.7770318465527	3.4332275390625E-06	0.572174072265625	254	0.0109890625	0.0486292852558428	0.572148323059082	1.24184832305908	100 µA
0.572357177734375	60.9906548460134	2.142333984375E-06	0.573150634765625	255	0.012057177734375	0.0303446739996459	0.573134567260742	1.24283456726074	100 µA
0.57342529296875	61.2042778454741	1.8035888671875E-06	0.57415771484375	256	0.01312529296875	0.0255465845210694	0.574144187927246	1.24384418792725	100 µA
0.574493408203125	61.4179008449347	2.7862548828125E-06	0.57525634765625	257	0.014193408203125	0.0394653666120751	0.575235450744629	1.24493545074463	100 µA
0.5755615234375	61.6315238443954	4.412841796875E-06	0.576324462890625	258	0.0152615234375	0.0625048413155099	0.576291366577148	1.24599136657715	100 µA
0.576629638671875	61.845146843856	4.9102783203125E-06	0.57733154296875	259	0.016329638671875	0.0695506844236898	0.577294715881348	1.24699471588135	100 µA
0.57769775390625	62.0587698433167	4.058837890625E-06	0.57843017578125	260	0.01739775390625	0.0574906216802408	0.57839973449707	1.24809973449707	100 µA
0.578765869140625	62.2723928427773	2.7099609375E-06	0.57940673828125	261	0.018465869140625	0.0383847158286119	0.579386413574219	1.24908641357422	100 µA
0.579833984375	62.486015842238	1.9989013671875E-06	0.580535888671875	262	0.019533984375	0.0283130505267351	0.580520896911621	1.25022089691162	100 µA
0.580902099609375	62.6996388416986	2.386474609375E-06	0.58154296875	263	0.020602099609375	0.0338027565067281	0.58152507019043	1.25122507019043	100 µA
0.58197021484375	62.9132618411593	3.7994384765625E-06	0.582794189453125	264	0.02167021484375	0.053816409016466	0.582765693664551	1.25246569366455	100 µA
0.583038330078125	63.1268848406199	4.99267578125E-06	0.583709716796875	265	0.022738330078125	0.07071778726983	0.583672271728516	1.25337227172852	100 µA
0.5841064453125	63.3405078400806	4.852294921875E-06	0.58477783203125	266	0.0238064453125	0.0687293898282578	0.584741439819336	1.25444143981934	100 µA
0.585174560546875	63.5541308395412	3.5247802734375E-06	0.58587646484375	267	0.024874560546875	0.0499260661959986	0.585850028991699	1.2555500289917	100 µA
0.58624267578125	63.7677538390019	2.2979736328125E-06	0.5870361328125	268	0.02594267578125	0.0325492015979108	0.587018898010254	1.25671889801025	100 µA
0.587310791015625	63.9813768384626	2.3223876953125E-06	0.58795166015625	269	0.027010791015625	0.032895009848619	0.587934242248535	1.25763424224854	100 µA
0.58837890625	64.1949998379232	3.3355712890625E-06	0.589202880859375	270	0.02807890625	0.0472460522530099	0.589177864074707	1.25887786407471	100 µA
0.589447021484375	64.4086228373839	4.718017578125E-06	0.590179443359375	271	0.029147021484375	0.0668274444493626	0.590144058227539	1.25984405822754	100 µA
0.59051513671875	64.6222458368445	5.0933837890625E-06	0.591217041015625	272	0.03021513671875	0.0721442463040014	0.591178840637207	1.26087884063721	100 µA
0.591583251953125	64.8358688363052	4.254150390625E-06	0.59234619140625	273	0.031283251953125	0.0602570876859065	0.59231428527832	1.26201428527832	100 µA
0.5926513671875	65.0494918357658	2.64892578125E-06	0.593475341796875	274	0.0323513671875	0.0375201952018414	0.593455474853516	1.26315547485352	100 µA
0.593719482421875	65.2631148352265	2.2552490234375E-06	0.5943603515625	275	0.033419482421875	0.0319440371591714	0.594343437194824	1.26404343719482	100 µA
0.59478759765625	65.4767378346871	2.8289794921875E-06	0.595458984375	276	0.03448759765625	0.0400705310508144	0.595437767028809	1.26513776702881	100 µA
0.595855712890625	65.6903608341478	4.119873046875E-06	0.596527099609375	277	0.035555712890625	0.0583551423070113	0.596496200561523	1.26619620056152	100 µA
0.596923828125	65.9039838336084	5.28564453125E-06	0.597686767578125	278	0.036623828125	0.0748674862783286	0.597647125244141	1.26734712524414	100 µA
0.597991943359375	66.1176068330691	4.94384765625E-06	0.598785400390625	279	0.037691943359375	0.0700261707684136	0.598748321533203	1.2684483215332	100 µA
0.59906005859375	66.3312298325297	3.3416748046875E-06	0.59979248046875	280	0.03876005859375	0.047332504315687	0.599767417907715	1.26946741790771	100 µA
0.600128173828125	66.5448528319904	2.227783203125E-06	0.600830078125	281	0.039828173828125	0.0315550028771247	0.600813369750977	1.27051336975098	100 µA
0.6011962890625	66.7584758314511	2.4322509765625E-06	0.601898193359375	282	0.0408962890625	0.034451146976806	0.601879951477051	1.27157995147705	100 µA
0.602264404296875	66.9720988309117	3.7994384765625E-06	0.60296630859375	283	0.041964404296875	0.053816409016466	0.602937812805176	1.27263781280518	100 µA
0.60333251953125	67.1857218303724	5.0262451171875E-06	0.60400390625	284	0.04303251953125	0.0711932736145538	0.603966209411621	1.27366620941162	100 µA
0.604400634765625	67.399344829833	5.499267578125E-06	0.605133056640625	285	0.044100634765625	0.0778933084720255	0.605091812133789	1.27479181213379	100 µA
0.60546875	67.6129678292937	4.1290283203125E-06	0.606201171875	286	0.04516875	0.0584848204010269	0.606170204162598	1.2758702041626	100 µA
0.606536865234375	67.8265908287543	2.6336669921875E-06	0.6072998046875	287	0.046236865234375	0.0373040650451487	0.607280052185059	1.27698005218506	100 µA
0.60760498046875	68.040213828215	2.410888671875E-06	0.6083984375	288	0.04730498046875	0.0341485647574363	0.608380355834961	1.27808035583496	100 µA
0.608673095703125	68.2538368276756	3.3966064453125E-06	0.609405517578125	289	0.048373095703125	0.0481105728797805	0.609380043029785	1.27908004302979	100 µA
0.6097412109375	68.4674598271363	4.8858642578125E-06	0.610504150390625	290	0.0494412109375	0.0692048761729816	0.610467506408691	1.28016750640869	100 µA
0.610809326171875	68.6810828265969	5.438232421875E-06	0.611541748046875	291	0.050509326171875	0.077028787845255	0.611500961303711	1.28120096130371	100 µA
0.61187744140625	68.8947058260576	5.010986328125E-06	0.61260986328125	292	0.05157744140625	0.0709771434578612	0.612572280883789	1.28227228088379	100 µA
0.612945556640625	69.1083288255182	3.448486328125E-06	0.61370849609375	293	0.052645556640625	0.0488454154125354	0.613682632446289	1.28338263244629	100 µA
0.614013671875	69.3219518249789	2.2705078125E-06	0.614715576171875	294	0.053713671875	0.032160167315864	0.614698547363281	1.28439854736328	100 µA
0.615081787109375	69.5355748244395	2.86865234375E-06	0.615753173828125	295	0.054781787109375	0.0406324694582153	0.615731658935547	1.28543165893555	100 µA
0.61614990234375	69.7491978239002	4.425048828125E-06	0.6168212890625	296	0.05584990234375	0.062677745440864	0.616788101196289	1.28648810119629	100 µA
0.617218017578125	69.9628208233609	5.615234375E-06	0.61798095703125	297	0.056918017578125	0.0795358976628895	0.617938842773437	1.28763884277344	100 µA
0.6182861328125	70.1764438228215	5.5511474609375E-06	0.61895751953125	298	0.0579861328125	0.0786281510047805	0.618915885925293	1.28861588592529	100 µA
0.619354248046875	70.3900668222822	4.364013671875E-06	0.62005615234375	299	0.059054248046875	0.0618132248140935	0.620023422241211	1.28972342224121	100 µA
0.62042236328125	70.6036898217428	2.8961181640625E-06	0.621124267578125	300	0.06012236328125	0.041021503740262	0.621102546691895	1.29080254669189	100 µA
0.621490478515625	70.8173128212035	2.7130126953125E-06	0.622283935546875	301	0.061190478515625	0.0384279418599504	0.62226358795166	1.29196358795166	100 µA
0.62255859375	71.0309358206641	3.80859375E-06	0.623260498046875	302	0.06225859375	0.0539460871104816	0.62323193359375	1.29293193359375	100 µA
0.623626708984375	71.2445588201248	5.303955078125E-06	0.62445068359375	303	0.063326708984375	0.0751268424663598	0.624410903930664	1.29411090393066	100 µA
0.62469482421875	71.4581818195854	5.810546875E-06	0.62542724609375	304	0.06439482421875	0.0823023636685552	0.625383666992188	1.29508366699219	100 µA
0.625762939453125	71.6718048190461	5.133056640625E-06	0.62640380859375	305	0.065462939453125	0.0727061847114023	0.626365310668945	1.29606531066895	100 µA
0.6268310546875	71.8854278185067	3.448486328125E-06	0.627593994140625	306	0.0665310546875	0.0488454154125354	0.627568130493164	1.29726813049316	100 µA
0.627899169921875	72.0990508179674	2.5848388671875E-06	0.628662109375	307	0.067599169921875	0.0366124485437323	0.628642723083496	1.2983427230835	100 µA
0.62896728515625	72.312673817428	3.326416015625E-06	0.629791259765625	308	0.06866728515625	0.0471163741589943	0.629766311645508	1.29946631164551	100 µA
0.630035400390625	72.5262968168887	4.9713134765625E-06	0.63079833984375	309	0.069735400390625	0.0704152050504604	0.630761054992676	1.30046105499268	100 µA
0.631103515625	72.7399198163494	5.9173583984375E-06	0.6318359375	310	0.070803515625	0.0838152747654037	0.631791557312012	1.30149155731201	100 µA
0.632171630859375	72.95354281581	5.84716796875E-06	0.632965087890625	311	0.071871630859375	0.0828210760446176	0.632921234130859	1.30262123413086	100 µA
0.63323974609375	73.1671658152707	4.3304443359375E-06	0.63397216796875	312	0.07293974609375	0.0613377384693697	0.63393968963623	1.30363968963623	100 µA
0.634307861328125	73.3807888147313	2.8778076171875E-06	0.63494873046875	313	0.074007861328125	0.0407621475522309	0.634927146911621	1.30462714691162	100 µA
0.6353759765625	73.594411814192	2.978515625E-06	0.6361083984375	314	0.0750759765625	0.0421886065864023	0.636086059570313	1.30578605957031	100 µA
0.636444091796875	73.8080348136526	4.5257568359375E-06	0.637176513671875	315	0.076144091796875	0.0641042044750354	0.637142570495606	1.30684257049561	100 µA
0.63751220703125	74.0216578131133	5.8624267578125E-06	0.638275146484375	316	0.07721220703125	0.0830372062013102	0.638231178283691	1.30793117828369	100 µA
0.638580322265625	74.2352808125739	6.1004638671875E-06	0.639312744140625	317	0.078280322265625	0.0864088366457153	0.639266990661621	1.30896699066162	100 µA
0.6396484375	74.4489038120346	5.2154541015625E-06	0.64031982421875	318	0.0793484375	0.0738732875575425	0.640280708312988	1.30998070831299	100 µA
0.640716552734375	74.6625268114952	3.7506103515625E-06	0.6414794921875	319	0.080416552734375	0.0531247925150496	0.641451362609863	1.31115136260986	100 µA
0.64178466796875	74.8761498109559	2.91748046875E-06	0.64251708984375	320	0.08148466796875	0.0413240859596317	0.642495208740234	1.31219520874023	100 µA
0.642852783203125	75.0897728104165	3.9031982421875E-06	0.64373779296875	321	0.082552783203125	0.0552860940819759	0.643708518981934	1.31340851898193	100 µA
0.6439208984375	75.3033958098772	5.4534912109375E-06	0.64459228515625	322	0.0836208984375	0.0772449180019476	0.644551383972168	1.31425138397217	100 µA
0.644989013671875	75.5170188093379	6.4910888671875E-06	0.645782470703125	323	0.084689013671875	0.0919417686570467	0.645733787536621	1.31543378753662	100 µA
0.64605712890625	75.7306418087985	6.085205078125E-06	0.64691162109375	324	0.08575712890625	0.0861927064890227	0.646865982055664	1.31656598205566	100 µA
0.647125244140625	75.9442648082592	4.669189453125E-06	0.64788818359375	325	0.086825244140625	0.0661358279479462	0.647853164672852	1.31755316467285	100 µA
0.648193359375	76.1578878077198	3.2073974609375E-06	0.648895263671875	326	0.087893359375	0.0454305589367918	0.648871208190918	1.31857120819092	100 µA
0.649261474609375	76.3715108071805	3.2745361328125E-06	0.649993896484375	327	0.088961474609375	0.0463815316262394	0.649969337463379	1.31966933746338	100 µA
0.65032958984375	76.5851338066411	5.1422119140625E-06	0.651123046875	328	0.09002958984375	0.0728358628054178	0.651084480285645	1.32078448028564	100 µA
0.651397705078125	76.7987568061018	6.5582275390625E-06	0.65216064453125	329	0.091097705078125	0.0928927413464943	0.652111457824707	1.32181145782471	100 µA
0.6524658203125	77.0123798055624	6.5826416015625E-06	0.65325927734375	330	0.0921658203125	0.0932385495972026	0.653209907531738	1.32290990753174	100 µA
0.653533935546875	77.2260028050231	5.4962158203125E-06	0.654327392578125	331	0.093233935546875	0.077850082440687	0.654286170959473	1.32398617095947	100 µA
0.65460205078125	77.4396258044837	3.7628173828125E-06	0.6553955078125	332	0.09430205078125	0.0532976966404037	0.655367286682129	1.32506728668213	100 µA
0.655670166015625	77.6532488039444	3.4393310546875E-06	0.656494140625	333	0.095370166015625	0.0487157373185198	0.65646834564209	1.32616834564209	100 µA
0.65673828125	77.866871803405	4.5257568359375E-06	0.657470703125	334	0.09643828125	0.0641042044750354	0.657436759948731	1.32713675994873	100 µA
0.657806396484375	78.0804948028657	6.2591552734375E-06	0.658538818359375	335	0.097506396484375	0.0886565902753187	0.658491874694824	1.32819187469482	100 µA
0.65887451171875	78.2941178023264	6.951904296875E-06	0.659759521484375	336	0.09857451171875	0.0984688993891643	0.659707382202148	1.32940738220215	100 µA
0.659942626953125	78.507740801787	6.3232421875E-06	0.66070556640625	337	0.099642626953125	0.0895643369334278	0.660658142089844	1.33035814208984	100 µA
0.6610107421875	78.7213638012477	4.8370361328125E-06	0.661773681640625	338	0.1007107421875	0.0685132596715652	0.661737403869629	1.33143740386963	100 µA
0.662078857421875	78.9349868007083	3.7841796875E-06	0.66290283203125	339	0.101778857421875	0.0536002788597734	0.662874450683594	1.33257445068359	100 µA
0.66314697265625	79.148609800169	4.2083740234375E-06	0.663818359375	340	0.10284697265625	0.0596086972158286	0.663786796569824	1.33348679656982	100 µA
0.664215087890625	79.3622327996296	5.99365234375E-06	0.665008544921875	341	0.103915087890625	0.0848959255488669	0.664963592529297	1.3346635925293	100 µA
0.665283203125	79.5758557990903	7.183837890625E-06	0.666015625	342	0.104983203125	0.101754077770892	0.66596174621582	1.33566174621582	100 µA
0.666351318359375	79.7894787985509	7.18994140625E-06	0.66705322265625	343	0.106051318359375	0.101840529833569	0.666999298095703	1.3366992980957	100 µA
0.66741943359375	80.0031017980116	5.780029296875E-06	0.668182373046875	344	0.10711943359375	0.08187010335517	0.668139022827148	1.33783902282715	100 µA
0.668487548828125	80.2167247974722	4.3701171875E-06	0.669281005859375	345	0.108187548828125	0.0618996768767705	0.669248229980469	1.33894822998047	100 µA
0.6695556640625	80.4303477969329	3.99169921875E-06	0.67022705078125	346	0.1092556640625	0.0565396489907932	0.670197113037109	1.33989711303711	100 µA
0.670623779296875	80.6439707963935	5.4168701171875E-06	0.67138671875	347	0.110323779296875	0.0767262056258853	0.671346092224121	1.34104609222412	100 µA
0.67169189453125	80.8575937958542	7.2296142578125E-06	0.67230224609375	348	0.11139189453125	0.10240246824097	0.672248023986816	1.34194802398682	100 µA
0.672760009765625	81.0712167953149	7.70263671875E-06	0.673492431640625	349	0.112460009765625	0.109102503098442	0.673434661865234	1.34313466186523	100 µA
0.673828125	81.2848397947755	6.6375732421875E-06	0.674774169921875	350	0.113528125	0.094016618161296	0.674724388122559	1.34442438812256	100 µA
0.674896240234375	81.4984627942362	5.145263671875E-06	0.675567626953125	351	0.114596240234375	0.0728790888367564	0.675529037475586	1.34522903747559	100 µA
0.67596435546875	81.7120857936968	4.23583984375E-06	0.676727294921875	352	0.11566435546875	0.0599977314978754	0.676695526123047	1.34639552612305	100 µA
0.677032470703125	81.9257087931575	5.0323486328125E-06	0.677825927734375	353	0.116732470703125	0.0712797256772309	0.677788185119629	1.34748818511963	100 µA
0.6781005859375	82.1393317926181	6.9915771484375E-06	0.678955078125	354	0.1178005859375	0.0990308377965652	0.678902641296387	1.34860264129639	100 µA
0.679168701171875	82.3529547920788	8.087158203125E-06	0.679901123046875	355	0.118868701171875	0.114548983047096	0.679840469360352	1.34954046936035	100 µA
0.68023681640625	82.5665777915394	7.7362060546875E-06	0.6810302734375	356	0.11993681640625	0.109577989443166	0.68097225189209	1.35067225189209	100 µA
0.681304931640625	82.7802007910001	6.1279296875E-06	0.682098388671875	357	0.121004931640625	0.086797870927762	0.682052429199219	1.35175242919922	100 µA
0.682373046875	82.9938237904607	4.8492431640625E-06	0.683135986328125	358	0.122073046875	0.0686861637969193	0.683099617004394	1.35279961700439	100 µA
0.683441162109375	83.2074467899214	4.7943115234375E-06	0.684234619140625	359	0.123141162109375	0.0679080952328258	0.684198661804199	1.3538986618042	100 µA
0.68450927734375	83.421069789382	6.3690185546875E-06	0.685302734375	360	0.12420927734375	0.0902127274035057	0.68525496673584	1.35495496673584	100 µA
0.685577392578125	83.6346927888427	8.3099365234375E-06	0.686370849609375	361	0.125277392578125	0.117704483334809	0.686308525085449	1.35600852508545	100 µA
0.6866455078125	83.8483157883034	8.575439453125E-06	0.687408447265625	362	0.1263455078125	0.121465148061261	0.687344131469727	1.35704413146973	100 µA
0.687713623046875	84.061938787764	7.01904296875E-06	0.688507080078125	363	0.127413623046875	0.0994198720786119	0.688454437255859	1.35815443725586	100 µA
0.68878173828125	84.2755617872247	5.7373046875E-06	0.6895751953125	364	0.12848173828125	0.0812649389164306	0.689532165527344	1.35923216552734	100 µA
0.689849853515625	84.4891847866853	4.94384765625E-06	0.690582275390625	365	0.129549853515625	0.0700261707684136	0.690545196533203	1.3602451965332	100 µA
0.69091796875	84.702807786146	6.16455078125E-06	0.69171142578125	366	0.13061796875	0.0873165833038244	0.691665191650391	1.36136519165039	100 µA
0.691986083984375	84.9164307856066	8.3953857421875E-06	0.692840576171875	367	0.131686083984375	0.118914812212288	0.692777610778809	1.36247761077881	100 µA
0.69305419921875	85.1300537850673	9.332275390625E-06	0.69366455078125	368	0.13275419921875	0.132185203833215	0.69359455871582	1.36329455871582	100 µA
0.694122314453125	85.3436767845279	8.7432861328125E-06	0.694854736328125	369	0.133822314453125	0.12384257978488	0.694789161682129	1.36448916168213	100 µA
0.6951904296875	85.5572997839886	6.9091796875E-06	0.69598388671875	370	0.1348904296875	0.0978637349504249	0.695932067871094	1.36563206787109	100 µA
0.696258544921875	85.7709227834492	5.7891845703125E-06	0.697021484375	371	0.135958544921875	0.0819997814491856	0.696978065490723	1.36667806549072	100 µA
0.69732666015625	85.9845457829099	6.219482421875E-06	0.69805908203125	372	0.13702666015625	0.0880946518679179	0.698012435913086	1.36771243591309	100 µA
0.698394775390625	86.1981687823705	8.0474853515625E-06	0.699127197265625	373	0.138094775390625	0.113987044639695	0.699066841125488	1.36876684112549	100 µA
0.699462890625	86.4117917818312	9.8388671875E-06	0.70025634765625	374	0.139162890625	0.139360725035411	0.700182556152344	1.36988255615234	100 µA
0.700531005859375	86.6254147812919	9.9395751953125E-06	0.70135498046875	375	0.140231005859375	0.140787184069582	0.701280433654785	1.37098043365479	100 µA
0.70159912109375	86.8390377807525	8.3648681640625E-06	0.702423095703125	376	0.14129912109375	0.118482551898902	0.702360359191895	1.37206035919189	100 µA
0.702667236328125	87.0526607802132	6.79931640625E-06	0.703399658203125	377	0.142367236328125	0.096307597822238	0.703348663330078	1.37304866333008	100 µA
0.7037353515625	87.2662837796738	6.8023681640625E-06	0.704498291015625	378	0.1434353515625	0.0963508238535765	0.704447273254394	1.37414727325439	100 µA
0.704803466796875	87.4799067791345	8.2244873046875E-06	0.705535888671875	379	0.144503466796875	0.11649415445733	0.70547420501709	1.37517420501709	100 µA
0.70587158203125	87.6935297785951	1.02935791015625E-05	0.70660400390625	380	0.14557158203125	0.145801403704851	0.706526802062988	1.37622680206299	100 µA
0.706939697265625	87.9071527780558	1.13037109375E-05	0.707733154296875	381	0.146639697265625	0.160109220077904	0.707648376464844	1.37734837646484	100 µA
0.7080078125	88.1207757775164	1.02020263671875E-05	0.708892822265625	382	0.1477078125	0.144504622764696	0.708816307067871	1.37851630706787	100 µA
0.709075927734375	88.3343987769771	8.6669921875E-06	0.709808349609375	383	0.148775927734375	0.122761929001416	0.709743347167969	1.37944334716797	100 µA
0.71014404296875	88.5480217764377	8.062744140625E-06	0.7109375	384	0.14984404296875	0.114203174796388	0.710877029418945	1.38057702941895	100 µA
0.711212158203125	88.7616447758984	8.8836669921875E-06	0.712066650390625	385	0.150912158203125	0.125830977226452	0.712000022888184	1.38170002288818	100 µA
0.7122802734375	88.975267775359	1.075439453125E-05	0.713104248046875	386	0.1519802734375	0.152328534436969	0.713023590087891	1.38272359008789	100 µA
0.713348388671875	89.1888907748197	1.27197265625E-05	0.714111328125	387	0.153048388671875	0.18016609861898	0.714015930175781	1.38371593017578	100 µA
0.71441650390625	89.4025137742804	1.2628173828125E-05	0.71527099609375	388	0.15411650390625	0.178869317678824	0.715176284790039	1.38487628479004	100 µA
0.715484619140625	89.616136773741	1.109619140625E-05	0.716339111328125	389	0.155184619140625	0.157169849946884	0.716255889892578	1.38595588989258	100 µA
0.716552734375	89.8297597732017	9.906005859375E-06	0.71722412109375	390	0.156252734375	0.140311697724858	0.717149826049805	1.3868498260498	100 µA
0.717620849609375	90.0433827726623	1.00616455078125E-05	0.7186279296875	391	0.157320849609375	0.142516225323123	0.718552467346191	1.38825246734619	100 µA
0.71868896484375	90.257005772123	1.1907958984375E-05	0.719512939453125	392	0.15838896484375	0.168667974282932	0.719423629760742	1.38912362976074	100 µA
0.719757080078125	90.4706287715836	1.43157958984375E-05	0.720550537109375	393	0.159457080078125	0.20277331300903	0.720443168640137	1.39014316864014	100 µA
0.7208251953125	90.6842517710443	1.522216796875E-05	0.72161865234375	394	0.1605251953125	0.215611444316572	0.721504486083984	1.39120448608398	100 µA
0.721893310546875	90.8978747705049	1.4453125E-05	0.722625732421875	395	0.161593310546875	0.204718484419263	0.722517333984375	1.39221733398437	100 µA
0.72296142578125	91.1114977699656	1.30340576171875E-05	0.723785400390625	396	0.16266142578125	0.184618379846848	0.723687644958496	1.3933876449585	100 µA
0.724029541015625	91.3251207694262	1.26953125E-05	0.724822998046875	397	0.163729541015625	0.179820290368272	0.724727783203125	1.39442778320312	100 µA
0.72509765625	91.5387437688869	1.407470703125E-05	0.72589111328125	398	0.16479765625	0.199358456533286	0.725785552978516	1.39548555297852	100 µA
0.726165771484375	91.7523667683475	1.66290283203125E-05	0.727020263671875	399	0.165865771484375	0.235538644763633	0.726895545959473	1.39659554595947	100 µA
0.72723388671875	91.9659897678082	1.8505859375E-05	0.72808837890625	400	0.16693388671875	0.262122654036827	0.727949584960938	1.39764958496094	100 µA
0.728302001953125	92.1796127672688	1.8914794921875E-05	0.72906494140625	401	0.168002001953125	0.26791494223619	0.728923080444336	1.39862308044434	100 µA
0.7293701171875	92.3932357667295	1.741943359375E-05	0.73028564453125	402	0.1690701171875	0.246734186880312	0.730154998779297	1.3998549987793	100 µA
0.730438232421875	92.6068587661902	1.67449951171875E-05	0.73126220703125	403	0.170138232421875	0.237181233954497	0.731136619567871	1.40083661956787	100 µA
0.73150634765625	92.8204817656508	1.781005859375E-05	0.732269287109375	404	0.17120634765625	0.252267118891643	0.732135711669922	1.40183571166992	100 µA
0.732574462890625	93.0341047651115	2.0294189453125E-05	0.73333740234375	405	0.172274462890625	0.287453108401204	0.733185195922852	1.40288519592285	100 µA
0.733642578125	93.2477277645721	2.2906494140625E-05	0.734344482421875	406	0.173342578125	0.324454591226983	0.73417268371582	1.40387268371582	100 µA
0.734710693359375	93.4613507640328	2.454833984375E-05	0.735443115234375	407	0.174410693359375	0.347710196087111	0.735259002685547	1.40495900268555	100 µA
0.73577880859375	93.6749737634934	2.39715576171875E-05	0.736572265625	408	0.17547880859375	0.339540476164129	0.736392478942871	1.40609247894287	100 µA
0.736846923828125	93.8885967629541	2.32452392578125E-05	0.737579345703125	409	0.176546923828125	0.32925268070556	0.737405006408691	1.40710500640869	100 µA
0.7379150390625	94.1022197624147	2.3834228515625E-05	0.738739013671875	410	0.1776150390625	0.337595304753895	0.738560256958008	1.40826025695801	100 µA
0.738983154296875	94.3158427618754	2.6220703125E-05	0.739776611328125	411	0.178683154296875	0.371398061260623	0.739579956054688	1.40927995605469	100 µA
0.74005126953125	94.529465761336	2.93701171875E-05	0.7408447265625	412	0.17975126953125	0.416007325601983	0.740624450683594	1.41032445068359	100 µA
0.741119384765625	94.7430887607967	3.22998046875E-05	0.741912841796875	413	0.180819384765625	0.457504315686969	0.741670593261719	1.41137059326172	100 µA
0.7421875	94.9567117602573	3.29681396484375E-05	0.7430419921875	414	0.1818875	0.466970816550106	0.742794731140137	1.41249473114014	100 µA
0.743255615234375	95.170334759718	3.25775146484375E-05	0.743988037109375	415	0.182955615234375	0.461437884538775	0.743743705749512	1.41344370574951	100 µA
0.74432373046875	95.3839577591787	3.30718994140625E-05	0.745086669921875	416	0.18402373046875	0.468440501615616	0.74483863067627	1.41453863067627	100 µA
0.745391845703125	95.5975807586393	3.54034423828125E-05	0.74609375	417	0.185091845703125	0.501465189558251	0.745828224182129	1.41552822418213	100 µA
0.7464599609375	95.8112037581	3.93463134765625E-05	0.74725341796875	418	0.1861599609375	0.557313222047628	0.746958320617676	1.41665832061768	100 µA
0.747528076171875	96.0248267575606	4.31884765625E-05	0.748291015625	419	0.187228076171875	0.611734795502833	0.747967102050781	1.41766710205078	100 µA
0.74859619140625	96.2384497570213	4.583740234375E-05	0.749267578125	420	0.18829619140625	0.649254990704674	0.748923797607422	1.41862379760742	100 µA
0.749664306640625	96.4520727564819	4.638671875E-05	0.7489013671875	421	0.189364306640625	0.657035676345609	0.748553466796875	1.41825346679687	100 µA
0.750732421875	96.6656957559426	4.69970703125E-05	0.750732421875	422	0.190432421875	0.665680882613314	0.750379943847656	1.42007994384766	100 µA
0.751800537109375	96.8793187554032	4.9591064453125E-05	0.75225830078125	423	0.191500537109375	0.702423009251062	0.751886367797852	1.42158636779785	100 µA
0.75286865234375	97.0929417548639	5.3802490234375E-05	0.7525634765625	424	0.19256865234375	0.76207493249823	0.752159957885742	1.42185995788574	100 µA
0.753936767578125	97.3065647543245	5.8746337890625E-05	0.75347900390625	425	0.193636767578125	0.832101103266643	0.75303840637207	1.42273840637207	100 µA
0.7550048828125	97.5201877537852	6.3018798828125E-05	0.75531005859375	426	0.1947048828125	0.892617547140581	0.754837417602539	1.42453741760254	100 µA
0.756072998046875	97.7338107532458	6.5765380859375E-05	0.75653076171875	427	0.195772998046875	0.931520975345255	0.756037521362305	1.4257375213623	100 µA
0.75714111328125	97.9474337527065	6.7138671875E-05	0.75714111328125	428	0.19684111328125	0.950972689447592	0.756637573242188	1.42633757324219	100 µA
0.758209228515625	98.1610567521672	6.9915771484375E-05	0.7586669921875	429	0.197909228515625	0.990308377965652	0.758142623901367	1.42784262390137	100 µA
0.75927734375	98.3746797516278	7.476806640625E-05	0.75958251953125	430	0.19897734375	1.05903776779391	0.759021759033203	1.4287217590332	100 µA
0.760345458984375	98.5883027510885	8.1268310546875E-05	0.760498046875	431	0.200045458984375	1.15110921454497	0.759888534545898	1.4295885345459	100 µA
0.76141357421875	98.8019257505491	8.7158203125E-05	0.76202392578125	432	0.20111357421875	1.23453545502833	0.761370239257813	1.43107023925781	100 µA
0.762481689453125	99.0155487500098	9.21630859375E-05	0.7623291015625	433	0.202181689453125	1.30542614642351	0.761637878417969	1.43133787841797	100 µA
0.7635498046875	99.2291717494704	9.5489501953125E-05	0.76324462890625	434	0.2032498046875	1.35254252058251	0.762528457641602	1.4322284576416	100 µA
0.764617919921875	99.4427947489311	9.9212646484375E-05	0.76446533203125	435	0.204317919921875	1.40527827881551	0.763721237182617	1.43342123718262	100 µA
0.76568603515625	99.6564177483917	0.0001046142578125	0.7659912109375	436	0.20538603515625	1.4817883542847	0.765206604003906	1.43490660400391	100 µA
0.766754150390625	99.8700407478524	0.00011236572265625	0.76690673828125	437	0.206454150390625	1.59158247388456	0.766063995361328	1.43576399536133	100 µA
0.767822265625	100.083663747313	0.00012066650390625	0.76812744140625	438	0.207522265625	1.70915727912535	0.767222442626953	1.43692244262695	100 µA
0.768890380859375	100.297286746774	0.000128204345703125	0.76904296875	439	0.208590380859375	1.81592557653152	0.768081436157227	1.43778143615723	100 µA
0.76995849609375	100.510909746234	0.0001339111328125	0.76995849609375	440	0.20965849609375	1.89675825513456	0.768954162597656	1.43865416259766	100 µA
0.771026611328125	100.724532745695	0.00013916015625	0.771484375	441	0.210726611328125	1.97110702903683	0.770440673828125	1.44014067382812	100 µA
0.7720947265625	100.938155745156	0.000146209716796875	0.77239990234375	442	0.2117947265625	2.07095916142882	0.771303329467773	1.44100332946777	100 µA
0.773162841796875	101.151778744616	0.000155426025390625	0.7733154296875	443	0.212862841796875	2.20150177607118	0.77214973449707	1.44184973449707	100 µA
0.77423095703125	101.365401744077	0.000165740966796875	0.7745361328125	444	0.21393095703125	2.3476057619954	0.773293075561523	1.44299307556152	100 µA
0.775299072265625	101.579024743538	0.000176361083984375	0.77545166015625	445	0.214999072265625	2.49803235105347	0.774128952026367	1.44382895202637	100 µA
0.7763671875	101.792647742998	0.000185302734375	0.77728271484375	446	0.2160671875	2.62468462287535	0.775892944335937	1.44559294433594	100 µA
0.777435302734375	102.006270742459	0.00019354248046875	0.7781982421875	447	0.217135302734375	2.74139490748938	0.776746673583984	1.44644667358398	100 µA
0.77850341796875	102.21989374192	0.000202056884765625	0.7781982421875	448	0.21820341796875	2.86199553492387	0.776682815551758	1.44638281555176	100 µA
0.779571533203125	102.43351674138	0.000213043212890625	0.7794189453125	449	0.219271533203125	3.01760924774256	0.77782112121582	1.44752112121582	100 µA
0.7806396484375	102.647139740841	0.00022601318359375	0.78094482421875	450	0.2203396484375	3.2013198809313	0.779249725341797	1.4489497253418	100 µA
0.781707763671875	102.860762740302	0.000239349365234375	0.7818603515625	451	0.221407763671875	3.39021763788067	0.780065231323242	1.44976523132324	100 µA
0.78277587890625	103.074385739762	0.000251708984375	0.7830810546875	452	0.22247587890625	3.5652830648017	0.781193237304687	1.45089323730469	100 µA
0.783843994140625	103.288008739223	0.000263671875	0.78399658203125	453	0.223543994140625	3.73472910764873	0.78201904296875	1.45171904296875	100 µA
0.784912109375	103.501631738683	0.000274688720703125	0.78521728515625	454	0.224612109375	3.89077508078081	0.783157119750977	1.45285711975098	100 µA
0.785980224609375	103.715254738144	0.0002877197265625	0.78643798828125	455	0.225680224609375	4.07535023459632	0.784280090332031	1.45398009033203	100 µA
0.78704833984375	103.928877737605	0.0003035888671875	0.78704833984375	456	0.22674833984375	4.30012559755666	0.784771423339844	1.45447142333984	100 µA
0.788116455078125	104.142500737065	0.000320068359375	0.78826904296875	457	0.227816455078125	4.5335461667847	0.785868530273438	1.45556853027344	100 µA
0.7891845703125	104.356123736526	0.000336700439453125	0.7891845703125	458	0.2288845703125	4.76912803757968	0.786659317016602	1.4563593170166	100 µA
0.790252685546875	104.569746735987	0.000351837158203125	0.791015625	459	0.229952685546875	4.98352915301877	0.788376846313477	1.45807684631348	100 µA
0.79132080078125	104.783369735447	0.000366729736328125	0.7916259765625	460	0.23102080078125	5.19447218595078	0.788875503540039	1.45857550354004	100 µA
0.792388916015625	104.996992734908	0.000382171630859375	0.79254150390625	461	0.232088916015625	5.41319590452373	0.789675216674805	1.4593752166748	100 µA
0.79345703125	105.210615734369	0.000400177001953125	0.79345703125	462	0.23315703125	5.66822948942104	0.790455703735352	1.46015570373535	100 µA
0.794525146484375	105.424238733829	0.00041998291015625	0.79498291015625	463	0.234225146484375	5.94876643280807	0.791833038330078	1.46153303833008	100 µA
0.79559326171875	105.63786173329	0.00044049072265625	0.79498291015625	464	0.23529326171875	6.23924536340298	0.791679229736328	1.46137922973633	100 µA
0.796661376953125	105.851484732751	0.00045977783203125	0.79742431640625	465	0.236361376953125	6.51243388146247	0.793975982666016	1.46367598266602	100 µA
0.7977294921875	106.065107732211	0.0004786376953125	0.7977294921875	466	0.2374294921875	6.77957075513456	0.794139709472656	1.46383970947266	100 µA
0.798797607421875	106.278730731672	0.000497467041015625	0.79864501953125	467	0.238497607421875	7.04627536849327	0.794914016723633	1.46461401672363	100 µA
0.79986572265625	106.492353731133	0.00051776123046875	0.79986572265625	468	0.23956572265625	7.33372847689448	0.795982513427734	1.46568251342773	100 µA
0.800933837890625	106.705976730593	0.00054083251953125	0.80047607421875	469	0.240633837890625	7.66051727381374	0.796419830322266	1.46611983032227	100 µA
0.802001953125	106.919599730054	0.000566253662109375	0.80322265625	470	0.241701953125	8.02059011486367	0.79897575378418	1.46867575378418	100 µA
0.803070068359375	107.133222729515	0.0005897216796875	0.80352783203125	471	0.242770068359375	8.35299829585694	0.799104919433594	1.46880491943359	100 µA
0.80413818359375	107.346845728975	0.0006124267578125	0.80474853515625	472	0.24383818359375	8.67459996901558	0.800155334472656	1.46985533447266	100 µA
0.805206298828125	107.560468728436	0.000634765625	0.80535888671875	473	0.244906298828125	8.9910145184136	0.80059814453125	1.47029814453125	1 mA
0.8062744140625	107.774091727897	0.00065826416015625	0.8056640625	474	0.2459744140625	9.32385495972026	0.800727081298828	1.47042708129883	1 mA
0.807342529296875	107.987714727357	0.000684814453125	0.8074951171875	475	0.247042529296875	9.69992143236544	0.802359008789063	1.47205900878906	1 mA
0.80841064453125	108.201337726818	0.000711669921875	0.80810546875	476	0.24811064453125	10.0803105081445	0.802767944335937	1.47246794433594	1 mA
0.809478759765625	108.414960726279	0.0007391357421875	0.80963134765625	477	0.249178759765625	10.4693447901912	0.804087829589844	1.47378782958984	1 mA
0.810546875	108.628583725739	0.00076751708984375	0.81024169921875	478	0.250246875	10.8713468816395	0.804485321044922	1.47418532104492	1 mA
0.811614990234375	108.8422067252	0.00079376220703125	0.81146240234375	479	0.251314990234375	11.2430907511509	0.805509185791016	1.47520918579102	1 mA
0.81268310546875	109.05582972466	0.000821533203125	0.81298828125	480	0.25238310546875	11.6364476363314	0.806826782226562	1.47652678222656	1 mA
0.813751220703125	109.269452724121	0.0008514404296875	0.81390380859375	481	0.253451220703125	12.060062743449	0.807518005371094	1.47721800537109	1 mA
0.8148193359375	109.483075723582	0.00088287353515625	0.8148193359375	482	0.2545193359375	12.5052908662358	0.808197784423828	1.47789778442383	1 mA
0.815887451171875	109.696698723042	0.00091461181640625	0.81634521484375	483	0.255587451171875	12.9548415921565	0.809485626220703	1.4791856262207	1 mA
0.81695556640625	109.910321722503	0.00094573974609375	0.8172607421875	484	0.25665556640625	13.3957471118095	0.810167694091797	1.4798676940918	1 mA
0.818023681640625	110.123944721964	0.0009759521484375	0.81817626953125	485	0.257723681640625	13.8236848220609	0.810856628417969	1.48055662841797	1 mA
0.819091796875	110.337567721424	0.001007080078125	0.81939697265625	486	0.258791796875	14.2645903417139	0.811843872070313	1.48154387207031	1 mA
0.820159912109375	110.551190720885	0.0010400390625	0.81939697265625	487	0.259859912109375	14.73143148017	0.8115966796875	1.4812966796875	1 mA
0.82122802734375	110.764813720346	0.001072998046875	0.82122802734375	488	0.26092802734375	15.1982726186261	0.813180541992187	1.48288054199219	1 mA
0.822296142578125	110.978436719806	0.00111053466796875	0.8221435546875	489	0.261996142578125	15.7299528040899	0.813814544677734	1.48351454467773	1 mA
0.8233642578125	111.192059719267	0.00114715576171875	0.82489013671875	490	0.2630642578125	16.2486651801523	0.816286468505859	1.48598646850586	1 mA
0.824432373046875	111.405682718728	0.001182861328125	0.82489013671875	491	0.264132373046875	16.754409746813	0.816018676757812	1.48571867675781	1 mA
0.82550048828125	111.619305718188	0.00121612548828125	0.82550048828125	492	0.26520048828125	17.225573488403	0.816379547119141	1.48607954711914	1 mA
0.826568603515625	111.832928717649	0.00125091552734375	0.82672119140625	493	0.266268603515625	17.7183502456622	0.817339324951172	1.48703932495117	1 mA
0.82763671875	112.04655171711	0.00128753662109375	0.82855224609375	494	0.26733671875	18.2370626217245	0.818895721435547	1.48859572143555	1 mA
0.828704833984375	112.26017471657	0.0013299560546875	0.828857421875	495	0.268404833984375	18.83790445733	0.818882751464844	1.48858275146484	1 mA
0.82977294921875	112.473797716031	0.00136993408203125	0.8294677734375	496	0.26947294921875	19.4041654678647	0.819193267822266	1.48889326782227	1 mA
0.830841064453125	112.687420715492	0.00140838623046875	0.831298828125	497	0.270541064453125	19.9488134627302	0.820735931396484	1.49043593139648	1 mA
0.8319091796875	112.901043714952	0.00144683837890625	0.83251953125	498	0.2716091796875	20.4934614575956	0.821668243408203	1.4913682434082	1 mA
0.832977294921875	113.114666714413	0.00148773193359375	0.83282470703125	499	0.272677294921875	21.0726902775319	0.821666717529297	1.4913667175293	1 mA
0.83404541015625	113.328289713874	0.00152496337890625	0.83404541015625	500	0.27374541015625	21.6000478598619	0.822608184814453	1.49230818481445	1 mA
0.835113525390625	113.541912713334	0.00156768798828125	0.83526611328125	501	0.274813525390625	22.2052122986013	0.823508453369141	1.49320845336914	1 mA
0.836181640625	113.755535712795	0.001611328125	0.8367919921875	502	0.275881640625	22.8233445467422	0.82470703125	1.49440703125	1 mA
0.837249755859375	113.969158712256	0.0016595458984375	0.83740234375	503	0.276949755859375	23.5063158418909	0.824955749511719	1.49465574951172	1 mA
0.83831787109375	114.182781711716	0.00169708251953125	0.838623046875	504	0.27801787109375	24.0379960273548	0.825894927978516	1.49559492797852	1 mA
0.839385986328125	114.396404711177	0.00173828125	0.83892822265625	505	0.279085986328125	24.6215474504249	0.82589111328125	1.49559111328125	1 mA
0.8404541015625	114.610027710637	0.00178253173828125	0.8404541015625	506	0.2801541015625	25.2483249048336	0.827085113525391	1.49678511352539	1 mA
0.841522216796875	114.823650710098	0.001826171875	0.84228515625	507	0.281222216796875	25.8664571529745	0.8285888671875	1.4982888671875	1 mA
0.84259033203125	115.037273709559	0.0018743896484375	0.84259033203125	508	0.28229033203125	26.5494284481232	0.828532409667969	1.49823240966797	1 mA
0.843658447265625	115.250896709019	0.0019232177734375	0.8441162109375	509	0.283358447265625	27.2410449495397	0.829692077636719	1.49939207763672	1 mA
0.8447265625	115.46451970848	0.00196929931640625	0.8447265625	510	0.2844265625	27.8937580227514	0.829956817626953	1.49965681762695	1 mA
0.845794677734375	115.678142707941	0.00200927734375	0.84625244140625	511	0.285494677734375	28.4600190332861	0.831182861328125	1.50088286132813	1 mA
0.84686279296875	115.891765707401	0.00205657958984375	0.84686279296875	512	0.28656279296875	29.1300225190333	0.831438446044922	1.50113844604492	1 mA
0.847930908203125	116.105388706862	0.002109375	0.848388671875	513	0.287630908203125	29.8778328611898	0.832568359375	1.502268359375	1 mA
0.8489990234375	116.319011706323	0.00215362548828125	0.84930419921875	514	0.2886990234375	30.5046103155984	0.833152008056641	1.50285200805664	1 mA
0.850067138671875	116.532634705783	0.00220855712890625	0.8502197265625	515	0.289767138671875	31.2826788796919	0.833655548095703	1.5033555480957	1 mA
0.85113525390625	116.746257705244	0.0022552490234375	0.85174560546875	516	0.29083525390625	31.9440371591714	0.834831237792969	1.50453123779297	1 mA
0.852203369140625	116.959880704705	0.002310791015625	0.85205078125	517	0.291903369140625	32.7307509295326	0.834719848632812	1.50441984863281	1 mA
0.853271484375	117.173503704165	0.00235687255859375	0.85296630859375	518	0.292971484375	33.3834640027443	0.835289764404297	1.5049897644043	1 mA
0.854339599609375	117.387126703626	0.0024005126953125	0.85418701171875	519	0.294039599609375	34.0015962508853	0.836183166503906	1.50588316650391	1 mA
0.85540771484375	117.600749703087	0.002452392578125	0.855712890625	520	0.29510771484375	34.7364387836402	0.837319946289062	1.50701994628906	1 mA
0.856475830078125	117.814372702547	0.00251068115234375	0.85693359375	521	0.296175830078125	35.5620559822061	0.838103485107422	1.50780348510742	1 mA
0.8575439453125	118.027995702008	0.00256439208984375	0.85723876953125	522	0.2972439453125	36.3228341337642	0.838005828857422	1.50770582885742	1 mA
0.858612060546875	118.241618701469	0.0026129150390625	0.8587646484375	523	0.298312060546875	37.0101280320467	0.839167785644531	1.50886778564453	1 mA
0.85968017578125	118.455241700929	0.00265411376953125	0.859375	524	0.29938017578125	37.5936794551169	0.839469146728516	1.50916914672852	1 mA
0.860748291015625	118.66886470039	0.00271209716796875	0.86090087890625	525	0.300448291015625	38.4149740505489	0.840560150146484	1.51026015014648	1 mA
0.86181640625	118.882487699851	0.0027716064453125	0.86212158203125	526	0.30151640625	39.2578816616502	0.841334533691406	1.51103453369141	1 mA
0.862884521484375	119.096110699311	0.00281646728515625	0.86273193359375	527	0.302584521484375	39.8933043223265	0.841608428955078	1.51130842895508	1 mA
0.86395263671875	119.309733698772	0.00288482666015625	0.86456298828125	528	0.30365263671875	40.8615674243095	0.842926788330078	1.51262678833008	1 mA
0.865020751953125	119.523356698233	0.0029425048828125	0.86517333984375	529	0.304720751953125	41.6785394166076	0.843104553222656	1.51280455322266	1 mA
0.8660888671875	119.736979697693	0.00298370361328125	0.86639404296875	530	0.3057888671875	42.2620908396778	0.844016265869141	1.51371626586914	1 mA
0.867156982421875	119.950602697154	0.00303436279296875	0.86761474609375	531	0.306856982421875	42.9796429598973	0.844857025146484	1.51455702514648	1 mA
0.86822509765625	120.164225696614	0.0030859375	0.86822509765625	532	0.30792509765625	43.7101628895184	0.84508056640625	1.51478056640625	1 mA
0.869293212890625	120.377848696075	0.0031549072265625	0.8697509765625	533	0.308993212890625	44.6870711977691	0.846089172363281	1.51578917236328	1 mA
0.870361328125	120.591471695536	0.00320526123046875	0.870361328125	534	0.310061328125	45.4003007148548	0.846321868896484	1.51602186889648	1 mA
0.871429443359375	120.805094694996	0.0032562255859375	0.87158203125	535	0.311129443359375	46.1221754382082	0.847160339355469	1.51686033935547	1 mA
0.87249755859375	121.018717694457	0.00332550048828125	0.872802734375	536	0.31219755859375	47.1034063495928	0.847861480712891	1.51756148071289	1 mA
0.873565673828125	121.232340693918	0.00336700439453125	0.8734130859375	537	0.313265673828125	47.6912803757967	0.848160552978516	1.51786055297852	1 mA
0.8746337890625	121.445963693378	0.0034234619140625	0.875244140625	538	0.3143337890625	48.4909619555595	0.849568176269531	1.51926817626953	1 mA
0.875701904296875	121.659586692839	0.00350830078125	0.87554931640625	539	0.315401904296875	49.6926456267705	0.849237060546875	1.51893706054687	1 mA
0.87677001953125	121.8732096923	0.0035491943359375	0.87646484375	540	0.31647001953125	50.2718744467068	0.849845886230469	1.51954588623047	1 mA
0.877838134765625	122.08683269176	0.00359619140625	0.877685546875	541	0.317538134765625	50.9375553293201	0.850714111328125	1.52041411132813	1 mA
0.87890625	122.300455691221	0.00367401123046875	0.8795166015625	542	0.31860625	52.0398191284525	0.851961517333984	1.52166151733398	1 mA
0.879974365234375	122.514078690682	0.00372406005859375	0.88104248046875	543	0.319674365234375	52.7487260424044	0.853112030029297	1.5228120300293	1 mA
0.88104248046875	122.727701690142	0.00376739501953125	0.8807373046875	544	0.32074248046875	53.3625356874115	0.852481842041016	1.52218184204102	1 mA
0.882110595703125	122.941324689603	0.00383941650390625	0.88134765625	545	0.321810595703125	54.3826700270007	0.852552032470703	1.5222520324707	1 mA
0.8831787109375	123.154947689064	0.00390411376953125	0.88348388671875	546	0.3228787109375	55.2990618913775	0.854203033447266	1.52390303344727	1 mA
0.884246826171875	123.368570688524	0.00394683837890625	0.88470458984375	547	0.323946826171875	55.9042263301169	0.855103302001953	1.52480330200195	1 mA
0.88531494140625	123.582193687985	0.0040057373046875	0.885009765625	548	0.32501494140625	56.7384887349504	0.854966735839844	1.52466673583984	1 mA
0.886383056640625	123.795816687446	0.004058837890625	0.88653564453125	549	0.326083056640625	57.4906216802408	0.856094360351563	1.52579436035156	1 mA
0.887451171875	124.009439686906	0.00411895751953125	0.887451171875	550	0.327151171875	58.3421744976098	0.856558990478516	1.52625899047852	1 mA
0.888519287109375	124.223062686367	0.00418792724609375	0.88897705078125	551	0.328219287109375	59.3190828058605	0.857567596435547	1.52726759643555	1 mA
0.88958740234375	124.436685685828	0.00425079345703125	0.889892578125	552	0.32928740234375	60.2095390514341	0.858011627197266	1.52771162719727	1 mA
0.890655517578125	124.650308685288	0.00430450439453125	0.89111328125	553	0.330355517578125	60.9703172029922	0.858829498291016	1.52852949829102	1 mA
0.8917236328125	124.863931684749	0.0043701171875	0.892333984375	554	0.3314236328125	61.8996768767706	0.85955810546875	1.52925810546875	1 mA
0.892791748046875	125.07755468421	0.00441162109375	0.8935546875	555	0.332491748046875	62.4875509029745	0.860467529296875	1.53016752929687	1 mA
0.89385986328125	125.29117768367	0.004471435546875	0.89447021484375	556	0.33355986328125	63.3347811172096	0.860934448242187	1.53063444824219	1 mA
0.894927978515625	125.504800683131	0.00455535888671875	0.89447021484375	557	0.334627978515625	64.5234969790191	0.860305023193359	1.53000502319336	1 mA
0.89599609375	125.718423682591	0.00459808349609375	0.89630126953125	558	0.33569609375	65.1286614177585	0.861815643310547	1.53151564331055	1 mA
0.897064208984375	125.932046682052	0.0046942138671875	0.89691162109375	559	0.336764208984375	66.4902814049221	0.861705017089844	1.53140501708984	1 mA
0.89813232421875	126.145669681513	0.00474945068359375	0.8978271484375	560	0.33783232421875	67.2726725721494	0.862206268310547	1.53190626831055	1 mA
0.899200439453125	126.359292680973	0.00479644775390625	0.9002685546875	561	0.338900439453125	67.9383534547628	0.864295196533203	1.5339951965332	1 mA
0.9002685546875	126.572915680434	0.00484466552734375	0.89996337890625	562	0.3399685546875	68.6213247499115	0.863628387451172	1.53332838745117	1 mA
0.901336669921875	126.786538679895	0.0049346923828125	0.902099609375	563	0.341036669921875	69.896492674398	0.865089416503906	1.53478941650391	1 mA
0.90240478515625	127.000161679355	0.00497833251953125	0.902099609375	564	0.34210478515625	70.514624922539	0.864762115478516	1.53446211547852	1 mA
0.903472900390625	127.213784678816	0.00505279541015625	0.90362548828125	565	0.343172900390625	71.569340087199	0.865729522705078	1.53542952270508	1 mA
0.904541015625	127.427407678277	0.00511138916015625	0.90484619140625	566	0.344241015625	72.3992798888987	0.866510772705078	1.53621077270508	1 mA
0.905609130859375	127.641030677737	0.0052008056640625	0.90606689453125	567	0.345309130859375	73.6658026071176	0.867060852050781	1.53676085205078	1 mA
0.90667724609375	127.854653677198	0.00526153564453125	0.90728759765625	568	0.34637724609375	74.5260006307543	0.867826080322266	1.53752608032227	1 mA
0.907745361328125	128.068276676659	0.00537811279296875	0.90728759765625	569	0.347445361328125	76.177235027886	0.866951751708984	1.53665175170898	1 mA
0.9088134765625	128.281899676119	0.00548248291015625	0.9088134765625	570	0.3485134765625	77.6555652996636	0.867694854736328	1.53739485473633	1 mA
0.909881591796875	128.49552267558	0.0055377197265625	0.90972900390625	571	0.349581591796875	78.4379564668909	0.868196105957031	1.53789610595703	1 mA
0.91094970703125	128.709145675041	0.005595703125	0.91064453125	572	0.35064970703125	79.2592510623229	0.8686767578125	1.5383767578125	1 mA
0.912017822265625	128.922768674501	0.00568695068359375	0.91217041015625	573	0.351717822265625	80.5517093993449	0.869518280029297	1.5392182800293	1 mA
0.9130859375	129.136391673962	0.00573272705078125	0.91339111328125	574	0.3527859375	81.2000998694228	0.870395660400391	1.54009566040039	1 mA
0.914154052734375	129.350014673423	0.0057867431640625	0.91461181640625	575	0.353854052734375	81.9652006241147	0.871211242675781	1.54091124267578	1 mA
0.91522216796875	129.563637672883	0.00588958740234375	0.91522216796875	576	0.35492216796875	83.4219178802231	0.871050262451172	1.54075026245117	1 mA
0.916290283203125	129.777260672344	0.00597686767578125	0.91644287109375	577	0.355990283203125	84.658182376505	0.871616363525391	1.54131636352539	1 mA
0.9173583984375	129.990883671805	0.0060406494140625	0.91766357421875	578	0.3570583984375	85.5616064314802	0.872358703613281	1.54205870361328	1 mA
0.918426513671875	130.204506671265	0.006072998046875	0.91827392578125	579	0.358126513671875	86.0198023636686	0.872726440429688	1.54242644042969	10 mA
0.91949462890625	130.418129670726	0.0061920166015625	0.9197998046875	580	0.35919462890625	87.7056175858711	0.873359680175781	1.54305968017578	10 mA
0.920562744140625	130.631752670187	0.0062713623046875	0.92132568359375	581	0.360262744140625	88.8294944006728	0.874290466308594	1.54399046630859	10 mA
0.921630859375	130.845375669647	0.0063079833984375	0.9210205078125	582	0.361330859375	89.3482067767351	0.873710632324219	1.54341063232422	10 mA
0.922698974609375	131.058998669108	0.0063934326171875	0.92254638671875	583	0.362398974609375	90.5585356542139	0.874595642089844	1.54429564208984	10 mA
0.92376708984375	131.272621668568	0.0064300537109375	0.92437744140625	584	0.36346708984375	91.0772480302762	0.876152038574219	1.54585203857422	10 mA
0.924835205078125	131.486244668029	0.006536865234375	0.92498779296875	585	0.364535205078125	92.5901591271247	0.875961303710938	1.54566130371094	10 mA
0.9259033203125	131.69986766749	0.006573486328125	0.92559814453125	586	0.3656033203125	93.108871503187	0.876296997070313	1.54599699707031	10 mA
0.926971435546875	131.91349066695	0.006646728515625	0.9271240234375	587	0.366671435546875	94.1462962553116	0.877273559570313	1.54697355957031	10 mA
0.92803955078125	132.127113666411	0.006787109375	0.92864990234375	588	0.36773955078125	96.1346936968839	0.87774658203125	1.54744658203125	10 mA
0.929107666015625	132.340736665872	0.00684814453125	0.928955078125	589	0.368807666015625	96.9992143236544	0.877593994140625	1.54729399414062	10 mA
0.93017578125	132.554359665332	0.006964111328125	0.93017578125	590	0.36987578125	98.6418035145184	0.877944946289063	1.54764494628906	10 mA
0.931243896484375	132.767982664793	0.0069427490234375	0.93170166015625	591	0.370943896484375	98.3392212951487	0.879631042480469	1.54933104248047	10 mA
0.93231201171875	132.981605664254	0.0069976806640625	0.93292236328125	592	0.37201201171875	99.1172898592422	0.880439758300781	1.55013975830078	10 mA
0.933380126953125	133.195228663714	0.007122802734375	0.9332275390625	593	0.373080126953125	100.889557144122	0.879806518554688	1.54950651855469	10 mA
0.9344482421875	133.408851663175	0.007171630859375	0.933837890625	594	0.3741482421875	101.581173645538	0.880050659179688	1.54975065917969	10 mA
0.935516357421875	133.622474662636	0.007293701171875	0.93536376953125	595	0.375216357421875	103.310214899079	0.880661010742188	1.55036101074219	10 mA
0.93658447265625	133.836097662096	0.0073577880859375	0.9375	596	0.37628447265625	104.217961557188	0.882316589355469	1.55201658935547	10 mA
0.937652587890625	134.049720661557	0.0074249267578125	0.93780517578125	597	0.377352587890625	105.168934246636	0.882118225097656	1.55181822509766	10 mA
0.938720703125	134.263343661018	0.00748291015625	0.938720703125	598	0.378420703125	105.990228842068	0.882598876953125	1.55229887695312	10 mA
0.939788818359375	134.476966660478	0.0075408935546875	0.9393310546875	599	0.379488818359375	106.8115234375	0.882774353027344	1.55247435302734	10 mA
0.94085693359375	134.690589659939	0.0076934814453125	0.9405517578125	600	0.38055693359375	108.972825004426	0.882850646972656	1.55255064697266	10 mA
0.941925048828125	134.9042126594	0.0076934814453125	0.9417724609375	601	0.381625048828125	108.972825004426	0.884071350097656	1.55377135009766	10 mA
0.9429931640625	135.11783565886	0.0078338623046875	0.9423828125	602	0.3826931640625	110.961222445999	0.883628845214844	1.55332884521484	10 mA
0.944061279296875	135.331458658321	0.0078857421875	0.9442138671875	603	0.383761279296875	111.696064978754	0.88507080078125	1.55477080078125	10 mA
0.94512939453125	135.545081657782	0.00791015625	0.94512939453125	604	0.38482939453125	112.041873229462	0.88580322265625	1.55550322265625	10 mA
0.946197509765625	135.758704657242	0.0080322265625	0.946044921875	605	0.385897509765625	113.770914483003	0.88580322265625	1.55550322265625	10 mA
0.947265625	135.972327656703	0.008148193359375	0.94757080078125	606	0.386965625	115.413503673867	0.886459350585938	1.55615935058594	10 mA
0.948333740234375	136.185950656164	0.0081756591796875	0.94818115234375	607	0.388033740234375	115.802537955914	0.886863708496094	1.55656370849609	10 mA
0.94940185546875	136.399573655624	0.0082275390625	0.94879150390625	608	0.38910185546875	116.537380488669	0.8870849609375	1.5567849609375	10 mA
0.950469970703125	136.613196655085	0.0083892822265625	0.95062255859375	609	0.390169970703125	118.828360149611	0.887702941894531	1.55740294189453	10 mA
0.9515380859375	136.826819654545	0.0084503173828125	0.95184326171875	610	0.3912380859375	119.692880776381	0.888465881347656	1.55816588134766	10 mA
0.952606201171875	137.040442654006	0.00848388671875	0.95245361328125	611	0.392306201171875	120.168367121105	0.888824462890625	1.55852446289062	10 mA
0.95367431640625	137.254065653467	0.008642578125	0.953369140625	612	0.39337431640625	122.416120750708	0.8885498046875	1.5582498046875	10 mA
0.954742431640625	137.467688652927	0.0086944580078125	0.95458984375	613	0.394442431640625	123.150963283463	0.889381408691406	1.55908140869141	10 mA
0.955810546875	137.681311652388	0.0087188720703125	0.95550537109375	614	0.395510546875	123.496771534171	0.890113830566406	1.55981383056641	10 mA
0.956878662109375	137.894934651849	0.0088653564453125	0.9564208984375	615	0.396578662109375	125.571621038421	0.889930725097656	1.55963072509766	10 mA
0.95794677734375	138.108557651309	0.008868408203125	0.95794677734375	616	0.39764677734375	125.614847069759	0.891433715820313	1.56113371582031	10 mA
0.959014892578125	138.32218065077	0.00904541015625	0.95855712890625	617	0.398714892578125	128.121956887394	0.890716552734375	1.56041655273437	10 mA
0.9600830078125	138.535803650231	0.0091217041015625	0.96038818359375	618	0.3997830078125	129.202607670857	0.891975402832031	1.56167540283203	10 mA
0.961151123046875	138.749426649691	0.0091064453125	0.96099853515625	619	0.400851123046875	128.986477514164	0.8927001953125	1.5624001953125	10 mA
0.96221923828125	138.963049649152	0.0091888427734375	0.9625244140625	620	0.40191923828125	130.153580360305	0.893608093261719	1.56330809326172	10 mA
0.963287353515625	139.176672648613	0.0092498779296875	0.963134765625	621	0.402987353515625	131.018100987075	0.893760681152344	1.56346068115234	10 mA
0.96435546875	139.390295648073	0.0093719482421875	0.96466064453125	622	0.40405546875	132.747142240616	0.894371032714844	1.56407103271484	10 mA
0.965423583984375	139.603918647534	0.0093841552734375	0.965576171875	623	0.405123583984375	132.92004636597	0.895195007324219	1.56489500732422	10 mA
0.96649169921875	139.817541646995	0.0094696044921875	0.96649169921875	624	0.40619169921875	134.130375243449	0.895469665527344	1.56516966552734	10 mA
0.967559814453125	140.031164646455	0.0094757080078125	0.96710205078125	625	0.407259814453125	134.216827306126	0.896034240722656	1.56573424072266	10 mA
0.9686279296875	140.244787645916	0.0097198486328125	0.96832275390625	626	0.4083279296875	137.674909813208	0.895423889160156	1.56512388916016	10 mA
0.969696044921875	140.458410645377	0.009844970703125	0.96954345703125	627	0.409396044921875	139.447177098088	0.895706176757813	1.56540617675781	10 mA
0.97076416015625	140.672033644837	0.0098297119140625	0.97137451171875	628	0.41046416015625	139.231046941395	0.897651672363281	1.56735167236328	10 mA
0.971832275390625	140.885656644298	0.0099365234375	0.97137451171875	629	0.411532275390625	140.743958038244	0.8968505859375	1.5665505859375	10 mA
0.972900390625	141.099279643759	0.0099700927734375	0.97259521484375	630	0.412600390625	141.219444382967	0.897819519042969	1.56751951904297	10 mA
0.973968505859375	141.312902643219	0.01021728515625	0.97381591796875	631	0.413668505859375	144.720752921388	0.897186279296875	1.56688627929687	10 mA
0.97503662109375	141.52652564268	0.0103118896484375	0.97503662109375	632	0.41473662109375	146.060759892882	0.897697448730469	1.56739744873047	10 mA
0.976104736328125	141.740148642141	0.0102294921875	0.97564697265625	633	0.415804736328125	144.893657046742	0.89892578125	1.56862578125	10 mA
0.9771728515625	141.953771641601	0.0102386474609375	0.9771728515625	634	0.4168728515625	145.023335140758	0.900382995605469	1.57008299560547	10 mA
0.978240966796875	142.167394641062	0.0104339599609375	0.97808837890625	635	0.417940966796875	147.789801146424	0.899833679199219	1.56953367919922	10 mA
0.97930908203125	142.381017640522	0.010498046875	0.97930908203125	636	0.41900908203125	148.697547804533	0.90057373046875	1.57027373046875	10 mA
0.980377197265625	142.594640639983	0.0105926513671875	0.98052978515625	637	0.420077197265625	150.037554776027	0.901084899902344	1.57078489990234	10 mA
0.9814453125	142.808263639444	0.0105987548828125	0.9814453125	638	0.4211453125	150.124006838704	0.901954650878906	1.57165465087891	10 mA
0.982513427734375	143.021886638904	0.0106475830078125	0.98297119140625	639	0.422213427734375	150.81562334012	0.903114318847656	1.57281431884766	10 mA
0.98358154296875	143.235509638365	0.010772705078125	0.98358154296875	640	0.42328154296875	152.587890625	0.902786254882813	1.57248625488281	10 mA
0.984649658203125	143.449132637826	0.01072998046875	0.9844970703125	641	0.424349658203125	151.982726186261	0.904022216796875	1.57372221679687	10 mA
0.9857177734375	143.662755637286	0.0109649658203125	0.98602294921875	642	0.4254177734375	155.311130599327	0.903785705566406	1.57348570556641	10 mA
0.986785888671875	143.876378636747	0.01099853515625	0.98663330078125	643	0.426485888671875	155.786616944051	0.904144287109375	1.57384428710937	10 mA
0.98785400390625	144.090001636208	0.0112518310546875	0.987548828125	644	0.42755400390625	159.374377545149	0.903160095214844	1.57286009521484	10 mA
0.988922119140625	144.303624635668	0.0110809326171875	0.98907470703125	645	0.428622119140625	156.953719790191	0.905967712402344	1.57566771240234	10 mA
0.989990234375	144.517247635129	0.01116943359375	0.9893798828125	646	0.429690234375	158.207274699009	0.905609130859375	1.57530913085937	10 mA
0.991058349609375	144.73087063459	0.0112945556640625	0.989990234375	647	0.430758349609375	159.979541983888	0.905281066894531	1.57498106689453	10 mA
0.99212646484375	144.94449363405	0.0114898681640625	0.9918212890625	648	0.43182646484375	162.746007989554	0.905647277832031	1.57534727783203	10 mA
0.993194580078125	145.158116633511	0.011614990234375	0.9930419921875	649	0.432894580078125	164.518275274433	0.905929565429688	1.57562956542969	10 mA
0.9942626953125	145.371739632972	0.01173095703125	0.9942626953125	650	0.4339626953125	166.160864465297	0.906280517578125	1.57598051757812	10 mA
0.995330810546875	145.585362632432	0.0116485595703125	0.9954833984375	651	0.435030810546875	164.993761619157	0.908119201660156	1.57781920166016	10 mA
0.99639892578125	145.798985631893	0.011773681640625	0.99639892578125	652	0.43609892578125	166.766028904037	0.908096313476563	1.57779631347656	10 mA
0.997467041015625	146.012608631354	0.0120086669921875	0.99761962890625	653	0.437167041015625	170.094433317103	0.907554626464844	1.57725462646484	10 mA
0.99853515625	146.226231630814	0.0120391845703125	0.9979248046875	654	0.43823515625	170.526693630489	0.907630920410156	1.57733092041016	10 mA
0.999603271484375	146.439854630275	0.011981201171875	0.999755859375	655	0.439303271484375	169.705399035057	0.909896850585938	1.57959685058594	10 mA
1.00067138671875	146.653477629736	0.01202392578125	1.00006103515625	656	0.44037138671875	170.310563473796	0.909881591796875	1.57958159179687	10 mA
1.00173950195313	146.867100629196	0.0121185302734375	1.0015869140625	657	0.441439501953125	171.65057044529	0.910697937011719	1.58039793701172	10 mA
1.0028076171875	147.080723628657	0.01217041015625	1.0028076171875	658	0.4425076171875	172.385412978045	0.911529541015625	1.58122954101562	10 mA
1.00387573242188	147.294346628118	0.012322998046875	1.00311279296875	659	0.443575732421875	174.546714544972	0.910690307617188	1.58039030761719	10 mA
1.00494384765625	147.507969627578	0.0124481201171875	1.00494384765625	660	0.44464384765625	176.318981829851	0.911582946777344	1.58128294677734	10 mA
1.00601196289063	147.721592627039	0.012518310546875	1.00555419921875	661	0.445711962890625	177.313180550637	0.911666870117188	1.58136687011719	10 mA
1.007080078125	147.935215626499	0.01259765625	1.00677490234375	662	0.446780078125	178.437057365439	0.91229248046875	1.58199248046875	10 mA
1.00814819335938	148.14883862596	0.0125579833984375	1.00830078125	663	0.447848193359375	177.875118958038	0.914115905761719	1.58381590576172	10 mA
1.00921630859375	148.362461625421	0.0127593994140625	1.00860595703125	664	0.44891630859375	180.728037026381	0.912910461425781	1.58261046142578	10 mA
1.01028442382813	148.576084624881	0.012750244140625	1.0107421875	665	0.449984423828125	180.598358932365	0.915115356445313	1.58481535644531	10 mA
1.0113525390625	148.789707624342	0.0128875732421875	1.01104736328125	666	0.4510525390625	182.543530342599	0.914390563964844	1.58409056396484	10 mA
1.01242065429688	149.003330623803	0.0131744384765625	1.01287841796875	667	0.452120654296875	186.606777288421	0.914070129394531	1.58377012939453	10 mA
1.01348876953125	149.216953623263	0.0131256103515625	1.01318359375	668	0.45318876953125	185.915160787004	0.914741516113281	1.58444151611328	10 mA
1.01455688476563	149.430576622724	0.0132080078125	1.014404296875	669	0.454256884765625	187.082263633144	0.91534423828125	1.58504423828125	10 mA
1.015625	149.644199622185	0.0133636474609375	1.01593017578125	670	0.455325	189.286791231409	0.915702819824219	1.58540281982422	10 mA
1.01669311523438	149.857822621645	0.013336181640625	1.0174560546875	671	0.456393115234375	188.897756949363	0.917434692382813	1.58713469238281	10 mA
1.01776123046875	150.071445621106	0.013525390625	1.0174560546875	672	0.45746123046875	191.577770892351	0.916015625	1.585715625	10 mA
1.01882934570313	150.285068620567	0.0133758544921875	1.01837158203125	673	0.458529345703125	189.459695356763	0.918052673339844	1.58775267333984	10 mA
1.0198974609375	150.498691620027	0.013555908203125	1.01959228515625	674	0.4595974609375	192.010031205737	0.917922973632813	1.58762297363281	10 mA
1.02096557617188	150.712314619488	0.0137847900390625	1.0211181640625	675	0.460665576171875	195.251983556126	0.917732238769531	1.58743223876953	10 mA
1.02203369140625	150.925937618949	0.013787841796875	1.0211181640625	676	0.46173369140625	195.295209587465	0.917709350585938	1.58740935058594	10 mA
1.02310180664063	151.139560618409	0.014007568359375	1.02325439453125	677	0.462801806640625	198.407483843839	0.918197631835938	1.58789763183594	10 mA
1.024169921875	151.35318361787	0.0140899658203125	1.024169921875	678	0.463869921875	199.574586689979	0.918495178222656	1.58819517822266	10 mA
1.02523803710938	151.566806617331	0.0140716552734375	1.02508544921875	679	0.464938037109375	199.315230501948	0.919548034667969	1.58924803466797	10 mA
1.02630615234375	151.780429616791	0.0140625	1.026611328125	680	0.46600615234375	199.185552407932	0.921142578125	1.590842578125	10 mA
1.02737426757813	151.994052616252	0.014044189453125	1.0272216796875	681	0.467074267578125	198.926196219901	0.921890258789063	1.59159025878906	10 mA
1.0284423828125	152.207675615713	0.0142059326171875	1.02874755859375	682	0.4681423828125	201.217175880843	0.922203063964844	1.59190306396484	10 mA
1.02951049804688	152.421298615173	0.0142547607421875	1.02935791015625	683	0.469210498046875	201.908792382259	0.922447204589844	1.59214720458984	10 mA
1.03057861328125	152.634921614634	0.014630126953125	1.0302734375	684	0.47027861328125	207.225594236898	0.920547485351563	1.59024748535156	10 mA
1.03164672851563	152.848544614095	0.014788818359375	1.031494140625	685	0.471346728515625	209.473347866501	0.920578002929688	1.59027800292969	10 mA
1.03271484375	153.062167613555	0.0144073486328125	1.0321044921875	686	0.47241484375	204.070093949186	0.924049377441406	1.59374937744141	10 mA
1.03378295898438	153.275790613016	0.0145538330078125	1.03363037109375	687	0.473482958984375	206.144943453435	0.924476623535156	1.59417662353516	10 mA
1.03485107421875	153.489413612476	0.014599609375	1.03515625	688	0.47455107421875	206.793333923513	0.9256591796875	1.5953591796875	10 mA
1.03591918945313	153.703036611937	0.014990234375	1.0357666015625	689	0.475619189453125	212.326265934844	0.92333984375	1.59303984375	10 mA
1.0369873046875	153.916659611398	0.0149261474609375	1.0369873046875	690	0.4766873046875	211.418519276735	0.925041198730469	1.59474119873047	10 mA
1.03805541992188	154.130282610858	0.0146392822265625	1.0382080078125	691	0.477755419921875	207.355272330914	0.928413391113281	1.59811339111328	10 mA
1.03912353515625	154.343905610319	0.015142822265625	1.03912353515625	692	0.47882353515625	214.487567501771	0.925552368164063	1.59525236816406	10 mA
1.04019165039063	154.55752860978	0.0152801513671875	1.03973388671875	693	0.479891650390625	216.432738912004	0.925132751464844	1.59483275146484	10 mA
1.041259765625	154.77115160924	0.0153778076171875	1.04034423828125	694	0.480959765625	217.815971914837	0.925010681152344	1.59471068115234	10 mA
1.04232788085938	154.984774608701	0.0153289794921875	1.04248046875	695	0.482027880859375	217.124355413421	0.927513122558594	1.59721312255859	10 mA
1.04339599609375	155.198397608162	0.0154296875	1.0430908203125	696	0.48309599609375	218.550814447592	0.9273681640625	1.5970681640625	10 mA
1.04446411132813	155.412020607622	0.0151153564453125	1.0443115234375	697	0.484164111328125	214.098533219724	0.930946350097656	1.60064635009766	10 mA
1.0455322265625	155.625643607083	0.0152099609375	1.044921875	698	0.4852322265625	215.438540191218	0.93084716796875	1.60054716796875	10 mA
1.04660034179688	155.839266606544	0.0156158447265625	1.04644775390625	699	0.486300341796875	221.187602359242	0.929328918457031	1.59902891845703	10 mA
1.04766845703125	156.052889606004	0.01549072265625	1.0479736328125	700	0.48736845703125	219.415335074363	0.931793212890625	1.60149321289062	10 mA
1.04873657226563	156.266512605465	0.0157501220703125	1.048583984375	701	0.488436572265625	223.089547738137	0.930458068847656	1.60015806884766	10 mA
1.0498046875	156.480135604926	0.015673828125	1.0491943359375	702	0.4895046875	222.008896954674	0.931640625	1.601340625	10 mA
1.05087280273438	156.693758604386	0.0161895751953125	1.0504150390625	703	0.490572802734375	229.314096250885	0.928993225097656	1.59869322509766	10 mA
