# Supplementary material for: Introducing Brønsted acid sites to accelerate the bridging-oxygen-assisted deprotonation in acidic water oxidation
Source: Nat Commun. 2022 Aug 18;13:4871. doi: 10.1038/s41467-022-32581-w (PMC9388623; doi:10.1038/s41467-022-32581-w)
Supplement: Supplementary file 4 — Source Data [file 41467_2022_32581_MOESM4_ESM.zip › Ru3W1Ox/Ru3W1Ox LSV RDE No (3).txt]

Potential applied (V)	Time (s)	WE(1).Current (A)	WE(1).Potential (V)	Index	Overpotential (V vs. RHE)	Current density (mA cm^-2)	Corrected potential (V)	E-iR (V vs. RHE)	Current range
0.301055908203125	6.6143769833003	-6.2255859375E-07	0.301666259765625	1	-0.259244091796875	-0.00881811039305949	0.301670928955078	0.971370928955078	100 µA
0.3021240234375	6.82799998276096	-1.5533447265625E-06	0.302581787109375	2	-0.2581759765625	-0.0220020499513102	0.302593437194824	0.972293437194824	100 µA
0.303192138671875	7.04162298222161	-1.678466796875E-06	0.3038330078125	3	-0.257107861328125	-0.0237743172361898	0.303845596313477	0.973545596313476	100 µA
0.30426025390625	7.25524598168226	-9.7320556640625E-07	0.304840087890625	4	-0.25603974609375	-0.0137847813938562	0.304847386932373	0.974547386932373	100 µA
0.305328369140625	7.46886898114292	7.62939453125E-08	0.30596923828125	5	-0.254971630859375	0.00108065078346317	0.30596866607666	0.97566866607666	100 µA
0.306396484375	7.68249198060357	9.3231201171875E-07	0.30706787109375	6	-0.253903515625	0.01320555257392	0.307060878753662	0.976760878753662	100 µA
0.307464599609375	7.89611498006423	3.70178222656251E-07	0.3079833984375	7	-0.252835400390625	0.00524331760136332	0.30798062210083	0.97768062210083	100 µA
0.30853271484375	8.10973797952488	-6.0577392578125E-07	0.309234619140625	8	-0.25176728515625	-0.00858036722069759	0.309239162445068	0.978939162445068	100 µA
0.309600830078125	8.32336097898553	-1.3031005859375E-06	0.31024169921875	9	-0.250699169921875	-0.018457515381551	0.310251472473145	0.979951472473145	100 µA
0.3106689453125	8.53698397844619	-1.2664794921875E-06	0.31134033203125	10	-0.2496310546875	-0.0179388030054887	0.311349830627441	0.981049830627441	100 µA
0.311737060546875	8.75060697790684	-1.788330078125E-07	0.312347412109375	11	-0.248562939453125	-0.00253304543643767	0.312348753356934	0.982048753356934	100 µA
0.31280517578125	8.96422997736749	8.00476074218751E-07	0.313446044921875	12	-0.24749482421875	0.0113381880200956	0.313440041351318	0.983140041351318	100 µA
0.313873291015625	9.17785297682815	9.7381591796875E-07	0.31451416015625	13	-0.246426708984375	0.0137934266001239	0.314506856536865	0.984206856536865	100 µA
0.31494140625	9.3914759762888	2.01416015625E-07	0.31561279296875	14	-0.24535859375	0.00285291806834278	0.315611282348633	0.985311282348633	100 µA
0.316009521484375	9.60509897574946	-7.62939453125E-07	0.316558837890625	15	-0.244290478515625	-0.0108065078346317	0.316564559936523	0.986264559936523	100 µA
0.31707763671875	9.81872197521011	-1.2176513671875E-06	0.317779541015625	16	-0.24322236328125	-0.0172471865040722	0.317788673400879	0.987488673400879	100 µA
0.318145751953125	10.0323449746708	-7.68432617187501E-07	0.31884765625	17	-0.242154248046875	-0.0108843146910411	0.318853419494629	0.988553419494629	100 µA
0.3192138671875	10.2459679741314	5.67016601562501E-07	0.31982421875	18	-0.2410861328125	0.00803139662269831	0.319819966125488	0.989519966125488	100 µA
0.320281982421875	10.4595909735921	1.33514404296875E-06	0.32086181640625	19	-0.240018017578125	0.0189113887106055	0.320851802825928	0.990551802825928	100 µA
0.32135009765625	10.6732139730527	1.1407470703125E-06	0.322021484375	20	-0.23894990234375	0.0161578905143414	0.322012928771973	0.991712928771973	100 µA
0.322418212890625	10.8868369725134	8.94165039062506E-08	0.3231201171875	21	-0.237881787109375	0.00126652271821885	0.323119446563721	0.992819446563721	100 µA
0.323486328125	11.100459971974	-8.697509765625E-07	0.324127197265625	22	-0.236813671875	-0.0123194189314802	0.324133720397949	0.993833720397949	100 µA
0.324554443359375	11.3140829714347	-1.15966796875E-06	0.32513427734375	23	-0.235745556640625	-0.0164258919086402	0.325142974853516	0.994842974853516	100 µA
0.32562255859375	11.5277059708953	-2.67333984375E-07	0.3262939453125	24	-0.23467744140625	-0.00378660034525495	0.326295950317383	0.995995950317383	100 µA
0.326690673828125	11.741328970356	1.14593505859375E-06	0.327362060546875	25	-0.233609326171875	0.0162313747676169	0.327353466033936	0.997053466033936	100 µA
0.3277587890625	11.9549519698166	1.715087890625E-06	0.32830810546875	26	-0.2325412109375	0.0242930296122521	0.32829524230957	0.99799524230957	100 µA
0.328826904296875	12.1685749692773	1.0955810546875E-06	0.329437255859375	27	-0.231473095703125	0.0155181452505312	0.329429039001465	0.999129039001465	100 µA
0.32989501953125	12.382197968738	-2.05383300781251E-07	0.330413818359375	28	-0.23040498046875	-0.00290911190908287	0.330415358734131	1.00011535873413	100 µA
0.330963134765625	12.5958209681986	-1.11846923828125E-06	0.33160400390625	29	-0.229336865234375	-0.0158423404855701	0.331612392425537	1.00131239242554	100 µA
0.33203125	12.8094439676593	-1.07421875E-06	0.3326416015625	30	-0.22826875	-0.0152155630311615	0.332649658203125	1.00234965820313	100 µA
0.333099365234375	13.0230669671199	1.3092041015625E-07	0.333709716796875	31	-0.227200634765625	0.00185439674442281	0.333708734893799	1.0034087348938	100 µA
0.33416748046875	13.2366899665806	1.568603515625E-06	0.334808349609375	32	-0.22613251953125	0.0222181801080028	0.334796585083008	1.00449658508301	100 µA
0.335235595703125	13.4503129660412	1.9500732421875E-06	0.335845947265625	33	-0.225064404296875	0.0276214340253187	0.335831321716309	1.00553132171631	100 µA
0.3363037109375	13.6639359655019	8.941650390625E-07	0.33697509765625	34	-0.2239962890625	0.0126652271821884	0.336968391418457	1.00666839141846	100 µA
0.337371826171875	13.8775589649625	-4.08020019531249E-07	0.338043212890625	35	-0.222928173828125	-0.00577932038996104	0.338046273040772	1.00774627304077	100 µA
0.33843994140625	14.0911819644232	-1.21429443359375E-06	0.339141845703125	36	-0.22186005859375	-0.0171996378695999	0.339150952911377	1.00885095291138	100 µA
0.339508056640625	14.3048049638838	-8.380126953125E-07	0.339935302734375	37	-0.220791943359375	-0.0118698682055595	0.33994158782959	1.00964158782959	100 µA
0.340576171875	14.5184279633445	6.96716308593751E-07	0.3411865234375	38	-0.219723828125	0.0098685029545857	0.341181298065186	1.01088129806519	100 µA
0.341644287109375	14.7320509628051	1.8829345703125E-06	0.342254638671875	39	-0.218655712890625	0.0266704613358711	0.342240516662598	1.0119405166626	100 µA
0.34271240234375	14.9456739622658	1.849365234375E-06	0.34320068359375	40	-0.21758759765625	0.0261949749911473	0.343186813354492	1.01288681335449	100 µA
0.343780517578125	15.1592969617265	7.904052734375E-07	0.344451904296875	41	-0.216519482421875	0.0111955421166785	0.344445976257324	1.01414597625732	100 µA
0.3448486328125	15.3729199611871	-4.9591064453125E-07	0.345306396484375	42	-0.2154513671875	-0.00702423009251062	0.345310115814209	1.01501011581421	100 µA
0.345916748046875	15.5865429606478	-1.2847900390625E-06	0.346466064453125	43	-0.214383251953125	-0.0181981591935198	0.346475700378418	1.01617570037842	100 µA
0.34698486328125	15.8001659601084	-4.65087890625E-07	0.3475341796875	44	-0.21331513671875	-0.00658764717599151	0.34753766784668	1.01723766784668	100 µA
0.348052978515625	16.0137889595691	1.0467529296875E-06	0.34869384765625	45	-0.212247021484375	0.0148265287491147	0.348685997009277	1.01838599700928	100 µA
0.34912109375	16.2274119590297	2.0355224609375E-06	0.34967041015625	46	-0.21117890625	0.0288317629027975	0.349655143737793	1.01935514373779	100 µA
0.350189208984375	16.4410349584904	1.873779296875E-06	0.350830078125	47	-0.210110791015625	0.0265407832418555	0.350816024780273	1.02051602478027	100 µA
0.35125732421875	16.654657957951	6.1492919921875E-07	0.351776123046875	48	-0.20904267578125	0.00871004531471317	0.351771511077881	1.02147151107788	100 µA
0.352325439453125	16.8682809574117	-7.6904296875E-07	0.352783203125	49	-0.207974560546875	-0.0108929598973088	0.352788970947266	1.02248897094727	100 µA
0.3533935546875	17.0819039568723	-1.1749267578125E-06	0.354034423828125	50	-0.2069064453125	-0.0166420220653329	0.354043235778809	1.02374323577881	100 µA
0.354461669921875	17.295526956333	-1.177978515625E-07	0.3551025390625	51	-0.205838330078125	-0.00166852480966713	0.355103422546387	1.02480342254639	100 µA
0.35552978515625	17.5091499557936	1.300048828125E-06	0.3560791015625	52	-0.20477021484375	0.0184142893502125	0.356069351196289	1.02576935119629	100 µA
0.356597900390625	17.7227729552543	2.1331787109375E-06	0.357147216796875	53	-0.203702099609375	0.0302149959056303	0.357131217956543	1.02683121795654	100 µA
0.357666015625	17.936395954715	1.8157958984375E-06	0.35821533203125	54	-0.202633984375	0.0257194886464235	0.358201713562012	1.02790171356201	100 µA
0.358734130859375	18.1500189541756	4.3609619140625E-07	0.35931396484375	55	-0.201565869140625	0.0061769998782755	0.359310694122314	1.02901069412231	100 µA
0.35980224609375	18.3636419536363	-7.904052734375E-07	0.360504150390625	56	-0.20049775390625	-0.0111955421166785	0.360510078430176	1.03021007843018	100 µA
0.360870361328125	18.5772649530969	-8.697509765625E-07	0.361541748046875	57	-0.199429638671875	-0.0123194189314802	0.361548271179199	1.0312482711792	100 µA
0.3619384765625	18.7908879525576	3.8726806640625E-07	0.36260986328125	58	-0.1983615234375	0.00548538337685907	0.362606958770752	1.03230695877075	100 µA
0.363006591796875	19.0045109520182	1.62353515625E-06	0.363525390625	59	-0.197293408203125	0.0229962486720963	0.363513214111328	1.03321321411133	100 µA
0.36407470703125	19.2181339514789	2.0660400390625E-06	0.364593505859375	60	-0.19622529296875	0.0292640232161827	0.364578010559082	1.03427801055908	100 µA
0.365142822265625	19.4317569509395	1.605224609375E-06	0.365692138671875	61	-0.195157177734375	0.0227368924840652	0.365680099487305	1.0353800994873	100 µA
0.3662109375	19.6453799504002	2.56958007812499E-07	0.366851806640625	62	-0.1940890625	0.00363963183870396	0.366849879455566	1.03654987945557	100 µA
0.367279052734375	19.8590029498608	-7.9925537109375E-07	0.36773681640625	63	-0.193020947265625	-0.0113208976075602	0.367742810821533	1.03744281082153	100 µA
0.36834716796875	20.0726259493215	-4.058837890625E-07	0.368865966796875	64	-0.19195283203125	-0.00574906216802408	0.368869010925293	1.03856901092529	100 µA
0.369415283203125	20.2862489487821	5.95703124999999E-07	0.370025634765625	65	-0.190884716796875	0.00843772131728045	0.370021166992188	1.03972116699219	100 µA
0.3704833984375	20.4998719482428	1.739501953125E-06	0.37109375	66	-0.1898166015625	0.0246388378629603	0.371080703735352	1.04078070373535	100 µA
0.371551513671875	20.7134949477035	2.197265625E-06	0.372161865234375	67	-0.188748486328125	0.0311227425637394	0.372145385742187	1.04184538574219	100 µA
0.37261962890625	20.9271179471641	1.20849609375E-06	0.373199462890625	68	-0.18768037109375	0.0171175084100567	0.373190399169922	1.04289039916992	100 µA
0.373687744140625	21.1407409466248	-5.40161132812494E-08	0.374267578125	69	-0.186612255859375	-0.000765100754691919	0.37426798324585	1.04396798324585	100 µA
0.374755859375	21.3543639460854	-6.5582275390625E-07	0.3753662109375	70	-0.185544140625	-0.00928927413464944	0.375371129608154	1.04507112960815	100 µA
0.375823974609375	21.5679869455461	-7.171630859375E-08	0.376434326171875	71	-0.184476025390625	-0.00101581173645538	0.376434864044189	1.04613486404419	100 µA
0.37689208984375	21.7816099450067	1.0772705078125E-06	0.377471923828125	72	-0.18340791015625	0.0152587890625	0.377463844299316	1.04716384429932	100 µA
0.377960205078125	21.9952329444674	1.8463134765625E-06	0.378631591796875	73	-0.182339794921875	0.0261517489598088	0.378617744445801	1.0483177444458	100 µA
0.3790283203125	22.208855943928	1.7547607421875E-06	0.37957763671875	74	-0.1812716796875	0.024854968019653	0.379564476013184	1.04926447601318	100 µA
0.380096435546875	22.4224789433887	8.60595703125E-07	0.380767822265625	75	-0.180203564453125	0.0121897408374646	0.380761367797852	1.05046136779785	100 µA
0.38116455078125	22.6361019428493	-1.751708984375E-07	0.381805419921875	76	-0.17913544921875	-0.00248117419883145	0.381806733703613	1.05150673370361	100 µA
0.382232666015625	22.84972494231	-4.47998046875001E-07	0.382843017578125	77	-0.178067333984375	-0.00634558140049576	0.382846377563477	1.05254637756348	100 µA
0.38330078125	23.0633479417706	4.486083984375E-07	0.3837890625	78	-0.17699921875	0.00635422660676346	0.383785697937012	1.05348569793701	100 µA
0.384368896484375	23.2769709412313	1.5472412109375E-06	0.384918212890625	79	-0.175931103515625	0.0219155978886331	0.384906608581543	1.05460660858154	100 µA
0.38543701171875	23.490593940692	1.9195556640625E-06	0.3861083984375	80	-0.17486298828125	0.0271891737119334	0.38609400177002	1.05579400177002	100 µA
0.386505126953125	23.7042169401526	1.4312744140625E-06	0.387054443359375	81	-0.173794873046875	0.0202730086977691	0.38704370880127	1.05674370880127	100 µA
0.3875732421875	23.9178399396133	4.1473388671875E-07	0.388214111328125	82	-0.1727267578125	0.00587441765890581	0.388211000823975	1.05791100082397	100 µA
0.388641357421875	24.1314629390739	-2.4749755859375E-07	0.389190673828125	83	-0.171658642578125	-0.00350563114155453	0.389192530059814	1.05889253005981	100 µA
0.38970947265625	24.3450859385346	6.46972656249994E-08	0.390289306640625	84	-0.17059052734375	0.000916391864376763	0.390288821411133	1.05998882141113	100 µA
0.390777587890625	24.5587089379952	1.01318359375E-06	0.391265869140625	85	-0.169522412109375	0.0143510424043909	0.391258270263672	1.06095827026367	100 µA
0.391845703125	24.7723319374559	1.8341064453125E-06	0.39251708984375	86	-0.168454296875	0.0259788448344547	0.39250333404541	1.06220333404541	100 µA
0.392913818359375	24.9859549369165	1.959228515625E-06	0.39349365234375	87	-0.167386181640625	0.0277511121193343	0.393478958129883	1.06317895812988	100 µA
0.39398193359375	25.1995779363772	1.1260986328125E-06	0.394561767578125	88	-0.16631806640625	0.0159504055639164	0.394553321838379	1.06425332183838	100 µA
0.395050048828125	25.4132009358378	8.392333984375E-08	0.3956298828125	89	-0.165249951171875	0.00118871586180949	0.395629253387451	1.06532925338745	100 µA
0.3961181640625	25.6268239352985	-2.3529052734375E-07	0.396759033203125	90	-0.1641818359375	-0.00333272701620042	0.39676079788208	1.06646079788208	100 µA
0.397186279296875	25.8404469347591	4.77294921875E-07	0.397796630859375	91	-0.163113720703125	0.00676055130134561	0.397793051147461	1.06749305114746	100 µA
0.39825439453125	26.0540699342198	1.3702392578125E-06	0.398895263671875	92	-0.16204560546875	0.0194084880709986	0.398884986877441	1.06858498687744	100 µA
0.399322509765625	26.2676929336805	2.044677734375E-06	0.399932861328125	93	-0.160977490234375	0.028961440996813	0.399917526245117	1.06961752624512	100 µA
0.400390625	26.4813159331411	1.767578125E-06	0.400909423828125	94	-0.159909375	0.0250365173512748	0.400896166992187	1.07059616699219	100 µA
0.401458740234375	26.6949389326018	6.8359375E-07	0.40203857421875	95	-0.158841259765625	0.00968263101983003	0.402033447265625	1.07173344726563	100 µA
0.40252685546875	26.9085619320624	-2.13623046875E-07	0.403106689453125	96	-0.15777314453125	-0.00302582219369688	0.403108291625977	1.07280829162598	100 µA
0.403594970703125	27.1221849315231	5.55419921874995E-08	0.404266357421875	97	-0.156705029296875	0.000786713770361182	0.404265940856934	1.07396594085693	100 µA
0.4046630859375	27.3358079309837	9.37805175781251E-07	0.40533447265625	98	-0.1556369140625	0.0132833594303293	0.405327439117432	1.07502743911743	100 µA
0.405731201171875	27.5494309304444	1.7333984375E-06	0.40643310546875	99	-0.154568798828125	0.0245523858002833	0.406420104980469	1.07612010498047	100 µA
0.40679931640625	27.763053929905	2.1575927734375E-06	0.40740966796875	100	-0.15350068359375	0.0305608041563385	0.407393486022949	1.07709348602295	100 µA
0.407867431640625	27.9766769293657	1.6845703125E-06	0.408416748046875	101	-0.152432568359375	0.0238607692988669	0.408404113769531	1.07810411376953	100 µA
0.408935546875	28.1902999288263	4.08935546875E-07	0.409423828125	102	-0.151364453125	0.00579228819936261	0.409420761108398	1.0791207611084	100 µA
0.410003662109375	28.403922928287	-3.65600585937501E-07	0.410675048828125	103	-0.150296337890625	-0.00517847855435553	0.41067779083252	1.08037779083252	100 µA
0.41107177734375	28.6175459277476	8.81958007812503E-08	0.41162109375	104	-0.14922822265625	0.00124923230568343	0.411620432281494	1.08132043228149	100 µA
0.412139892578125	28.8311689272083	1.1138916015625E-06	0.412811279296875	105	-0.148160107421875	0.0157775014385623	0.412802925109863	1.08250292510986	100 µA
0.4132080078125	29.0447919266689	2.20947265625E-06	0.413787841796875	106	-0.1470919921875	0.0312956466890935	0.413771270751953	1.08347127075195	100 µA
0.414276123046875	29.2584149261296	2.5421142578125E-06	0.4149169921875	107	-0.146023876953125	0.0360072841049929	0.414897926330566	1.08459792633057	100 µA
0.41534423828125	29.4720379255903	1.4923095703125E-06	0.415985107421875	108	-0.14495576171875	0.0211375293245397	0.415973915100098	1.0856739151001	100 µA
0.416412353515625	29.6856609250509	-2.22778320312506E-08	0.4171142578125	109	-0.143887646484375	-0.000315550028771254	0.41711442489624	1.08681442489624	100 µA
0.41748046875	29.8992839245116	-4.28161621093751E-07	0.418121337890625	110	-0.14281953125	-0.00606461219679533	0.418124549102783	1.08782454910278	100 µA
0.418548583984375	30.1129069239722	3.509521484375E-07	0.41912841796875	111	-0.141751416015625	0.0049709936039306	0.419125785827637	1.08882578582764	100 µA
0.41961669921875	30.3265299234329	1.513671875E-06	0.420074462890625	112	-0.14068330078125	0.0214401115439094	0.420063110351563	1.08976311035156	100 µA
0.420684814453125	30.5401529228935	2.67333984375E-06	0.42132568359375	113	-0.139615185546875	0.0378660034525496	0.421305633544922	1.09100563354492	100 µA
0.4217529296875	30.7537759223542	2.5421142578125E-06	0.422454833984375	114	-0.1385470703125	0.0360072841049929	0.422435768127441	1.09213576812744	100 µA
0.422821044921875	30.9673989218148	1.190185546875E-06	0.423431396484375	115	-0.137478955078125	0.0168581522220255	0.423422470092773	1.09312247009277	100 µA
0.42388916015625	31.1810219212755	-6.561279296875E-08	0.4244384765625	116	-0.13641083984375	-0.000929359673778329	0.424438968658447	1.09413896865845	100 µA
0.424957275390625	31.3946449207361	-4.79736328125E-07	0.4256591796875	117	-0.135342724609375	-0.00679513212641642	0.425662777709961	1.09536277770996	100 µA
0.426025390625	31.6082679201968	4.29687500000001E-07	0.426788330078125	118	-0.134274609375	0.0060862252124646	0.426785107421875	1.09648510742187	100 µA
0.427093505859375	31.8218909196574	1.922607421875E-06	0.427734375	119	-0.133206494140625	0.027232399743272	0.427719955444336	1.09741995544434	100 µA
0.42816162109375	32.0355139191181	2.7984619140625E-06	0.428741455078125	120	-0.13213837890625	0.0396382707374292	0.42872046661377	1.09842046661377	100 µA
0.429229736328125	32.2491369185788	2.3284912109375E-06	0.429840087890625	121	-0.131070263671875	0.032981461911296	0.429822624206543	1.09952262420654	100 µA
0.4302978515625	32.4627599180394	9.6954345703125E-07	0.43084716796875	122	-0.1300021484375	0.01373291015625	0.430839896392822	1.10053989639282	100 µA
0.431365966796875	32.6763829175001	-2.82897949218749E-07	0.43194580078125	123	-0.128934033203125	-0.00400705310508144	0.431947922515869	1.10164792251587	100 µA
0.43243408203125	32.8900059169607	-2.76794433593749E-07	0.433197021484375	124	-0.12786591796875	-0.00392060104240438	0.433199097442627	1.10289909744263	100 µA
0.433502197265625	33.1036289164214	8.15429687499999E-07	0.43414306640625	125	-0.126797802734375	0.0115499955736544	0.434136950683594	1.10383695068359	100 µA
0.4345703125	33.317251915882	2.3529052734375E-06	0.435272216796875	126	-0.1257296875	0.0333272701620043	0.435254570007324	1.10495457000732	100 µA
0.435638427734375	33.5308749153427	3.009033203125E-06	0.436279296875	127	-0.124661572265625	0.0426208668997875	0.436256729125977	1.10595672912598	100 µA
0.43670654296875	33.7444979148033	2.0263671875E-06	0.4373779296875	128	-0.12359345703125	0.0287020848087819	0.437362731933594	1.10706273193359	100 µA
0.437774658203125	33.958120914264	7.415771484375E-07	0.438507080078125	129	-0.122525341796875	0.010503925615262	0.438501518249512	1.10820151824951	100 µA
0.4388427734375	34.1717439137246	-3.65295410156249E-07	0.43951416015625	130	-0.1214572265625	-0.00517415595122166	0.439516899871826	1.10921689987183	100 µA
0.439910888671875	34.3853669131853	-1.0345458984375E-07	0.4405517578125	131	-0.120389111328125	-0.00146536246237607	0.440552533721924	1.11025253372192	100 µA
0.44097900390625	34.5989899126459	1.10595703125E-06	0.441619873046875	132	-0.11932099609375	0.0156651137570822	0.441611578369141	1.11131157836914	100 µA
0.442047119140625	34.8126129121066	2.5360107421875E-06	0.442596435546875	133	-0.118252880859375	0.0359208320423159	0.442577415466309	1.11227741546631	100 µA
0.443115234375	35.0262359115673	2.8472900390625E-06	0.443756103515625	134	-0.117184765625	0.0403298872388456	0.443734748840332	1.11343474884033	100 µA
0.444183349609375	35.2398589110279	1.6815185546875E-06	0.444793701171875	135	-0.116116650390625	0.0238175432675283	0.444781089782715	1.11448108978271	100 µA
0.44525146484375	35.4534819104886	5.126953125E-07	0.44598388671875	136	-0.11504853515625	0.00726197326487252	0.445980041503906	1.11568004150391	100 µA
0.446319580078125	35.6671049099492	-2.73742675781249E-07	0.447021484375	137	-0.113980419921875	-0.00387737501106586	0.447023537445068	1.11672353744507	100 µA
0.4473876953125	35.8807279094099	1.1566162109375E-07	0.447998046875	138	-0.1129123046875	0.00163826658773017	0.447997179412842	1.11769717941284	100 µA
0.448455810546875	36.0943509088705	1.593017578125E-06	0.448974609375	139	-0.111844189453125	0.0225639883587111	0.448962661743164	1.11866266174316	100 µA
0.44952392578125	36.3079739083312	2.685546875E-06	0.450103759765625	140	-0.11077607421875	0.0380389075779037	0.450083618164063	1.11978361816406	100 µA
0.450592041015625	36.5215969077918	2.55126953125E-06	0.45123291015625	141	-0.109707958984375	0.0361369621990085	0.451213775634766	1.12091377563477	100 µA
0.45166015625	36.7352199072525	1.519775390625E-06	0.452392578125	142	-0.10863984375	0.0215265636065864	0.45238117980957	1.12208117980957	100 µA
0.452728271484375	36.9488429067131	5.1300048828125E-07	0.453338623046875	143	-0.107571728515625	0.00726629586800637	0.453334775543213	1.12303477554321	100 µA
0.45379638671875	37.1624659061738	-1.1322021484375E-07	0.454376220703125	144	-0.10650361328125	-0.00160368576265934	0.454377069854736	1.12407706985474	100 µA
0.454864501953125	37.3760889056344	7.17773437499999E-07	0.455413818359375	145	-0.105435498046875	0.0101667625708215	0.455408435058594	1.12510843505859	100 µA
0.4559326171875	37.5897119050951	1.995849609375E-06	0.456634521484375	146	-0.1043673828125	0.0282698244953966	0.456619552612305	1.1263195526123	100 µA
0.457000732421875	37.8033349045558	2.685546875E-06	0.45751953125	147	-0.103299267578125	0.0380389075779037	0.457499389648438	1.12719938964844	100 µA
0.45806884765625	38.0169579040164	2.2857666015625E-06	0.458648681640625	148	-0.10223115234375	0.0323762974725567	0.458631538391113	1.12833153839111	100 µA
0.459136962890625	38.2305809034771	1.4544677734375E-06	0.459747314453125	149	-0.101163037109375	0.0206015265359419	0.459736405944824	1.12943640594482	100 µA
0.460205078125	38.4442039029377	1.70288085937501E-07	0.46075439453125	150	-0.100094921875	0.00241201254868981	0.460753117370605	1.13045311737061	100 µA
0.461273193359375	38.6578269023984	1.30310058593749E-07	0.4617919921875	151	-0.099026806640625	0.00184575153815509	0.461791014862061	1.13149101486206	100 µA
0.46234130859375	38.871449901859	1.1932373046875E-06	0.462921142578125	152	-0.09795869140625	0.016901378253364	0.46291219329834	1.13261219329834	100 µA
0.463409423828125	39.0850729013197	2.4383544921875E-06	0.46392822265625	153	-0.096890576171875	0.034537599039483	0.463909934997559	1.13360993499756	100 µA
0.4644775390625	39.2986959007803	2.581787109375E-06	0.464935302734375	154	-0.0958224609375	0.0365692225123938	0.464915939331055	1.13461593933105	100 µA
0.465545654296875	39.512318900241	1.8829345703125E-06	0.466156005859375	155	-0.094754345703125	0.0266704613358711	0.466141883850098	1.1358418838501	100 µA
0.46661376953125	39.7259418997016	9.490966796875E-07	0.46728515625	156	-0.09368623046875	0.0134432957462819	0.467278038024902	1.1369780380249	100 µA
0.467681884765625	39.9395648991623	2.105712890625E-07	0.46832275390625	157	-0.092618115234375	0.00298259616235836	0.468321174621582	1.13802117462158	100 µA
0.46875	40.1531878986229	5.0994873046875E-07	0.469390869140625	158	-0.09155	0.00722306983666784	0.469387044525146	1.13908704452515	100 µA
0.469818115234375	40.3668108980836	1.6845703125E-06	0.470367431640625	159	-0.090481884765625	0.0238607692988669	0.470354797363281	1.14005479736328	100 µA
0.47088623046875	40.5804338975443	2.6641845703125E-06	0.471435546875	160	-0.08941376953125	0.037736325358534	0.471415565490723	1.14111556549072	100 µA
0.471954345703125	40.7940568970049	2.4322509765625E-06	0.472564697265625	161	-0.088345654296875	0.034451146976806	0.472546455383301	1.1422464553833	100 µA
0.4730224609375	41.0076798964656	1.7608642578125E-06	0.473724365234375	162	-0.0872775390625	0.02494142008233	0.473711158752441	1.14341115875244	100 µA
0.474090576171875	41.2213028959262	8.880615234375E-07	0.4747314453125	163	-0.086209423828125	0.0125787751195113	0.474724784851074	1.14442478485107	100 µA
0.47515869140625	41.4349258953869	2.532958984375E-07	0.475677490234375	164	-0.08514130859375	0.00358776060109773	0.475675590515137	1.14537559051514	100 µA
0.476226806640625	41.6485488948475	1.17095947265625E-06	0.476837158203125	165	-0.084073193359375	0.0165858282245928	0.47682837600708	1.14652837600708	100 µA
0.477294921875	41.8621718943082	2.2308349609375E-06	0.477935791015625	166	-0.083005078125	0.0315982289084632	0.477919059753418	1.14761905975342	100 µA
0.478363037109375	42.0757948937688	2.6458740234375E-06	0.47906494140625	167	-0.081936962890625	0.0374769691705028	0.479045097351074	1.14874509735107	100 µA
0.47943115234375	42.2894178932295	2.3681640625E-06	0.480133056640625	168	-0.08086884765625	0.0335434003186969	0.480115295410156	1.14981529541016	100 µA
0.480499267578125	42.5030408926901	1.3519287109375E-06	0.481170654296875	169	-0.079800732421875	0.0191491318829674	0.481160514831543	1.15086051483154	100 µA
0.4815673828125	42.7166638921508	3.948974609375E-07	0.482147216796875	170	-0.0787326171875	0.00559344845520539	0.482144255065918	1.15184425506592	100 µA
0.482635498046875	42.9302868916114	3.68652343750001E-07	0.483306884765625	171	-0.077664501953125	0.00522170458569406	0.483304119873047	1.15300411987305	100 µA
0.48370361328125	43.1439098910721	1.5472412109375E-06	0.48431396484375	172	-0.07659638671875	0.0219155978886331	0.484302360534668	1.15400236053467	100 µA
0.484771728515625	43.3575328905328	2.6458740234375E-06	0.485443115234375	173	-0.075528271484375	0.0374769691705028	0.485423271179199	1.1551232711792	100 µA
0.48583984375	43.5711558899934	2.8228759765625E-06	0.486419677734375	174	-0.07446015625	0.0399840789881374	0.486398506164551	1.15609850616455	100 µA
0.486907958984375	43.7847788894541	1.904296875E-06	0.487640380859375	175	-0.073392041015625	0.0269730435552408	0.487626098632812	1.15732609863281	100 µA
0.48797607421875	43.9984018889147	8.60595703125E-07	0.48858642578125	176	-0.07232392578125	0.0121897408374646	0.488579971313477	1.15827997131348	100 µA
0.489044189453125	44.2120248883754	1.8035888671875E-07	0.48968505859375	177	-0.071255810546875	0.00255465845210694	0.4896837059021	1.1593837059021	100 µA
0.4901123046875	44.425647887836	1.03790283203125E-06	0.4908447265625	178	-0.0701876953125	0.014701173258233	0.49083694229126	1.16053694229126	100 µA
0.491180419921875	44.6392708872967	2.0233154296875E-06	0.49188232421875	179	-0.069119580078125	0.0286588587774433	0.491867149353027	1.16156714935303	100 µA
0.49224853515625	44.8528938867573	2.7587890625E-06	0.49285888671875	180	-0.06805146484375	0.0390763323300283	0.492838195800781	1.16253819580078	100 µA
0.493316650390625	45.066516886218	2.8411865234375E-06	0.49395751953125	181	-0.066983349609375	0.0402434351761686	0.493936210632324	1.16363621063232	100 µA
0.494384765625	45.2801398856786	1.763916015625E-06	0.49505615234375	182	-0.065915234375	0.0249846461136686	0.495042922973633	1.16474292297363	100 µA
0.495452880859375	45.4937628851393	4.44946289062501E-07	0.49615478515625	183	-0.064847119140625	0.00630235536915723	0.496151448059082	1.16585144805908	100 µA
0.49652099609375	45.7073858845999	2.349853515625E-07	0.49700927734375	184	-0.06377900390625	0.00332840441306657	0.497007514953613	1.16670751495361	100 µA
0.497589111328125	45.9210088840606	1.3275146484375E-06	0.4981689453125	185	-0.062710888671875	0.0188033236322592	0.498158988952637	1.16785898895264	100 µA
0.4986572265625	46.1346318835213	2.6214599609375E-06	0.499298095703125	186	-0.0616427734375	0.0371311609197946	0.499278434753418	1.16897843475342	100 µA
0.499725341796875	46.3482548829819	3.179931640625E-06	0.50054931640625	187	-0.060574658203125	0.045041524654745	0.500525466918945	1.17022546691895	100 µA
0.50079345703125	46.5618778824426	2.734375E-06	0.501434326171875	188	-0.05950654296875	0.0387305240793201	0.501413818359375	1.17111381835938	100 µA
0.501861572265625	46.7755008819032	1.44500732421875E-06	0.502593994140625	189	-0.058438427734375	0.0204675258387925	0.502583156585693	1.17228315658569	100 µA
0.5029296875	46.9891238813639	3.0181884765625E-07	0.503631591796875	190	-0.0573703125	0.00427505449938032	0.503629328155518	1.17332932815552	100 µA
0.503997802734375	47.2027468808245	4.412841796875E-07	0.504608154296875	191	-0.056302197265625	0.00625048413155099	0.504604844665527	1.17430484466553	100 µA
0.50506591796875	47.4163698802852	1.666259765625E-06	0.505706787109375	192	-0.05523408203125	0.0236014131108357	0.505694290161133	1.17539429016113	100 µA
0.506134033203125	47.6299928797458	3.0517578125E-06	0.50677490234375	193	-0.054165966796875	0.0432260313385269	0.506752014160156	1.17645201416016	100 µA
0.5072021484375	47.8436158792065	3.45458984375E-06	0.507965087890625	194	-0.0530978515625	0.0489318674752125	0.507939178466797	1.1776391784668	100 µA
0.508270263671875	48.0572388786671	2.6031494140625E-06	0.50897216796875	195	-0.052029736328125	0.0368718047317635	0.508952644348145	1.17865264434814	100 µA
0.50933837890625	48.2708618781278	9.979248046875E-07	0.50994873046875	196	-0.05096162109375	0.0141349122476983	0.509941246032715	1.17964124603271	100 µA
0.510406494140625	48.4844848775884	-4.33349609374994E-08	0.51104736328125	197	-0.049893505859375	-0.000613809645007074	0.511047688293457	1.18074768829346	100 µA
0.511474609375	48.6981078770491	6.12792968750001E-07	0.51202392578125	198	-0.048825390625	0.00867978709277621	0.512019329833984	1.18171932983398	100 µA
0.512542724609375	48.9117308765098	2.020263671875E-06	0.513153076171875	199	-0.047757275390625	0.0286156327461048	0.513137924194336	1.18283792419434	100 µA
0.51361083984375	49.1253538759704	3.2440185546875E-06	0.514251708984375	200	-0.04668916015625	0.0459492713128541	0.514227378845215	1.18392737884521	100 µA
0.514678955078125	49.3389768754311	3.546142578125E-06	0.515289306640625	201	-0.045621044921875	0.0502286484153683	0.515262710571289	1.18496271057129	100 µA
0.5157470703125	49.5525998748917	2.28271484375E-06	0.516357421875	202	-0.0445529296875	0.0323330714412181	0.516340301513672	1.18604030151367	100 µA
0.516815185546875	49.7662228743524	8.056640625E-07	0.517486572265625	203	-0.043484814453125	0.0114116722733711	0.517480529785156	1.18718052978516	100 µA
0.51788330078125	49.979845873813	1.9866943359375E-07	0.51849365234375	204	-0.04241669921875	0.0028140146401381	0.518492162322998	1.188192162323	100 µA
0.518951416015625	50.1934688732737	8.75244140625001E-07	0.519622802734375	205	-0.041348583984375	0.0123972257878895	0.51961623840332	1.18931623840332	100 µA
0.52001953125	50.4070918727343	2.398681640625E-06	0.520721435546875	206	-0.04028046875	0.0339756606320822	0.52070344543457	1.19040344543457	100 µA
0.521087646484375	50.620714872195	3.4912109375E-06	0.52178955078125	207	-0.039212353515625	0.0494505798512748	0.521763366699219	1.19146336669922	100 µA
0.52215576171875	50.8343378716556	3.533935546875E-06	0.522705078125	208	-0.03814423828125	0.0500557442900142	0.522678573608398	1.1923785736084	100 µA
0.523223876953125	51.0479608711163	1.9927978515625E-06	0.523834228515625	209	-0.037076123046875	0.0282265984640581	0.523819282531738	1.19351928253174	100 µA
0.5242919921875	51.2615838705769	6.62841796874999E-07	0.52490234375	210	-0.0360080078125	0.00938869400672804	0.524897372436523	1.19459737243652	100 µA
0.525360107421875	51.4752068700376	2.0172119140625E-07	0.526031494140625	211	-0.034939892578125	0.00285724067147662	0.526029981231689	1.19572998123169	100 µA
0.52642822265625	51.6888298694982	1.2939453125E-06	0.52703857421875	212	-0.03387177734375	0.0183278372875354	0.527028869628906	1.19672886962891	100 µA
0.527496337890625	51.9024528689589	2.862548828125E-06	0.52813720703125	213	-0.032803662109375	0.0405460173955383	0.528115737915039	1.19781573791504	100 µA
0.528564453125	52.1160758684196	3.9031982421875E-06	0.5291748046875	214	-0.031735546875	0.0552860940819759	0.529145530700684	1.19884553070068	100 µA
0.529632568359375	52.3296988678802	3.2257080078125E-06	0.530364990234375	215	-0.030667431640625	0.0456899151248229	0.530340797424316	1.20004079742432	100 µA
0.53070068359375	52.5433218673409	1.7578125E-06	0.5313720703125	216	-0.02959931640625	0.0248981940509915	0.53135888671875	1.20105888671875	100 µA
0.531768798828125	52.7569448668015	5.45349121093749E-07	0.532379150390625	217	-0.028531201171875	0.00772449180019475	0.532375060272217	1.20207506027222	100 µA
0.5328369140625	52.9705678662622	6.256103515625E-07	0.53363037109375	218	-0.0274630859375	0.00886133642439802	0.533625679016113	1.20332567901611	100 µA
0.533905029296875	53.1841908657228	1.6876220703125E-06	0.534454345703125	219	-0.026394970703125	0.0239039953302054	0.534441688537598	1.2041416885376	100 µA
0.53497314453125	53.3978138651835	3.253173828125E-06	0.5355224609375	220	-0.02532685546875	0.0460789494068697	0.535498062133789	1.20519806213379	100 µA
0.536041259765625	53.6114368646441	3.802490234375E-06	0.536773681640625	221	-0.024258740234375	0.0538596350478045	0.536745162963867	1.20644516296387	100 µA
0.537109375	53.8250598641048	2.935791015625E-06	0.5377197265625	222	-0.023190625	0.0415834421476629	0.537697708129883	1.20739770812988	100 µA
0.538177490234375	54.0386828635654	1.4404296875E-06	0.5389404296875	223	-0.022122509765625	0.0204026867917847	0.538929626464844	1.20862962646484	100 µA
0.53924560546875	54.2523058630261	7.354736328125E-07	0.539825439453125	224	-0.02105439453125	0.010417473552585	0.539819923400879	1.20951992340088	100 µA
0.540313720703125	54.4659288624867	8.148193359375E-07	0.540924072265625	225	-0.019986279296875	0.0115413503673867	0.540917961120605	1.21061796112061	100 µA
0.5413818359375	54.6795518619474	2.1026611328125E-06	0.542022705078125	226	-0.0189181640625	0.029782735592245	0.542006935119629	1.21170693511963	100 µA
0.542449951171875	54.8931748614081	3.4637451171875E-06	0.54302978515625	227	-0.017850048828125	0.049061545569228	0.543003807067871	1.21270380706787	100 µA
0.54351806640625	55.1067978608687	3.668212890625E-06	0.54425048828125	228	-0.01678193359375	0.0519576896689094	0.54422297668457	1.21392297668457	100 µA
0.544586181640625	55.3204208603294	2.6519775390625E-06	0.54522705078125	229	-0.015713818359375	0.0375634212331799	0.545207160949707	1.21490716094971	100 µA
0.545654296875	55.53404385979	1.4129638671875E-06	0.5462646484375	230	-0.014645703125	0.020013652509738	0.546254051208496	1.2159540512085	100 µA
0.546722412109375	55.7476668592507	8.880615234375E-07	0.54736328125	231	-0.013577587890625	0.0125787751195113	0.547356620788574	1.21705662078857	100 µA
0.54779052734375	55.9612898587113	1.3336181640625E-06	0.548370361328125	232	-0.01250947265625	0.0188897756949363	0.548360359191895	1.21806035919189	100 µA
0.548858642578125	56.174912858172	2.7496337890625E-06	0.54949951171875	233	-0.011441357421875	0.0389466542360127	0.549478889465332	1.21917888946533	100 µA
0.5499267578125	56.3885358576326	3.67431640625E-06	0.550537109375	234	-0.0103732421875	0.0520441417315864	0.550509552001953	1.22020955200195	100 µA
0.550994873046875	56.6021588570933	3.3966064453125E-06	0.551513671875	235	-0.00930512695312502	0.0481105728797805	0.55148819732666	1.22118819732666	100 µA
0.55206298828125	56.8157818565539	2.2064208984375E-06	0.552764892578125	236	-0.00823701171875002	0.031252420657755	0.552748344421387	1.22244834442139	100 µA
0.553131103515625	57.0294048560146	1.18408203125E-06	0.5538330078125	237	-0.00716889648437502	0.0167717001593484	0.553824127197266	1.22352412719727	100 µA
0.55419921875	57.2430278554752	1.1016845703125E-06	0.55474853515625	238	-0.00610078125000002	0.0156045973132082	0.554740272521973	1.22444027252197	100 µA
0.555267333984375	57.4566508549359	1.79443359375E-06	0.555999755859375	239	-0.00503266601562502	0.0254169064270538	0.555986297607422	1.22568629760742	100 µA
0.55633544921875	57.6702738543966	2.984619140625E-06	0.557037353515625	240	-0.00396455078125002	0.0422750586490793	0.55701496887207	1.22671496887207	100 µA
0.557403564453125	57.8838968538572	3.7994384765625E-06	0.558197021484375	241	-0.00289643554687502	0.053816409016466	0.558168525695801	1.2278685256958	100 µA
0.5584716796875	58.0975198533179	2.94189453125E-06	0.55908203125	242	-0.00182832031250002	0.0416698942103399	0.559059967041016	1.22875996704102	100 µA
0.559539794921875	58.3111428527785	1.9989013671875E-06	0.56024169921875	243	-0.00076020507812502	0.0283130505267351	0.560226707458496	1.2299267074585	100 µA
0.56060791015625	58.5247658522392	1.11663818359375E-06	0.561279296875	244	0.00030791015624998	0.015816404866767	0.561270922088623	1.23097092208862	100 µA
0.561676025390625	58.7383888516998	1.25274658203125E-06	0.5623779296875	245	0.00137602539062498	0.0177442858644653	0.562368534088135	1.23206853408813	100 µA
0.562744140625	58.9520118511605	2.7069091796875E-06	0.5633544921875	246	0.00244414062499998	0.0383414897972734	0.563334190368652	1.23303419036865	100 µA
0.563812255859375	59.1656348506211	3.546142578125E-06	0.564483642578125	247	0.00351225585937498	0.0502286484153683	0.564457046508789	1.23415704650879	100 µA
0.56488037109375	59.3792578500818	3.619384765625E-06	0.565521240234375	248	0.00458037109374998	0.0512660731674929	0.565494094848633	1.23519409484863	100 µA
0.565948486328125	59.5928808495424	2.67333984375E-06	0.566497802734375	249	0.00564848632812498	0.0378660034525496	0.566477752685547	1.23617775268555	100 µA
0.5670166015625	59.8065038490031	1.6326904296875E-06	0.567626953125	250	0.00671660156249998	0.0231259267661119	0.567614707946777	1.23731470794678	100 µA
0.568084716796875	60.0201268484637	1.30859375E-06	0.56878662109375	251	0.00778471679687498	0.0185353222379604	0.568776806640625	1.23847680664062	100 µA
0.56915283203125	60.2337498479244	1.77001953125E-06	0.56982421875	252	0.00885283203124998	0.0250710981763456	0.569810943603516	1.23951094360352	100 µA
0.570220947265625	60.4473728473851	3.2257080078125E-06	0.57086181640625	253	0.00992094726562498	0.0456899151248229	0.570837623596191	1.24053762359619	100 µA
0.5712890625	60.6609958468457	3.86962890625E-06	0.571990966796875	254	0.0109890625	0.0548106077372521	0.571961944580078	1.24166194458008	100 µA
0.572357177734375	60.8746188463064	3.35693359375E-06	0.573028564453125	255	0.012057177734375	0.0475486344723796	0.573003387451172	1.24270338745117	100 µA
0.57342529296875	61.088241845767	2.3773193359375E-06	0.574127197265625	256	0.01312529296875	0.0336730784127125	0.574109367370605	1.24380936737061	100 µA
0.574493408203125	61.3018648452277	1.5533447265625E-06	0.575042724609375	257	0.014193408203125	0.0220020499513102	0.575031074523926	1.24473107452393	100 µA
0.5755615234375	61.5154878446883	1.3458251953125E-06	0.576141357421875	258	0.0152615234375	0.0190626798202904	0.57613126373291	1.24583126373291	100 µA
0.576629638671875	61.729110844149	2.4139404296875E-06	0.5771484375	259	0.016329638671875	0.0341917907887748	0.577130332946777	1.24683033294678	100 µA
0.57769775390625	61.9427338436096	3.6468505859375E-06	0.57843017578125	260	0.01739775390625	0.0516551074495397	0.578402824401855	1.24810282440186	100 µA
0.578765869140625	62.1563568430703	4.01611328125E-06	0.57940673828125	261	0.018465869140625	0.0568854572415014	0.579376617431641	1.24907661743164	100 µA
0.579833984375	62.3699798425309	3.253173828125E-06	0.58050537109375	262	0.019533984375	0.0460789494068697	0.580480972290039	1.25018097229004	100 µA
0.580902099609375	62.5836028419916	2.008056640625E-06	0.58160400390625	263	0.020602099609375	0.0284427286207507	0.581588943481445	1.25128894348145	100 µA
0.58197021484375	62.7972258414522	1.141357421875E-06	0.582672119140625	264	0.02167021484375	0.0161665357206091	0.582663558959961	1.25236355895996	100 µA
0.583038330078125	63.0108488409129	1.4190673828125E-06	0.58367919921875	265	0.022738330078125	0.020100104572415	0.583668556213379	1.25336855621338	100 µA
0.5841064453125	63.2244718403736	2.9754638671875E-06	0.58477783203125	266	0.0238064453125	0.0421453805550637	0.584755516052246	1.25445551605225	100 µA
0.585174560546875	63.4380948398342	4.00390625E-06	0.585693359375	267	0.024874560546875	0.0567125531161473	0.585663330078125	1.25536333007812	100 µA
0.58624267578125	63.6517178392949	4.2236328125E-06	0.5869140625	268	0.02594267578125	0.0598248273725213	0.586882385253906	1.25658238525391	100 µA
0.587310791015625	63.8653408387555	3.0303955078125E-06	0.587921142578125	269	0.027010791015625	0.0429234491191572	0.587898414611816	1.25759841461182	100 µA
0.58837890625	64.0789638382162	1.7242431640625E-06	0.589019775390625	270	0.02807890625	0.0244227077062677	0.589006843566894	1.25870684356689	100 µA
0.589447021484375	64.2925868376768	1.1444091796875E-06	0.59002685546875	271	0.029147021484375	0.0162097617519476	0.590018272399902	1.2597182723999	100 µA
0.59051513671875	64.5062098371375	2.069091796875E-06	0.59124755859375	272	0.03021513671875	0.0293072492475212	0.591232040405273	1.26093204040527	100 µA
0.591583251953125	64.7198328365981	3.5675048828125E-06	0.592315673828125	273	0.031283251953125	0.050531230634738	0.592288917541504	1.2619889175415	100 µA
0.5926513671875	64.9334558360588	4.45556640625E-06	0.59332275390625	274	0.0323513671875	0.0631100057542493	0.593289337158203	1.2629893371582	100 µA
0.593719482421875	65.1470788355194	4.0771484375E-06	0.5943603515625	275	0.033419482421875	0.057749977868272	0.594329772949219	1.26402977294922	100 µA
0.59478759765625	65.3607018349801	2.7435302734375E-06	0.595489501953125	276	0.03448759765625	0.0388602021733357	0.595468925476074	1.26516892547607	100 µA
0.595855712890625	65.5743248344407	1.3519287109375E-06	0.5965576171875	277	0.035555712890625	0.0191491318829674	0.596547477722168	1.26624747772217	100 µA
0.596923828125	65.7879478339014	1.1041259765625E-06	0.5975341796875	278	0.036623828125	0.015639178138279	0.597525898742676	1.26722589874268	100 µA
0.597991943359375	66.0015708333621	2.5390625E-06	0.598663330078125	279	0.037691943359375	0.0359640580736544	0.598644287109375	1.26834428710937	100 µA
0.59906005859375	66.2151938328227	4.1259765625E-06	0.599700927734375	280	0.03876005859375	0.0584415943696884	0.599669982910156	1.26936998291016	100 µA
0.600128173828125	66.4288168322834	4.7119140625E-06	0.60076904296875	281	0.039828173828125	0.0667409923866856	0.600733703613281	1.27043370361328	100 µA
0.6011962890625	66.642439831744	3.9642333984375E-06	0.60174560546875	282	0.0408962890625	0.0561506147087465	0.601715873718262	1.27141587371826	100 µA
0.602264404296875	66.8560628312047	2.3773193359375E-06	0.602935791015625	283	0.041964404296875	0.0336730784127125	0.602917961120605	1.27261796112061	100 µA
0.60333251953125	67.0696858306653	1.11328125E-06	0.603912353515625	284	0.04303251953125	0.0157688562322946	0.60390400390625	1.27360400390625	100 µA
0.604400634765625	67.283308830126	1.34490966796875E-06	0.60498046875	285	0.044100634765625	0.0190497120108888	0.60497038192749	1.27467038192749	100 µA
0.60546875	67.4969318295866	2.984619140625E-06	0.60614013671875	286	0.04516875	0.0422750586490793	0.606117752075195	1.2758177520752	100 µA
0.606536865234375	67.7105548290473	4.3701171875E-06	0.6070556640625	287	0.046236865234375	0.0618996768767705	0.607022888183594	1.27672288818359	100 µA
0.60760498046875	67.9241778285079	4.931640625E-06	0.608367919921875	288	0.04730498046875	0.0698532666430595	0.608330932617188	1.27803093261719	100 µA
0.608673095703125	68.1378008279686	3.7872314453125E-06	0.609375	289	0.048373095703125	0.0536435048911119	0.60934659576416	1.27904659576416	100 µA
0.6097412109375	68.3514238274292	2.1087646484375E-06	0.610321044921875	290	0.0494412109375	0.0298691876549221	0.610305229187012	1.28000522918701	100 µA
0.610809326171875	68.5650468268899	1.3031005859375E-06	0.611358642578125	291	0.050509326171875	0.018457515381551	0.61134886932373	1.28104886932373	100 µA
0.61187744140625	68.7786698263506	1.8585205078125E-06	0.612457275390625	292	0.05157744140625	0.0263246530851629	0.612443336486816	1.28214333648682	100 µA
0.612945556640625	68.9922928258112	3.375244140625E-06	0.613494873046875	293	0.052645556640625	0.0478079906604108	0.61346955871582	1.28316955871582	100 µA
0.614013671875	69.2059158252719	4.693603515625E-06	0.614654541015625	294	0.053713671875	0.0664816361986544	0.614619338989258	1.28431933898926	100 µA
0.615081787109375	69.4195388247325	4.8980712890625E-06	0.615692138671875	295	0.054781787109375	0.0693777802983357	0.615655403137207	1.28535540313721	100 µA
0.61614990234375	69.6331618241932	3.6773681640625E-06	0.6168212890625	296	0.05584990234375	0.0520873677629249	0.616793708801269	1.28649370880127	100 µA
0.617218017578125	69.8467848236538	1.837158203125E-06	0.617950439453125	297	0.056918017578125	0.0260220708657932	0.617936660766602	1.2876366607666	100 µA
0.6182861328125	70.0604078231145	1.3092041015625E-06	0.619049072265625	298	0.0579861328125	0.018543967444228	0.619039253234863	1.28873925323486	100 µA
0.619354248046875	70.2740308225751	2.2796630859375E-06	0.6199951171875	299	0.059054248046875	0.0322898454098796	0.619978019714356	1.28967801971436	100 µA
0.62042236328125	70.4876538220358	3.9947509765625E-06	0.621124267578125	300	0.06012236328125	0.0565828750221317	0.621094306945801	1.2907943069458	100 µA
0.621490478515625	70.7012768214964	5.0018310546875E-06	0.622161865234375	301	0.061190478515625	0.0708474653638456	0.622124351501465	1.29182435150146	100 µA
0.62255859375	70.9148998209571	4.78515625E-06	0.623138427734375	302	0.06225859375	0.0677784171388102	0.6231025390625	1.2928025390625	100 µA
0.623626708984375	71.1285228204177	3.2073974609375E-06	0.62432861328125	303	0.063326708984375	0.0454305589367918	0.624304557800293	1.29400455780029	100 µA
0.62469482421875	71.3421458198784	1.85546875E-06	0.62542724609375	304	0.06439482421875	0.0262814270538244	0.625413330078125	1.29511333007813	100 µA
0.625762939453125	71.5557688193391	1.806640625E-06	0.62640380859375	305	0.065462939453125	0.0255898105524079	0.626390258789063	1.29609025878906	100 µA
0.6268310546875	71.7693918187997	2.862548828125E-06	0.627471923828125	306	0.0665310546875	0.0405460173955383	0.627450454711914	1.29715045471191	100 µA
0.627899169921875	71.9830148182604	4.449462890625E-06	0.62860107421875	307	0.067599169921875	0.0630235536915722	0.62856770324707	1.29826770324707	100 µA
0.62896728515625	72.196637817721	5.2825927734375E-06	0.62957763671875	308	0.06866728515625	0.0748242602469901	0.629538017272949	1.29923801727295	100 µA
0.630035400390625	72.4102608171817	4.6417236328125E-06	0.630706787109375	309	0.069735400390625	0.0657467936658994	0.630671974182129	1.30037197418213	100 µA
0.631103515625	72.6238838166423	2.9693603515625E-06	0.63177490234375	310	0.070803515625	0.0420589284923867	0.631752632141113	1.30145263214111	100 µA
0.632171630859375	72.837506816103	1.9073486328125E-06	0.63287353515625	311	0.071871630859375	0.0270162695865793	0.632859230041504	1.3025592300415	100 µA
0.63323974609375	73.0511298155636	1.934814453125E-06	0.634002685546875	312	0.07293974609375	0.0274053038686261	0.633988174438477	1.30368817443848	100 µA
0.634307861328125	73.2647528150243	3.4149169921875E-06	0.634979248046875	313	0.074007861328125	0.0483699290678116	0.634953636169434	1.30465363616943	100 µA
0.6353759765625	73.4783758144849	4.901123046875E-06	0.636077880859375	314	0.0750759765625	0.0694210063296742	0.636041122436523	1.30574112243652	100 µA
0.636444091796875	73.6919988139456	5.37109375E-06	0.637054443359375	315	0.076144091796875	0.0760778151558074	0.63701416015625	1.30671416015625	100 µA
0.63751220703125	73.9056218134062	4.2449951171875E-06	0.63818359375	316	0.07721220703125	0.0601274095918909	0.638151756286621	1.30785175628662	100 µA
0.638580322265625	74.1192448128669	2.685546875E-06	0.639251708984375	317	0.078280322265625	0.0380389075779037	0.639231567382813	1.30893156738281	100 µA
0.6396484375	74.3328678123275	2.13623046875E-06	0.640380859375	318	0.0793484375	0.0302582219369688	0.640364837646484	1.31006483764648	100 µA
0.640716552734375	74.5464908117882	2.55126953125E-06	0.641357421875	319	0.080416552734375	0.0361369621990085	0.641338287353516	1.31103828735352	100 µA
0.64178466796875	74.7601138112489	3.99169921875E-06	0.642425537109375	320	0.08148466796875	0.0565396489907932	0.642395599365234	1.31209559936523	100 µA
0.642852783203125	74.9737368107095	5.1849365234375E-06	0.643463134765625	321	0.082552783203125	0.0734410272441572	0.643424247741699	1.3131242477417	100 µA
0.6439208984375	75.1873598101702	5.28564453125E-06	0.64447021484375	322	0.0836208984375	0.0748674862783286	0.644430572509766	1.31413057250977	100 µA
0.644989013671875	75.4009828096308	3.8787841796875E-06	0.645721435546875	323	0.084689013671875	0.0549402858312677	0.645692344665527	1.31539234466553	100 µA
0.64605712890625	75.6146058090915	2.9052734375E-06	0.646728515625	324	0.08575712890625	0.0411511818342776	0.646706726074219	1.31640672607422	100 µA
0.647125244140625	75.8282288085521	2.392578125E-06	0.64764404296875	325	0.086825244140625	0.0338892085694051	0.647626098632813	1.31732609863281	100 µA
0.648193359375	76.0418518080128	3.3111572265625E-06	0.648956298828125	326	0.087893359375	0.0469002440023017	0.648931465148926	1.31863146514893	100 µA
0.649261474609375	76.2554748074734	4.65087890625E-06	0.64996337890625	327	0.088961474609375	0.065876471759915	0.649928497314453	1.31962849731445	100 µA
0.65032958984375	76.4690978069341	5.4718017578125E-06	0.650909423828125	328	0.09002958984375	0.0775042741899788	0.650868385314941	1.32056838531494	100 µA
0.651397705078125	76.6827208063947	5.0323486328125E-06	0.652099609375	329	0.091097705078125	0.0712797256772309	0.652061866760254	1.32176186676025	100 µA
0.6524658203125	76.8963438058554	3.875732421875E-06	0.653167724609375	330	0.0921658203125	0.0548970597999292	0.653138656616211	1.32283865661621	100 µA
0.653533935546875	77.109966805316	2.7496337890625E-06	0.65411376953125	331	0.093233935546875	0.0389466542360127	0.654093147277832	1.32379314727783	100 µA
0.65460205078125	77.3235898047767	2.789306640625E-06	0.65533447265625	332	0.09430205078125	0.0395085926434136	0.655313552856445	1.32501355285645	100 µA
0.655670166015625	77.5372128042374	3.7628173828125E-06	0.6563720703125	333	0.095370166015625	0.0532976966404037	0.656343849182129	1.32604384918213	100 µA
0.65673828125	77.750835803698	5.2520751953125E-06	0.65740966796875	334	0.09643828125	0.0743919999336048	0.657370277404785	1.32707027740479	100 µA
0.657806396484375	77.9644588031587	5.670166015625E-06	0.658538818359375	335	0.097506396484375	0.080313966226983	0.658496292114258	1.32819629211426	100 µA
0.65887451171875	78.1780818026193	4.8126220703125E-06	0.6595458984375	336	0.09857451171875	0.068167451420857	0.659509803771973	1.32920980377197	100 µA
0.659942626953125	78.39170480208	3.4454345703125E-06	0.66070556640625	337	0.099642626953125	0.0488021893811969	0.660679725646973	1.33037972564697	100 µA
0.6610107421875	78.6053278015406	2.9327392578125E-06	0.6617431640625	338	0.1007107421875	0.0415402161163244	0.661721168518066	1.33142116851807	100 µA
0.662078857421875	78.8189508010013	3.35693359375E-06	0.662811279296875	339	0.101778857421875	0.0475486344723796	0.662786102294922	1.33248610229492	100 µA
0.66314697265625	79.0325738004619	4.766845703125E-06	0.66375732421875	340	0.10284697265625	0.067519060950779	0.663721572875977	1.33342157287598	100 µA
0.664215087890625	79.2461967999226	5.706787109375E-06	0.66485595703125	341	0.103915087890625	0.0808326786030453	0.66481315612793	1.33451315612793	100 µA
0.665283203125	79.4598197993832	5.6304931640625E-06	0.665924072265625	342	0.104983203125	0.0797520278195822	0.665881843566895	1.33558184356689	100 µA
0.666351318359375	79.6734427988439	4.4219970703125E-06	0.66705322265625	343	0.106051318359375	0.0626345194095255	0.667020057678223	1.33672005767822	100 µA
0.66741943359375	79.8870657983045	3.363037109375E-06	0.668212890625	344	0.10711943359375	0.0476350865350567	0.66818766784668	1.33788766784668	100 µA
0.668487548828125	80.1006887977652	3.2012939453125E-06	0.66912841796875	345	0.108187548828125	0.0453441068741147	0.66910440826416	1.33880440826416	100 µA
0.6695556640625	80.3143117972259	4.0985107421875E-06	0.6702880859375	346	0.1092556640625	0.0580525600876417	0.670257347106934	1.33995734710693	100 µA
0.670623779296875	80.5279347966865	5.6365966796875E-06	0.67138671875	347	0.110323779296875	0.0798384798822592	0.671344444274902	1.3410444442749	100 µA
0.67169189453125	80.7415577961472	6.50634765625E-06	0.672393798828125	348	0.11139189453125	0.0921578988137394	0.672345001220703	1.3420450012207	100 µA
0.672760009765625	80.9551807956078	5.5755615234375E-06	0.673614501953125	349	0.112460009765625	0.0789739592554887	0.673572685241699	1.3432726852417	100 µA
0.673828125	81.1688037950685	4.3670654296875E-06	0.674468994140625	350	0.113528125	0.061856450845432	0.674436241149902	1.3441362411499	100 µA
0.674896240234375	81.3824267945291	3.3477783203125E-06	0.67547607421875	351	0.114596240234375	0.047418956378364	0.675450965881348	1.34515096588135	100 µA
0.67596435546875	81.5960497939898	3.5430908203125E-06	0.676513671875	352	0.11566435546875	0.0501854223840298	0.676487098693848	1.34618709869385	100 µA
0.677032470703125	81.8096727934504	5.33447265625E-06	0.677703857421875	353	0.116732470703125	0.075559102779745	0.677663848876953	1.34736384887695	100 µA
0.6781005859375	82.0232957929111	6.6741943359375E-06	0.678741455078125	354	0.1178005859375	0.0945353305373584	0.678691398620605	1.34839139862061	100 µA
0.679168701171875	82.2369187923717	6.756591796875E-06	0.6798095703125	355	0.118868701171875	0.0957024333834986	0.679758895874023	1.34945889587402	100 µA
0.68023681640625	82.4505417918324	5.6243896484375E-06	0.680908203125	356	0.11993681640625	0.0796655757569051	0.680866020202637	1.35056602020264	100 µA
0.681304931640625	82.664164791293	4.3243408203125E-06	0.681976318359375	357	0.121004931640625	0.0612512864066926	0.681943885803223	1.35164388580322	100 µA
0.682373046875	82.8777877907537	3.521728515625E-06	0.683013916015625	358	0.122073046875	0.0498828401646601	0.682987503051758	1.35268750305176	100 µA
0.683441162109375	83.0914107902144	4.11376953125E-06	0.68408203125	359	0.123141162109375	0.0582686902443343	0.684051177978516	1.35375117797852	100 µA
0.68450927734375	83.305033789675	5.975341796875E-06	0.685211181640625	360	0.12420927734375	0.0846365693608357	0.685166366577148	1.35486636657715	100 µA
0.685577392578125	83.5186567891357	7.48291015625E-06	0.686279296875	361	0.125277392578125	0.105990228842068	0.686223175048828	1.35592317504883	100 µA
0.6866455078125	83.7322797885963	7.1746826171875E-06	0.68731689453125	362	0.1263455078125	0.101624399676877	0.687263084411621	1.35696308441162	100 µA
0.687713623046875	83.945902788057	5.7830810546875E-06	0.688507080078125	363	0.127413623046875	0.0819133293865085	0.688463706970215	1.35816370697021	100 µA
0.68878173828125	84.1595257875176	4.2999267578125E-06	0.68939208984375	364	0.12848173828125	0.0609054781559844	0.689359840393066	1.35905984039307	100 µA
0.689849853515625	84.3731487869783	4.010009765625E-06	0.6905517578125	365	0.129549853515625	0.0567990051788244	0.690521682739258	1.36022168273926	100 µA
0.69091796875	84.5867717864389	5.194091796875E-06	0.691619873046875	366	0.13061796875	0.0735707053381728	0.691580917358398	1.3612809173584	100 µA
0.691986083984375	84.8003947858996	7.4615478515625E-06	0.692718505859375	367	0.131686083984375	0.105687646622698	0.692662544250488	1.36236254425049	100 µA
0.69305419921875	85.0140177853602	8.2275390625E-06	0.69366455078125	368	0.13275419921875	0.116537380488669	0.693602844238281	1.36330284423828	100 µA
0.694122314453125	85.2276407848209	7.8826904296875E-06	0.69482421875	369	0.133822314453125	0.111652838947415	0.694765098571777	1.36446509857178	100 µA
0.6951904296875	85.4412637842815	6.2774658203125E-06	0.69586181640625	370	0.1348904296875	0.0889159464633499	0.695814735412598	1.3655147354126	100 µA
0.696258544921875	85.6548867837422	4.8126220703125E-06	0.696929931640625	371	0.135958544921875	0.068167451420857	0.696893836975098	1.3665938369751	100 µA
0.69732666015625	85.8685097832029	4.8492431640625E-06	0.697784423828125	372	0.13702666015625	0.0686861637969193	0.697748054504394	1.36744805450439	100 µA
0.698394775390625	86.0821327826635	6.707763671875E-06	0.69903564453125	373	0.138094775390625	0.0950108168820822	0.698985336303711	1.36868533630371	100 µA
0.699462890625	86.2957557821242	8.837890625E-06	0.700286865234375	374	0.139162890625	0.125182586756374	0.700220581054688	1.36992058105469	100 µA
0.700531005859375	86.5093787815848	9.539794921875E-06	0.701141357421875	375	0.140231005859375	0.135124573964235	0.701069808959961	1.37076980895996	100 µA
0.70159912109375	86.7230017810455	8.6639404296875E-06	0.702362060546875	376	0.14129912109375	0.122718702970078	0.702297080993652	1.37199708099365	100 µA
0.702667236328125	86.9366247805061	7.025146484375E-06	0.703338623046875	377	0.142367236328125	0.099506324141289	0.703285934448242	1.37298593444824	100 µA
0.7037353515625	87.1502477799668	5.4962158203125E-06	0.704498291015625	378	0.1434353515625	0.077850082440687	0.704457069396973	1.37415706939697	100 µA
0.704803466796875	87.3638707794274	6.3507080078125E-06	0.705474853515625	379	0.144503466796875	0.0899533712154745	0.705427223205566	1.37512722320557	100 µA
0.70587158203125	87.5774937788881	8.5723876953125E-06	0.706573486328125	380	0.14557158203125	0.121421922029922	0.70650919342041	1.37620919342041	100 µA
0.706939697265625	87.7911167783487	1.06597900390625E-05	0.707763671875	381	0.146639697265625	0.150988527465475	0.707683723449707	1.37738372344971	100 µA
0.7080078125	88.0047397778094	1.11328125E-05	0.708648681640625	382	0.1477078125	0.157688562322946	0.708565185546875	1.37826518554688	100 µA
0.709075927734375	88.21836277727	1.009521484375E-05	0.7098388671875	383	0.148775927734375	0.142991711667847	0.709763153076172	1.37946315307617	100 µA
0.71014404296875	88.4319857767307	8.2489013671875E-06	0.7108154296875	384	0.14984404296875	0.116839962708038	0.710753562927246	1.38045356292725	100 µA
0.711212158203125	88.6456087761914	7.4462890625E-06	0.711944580078125	385	0.150912158203125	0.105471516466006	0.711888732910156	1.38158873291016	100 µA
0.7122802734375	88.859231775652	8.7310791015625E-06	0.713043212890625	386	0.1519802734375	0.123669675659526	0.712977729797363	1.38267772979736	100 µA
0.713348388671875	89.0728547751127	1.10443115234375E-05	0.714019775390625	387	0.153048388671875	0.156435007414129	0.713936943054199	1.3836369430542	100 µA
0.71441650390625	89.2864777745733	1.30767822265625E-05	0.715118408203125	388	0.15411650390625	0.185223544285588	0.715020332336426	1.38472033233643	100 µA
0.715484619140625	89.500100774034	1.36016845703125E-05	0.7161865234375	389	0.155184619140625	0.192658421675814	0.716084510803223	1.38578451080322	100 µA
0.716552734375	89.7137237734946	1.217041015625E-05	0.71734619140625	390	0.156252734375	0.172385412978045	0.717254913330078	1.38695491333008	100 µA
0.717620849609375	89.9273467729553	1.07391357421875E-05	0.71832275390625	391	0.157320849609375	0.152112404280276	0.718242210388184	1.38794221038818	100 µA
0.71868896484375	90.1409697724159	1.04461669921875E-05	0.719573974609375	392	0.15838896484375	0.147962705271778	0.719495628356934	1.38919562835693	100 µA
0.719757080078125	90.3545927718766	1.23016357421875E-05	0.720489501953125	393	0.159457080078125	0.174244132325602	0.720397239685059	1.39009723968506	100 µA
0.7208251953125	90.5682157713372	1.47735595703125E-05	0.721588134765625	394	0.1605251953125	0.209257217709809	0.721477333068848	1.39117733306885	100 µA
0.721893310546875	90.7818387707979	1.6717529296875E-05	0.7225341796875	395	0.161593310546875	0.23679219967245	0.722408798217773	1.39210879821777	100 µA
0.72296142578125	90.9954617702585	1.6949462890625E-05	0.7236328125	396	0.16266142578125	0.240077378054178	0.72350569152832	1.39320569152832	100 µA
0.724029541015625	91.2090847697192	1.5875244140625E-05	0.724761962890625	397	0.163729541015625	0.224861815023017	0.72464289855957	1.39434289855957	100 µA
0.72509765625	91.4227077691799	1.4520263671875E-05	0.725738525390625	398	0.16479765625	0.205669457108711	0.725629623413086	1.39532962341309	100 µA
0.726165771484375	91.6363307686405	1.52740478515625E-05	0.72686767578125	399	0.165865771484375	0.216346286849327	0.726753120422363	1.39645312042236	100 µA
0.72723388671875	91.8499537681012	1.74530029296875E-05	0.72796630859375	400	0.16693388671875	0.247209673225035	0.727835411071777	1.39753541107178	100 µA
0.728302001953125	92.0635767675618	2.0257568359375E-05	0.728912353515625	401	0.168002001953125	0.286934396025142	0.72876042175293	1.39846042175293	100 µA
0.7293701171875	92.2771997670225	2.237548828125E-05	0.730224609375	402	0.1690701171875	0.316933261774079	0.730056793212891	1.39975679321289	100 µA
0.730438232421875	92.4908227664831	2.220458984375E-05	0.731109619140625	403	0.170138232421875	0.314512604019122	0.730943084716797	1.4006430847168	100 µA
0.73150634765625	92.7044457659438	2.15911865234375E-05	0.732147216796875	404	0.17120634765625	0.305824171720078	0.731985282897949	1.40168528289795	100 µA
0.732574462890625	92.9180687654044	2.103271484375E-05	0.733367919921875	405	0.172274462890625	0.297913807985128	0.733210174560547	1.40291017456055	100 µA
0.733642578125	93.1316917648651	2.2625732421875E-05	0.734375	406	0.173342578125	0.320477796343839	0.734205307006836	1.40390530700684	100 µA
0.734710693359375	93.3453147643257	2.5634765625E-05	0.735626220703125	407	0.174410693359375	0.363098663243626	0.735433959960938	1.40513395996094	100 µA
0.73577880859375	93.5589377637864	2.8558349609375E-05	0.736541748046875	408	0.17547880859375	0.404509201265935	0.736327560424805	1.4060275604248	100 µA
0.736846923828125	93.772560763247	3.04931640625E-05	0.737548828125	409	0.176546923828125	0.431914505134561	0.737320129394531	1.40702012939453	100 µA
0.7379150390625	93.9861837627077	3.0926513671875E-05	0.738525390625	410	0.1776150390625	0.438052601584632	0.738293441772461	1.40799344177246	100 µA
0.738983154296875	94.1998067621684	3.06060791015625E-05	0.739715576171875	411	0.178683154296875	0.433513868294086	0.739486030578613	1.40918603057861	100 µA
0.74005126953125	94.413429761629	3.15887451171875E-05	0.740692138671875	412	0.17975126953125	0.447432650385092	0.740455223083496	1.4101552230835	100 µA
0.741119384765625	94.6270527610897	3.4112548828125E-05	0.7418212890625	413	0.180819384765625	0.483180578302054	0.741565444946289	1.41126544494629	100 µA
0.7421875	94.8406757605503	3.724365234375E-05	0.742919921875	414	0.1818875	0.527530486455382	0.742640594482422	1.41234059448242	100 µA
0.743255615234375	95.054298760011	4.09698486328125E-05	0.74407958984375	415	0.182955615234375	0.580309470719724	0.743772315979004	1.413472315979	100 µA
0.74432373046875	95.2679217594716	4.310302734375E-05	0.745086669921875	416	0.18402373046875	0.610524466625354	0.744763397216797	1.4144633972168	100 µA
0.745391845703125	95.4815447589323	4.3914794921875E-05	0.74627685546875	417	0.185091845703125	0.622022590961402	0.745947494506836	1.41564749450684	100 µA
0.7464599609375	95.6951677583929	4.47723388671875E-05	0.747222900390625	418	0.1861599609375	0.634169105767528	0.746887107849121	1.41658710784912	100 µA
0.747528076171875	95.9087907578536	4.6966552734375E-05	0.748321533203125	419	0.187228076171875	0.665248622299929	0.747969284057617	1.41766928405762	100 µA
0.74859619140625	96.1224137573142	5.0689697265625E-05	0.749420166015625	420	0.18829619140625	0.717984380532932	0.749039993286133	1.41873999328613	100 µA
0.749664306640625	96.3360367567749	5.4931640625E-05	0.74951171875	421	0.189364306640625	0.778068564093484	0.749099731445313	1.41879973144531	100 µA
0.750732421875	96.5496597562355	5.9295654296875E-05	0.750732421875	422	0.190432421875	0.839881788907578	0.750287704467773	1.41998770446777	100 µA
0.751800537109375	96.7632827556962	6.1614990234375E-05	0.751953125	423	0.191500537109375	0.872733572724859	0.751491012573242	1.42119101257324	100 µA
0.75286865234375	96.9769057551568	6.3507080078125E-05	0.75286865234375	424	0.19256865234375	0.899533712154745	0.752392349243164	1.42209234924316	100 µA
0.753936767578125	97.1905287546175	6.597900390625E-05	0.75439453125	425	0.193636767578125	0.934546797538952	0.753899688720703	1.4235996887207	100 µA
0.7550048828125	97.4041517540782	6.9793701171875E-05	0.7550048828125	426	0.1947048828125	0.988579336712111	0.754481430053711	1.42418143005371	100 µA
0.756072998046875	97.6177747535388	7.501220703125E-05	0.75592041015625	427	0.195772998046875	1.06249585030099	0.755357818603516	1.42505781860352	100 µA
0.75714111328125	97.8313977529995	8.0596923828125E-05	0.75714111328125	428	0.19684111328125	1.1415994876505	0.756536636352539	1.42623663635254	100 µA
0.758209228515625	98.0450207524601	8.55712890625E-05	0.758056640625	429	0.197909228515625	1.21205791873229	0.757414855957031	1.42711485595703	100 µA
0.75927734375	98.2586437519208	8.9202880859375E-05	0.75927734375	430	0.19897734375	1.26349689602514	0.758608322143555	1.42830832214355	100 µA
0.760345458984375	98.4722667513814	9.2376708984375E-05	0.76080322265625	431	0.200045458984375	1.30845196861721	0.760110397338867	1.42981039733887	100 µA
0.76141357421875	98.6858897508421	9.68017578125E-05	0.7623291015625	432	0.20111357421875	1.37112971405807	0.761603088378906	1.43130308837891	100 µA
0.762481689453125	98.8995127503027	0.000102783203125	0.7623291015625	433	0.202181689453125	1.45585273548159	0.761558227539063	1.43125822753906	100 µA
0.7635498046875	99.1131357497634	0.000110107421875	0.7635498046875	434	0.2032498046875	1.55959521069405	0.762723999023437	1.43242399902344	100 µA
0.764617919921875	99.326758749224	0.000117095947265625	0.7647705078125	435	0.204317919921875	1.65858282245928	0.763892288208008	1.43359228820801	100 µA
0.76568603515625	99.5403817486847	0.0001231689453125	0.765380859375	436	0.20538603515625	1.74460262482295	0.764457092285156	1.43415709228516	100 µA
0.766754150390625	99.7540047481453	0.00012811279296875	0.76629638671875	437	0.206454150390625	1.81462879559136	0.765335540771484	1.43503554077148	100 µA
0.767822265625	99.967627747606	0.00013372802734375	0.767822265625	438	0.207522265625	1.89416469325425	0.766819305419922	1.43651930541992	100 µA
0.768890380859375	100.181250747067	0.000140869140625	0.76934814453125	439	0.208590380859375	1.9953136065864	0.768291625976563	1.43799162597656	100 µA
0.76995849609375	100.394873746527	0.00014886474609375	0.76995849609375	440	0.20965849609375	2.10856580869334	0.768842010498047	1.43854201049805	100 µA
0.771026611328125	100.608496745988	0.000158233642578125	0.771484375	441	0.210726611328125	2.24126972490262	0.770297622680664	1.43999762268066	100 µA
0.7720947265625	100.822119745449	0.00016766357421875	0.772705078125	442	0.2117947265625	2.37483816173867	0.771447601318359	1.44114760131836	100 µA
0.773162841796875	101.035742744909	0.000175262451171875	0.77362060546875	443	0.212862841796875	2.4824709797716	0.772306137084961	1.44200613708496	100 µA
0.77423095703125	101.24936574437	0.00018243408203125	0.77423095703125	444	0.21393095703125	2.58405215341714	0.772862701416016	1.44256270141602	100 µA
0.775299072265625	101.462988743831	0.00019097900390625	0.77545166015625	445	0.214999072265625	2.70508504116501	0.774019317626953	1.44371931762695	100 µA
0.7763671875	101.676611743291	0.00020074462890625	0.77667236328125	446	0.2160671875	2.8434083414483	0.775166778564453	1.44486677856445	100 µA
0.777435302734375	101.890234742752	0.000212677001953125	0.777587890625	447	0.217135302734375	3.01242212398194	0.775992813110352	1.44569281311035	100 µA
0.77850341796875	102.103857742213	0.00022442626953125	0.7781982421875	448	0.21820341796875	3.17884234463527	0.776515045166016	1.44621504516602	100 µA
0.779571533203125	102.317480741673	0.000235748291015625	0.780029296875	449	0.219271533203125	3.3392109209012	0.778261184692383	1.44796118469238	100 µA
0.7806396484375	102.531103741134	0.000245758056640625	0.78125	450	0.2203396484375	3.48099230369157	0.779406814575195	1.4491068145752	100 µA
0.781707763671875	102.744726740595	0.000255889892578125	0.7818603515625	451	0.221407763671875	3.62450272773548	0.779941177368164	1.44964117736816	100 µA
0.78277587890625	102.958349740055	0.00026763916015625	0.78277587890625	452	0.22247587890625	3.79092294838881	0.780768585205078	1.45046858520508	100 µA
0.783843994140625	103.171972739516	0.000281463623046875	0.78399658203125	453	0.223543994140625	3.98673687035234	0.781885604858398	1.4515856048584	100 µA
0.784912109375	103.385595738976	0.00029669189453125	0.784912109375	454	0.224612109375	4.20243476673159	0.782686920166016	1.45238692016602	100 µA
0.785980224609375	103.599218738437	0.00031158447265625	0.7861328125	455	0.225680224609375	4.4133777996636	0.783795928955078	1.45349592895508	100 µA
0.78704833984375	103.812841737898	0.000325714111328125	0.78704833984375	456	0.22674833984375	4.61351432476098	0.784605484008789	1.45430548400879	100 µA
0.788116455078125	104.026464737358	0.0003388671875	0.7879638671875	457	0.227816455078125	4.79981851983003	0.78542236328125	1.45512236328125	100 µA
0.7891845703125	104.240087736819	0.00035284423828125	0.79010009765625	458	0.2288845703125	4.99779374336048	0.787453765869141	1.45715376586914	100 µA
0.790252685546875	104.45371073628	0.00036834716796875	0.791015625	459	0.229952685546875	5.2173819825602	0.788253021240234	1.45795302124023	100 µA
0.79132080078125	104.66733373574	0.000385711669921875	0.79254150390625	460	0.23102080078125	5.46333810087642	0.789648666381836	1.45934866638184	100 µA
0.792388916015625	104.880956735201	0.00040478515625	0.792236328125	461	0.232088916015625	5.73350079674221	0.789200439453125	1.45890043945312	100 µA
0.79345703125	105.094579734662	0.0004232177734375	0.79376220703125	462	0.23315703125	5.99458602602691	0.790588073730469	1.46028807373047	100 µA
0.794525146484375	105.308202734122	0.000440399169921875	0.794677734375	463	0.234225146484375	6.23794858246282	0.791374740600586	1.46107474060059	100 µA
0.79559326171875	105.521825733583	0.000457305908203125	0.7952880859375	464	0.23529326171875	6.47742079607826	0.791858291625977	1.46155829162598	100 µA
0.796661376953125	105.735448733044	0.000475372314453125	0.79620361328125	465	0.236361376953125	6.73331890160234	0.792638320922852	1.46233832092285	100 µA
0.7977294921875	105.949071732504	0.00049481201171875	0.7977294921875	466	0.2374294921875	7.00866872122876	0.794018402099609	1.46371840209961	100 µA
0.798797607421875	106.162694731965	0.000516937255859375	0.79833984375	467	0.238497607421875	7.32205744843307	0.794462814331055	1.46416281433105	100 µA
0.79986572265625	106.376317731426	0.00053955078125	0.8001708984375	468	0.23956572265625	7.64236234065156	0.796124267578125	1.46582426757813	100 µA
0.800933837890625	106.589940730886	0.00056231689453125	0.80078125	469	0.240633837890625	7.96482853443697	0.796563873291016	1.46626387329102	100 µA
0.802001953125	106.803563730347	0.000583099365234375	0.802001953125	470	0.241701953125	8.25919780785234	0.797628707885742	1.46732870788574	100 µA
0.803070068359375	107.017186729808	0.000604095458984375	0.80352783203125	471	0.242770068359375	8.5565929034614	0.798997116088867	1.46869711608887	100 µA
0.80413818359375	107.230809729268	0.00062652587890625	0.804443359375	472	0.24383818359375	8.87430423379958	0.799744415283203	1.4694444152832	1 mA
0.805206298828125	107.444432728729	0.00065216064453125	0.8050537109375	473	0.244906298828125	9.2374028970432	0.800162506103516	1.46986250610352	1 mA
0.8062744140625	107.65805572819	0.00067901611328125	0.80596923828125	474	0.2459744140625	9.61779197282224	0.800876617431641	1.47057661743164	1 mA
0.807342529296875	107.87167872765	0.00070587158203125	0.80780029296875	475	0.247042529296875	9.99818104860127	0.802506256103516	1.47220625610352	1 mA
0.80841064453125	108.085301727111	0.00073028564453125	0.8087158203125	476	0.24811064453125	10.3439892993095	0.803238677978516	1.47293867797852	1 mA
0.809478759765625	108.298924726571	0.00075531005859375	0.809326171875	477	0.249178759765625	10.6984427562854	0.803661346435547	1.47336134643555	1 mA
0.810546875	108.512547726032	0.00078125	0.810546875	478	0.250246875	11.0658640226629	0.8046875	1.4743875	1 mA
0.811614990234375	108.726170725493	0.00080810546875	0.811767578125	479	0.251314990234375	11.4462530984419	0.805706787109375	1.47540678710938	1 mA
0.81268310546875	108.939793724953	0.00083770751953125	0.81298828125	480	0.25238310546875	11.8655456024256	0.806705474853516	1.47640547485352	1 mA
0.813751220703125	109.153416724414	0.0008685302734375	0.8135986328125	481	0.253451220703125	12.3021285189448	0.807084655761719	1.47678465576172	1 mA
0.8148193359375	109.367039723875	0.00090667724609375	0.81451416015625	482	0.2545193359375	12.8424539106763	0.807714080810547	1.47741408081055	1 mA
0.815887451171875	109.580662723335	0.00093597412109375	0.81573486328125	483	0.255587451171875	13.2574238115262	0.808715057373047	1.47841505737305	1 mA
0.81695556640625	109.794285722796	0.00096527099609375	0.8172607421875	484	0.25665556640625	13.6723937123761	0.810021209716797	1.4797212097168	1 mA
0.818023681640625	110.007908722257	0.00099517822265625	0.81817626953125	485	0.257723681640625	14.0960088194936	0.810712432861328	1.48041243286133	1 mA
0.819091796875	110.221531721717	0.00102691650390625	0.81878662109375	486	0.258791796875	14.5455595454143	0.811084747314453	1.48078474731445	1 mA
0.820159912109375	110.435154721178	0.001060791015625	0.8203125	487	0.259859912109375	15.025368493272	0.812356567382812	1.48205656738281	1 mA
0.82122802734375	110.648777720639	0.00109527587890625	0.8209228515625	488	0.26092802734375	15.5138226473973	0.812708282470703	1.4824082824707	1 mA
0.822296142578125	110.862400720099	0.00113006591796875	0.82244873046875	489	0.261996142578125	16.0065994046565	0.813973236083984	1.48367323608398	1 mA
0.8233642578125	111.07602371956	0.00116455078125	0.8233642578125	490	0.2630642578125	16.4950535587819	0.814630126953125	1.48433012695312	1 mA
0.824432373046875	111.289646719021	0.00119720458984375	0.8245849609375	491	0.264132373046875	16.9575720941041	0.815605926513672	1.48530592651367	1 mA
0.82550048828125	111.503269718481	0.0012371826171875	0.82550048828125	492	0.26520048828125	17.5238331046388	0.816221618652344	1.48592161865234	1 mA
0.826568603515625	111.716892717942	0.0012799072265625	0.8270263671875	493	0.266268603515625	18.1289975433782	0.817427062988281	1.48712706298828	1 mA
0.82763671875	111.930515717403	0.0013177490234375	0.8282470703125	494	0.26733671875	18.6650003319759	0.818363952636719	1.48806395263672	1 mA
0.828704833984375	112.144138716863	0.00135711669921875	0.82916259765625	495	0.268404833984375	19.2226161362429	0.818984222412109	1.48868422241211	1 mA
0.82977294921875	112.357761716324	0.00139495849609375	0.830078125	496	0.26947294921875	19.7586189248407	0.819615936279297	1.4893159362793	1 mA
0.830841064453125	112.571384715785	0.00144073486328125	0.83038330078125	497	0.270541064453125	20.4070093949186	0.819577789306641	1.48927778930664	1 mA
0.8319091796875	112.785007715245	0.00147735595703125	0.83221435546875	498	0.2716091796875	20.9257217709809	0.821134185791016	1.49083418579102	1 mA
0.832977294921875	112.998630714706	0.00151580810546875	0.83282470703125	499	0.272677294921875	21.4703697658463	0.821456146240234	1.49115614624023	1 mA
0.83404541015625	113.212253714167	0.0015557861328125	0.833740234375	500	0.27374541015625	22.036630776381	0.822071838378906	1.49177183837891	1 mA
0.835113525390625	113.425876713627	0.00159759521484375	0.8355712890625	501	0.274813525390625	22.6288274057188	0.823589324951172	1.49328932495117	1 mA
0.836181640625	113.639499713088	0.00165435791015625	0.8367919921875	502	0.275881640625	23.4328315886154	0.824384307861328	1.49408430786133	1 mA
0.837249755859375	113.853122712548	0.00169464111328125	0.8380126953125	503	0.276949755859375	24.003415202284	0.825302886962891	1.49500288696289	1 mA
0.83831787109375	114.066745712009	0.00173675537109375	0.83831787109375	504	0.27801787109375	24.5999344347557	0.825292205810547	1.49499220581055	1 mA
0.839385986328125	114.28036871147	0.00177703857421875	0.83984375	505	0.279085986328125	25.1705180484242	0.826515960693359	1.49621596069336	1 mA
0.8404541015625	114.49399171093	0.00181884765625	0.84075927734375	506	0.2801541015625	25.762714677762	0.827117919921875	1.49681791992187	1 mA
0.841522216796875	114.707614710391	0.001864013671875	0.84136962890625	507	0.281222216796875	26.4024599415722	0.827389526367188	1.49708952636719	1 mA
0.84259033203125	114.921237709852	0.00190887451171875	0.84259033203125	508	0.28229033203125	27.0378826022486	0.828273773193359	1.49797377319336	1 mA
0.843658447265625	115.134860709312	0.0019537353515625	0.8441162109375	509	0.283358447265625	27.6733052629249	0.829463195800781	1.49916319580078	1 mA
0.8447265625	115.348483708773	0.00199798583984375	0.8453369140625	510	0.2844265625	28.3000827173336	0.830352020263672	1.50005202026367	1 mA
0.845794677734375	115.562106708234	0.00204345703125	0.84625244140625	511	0.285494677734375	28.9441505842776	0.830926513671875	1.50062651367187	1 mA
0.84686279296875	115.775729707694	0.0020892333984375	0.84686279296875	512	0.28656279296875	29.5925410543555	0.831193542480469	1.50089354248047	1 mA
0.847930908203125	115.989352707155	0.00213348388671875	0.84808349609375	513	0.287630908203125	30.2193185087642	0.832082366943359	1.50178236694336	1 mA
0.8489990234375	116.202975706616	0.002235107421875	0.84930419921875	514	0.2886990234375	31.6587453523371	0.832540893554688	1.50224089355469	1 mA
0.850067138671875	116.416598706076	0.0022821044921875	0.8502197265625	515	0.289767138671875	32.3244262349504	0.833103942871094	1.50280394287109	1 mA
0.85113525390625	116.630221705537	0.00232757568359375	0.85174560546875	516	0.29083525390625	32.9684941018945	0.834288787841797	1.5039887878418	1 mA
0.852203369140625	116.843844704998	0.00237274169921875	0.85296630859375	517	0.291903369140625	33.6082393657047	0.835170745849609	1.50487074584961	1 mA
0.853271484375	117.057467704458	0.00241729736328125	0.85357666015625	518	0.292971484375	34.2393394232472	0.835446929931641	1.50514692993164	1 mA
0.854339599609375	117.271090703919	0.00246368408203125	0.85479736328125	519	0.294039599609375	34.8963750995928	0.836319732666016	1.50601973266602	1 mA
0.85540771484375	117.48471370338	0.00251220703125	0.85601806640625	520	0.29510771484375	35.5836689978754	0.837176513671875	1.50687651367187	1 mA
0.856475830078125	117.69833670284	0.0025616455078125	0.85693359375	521	0.296175830078125	36.2839307055595	0.837721252441406	1.50742125244141	1 mA
0.8575439453125	117.911959702301	0.0026123046875	0.85845947265625	522	0.2972439453125	37.001482825779	0.8388671875	1.5085671875	1 mA
0.858612060546875	118.125582701762	0.00268707275390625	0.85906982421875	523	0.298312060546875	38.0605205935729	0.838916778564453	1.50861677856445	1 mA
0.85968017578125	118.339205701222	0.00273590087890625	0.859375	524	0.29938017578125	38.7521370949894	0.838855743408203	1.5085557434082	1 mA
0.860748291015625	118.552828700683	0.0028106689453125	0.86090087890625	525	0.300448291015625	39.8111748627833	0.839820861816406	1.50952086181641	1 mA
0.86181640625	118.766451700144	0.00285888671875	0.86212158203125	526	0.30151640625	40.494146157932	0.840679931640625	1.51037993164063	1 mA
0.862884521484375	118.980074699604	0.00290985107421875	0.86273193359375	527	0.302584521484375	41.2160208812854	0.840908050537109	1.51060805053711	1 mA
0.86395263671875	119.193697699065	0.00295867919921875	0.8636474609375	528	0.30365263671875	41.9076373827018	0.841457366943359	1.51115736694336	1 mA
0.865020751953125	119.407320698525	0.0030303955078125	0.8648681640625	529	0.304720751953125	42.9234491191572	0.842140197753906	1.51184019775391	1 mA
0.8660888671875	119.620943697986	0.003076171875	0.8660888671875	530	0.3057888671875	43.5718395892351	0.843017578125	1.512717578125	1 mA
0.867156982421875	119.834566697447	0.00312164306640625	0.86761474609375	531	0.306856982421875	44.2159074561792	0.844202423095703	1.5139024230957	1 mA
0.86822509765625	120.048189696907	0.00318328857421875	0.86883544921875	532	0.30792509765625	45.0890732892174	0.844960784912109	1.51466078491211	1 mA
0.869293212890625	120.261812696368	0.00325714111328125	0.869140625	533	0.308993212890625	46.1351432476098	0.844712066650391	1.51441206665039	1 mA
0.870361328125	120.475435695829	0.0033123779296875	0.87066650390625	534	0.310061328125	46.9175344148371	0.845823669433594	1.51552366943359	1 mA
0.871429443359375	120.689058695289	0.00339263916015625	0.87127685546875	535	0.311129443359375	48.0543790390404	0.845832061767578	1.51553206176758	1 mA
0.87249755859375	120.90268169475	0.00343902587890625	0.872802734375	536	0.31219755859375	48.711414715386	0.847010040283203	1.5167100402832	1 mA
0.873565673828125	121.116304694211	0.0035150146484375	0.87371826171875	537	0.313265673828125	49.7877428957153	0.847355651855469	1.51705565185547	1 mA
0.8746337890625	121.329927693671	0.003558349609375	0.8746337890625	538	0.3143337890625	50.4015525407224	0.847946166992188	1.51764616699219	1 mA
0.875701904296875	121.543550693132	0.00360809326171875	0.87615966796875	539	0.315401904296875	51.1061368515404	0.849098968505859	1.51879896850586	1 mA
0.87677001953125	121.757173692593	0.00365814208984375	0.8770751953125	540	0.31647001953125	51.8150437654922	0.849639129638672	1.51933912963867	1 mA
0.877838134765625	121.970796692053	0.0037103271484375	0.8782958984375	541	0.317538134765625	52.554208901381	0.850468444824219	1.52016844482422	1 mA
0.87890625	122.184419691514	0.003760986328125	0.87921142578125	542	0.31860625	53.2717610216006	0.851004028320313	1.52070402832031	1 mA
0.879974365234375	122.398042690975	0.0038818359375	0.88043212890625	543	0.319674365234375	54.9835118626062	0.851318359375	1.521018359375	1 mA
0.88104248046875	122.611665690435	0.00391632080078125	0.88104248046875	544	0.32074248046875	55.4719660167316	0.851670074462891	1.52137007446289	1 mA
0.882110595703125	122.825288689896	0.00395965576171875	0.882568359375	545	0.321810595703125	56.0857756617387	0.852870941162109	1.52257094116211	1 mA
0.8831787109375	123.038911689357	0.00400787353515625	0.8831787109375	546	0.3228787109375	56.7687469568874	0.853119659423828	1.52281965942383	1 mA
0.884246826171875	123.252534688817	0.00405426025390625	0.8843994140625	547	0.323946826171875	57.425782633233	0.853992462158203	1.5236924621582	1 mA
0.88531494140625	123.466157688278	0.0041009521484375	0.8856201171875	548	0.32501494140625	58.0871409127125	0.854862976074219	1.52456297607422	1 mA
0.886383056640625	123.679780687739	0.00415435791015625	0.88653564453125	549	0.326083056640625	58.8435964611367	0.855377960205078	1.52507796020508	1 mA
0.887451171875	123.893403687199	0.00426666259765625	0.887451171875	550	0.327151171875	60.4343144143945	0.855451202392578	1.52515120239258	1 mA
0.888519287109375	124.10702668666	0.004300537109375	0.88836669921875	551	0.328219287109375	60.9141233622521	0.856112670898437	1.52581267089844	1 mA
0.88958740234375	124.320649686121	0.00439483642578125	0.889892578125	552	0.32928740234375	62.2498077306126	0.856931304931641	1.52663130493164	1 mA
0.890655517578125	124.534272685581	0.0044378662109375	0.89111328125	553	0.330355517578125	62.8592947724859	0.857829284667969	1.52752928466797	1 mA
0.8917236328125	124.747895685042	0.00448089599609375	0.89202880859375	554	0.3314236328125	63.4687818143591	0.858422088623047	1.52812208862305	1 mA
0.892791748046875	124.961518684502	0.00452880859375	0.8929443359375	555	0.332491748046875	64.1474305063739	0.858978271484375	1.52867827148437	1 mA
0.89385986328125	125.175141683963	0.0046661376953125	0.8941650390625	556	0.33355986328125	66.0926019166076	0.859169006347656	1.52886900634766	1 mA
0.894927978515625	125.388764683424	0.0047027587890625	0.89508056640625	557	0.334627978515625	66.61131429267	0.859809875488281	1.52950987548828	1 mA
0.89599609375	125.602387682884	0.00474029541015625	0.89599609375	558	0.33569609375	67.1429944781339	0.860443878173828	1.53014387817383	1 mA
0.897064208984375	125.816010682345	0.004791259765625	0.897216796875	559	0.336764208984375	67.8648692014873	0.861282348632813	1.53098234863281	1 mA
0.89813232421875	126.029633681806	0.0048602294921875	0.89752197265625	560	0.33783232421875	68.841777509738	0.861070251464844	1.53077025146484	1 mA
0.899200439453125	126.243256681266	0.00489837646484375	0.89935302734375	561	0.338900439453125	69.3821029014696	0.862615203857422	1.53231520385742	1 mA
0.9002685546875	126.456879680727	0.004940185546875	0.90087890625	562	0.3399685546875	69.9742995308074	0.863827514648438	1.53352751464844	1 mA
0.901336669921875	126.670502680188	0.005142822265625	0.90118408203125	563	0.341036669921875	72.8445080116856	0.862612915039062	1.53231291503906	1 mA
0.90240478515625	126.884125679648	0.0051739501953125	0.90240478515625	564	0.34210478515625	73.2854135313385	0.863600158691406	1.53330015869141	1 mA
0.903472900390625	127.097748679109	0.00521759033203125	0.90301513671875	565	0.343172900390625	73.9035457794795	0.863883209228516	1.53358320922852	1 mA
0.904541015625	127.31137167857	0.005325927734375	0.904541015625	566	0.344241015625	75.4380698919972	0.864596557617187	1.53429655761719	1 mA
0.905609130859375	127.52499467803	0.00538421630859375	0.90667724609375	567	0.345309130859375	76.263687090563	0.866295623779297	1.5359956237793	1 mA
0.90667724609375	127.738617677491	0.00549835205078125	0.90667724609375	568	0.34637724609375	77.880340662624	0.865439605712891	1.53513960571289	1 mA
0.907745361328125	127.952240676952	0.0055755615234375	0.90789794921875	569	0.347445361328125	78.9739592554887	0.866081237792969	1.53578123779297	1 mA
0.9088134765625	128.165863676412	0.00563934326171875	0.9088134765625	570	0.3485134765625	79.8773833104639	0.866518402099609	1.53621840209961	1 mA
0.909881591796875	128.379486675873	0.00574737548828125	0.9100341796875	571	0.349581591796875	81.4075848198477	0.866928863525391	1.53662886352539	1 mA
0.91094970703125	128.593109675334	0.0058221435546875	0.91094970703125	572	0.35064970703125	82.4666225876417	0.867283630371094	1.53698363037109	1 mA
0.912017822265625	128.806732674794	0.00588531494140625	0.9124755859375	573	0.351717822265625	83.3614014363492	0.868335723876953	1.53803572387695	1 mA
0.9130859375	129.020355674255	0.00592559814453125	0.9130859375	574	0.3527859375	83.9319850500177	0.868643951416016	1.53834395141602	1 mA
0.914154052734375	129.233978673716	0.00599761962890625	0.91461181640625	575	0.353854052734375	84.9521193896069	0.869629669189453	1.53932966918945	1 mA
0.91522216796875	129.447601673176	0.00614288330078125	0.91644287109375	576	0.35492216796875	87.0096784813208	0.870371246337891	1.54007124633789	1 mA
0.916290283203125	129.661224672637	0.00614013671875	0.9161376953125	577	0.355990283203125	86.9707750531162	0.870086669921875	1.53978666992187	10 mA
0.9173583984375	129.874847672098	0.006182861328125	0.9173583984375	578	0.3570583984375	87.5759394918555	0.870986938476563	1.54068693847656	10 mA
0.918426513671875	130.088470671558	0.0062774658203125	0.9185791015625	579	0.358126513671875	88.9159464633499	0.871498107910156	1.54119810791016	10 mA
0.91949462890625	130.302093671019	0.006341552734375	0.919189453125	580	0.35919462890625	89.8236931214589	0.871627807617188	1.54132780761719	10 mA
0.920562744140625	130.515716670479	0.00648193359375	0.92071533203125	581	0.360262744140625	91.8120905630312	0.872100830078125	1.54180083007812	10 mA
0.921630859375	130.72933966994	0.0065673828125	0.9222412109375	582	0.361330859375	93.0224194405099	0.87298583984375	1.54268583984375	10 mA
0.922698974609375	130.942962669401	0.00657958984375	0.92254638671875	583	0.362398974609375	93.195323565864	0.873199462890625	1.54289946289062	10 mA
0.92376708984375	131.156585668861	0.006689453125	0.92376708984375	584	0.36346708984375	94.751460694051	0.87359619140625	1.54329619140625	10 mA
0.924835205078125	131.370208668322	0.006781005859375	0.9246826171875	585	0.364535205078125	96.0482416342068	0.873825073242188	1.54352507324219	10 mA
0.9259033203125	131.583831667783	0.0067901611328125	0.9259033203125	586	0.3656033203125	96.1779197282224	0.874977111816406	1.54467711181641	10 mA
0.926971435546875	131.797454667243	0.0068695068359375	0.926513671875	587	0.366671435546875	97.3017965430241	0.874992370605469	1.54469237060547	10 mA
0.92803955078125	132.011077666704	0.0069488525390625	0.927734375	588	0.36773955078125	98.4256733578258	0.875617980957031	1.54531798095703	10 mA
0.929107666015625	132.224700666165	0.00699462890625	0.92864990234375	589	0.368807666015625	99.0740638279037	0.876190185546875	1.54589018554687	10 mA
0.93017578125	132.438323665625	0.0071319580078125	0.92987060546875	590	0.36987578125	101.019235238137	0.876380920410156	1.54608092041016	10 mA
0.931243896484375	132.651946665086	0.0071380615234375	0.931396484375	591	0.370943896484375	101.105687300814	0.877861022949219	1.54756102294922	10 mA
0.93231201171875	132.865569664547	0.0072021484375	0.9320068359375	592	0.37201201171875	102.013433958924	0.87799072265625	1.54769072265625	10 mA
0.933380126953125	133.079192664007	0.0073486328125	0.93292236328125	593	0.373080126953125	104.088283463173	0.8778076171875	1.5475076171875	10 mA
0.9344482421875	133.292815663468	0.0074188232421875	0.93475341796875	594	0.3741482421875	105.082482183959	0.879112243652344	1.54881224365234	10 mA
0.935516357421875	133.506438662929	0.00750732421875	0.9356689453125	595	0.375216357421875	106.336037092776	0.879364013671875	1.54906401367187	10 mA
0.93658447265625	133.720061662389	0.007476806640625	0.93658447265625	596	0.37628447265625	105.903776779391	0.880508422851563	1.55020842285156	10 mA
0.937652587890625	133.93368466185	0.0076507568359375	0.9375	597	0.377352587890625	108.367660565687	0.880119323730469	1.54981932373047	10 mA
0.938720703125	134.147307661311	0.007745361328125	0.93902587890625	598	0.378420703125	109.707667537181	0.880935668945313	1.55063566894531	10 mA
0.939788818359375	134.360930660771	0.00770263671875	0.93963623046875	599	0.379488818359375	109.102503098442	0.881866455078125	1.55156645507812	10 mA
0.94085693359375	134.574553660232	0.007855224609375	0.94024658203125	600	0.38055693359375	111.263804665368	0.881332397460938	1.55103239746094	10 mA
0.941925048828125	134.788176659693	0.0079376220703125	0.9423828125	601	0.381625048828125	112.430907511509	0.882850646972656	1.55255064697266	10 mA
0.9429931640625	135.001799659153	0.0079833984375	0.9429931640625	602	0.3826931640625	113.079297981586	0.88311767578125	1.55281767578125	10 mA
0.944061279296875	135.215422658614	0.0080169677734375	0.943603515625	603	0.383761279296875	113.55478432631	0.883476257324219	1.55317625732422	10 mA
0.94512939453125	135.429045658075	0.0081634521484375	0.94482421875	604	0.38482939453125	115.629633830559	0.883598327636719	1.55329832763672	10 mA
0.946197509765625	135.642668657535	0.0082061767578125	0.946044921875	605	0.385897509765625	116.234798269299	0.884498596191406	1.55419859619141	10 mA
0.947265625	135.856291656996	0.0083221435546875	0.947265625	606	0.386965625	117.877387460163	0.884849548339844	1.55454954833984	10 mA
0.948333740234375	136.069914656456	0.0083343505859375	0.9478759765625	607	0.388033740234375	118.050291585517	0.885368347167969	1.55506834716797	10 mA
0.94940185546875	136.283537655917	0.00845947265625	0.94940185546875	608	0.38910185546875	119.822558870397	0.885955810546875	1.55565581054687	10 mA
0.950469970703125	136.497160655378	0.0085296630859375	0.95062255859375	609	0.390169970703125	120.816757591183	0.886650085449219	1.55635008544922	10 mA
0.9515380859375	136.710783654838	0.0085693359375	0.9515380859375	610	0.3912380859375	121.378695998584	0.88726806640625	1.55696806640625	10 mA
0.952606201171875	136.924406654299	0.008770751953125	0.95245361328125	611	0.392306201171875	124.231614066926	0.886672973632813	1.55637297363281	10 mA
0.95367431640625	137.13802965376	0.0087066650390625	0.95367431640625	612	0.39337431640625	123.323867408817	0.888374328613281	1.55807432861328	10 mA
0.954742431640625	137.35165265322	0.0088531494140625	0.95458984375	613	0.394442431640625	125.398716913067	0.888191223144531	1.55789122314453	10 mA
0.955810546875	137.565275652681	0.009039306640625	0.955810546875	614	0.395510546875	128.035504824717	0.888015747070313	1.55771574707031	10 mA
0.956878662109375	137.778898652142	0.0089752197265625	0.9564208984375	615	0.396578662109375	127.127758166608	0.889106750488281	1.55880675048828	10 mA
0.95794677734375	137.992521651602	0.0090301513671875	0.95794677734375	616	0.39764677734375	127.905826730701	0.890220642089844	1.55992064208984	10 mA
0.959014892578125	138.206144651063	0.00914306640625	0.958251953125	617	0.398714892578125	129.505189890227	0.889678955078125	1.55937895507812	10 mA
0.9600830078125	138.419767650524	0.0091552734375	0.96038818359375	618	0.3997830078125	129.678094015581	0.8917236328125	1.5614236328125	10 mA
0.961151123046875	138.633390649984	0.0092620849609375	0.960693359375	619	0.400851123046875	131.191005112429	0.891227722167969	1.56092772216797	10 mA
0.96221923828125	138.847013649445	0.0094085693359375	0.9625244140625	620	0.40191923828125	133.265854616678	0.891960144042969	1.56166014404297	10 mA
0.963287353515625	139.060636648906	0.009356689453125	0.96282958984375	621	0.402987353515625	132.531012083924	0.892654418945313	1.56235441894531	10 mA
0.96435546875	139.274259648366	0.009552001953125	0.96435546875	622	0.40405546875	135.297478089589	0.892715454101563	1.56241545410156	10 mA
0.965423583984375	139.487882647827	0.0096649169921875	0.96527099609375	623	0.405123583984375	136.896841249115	0.892784118652344	1.56248411865234	10 mA
0.96649169921875	139.701505647288	0.009765625	0.9661865234375	624	0.40619169921875	138.323300283286	0.8929443359375	1.5626443359375	10 mA
0.967559814453125	139.915128646748	0.0096527099609375	0.9674072265625	625	0.407259814453125	136.723937123761	0.895011901855469	1.56471190185547	10 mA
0.9686279296875	140.128751646209	0.009814453125	0.968017578125	626	0.4083279296875	139.014916784703	0.8944091796875	1.5641091796875	10 mA
0.969696044921875	140.34237464567	0.0098388671875	0.96954345703125	627	0.409396044921875	139.360725035411	0.895751953125	1.565451953125	10 mA
0.97076416015625	140.55599764513	0.0102020263671875	0.97015380859375	628	0.41046416015625	144.504622764695	0.893638610839844	1.56333861083984	10 mA
0.971832275390625	140.769620644591	0.0101409912109375	0.97198486328125	629	0.411532275390625	143.640102137925	0.895927429199219	1.56562742919922	10 mA
0.972900390625	140.983243644052	0.0101043701171875	0.97259521484375	630	0.412600390625	143.121389761863	0.896812438964844	1.56651243896484	10 mA
0.973968505859375	141.196866643512	0.010186767578125	0.97381591796875	631	0.413668505859375	144.288492608003	0.897415161132813	1.56711516113281	10 mA
0.97503662109375	141.410489642973	0.010284423828125	0.9747314453125	632	0.41473662109375	145.671725610836	0.897598266601563	1.56729826660156	10 mA
0.976104736328125	141.624112642433	0.0104217529296875	0.97564697265625	633	0.415804736328125	147.616897021069	0.897483825683594	1.56718382568359	10 mA
0.9771728515625	141.837735641894	0.0105499267578125	0.9771728515625	634	0.4168728515625	149.432390337288	0.898048400878906	1.56774840087891	10 mA
0.978240966796875	142.051358641355	0.010528564453125	0.97808837890625	635	0.417940966796875	149.129808117918	0.899124145507813	1.56882414550781	10 mA
0.97930908203125	142.264981640815	0.0106658935546875	0.97930908203125	636	0.41900908203125	151.074979528152	0.899314880371094	1.56901488037109	10 mA
0.980377197265625	142.478604640276	0.01055908203125	0.97991943359375	637	0.420077197265625	149.562068431303	0.900726318359375	1.57042631835937	10 mA
0.9814453125	142.692227639737	0.0109100341796875	0.9814453125	638	0.4211453125	154.533062035234	0.899620056152344	1.56932005615234	10 mA
0.982513427734375	142.905850639197	0.01090087890625	0.9820556640625	639	0.422213427734375	154.403383941218	0.900299072265625	1.56999907226562	10 mA
0.98358154296875	143.119473638658	0.0109130859375	0.98388671875	640	0.42328154296875	154.576288066572	0.90203857421875	1.57173857421875	10 mA
0.984649658203125	143.333096638119	0.01119384765625	0.98388671875	641	0.424349658203125	158.553082949717	0.899932861328125	1.56963286132812	10 mA
0.9857177734375	143.546719637579	0.011224365234375	0.98602294921875	642	0.4254177734375	158.985343263102	0.901840209960938	1.57154020996094	10 mA
0.986785888671875	143.76034263704	0.011334228515625	0.986328125	643	0.426485888671875	160.541480391289	0.901321411132813	1.57102141113281	10 mA
0.98785400390625	143.973965636501	0.0113372802734375	0.9881591796875	644	0.42755400390625	160.584706422627	0.903129577636719	1.57282957763672	10 mA
0.988922119140625	144.187588635961	0.011370849609375	0.9881591796875	645	0.428622119140625	161.060192767351	0.902877807617188	1.57257780761719	10 mA
0.989990234375	144.401211635422	0.011529541015625	0.989990234375	646	0.429690234375	163.307946396955	0.903518676757813	1.57321867675781	10 mA
0.991058349609375	144.614834634883	0.011431884765625	0.99090576171875	647	0.430758349609375	161.924713394122	0.905166625976563	1.57486662597656	10 mA
0.99212646484375	144.828457634343	0.011578369140625	0.9918212890625	648	0.43182646484375	163.999562898371	0.904983520507813	1.57468352050781	10 mA
0.993194580078125	145.042080633804	0.0117523193359375	0.992431640625	649	0.432894580078125	166.463446684667	0.904289245605469	1.57398924560547	10 mA
0.9942626953125	145.255703633265	0.01192626953125	0.99334716796875	650	0.4339626953125	168.927330470963	0.903900146484375	1.57360014648437	10 mA
0.995330810546875	145.469326632725	0.011627197265625	0.99517822265625	651	0.435030810546875	164.691179399788	0.907974243164063	1.57767424316406	10 mA
0.99639892578125	145.682949632186	0.0118072509765625	0.99609375	652	0.43609892578125	167.241515248761	0.907539367675781	1.57723936767578	10 mA
0.997467041015625	145.896572631647	0.0121490478515625	0.99761962890625	653	0.437167041015625	172.082830758676	0.906501770019531	1.57620177001953	10 mA
0.99853515625	146.110195631107	0.01199951171875	0.99853515625	654	0.43823515625	169.964755223088	0.908538818359375	1.57823881835937	10 mA
0.999603271484375	146.323818630568	0.0123565673828125	0.999755859375	655	0.439303271484375	175.022200889696	0.907081604003906	1.57678160400391	10 mA
1.00067138671875	146.537441630029	0.012200927734375	1.00067138671875	656	0.44037138671875	172.817673291431	0.909164428710938	1.57886442871094	10 mA
1.00173950195313	146.751064629489	0.0124969482421875	1.00189208984375	657	0.441439501953125	177.010598331268	0.908164978027344	1.57786497802734	10 mA
1.0028076171875	146.96468762895	0.0123565673828125	1.0028076171875	658	0.4425076171875	175.022200889696	0.910133361816406	1.57983336181641	10 mA
1.00387573242188	147.17831062841	0.01260986328125	1.00372314453125	659	0.443575732421875	178.609961490793	0.909149169921875	1.57884916992187	10 mA
1.00494384765625	147.391933627871	0.0124542236328125	1.00494384765625	660	0.44464384765625	176.405433892528	0.911537170410156	1.58123717041016	10 mA
1.00601196289063	147.605556627332	0.0126739501953125	1.005859375	661	0.445711962890625	179.517708148902	0.910804748535156	1.58050474853516	10 mA
1.007080078125	147.819179626792	0.0126739501953125	1.007080078125	662	0.446780078125	179.517708148902	0.912025451660156	1.58172545166016	10 mA
1.00814819335938	148.032802626253	0.012921142578125	1.0076904296875	663	0.447848193359375	183.019016687323	0.910781860351563	1.58048186035156	10 mA
1.00921630859375	148.246425625714	0.012908935546875	1.00921630859375	664	0.44891630859375	182.846112561969	0.912399291992188	1.58209929199219	10 mA
1.01028442382813	148.460048625174	0.012908935546875	1.01043701171875	665	0.449984423828125	182.846112561969	0.913619995117188	1.58331999511719	10 mA
1.0113525390625	148.673671624635	0.012994384765625	1.011962890625	666	0.4510525390625	184.056441439448	0.914505004882813	1.58420500488281	10 mA
1.01242065429688	148.887294624096	0.013092041015625	1.0125732421875	667	0.452120654296875	185.43967444228	0.914382934570313	1.58408293457031	10 mA
1.01348876953125	149.100917623556	0.013323974609375	1.01287841796875	668	0.45318876953125	188.724852824009	0.912948608398438	1.58264860839844	10 mA
1.01455688476563	149.314540623017	0.0132568359375	1.0150146484375	669	0.454256884765625	187.773880134561	0.91558837890625	1.58528837890625	10 mA
1.015625	149.528163622478	0.0133209228515625	1.0150146484375	670	0.455325	188.68162679267	0.915107727050781	1.58480772705078	10 mA
1.01669311523438	149.741786621938	0.0134918212890625	1.0162353515625	671	0.456393115234375	191.102284547627	0.915046691894531	1.58474669189453	10 mA
1.01776123046875	149.955409621399	0.0135589599609375	1.016845703125	672	0.45746123046875	192.053257237075	0.915153503417969	1.58485350341797	10 mA
1.01882934570313	150.16903262086	0.0134857177734375	1.0186767578125	673	0.458529345703125	191.01583248495	0.917533874511719	1.58723387451172	10 mA
1.0198974609375	150.38265562032	0.013848876953125	1.01959228515625	674	0.4595974609375	196.159730214235	0.915725708007813	1.58542570800781	10 mA
1.02096557617188	150.596278619781	0.013726806640625	1.02081298828125	675	0.460665576171875	194.430688960694	0.917861938476563	1.58756193847656	10 mA
1.02203369140625	150.809901619242	0.013720703125	1.021728515625	676	0.46173369140625	194.344236898017	0.9188232421875	1.5885232421875	10 mA
1.02310180664063	151.023524618702	0.0140869140625	1.0235595703125	677	0.462801806640625	199.53136065864	0.91790771484375	1.58760771484375	10 mA
1.024169921875	151.237147618163	0.0140594482421875	1.02325439453125	678	0.463869921875	199.142326376594	0.917808532714844	1.58750853271484	10 mA
1.02523803710938	151.450770617624	0.0143829345703125	1.025390625	679	0.464938037109375	203.724285698477	0.917518615722656	1.58721861572266	10 mA
1.02630615234375	151.664393617084	0.014166259765625	1.02630615234375	680	0.46600615234375	200.655237473442	0.920059204101563	1.58975920410156	10 mA
1.02737426757813	151.878016616545	0.014361572265625	1.0272216796875	681	0.467074267578125	203.421703479108	0.919509887695313	1.58920988769531	10 mA
1.0284423828125	152.091639616006	0.014300537109375	1.02813720703125	682	0.4681423828125	202.557182852337	0.920883178710938	1.59058317871094	10 mA
1.02951049804688	152.305262615466	0.0145233154296875	1.02996826171875	683	0.469210498046875	205.71268314005	0.921043395996094	1.59074339599609	10 mA
1.03057861328125	152.518885614927	0.01453857421875	1.0302734375	684	0.47027861328125	205.928813296742	0.921234130859375	1.59093413085937	10 mA
1.03164672851563	152.732508614387	0.014349365234375	1.031494140625	685	0.471346728515625	203.248799353754	0.923873901367188	1.59357390136719	10 mA
1.03271484375	152.946131613848	0.0148345947265625	1.03302001953125	686	0.47241484375	210.121738336579	0.921760559082031	1.59146055908203	10 mA
1.03378295898438	153.159754613309	0.0147064208984375	1.033935546875	687	0.473482958984375	208.306245020361	0.923637390136719	1.59333739013672	10 mA
1.03485107421875	153.373377612769	0.0151123046875	1.03515625	688	0.47455107421875	214.055307188385	0.92181396484375	1.59151396484375	10 mA
1.03591918945313	153.58700061223	0.01505126953125	1.03515625	689	0.475619189453125	213.190786561615	0.922271728515625	1.59197172851562	10 mA
1.0369873046875	153.800623611691	0.0152099609375	1.0369873046875	690	0.4766873046875	215.438540191218	0.92291259765625	1.59261259765625	10 mA
1.03805541992188	154.014246611151	0.01512451171875	1.03790283203125	691	0.477755419921875	214.228211313739	0.924468994140625	1.59416899414062	10 mA
1.03912353515625	154.227869610612	0.0148773193359375	1.038818359375	692	0.47882353515625	210.726902775319	0.927238464355469	1.59693846435547	10 mA
1.04019165039063	154.441492610073	0.0151611328125	1.04034423828125	693	0.479891650390625	214.746923689802	0.9266357421875	1.5963357421875	10 mA
1.041259765625	154.655115609533	0.015423583984375	1.04156494140625	694	0.480959765625	218.464362384915	0.925888061523438	1.59558806152344	10 mA
1.04232788085938	154.868738608994	0.0150390625	1.04248046875	695	0.482027880859375	213.017882436261	0.9296875	1.5993875	10 mA
1.04339599609375	155.082361608455	0.015533447265625	1.04278564453125	696	0.48309599609375	220.020499513102	0.926284790039063	1.59598479003906	10 mA
1.04446411132813	155.295984607915	0.015606689453125	1.04400634765625	697	0.484164111328125	221.057924265227	0.926956176757813	1.59665617675781	10 mA
1.0455322265625	155.509607607376	0.015704345703125	1.04583740234375	698	0.4852322265625	222.441157268059	0.928054809570313	1.59775480957031	10 mA
1.04660034179688	155.723230606837	0.01593017578125	1.04644775390625	699	0.486300341796875	225.63988358711	0.926971435546875	1.59667143554687	10 mA
1.04766845703125	155.936853606297	0.0156463623046875	1.04736328125	700	0.48736845703125	221.619862672628	0.930015563964844	1.59971556396484	10 mA
1.04873657226563	156.150476605758	0.0156494140625	1.048583984375	701	0.488436572265625	221.663088703966	0.93121337890625	1.60091337890625	10 mA
1.0498046875	156.364099605219	0.0157928466796875	1.0491943359375	702	0.4895046875	223.694712176877	0.930747985839844	1.60044798583984	10 mA
1.05087280273438	156.577722604679	0.0157989501953125	1.051025390625	703	0.490572802734375	223.781164239554	0.932533264160156	1.60223326416016	10 mA
