# Supplementary material for: Introducing Brønsted acid sites to accelerate the bridging-oxygen-assisted deprotonation in acidic water oxidation
Source: Nat Commun. 2022 Aug 18;13:4871. doi: 10.1038/s41467-022-32581-w (PMC9388623; doi:10.1038/s41467-022-32581-w)
Supplement: Supplementary file 4 — Source Data [file 41467_2022_32581_MOESM4_ESM.zip › Ru5W1Ox/Ru5W1Ox LSV RDE No (1).txt]

Potential applied (V)	Time (s)	WE(1).Current (A)	WE(1).Potential (V)	Index	Overpotential (V vs. RHE)	Current density (mA cm^-2)	Corrected potential (V)	E-iR (V vs. RHE)	Current range
0.301055908203125	6.45537498370174	-5.0384521484375E-07	0.301605224609375	1	-0.259244091796875	-0.00713661777399079	0.301608877487183	0.971308877487183	100 µA
0.3021240234375	6.6689979831624	-4.0618896484375E-07	0.302703857421875	2	-0.2581759765625	-0.00575338477115793	0.30270680229187	0.97240680229187	100 µA
0.303192138671875	6.88262098262305	-7.171630859375E-08	0.303802490234375	3	-0.257107861328125	-0.00101581173645538	0.303803010177612	0.973503010177612	100 µA
0.30426025390625	7.09624398208371	-3.204345703125E-08	0.304840087890625	4	-0.25603974609375	-0.000453873329054533	0.304840320205688	0.974540320205688	100 µA
0.305328369140625	7.30986698154436	-9.002685546875E-08	0.305999755859375	5	-0.254971630859375	-0.00127516792448654	0.306000408554077	0.975700408554077	100 µA
0.306396484375	7.52348998100501	3.47900390625003E-08	0.306976318359375	6	-0.253903515625	0.000492776757259211	0.306976066131592	0.976676066131592	100 µA
0.307464599609375	7.73711298046567	4.1656494140625E-07	0.308074951171875	7	-0.252835400390625	0.00590035327770892	0.30807193107605	0.97777193107605	100 µA
0.30853271484375	7.95073597992632	1.22070312500028E-09	0.309112548828125	8	-0.25176728515625	1.72904125354147E-05	0.309112539978027	0.978812539978027	100 µA
0.309600830078125	8.16435897938698	3.6163330078125E-07	0.310150146484375	9	-0.250699169921875	0.00512228471361544	0.310147524642944	0.979847524642944	100 µA
0.3106689453125	8.37798197884763	4.4830322265625E-07	0.31121826171875	10	-0.2496310546875	0.00634990400362961	0.311215011520386	0.980915011520386	100 µA
0.311737060546875	8.59160497830828	1.91650390625001E-07	0.3123779296875	11	-0.248562939453125	0.0027145947680595	0.312376540222168	0.982076540222168	100 µA
0.31280517578125	8.80522797776894	3.71398925781249E-07	0.313446044921875	12	-0.24749482421875	0.00526060801389872	0.313443352279663	0.983143352279663	100 µA
0.313873291015625	9.01885097722959	4.6539306640625E-07	0.314422607421875	13	-0.246426708984375	0.00659196977912535	0.314419233322144	0.984119233322144	100 µA
0.31494140625	9.23247397669024	3.8330078125E-07	0.315521240234375	14	-0.24535859375	0.00542918953611898	0.315518461303711	0.985218461303711	100 µA
0.316009521484375	9.4460969761509	3.826904296875E-07	0.316680908203125	15	-0.244290478515625	0.00542054432985128	0.31667813369751	0.98637813369751	100 µA
0.31707763671875	9.65971997561155	5.9539794921875E-07	0.3177490234375	16	-0.24322236328125	0.0084333987141466	0.317744706802368	0.987444706802368	100 µA
0.318145751953125	9.87334297507221	4.7760009765625E-07	0.318756103515625	17	-0.242154248046875	0.00676487390447946	0.318752640914917	0.988452640914917	100 µA
0.3192138671875	10.0869659745329	3.9215087890625E-07	0.31982421875	18	-0.2410861328125	0.00555454502700071	0.319821375656128	0.989521375656128	100 µA
0.320281982421875	10.3005889739935	4.73632812499999E-07	0.320892333984375	19	-0.240018017578125	0.00670868006373937	0.320888900146484	0.990588900146484	100 µA
0.32135009765625	10.5142119734542	6.787109375E-07	0.321929931640625	20	-0.23894990234375	0.00961346936968839	0.321925010986328	0.991625010986328	100 µA
0.322418212890625	10.7278349729148	4.43420410156251E-07	0.322998046875	21	-0.237881787109375	0.00628074235348797	0.322994832077026	0.992694832077026	100 µA
0.323486328125	10.9414579723755	6.7962646484375E-07	0.32403564453125	22	-0.236813671875	0.00962643717908994	0.32403071723938	0.99373071723938	100 µA
0.324554443359375	11.1550809718361	6.4971923828125E-07	0.325225830078125	23	-0.235745556640625	0.00920282207197238	0.325221119613647	0.994921119613647	100 µA
0.32562255859375	11.3687039712968	7.9925537109375E-07	0.32623291015625	24	-0.23467744140625	0.0113208976075602	0.32622711555481	0.99592711555481	100 µA
0.326690673828125	11.5823269707574	7.5836181640625E-07	0.3272705078125	25	-0.233609326171875	0.0107416687876239	0.327265009689331	0.996965009689331	100 µA
0.3277587890625	11.7959499702181	8.24584960937499E-07	0.328369140625	26	-0.2325412109375	0.01167967366767	0.328363162384033	0.998063162384033	100 µA
0.328826904296875	12.0095729696787	5.157470703125E-07	0.32940673828125	27	-0.231473095703125	0.00730519929621105	0.32940299911499	0.99910299911499	100 µA
0.32989501953125	12.2231959691394	7.1441650390625E-07	0.33050537109375	28	-0.23040498046875	0.0101192139363491	0.330500191574097	1.0002001915741	100 µA
0.330963134765625	12.4368189686001	7.415771484375E-07	0.331634521484375	29	-0.229336865234375	0.010503925615262	0.331629145050049	1.00132914505005	100 µA
0.33203125	12.6504419680607	1.0699462890625E-06	0.33270263671875	30	-0.22826875	0.0151550465872875	0.332694879608154	1.00239487960815	100 µA
0.333099365234375	12.8640649675214	5.65185546875E-07	0.333740234375	31	-0.227200634765625	0.00800546100389518	0.333736136779785	1.00343613677979	100 µA
0.33416748046875	13.077687966982	8.3343505859375E-07	0.334869384765625	32	-0.22613251953125	0.0118050291585517	0.33486334236145	1.00456334236145	100 µA
0.335235595703125	13.2913109664427	9.063720703125E-07	0.335845947265625	33	-0.225064404296875	0.0128381313075425	0.335839376068115	1.00553937606812	100 µA
0.3363037109375	13.5049339659033	1.00433349609375E-06	0.336944580078125	34	-0.2239962890625	0.0142256869135092	0.336937298660278	1.00663729866028	100 µA
0.337371826171875	13.718556965364	7.7239990234375E-07	0.33807373046875	35	-0.222928173828125	0.0109405085317812	0.338068130569458	1.00776813056946	100 µA
0.33843994140625	13.9321799648246	1.06719970703125E-06	0.33905029296875	36	-0.22186005859375	0.0151161431590829	0.339042555770874	1.00874255577087	100 µA
0.339508056640625	14.1458029642853	8.2733154296875E-07	0.340087890625	37	-0.220791943359375	0.0117185770958746	0.340081892471313	1.00978189247131	100 µA
0.340576171875	14.3594259637459	8.16650390625E-07	0.3411865234375	38	-0.219723828125	0.0115672859861898	0.341180602722168	1.01088060272217	100 µA
0.341644287109375	14.5730489632066	9.4146728515625E-07	0.34228515625	39	-0.218655712890625	0.0133352306679356	0.342278330612183	1.01197833061218	100 µA
0.34271240234375	14.7866719626672	9.5489501953125E-07	0.34332275390625	40	-0.21758759765625	0.0135254252058251	0.343315830917358	1.01301583091736	100 µA
0.343780517578125	15.0002949621279	9.20715332031249E-07	0.34442138671875	41	-0.216519482421875	0.0130412936548336	0.344414711532593	1.01411471153259	100 µA
0.3448486328125	15.2139179615885	1.10321044921875E-06	0.345458984375	42	-0.2154513671875	0.0156262103288775	0.345450986099243	1.01515098609924	100 µA
0.345916748046875	15.4275409610492	1.0400390625E-06	0.346527099609375	43	-0.214383251953125	0.01473143148017	0.346519559326172	1.01621955932617	100 µA
0.34698486328125	15.6411639605099	9.246826171875E-07	0.347564697265625	44	-0.21331513671875	0.0130974874955737	0.34755799331665	1.01725799331665	100 µA
0.348052978515625	15.8547869599705	1.0198974609375E-06	0.3487548828125	45	-0.212247021484375	0.0144461396733357	0.348747488555908	1.01844748855591	100 µA
0.34912109375	16.0684099594312	1.02203369140625E-06	0.3497314453125	46	-0.21117890625	0.0144763978952727	0.349724035568237	1.01942403556824	100 µA
0.350189208984375	16.2820329588918	1.0748291015625E-06	0.35076904296875	47	-0.210110791015625	0.0152242082374292	0.350761250457764	1.02046125045776	100 µA
0.35125732421875	16.4956559583525	8.96301269531249E-07	0.3519287109375	48	-0.20904267578125	0.0126954854041253	0.351922212753296	1.0216222127533	100 µA
0.352325439453125	16.7092789578131	1.13372802734375E-06	0.3529052734375	49	-0.207974560546875	0.0160584706422628	0.352897053909302	1.0225970539093	100 µA
0.3533935546875	16.9229019572738	1.0772705078125E-06	0.353973388671875	50	-0.2069064453125	0.0152587890625	0.353965578460693	1.02366557846069	100 µA
0.354461669921875	17.1365249567344	1.05560302734375E-06	0.355072021484375	51	-0.205838330078125	0.0149518842399965	0.355064368362427	1.02476436836243	100 µA
0.35552978515625	17.3501479561951	1.02691650390625E-06	0.356109619140625	52	-0.20477021484375	0.0145455595454143	0.356102173995972	1.02580217399597	100 µA
0.356597900390625	17.5637709556557	1.2103271484375E-06	0.357086181640625	53	-0.203702099609375	0.0171434440288598	0.357077406768799	1.0267774067688	100 µA
0.357666015625	17.7773939551164	1.02447509765625E-06	0.3582763671875	54	-0.202633984375	0.0145109787203435	0.358268939743042	1.02796893974304	100 µA
0.358734130859375	17.991016954577	1.37054443359375E-06	0.359405517578125	55	-0.201565869140625	0.0194128106741324	0.359395581130981	1.02909558113098	100 µA
0.35980224609375	18.2046399540377	1.1834716796875E-06	0.360382080078125	56	-0.20049775390625	0.0167630549530807	0.360373499908447	1.03007349990845	100 µA
0.360870361328125	18.4182629534984	1.165771484375E-06	0.3614501953125	57	-0.199429638671875	0.0165123439713173	0.361441743469238	1.03114174346924	100 µA
0.3619384765625	18.631885952959	1.1907958984375E-06	0.362518310546875	58	-0.1983615234375	0.0168667974282932	0.362509677276611	1.03220967727661	100 µA
0.363006591796875	18.8455089524197	1.28814697265625E-06	0.36358642578125	59	-0.197293408203125	0.0182457078279922	0.363577086715698	1.0332770867157	100 µA
0.36407470703125	19.0591319518803	1.04217529296875E-06	0.364654541015625	60	-0.19622529296875	0.0147616897021069	0.364646985244751	1.03434698524475	100 µA
0.365142822265625	19.272754951341	1.2689208984375E-06	0.365692138671875	61	-0.195157177734375	0.0179733838305595	0.365682938995361	1.03538293899536	100 µA
0.3662109375	19.4863779508016	1.090087890625E-06	0.3668212890625	62	-0.1940890625	0.0154403383941218	0.366813385925293	1.03651338592529	100 µA
0.367279052734375	19.7000009502623	1.064453125E-06	0.36785888671875	63	-0.193020947265625	0.0150772397308782	0.367851169433594	1.03755116943359	100 µA
0.36834716796875	19.9136239497229	1.09619140625E-06	0.368988037109375	64	-0.19195283203125	0.0155267904567989	0.36898008972168	1.03868008972168	100 µA
0.369415283203125	20.1272469491836	1.2322998046875E-06	0.369964599609375	65	-0.190884716796875	0.0174546714544972	0.369955665435791	1.03965566543579	100 µA
0.3704833984375	20.3408699486442	9.9761962890625E-07	0.371063232421875	66	-0.1898166015625	0.0141305896445645	0.371055999679565	1.04075599967957	100 µA
0.371551513671875	20.5544929481049	1.2274169921875E-06	0.37213134765625	67	-0.188748486328125	0.0173855098043555	0.372122448883057	1.04182244888306	100 µA
0.37261962890625	20.7681159475655	1.28662109375E-06	0.3731689453125	68	-0.18768037109375	0.0182240948123229	0.37315961730957	1.04285961730957	100 µA
0.373687744140625	20.9817389470262	1.24267578125E-06	0.374237060546875	69	-0.186612255859375	0.0176016399610482	0.374228051147461	1.04392805114746	100 µA
0.374755859375	21.1953619464869	1.0101318359375E-06	0.375396728515625	70	-0.185544140625	0.0143078163730524	0.375389405059814	1.04508940505981	100 µA
0.375823974609375	21.4089849459475	1.38702392578125E-06	0.376373291015625	71	-0.184476025390625	0.0196462312433605	0.376363235092163	1.04606323509216	100 µA
0.37689208984375	21.6226079454082	1.17034912109375E-06	0.377532958984375	72	-0.18340791015625	0.0165771830183251	0.377524473953247	1.04722447395325	100 µA
0.377960205078125	21.8362309448688	1.2261962890625E-06	0.37860107421875	73	-0.182339794921875	0.0173682193918201	0.378592184295654	1.04829218429565	100 µA
0.3790283203125	22.0498539443295	1.25244140625E-06	0.3795166015625	74	-0.1812716796875	0.0177399632613315	0.379507521362305	1.0492075213623	100 µA
0.380096435546875	22.2634769437901	1.41937255859375E-06	0.380645751953125	75	-0.180203564453125	0.0201044271755489	0.380635461502075	1.05033546150208	100 µA
0.38116455078125	22.4770999432508	1.23077392578125E-06	0.38177490234375	76	-0.17913544921875	0.0174330584388279	0.381765979232788	1.05146597923279	100 µA
0.382232666015625	22.6907229427114	1.17401123046875E-06	0.38287353515625	77	-0.178067333984375	0.0166290542559313	0.382865023574829	1.05256502357483	100 µA
0.38330078125	22.9043459421721	1.27410888671875E-06	0.383880615234375	78	-0.17699921875	0.018046868083835	0.383871377944946	1.05357137794495	100 µA
0.384368896484375	23.1179689416327	1.3494873046875E-06	0.384918212890625	79	-0.175931103515625	0.0191145510578966	0.384908429107666	1.05460842910767	100 µA
0.38543701171875	23.3315919410934	1.40167236328125E-06	0.386016845703125	80	-0.17486298828125	0.0198537161937854	0.386006683578491	1.05570668357849	100 µA
0.386505126953125	23.545214940554	1.337890625E-06	0.387115478515625	81	-0.173794873046875	0.0189502921388102	0.387105778808594	1.05680577880859	100 µA
0.3875732421875	23.7588379400147	1.3946533203125E-06	0.38818359375	82	-0.1727267578125	0.0197542963217068	0.388173482513428	1.05787348251343	100 µA
0.388641357421875	23.9724609394754	1.15447998046875E-06	0.389251708984375	83	-0.171658642578125	0.0163524076553647	0.389243339004517	1.05894333900452	100 µA
0.38970947265625	24.186083938936	1.2786865234375E-06	0.3902587890625	84	-0.17059052734375	0.0181117071308428	0.390249518585205	1.05994951858521	100 µA
0.390777587890625	24.3997069383967	1.5277099609375E-06	0.391326904296875	85	-0.169522412109375	0.0216389512880666	0.391315828399658	1.06101582839966	100 µA
0.391845703125	24.6133299378573	1.1944580078125E-06	0.3924560546875	86	-0.168454296875	0.0169186686658994	0.392447394866943	1.06214739486694	100 µA
0.392913818359375	24.826952937318	1.3079833984375E-06	0.393463134765625	87	-0.167386181640625	0.0185266770316926	0.393453651885986	1.06315365188599	100 µA
0.39398193359375	25.0405759367786	1.34002685546875E-06	0.39459228515625	88	-0.16631806640625	0.0189805503607472	0.394582569961548	1.06428256996155	100 µA
0.395050048828125	25.2541989362393	1.3360595703125E-06	0.395660400390625	89	-0.165249951171875	0.0189243565200071	0.39565071395874	1.06535071395874	100 µA
0.3961181640625	25.4678219356999	1.37542724609375E-06	0.396636962890625	90	-0.1641818359375	0.0194819723242741	0.396626991043091	1.06632699104309	100 µA
0.397186279296875	25.6814449351606	1.3818359375E-06	0.397735595703125	91	-0.163113720703125	0.019572746990085	0.397725577392578	1.06742557739258	100 µA
0.39825439453125	25.8950679346212	1.58355712890625E-06	0.398834228515625	92	-0.16204560546875	0.0224299876615616	0.39882274772644	1.06852274772644	100 µA
0.399322509765625	26.1086909340819	1.35650634765625E-06	0.39990234375	93	-0.160977490234375	0.0192139709299752	0.399892509078979	1.06959250907898	100 µA
0.400390625	26.3223139335425	1.59881591796875E-06	0.400970458984375	94	-0.159909375	0.0226461178182543	0.40095886756897	1.07065886756897	100 µA
0.401458740234375	26.5359369330032	1.30584716796875E-06	0.402069091796875	95	-0.158841259765625	0.0184964188097557	0.402059624404907	1.07175962440491	100 µA
0.40252685546875	26.7495599324639	1.37237548828125E-06	0.403167724609375	96	-0.15777314453125	0.0194387462929355	0.403157774887085	1.07285777488708	100 µA
0.403594970703125	26.9631829319245	1.512451171875E-06	0.404205322265625	97	-0.156705029296875	0.0214228211313739	0.404194356994629	1.07389435699463	100 µA
0.4046630859375	27.1768059313852	1.61407470703125E-06	0.40533447265625	98	-0.1556369140625	0.0228622479749469	0.405322770614624	1.07502277061462	100 µA
0.405731201171875	27.3904289308458	1.22039794921875E-06	0.406280517578125	99	-0.154568798828125	0.0172860899322769	0.406271669692993	1.07597166969299	100 µA
0.40679931640625	27.6040519303065	1.380615234375E-06	0.407379150390625	100	-0.15350068359375	0.0195554565775496	0.407369140930176	1.07706914093018	100 µA
0.407867431640625	27.8176749297671	1.50299072265625E-06	0.408477783203125	101	-0.152432568359375	0.0212888204342245	0.408466886520386	1.07816688652039	100 µA
0.408935546875	28.0312979292278	1.67877197265625E-06	0.4095458984375	102	-0.151364453125	0.0237786398393237	0.409533727340698	1.0792337273407	100 µA
0.410003662109375	28.2449209286884	1.23260498046875E-06	0.410614013671875	103	-0.150296337890625	0.017458994057631	0.410605077285767	1.08030507728577	100 µA
0.41107177734375	28.4585439281491	1.6943359375E-06	0.411712646484375	104	-0.14922822265625	0.0239990925991501	0.411700362548828	1.08140036254883	100 µA
0.412139892578125	28.6721669276097	1.35040283203125E-06	0.412750244140625	105	-0.148160107421875	0.0191275188672982	0.412740453720093	1.08244045372009	100 µA
0.4132080078125	28.8857899270704	1.36962890625E-06	0.413848876953125	106	-0.1470919921875	0.0193998428647309	0.413838947143555	1.08353894714355	100 µA
0.414276123046875	29.099412926531	1.59637451171875E-06	0.41485595703125	107	-0.146023876953125	0.0226115369931834	0.41484438331604	1.08454438331604	100 µA
0.41534423828125	29.3130359259917	1.53045654296875E-06	0.41595458984375	108	-0.14495576171875	0.0216778547162712	0.415943494033813	1.08564349403381	100 µA
0.416412353515625	29.5266589254524	1.3726806640625E-06	0.41705322265625	109	-0.143887646484375	0.0194430688960694	0.417043270721436	1.08674327072144	100 µA
0.41748046875	29.740281924913	1.5234375E-06	0.41802978515625	110	-0.14281953125	0.0215784348441926	0.418018740234375	1.08771874023437	100 µA
0.418548583984375	29.9539049243737	1.49261474609375E-06	0.41912841796875	111	-0.141751416015625	0.0211418519276735	0.419117596511841	1.08881759651184	100 µA
0.41961669921875	30.1675279238343	1.34613037109375E-06	0.420196533203125	112	-0.14068330078125	0.0190670024234242	0.420186773757935	1.08988677375793	100 µA
0.420684814453125	30.381150923295	1.3507080078125E-06	0.421295166015625	113	-0.139615185546875	0.019131841470432	0.421285373382568	1.09098537338257	100 µA
0.4217529296875	30.5947739227556	1.4678955078125E-06	0.42236328125	114	-0.1385470703125	0.0207917210738314	0.422352639007568	1.09205263900757	100 µA
0.422821044921875	30.8083969222163	1.64642333984375E-06	0.42340087890625	115	-0.137478955078125	0.0233204439071353	0.423388942337036	1.09308894233704	100 µA
0.42388916015625	31.0220199216769	1.46514892578125E-06	0.424468994140625	116	-0.13641083984375	0.0207528176456268	0.424458371810913	1.09415837181091	100 µA
0.424957275390625	31.2356429211376	1.51641845703125E-06	0.425506591796875	117	-0.135342724609375	0.021479014972114	0.425495597763062	1.09519559776306	100 µA
0.426025390625	31.4492659205982	1.181640625E-06	0.42669677734375	118	-0.134274609375	0.0167371193342776	0.426688210449219	1.09638821044922	100 µA
0.427093505859375	31.6628889200589	1.513671875E-06	0.42767333984375	119	-0.133206494140625	0.0214401115439094	0.427662365722656	1.09736236572266	100 µA
0.42816162109375	31.8765119195195	1.59576416015625E-06	0.4287109375	120	-0.13213837890625	0.0226028917869157	0.428699368209839	1.09839936820984	100 µA
0.429229736328125	32.0901349189802	1.63482666015625E-06	0.429901123046875	121	-0.131070263671875	0.0231561849880489	0.429889270553589	1.09958927055359	100 µA
0.4302978515625	32.3037579184409	1.361083984375E-06	0.430908203125	122	-0.1300021484375	0.019278809976983	0.430898335266113	1.10059833526611	100 µA
0.431365966796875	32.5173809179015	1.69952392578125E-06	0.431884765625	123	-0.128934033203125	0.0240725768524256	0.431872444076538	1.10157244407654	100 µA
0.43243408203125	32.7310039173622	1.56524658203125E-06	0.433074951171875	124	-0.12786591796875	0.0221706314735305	0.433063603134155	1.10276360313416	100 µA
0.433502197265625	32.9446269168228	1.77459716796875E-06	0.43414306640625	125	-0.126797802734375	0.0251359372233534	0.434130200576782	1.10383020057678	100 µA
0.4345703125	33.1582499162835	1.402587890625E-06	0.435211181640625	126	-0.1257296875	0.019866684003187	0.435201012878418	1.10490101287842	100 µA
0.435638427734375	33.3718729157441	1.75872802734375E-06	0.43621826171875	127	-0.124661572265625	0.0249111618603931	0.436205510940552	1.10590551094055	100 µA
0.43670654296875	33.5854959152048	1.297607421875E-06	0.437255859375	128	-0.12359345703125	0.0183797085251416	0.437246451721191	1.10694645172119	100 µA
0.437774658203125	33.7991189146654	1.824951171875E-06	0.438385009765625	129	-0.122525341796875	0.0258491667404391	0.438371778869629	1.10807177886963	100 µA
0.4388427734375	34.0127419141261	1.49810791015625E-06	0.439453125	130	-0.1214572265625	0.0212196587840829	0.439442263717651	1.10914226371765	100 µA
0.439910888671875	34.2263649135867	1.58294677734375E-06	0.440521240234375	131	-0.120389111328125	0.0224213424552939	0.440509763870239	1.11020976387024	100 µA
0.44097900390625	34.4399879130474	1.21826171875E-06	0.441558837890625	132	-0.11932099609375	0.0172558317103399	0.441550005493164	1.11125000549316	100 µA
0.442047119140625	34.653610912508	1.7022705078125E-06	0.442657470703125	133	-0.118252880859375	0.0241114802806303	0.442645129241943	1.11234512924194	100 µA
0.443115234375	34.8672339119687	1.583251953125E-06	0.4437255859375	134	-0.117184765625	0.0224256650584278	0.44371410736084	1.11341410736084	100 µA
0.444183349609375	35.0808569114294	1.70318603515625E-06	0.44482421875	135	-0.116116650390625	0.0241244480900319	0.444811870651245	1.11451187065125	100 µA
0.44525146484375	35.29447991089	1.65863037109375E-06	0.445892333984375	136	-0.11504853515625	0.0234933480324894	0.445880308914185	1.11558030891418	100 µA
0.446319580078125	35.5081029103507	1.668701171875E-06	0.44696044921875	137	-0.113980419921875	0.0236359939359065	0.446948351135254	1.11664835113525	100 µA
0.4473876953125	35.7217259098113	1.473388671875E-06	0.447967529296875	138	-0.1129123046875	0.0208695279302408	0.447956847229004	1.117656847229	100 µA
0.448455810546875	35.935348909272	1.67999267578125E-06	0.449005126953125	139	-0.111844189453125	0.0237959302518591	0.448992947006226	1.11869294700623	100 µA
0.44952392578125	36.1489719087326	1.5216064453125E-06	0.45013427734375	140	-0.11077607421875	0.0215524992253895	0.450123245697022	1.11982324569702	100 µA
0.450592041015625	36.3625949081933	1.54022216796875E-06	0.451202392578125	141	-0.109707958984375	0.0218161780165545	0.451191225967407	1.12089122596741	100 µA
0.45166015625	36.5762179076539	1.5960693359375E-06	0.452239990234375	142	-0.10863984375	0.0226072143900496	0.452228418731689	1.12192841873169	100 µA
0.452728271484375	36.7898409071146	1.6387939453125E-06	0.4532470703125	143	-0.107571728515625	0.023212378828789	0.453235189056396	1.1229351890564	100 µA
0.45379638671875	37.0034639065752	1.5850830078125E-06	0.454437255859375	144	-0.10650361328125	0.0224516006772309	0.454425764007568	1.12412576400757	100 µA
0.454864501953125	37.2170869060359	1.64642333984375E-06	0.45538330078125	145	-0.105435498046875	0.0233204439071353	0.455371364212036	1.12507136421204	100 µA
0.4559326171875	37.4307099054965	1.69891357421875E-06	0.456512451171875	146	-0.1043673828125	0.0240639316461579	0.456500134048462	1.12620013404846	100 µA
0.457000732421875	37.6443329049572	1.439208984375E-06	0.45758056640625	147	-0.103299267578125	0.0203853963792493	0.457570132141113	1.12727013214111	100 µA
0.45806884765625	37.8579559044178	1.58416748046875E-06	0.458648681640625	148	-0.10223115234375	0.0224386328678293	0.458637196426392	1.12833719642639	100 µA
0.459136962890625	38.0715789038785	1.7449951171875E-06	0.459686279296875	149	-0.101163037109375	0.0247166447193697	0.459673628082275	1.12937362808228	100 µA
0.460205078125	38.2852019033392	1.572265625E-06	0.46087646484375	150	-0.100094921875	0.0222700513456091	0.460865065917969	1.13056506591797	100 µA
0.461273193359375	38.4988249027998	1.663818359375E-06	0.461822509765625	151	-0.099026806640625	0.0235668322857649	0.46181044708252	1.13151044708252	100 µA
0.46234130859375	38.7124479022605	1.7803955078125E-06	0.462982177734375	152	-0.09795869140625	0.0252180666828966	0.462969269866943	1.13266926986694	100 µA
0.463409423828125	38.9260709017211	1.83837890625E-06	0.46405029296875	153	-0.096890576171875	0.0260393612783286	0.46403696472168	1.13373696472168	100 µA
0.4644775390625	39.1396939011818	1.6253662109375E-06	0.465118408203125	154	-0.0958224609375	0.0230221842908994	0.465106624298096	1.1348066242981	100 µA
0.465545654296875	39.3533169006424	1.58721923828125E-06	0.466156005859375	155	-0.094754345703125	0.0224818588991678	0.466144498519897	1.1358444985199	100 µA
0.46661376953125	39.5669399001031	1.86309814453125E-06	0.467254638671875	156	-0.09368623046875	0.0263894921321707	0.467241131210327	1.13694113121033	100 µA
0.467681884765625	39.7805628995637	1.47979736328125E-06	0.46832275390625	157	-0.092618115234375	0.0209603025960517	0.468312025375366	1.13801202537537	100 µA
0.46875	39.9941858990244	1.64276123046875E-06	0.469390869140625	158	-0.09155	0.023268572669529	0.469378959121704	1.1390789591217	100 µA
0.469818115234375	40.207808898485	1.76666259765625E-06	0.47039794921875	159	-0.090481884765625	0.0250235495418732	0.470385140914917	1.14008514091492	100 µA
0.47088623046875	40.4214318979457	1.83685302734375E-06	0.471466064453125	160	-0.08941376953125	0.0260177482626594	0.471452747268677	1.14115274726868	100 µA
0.471954345703125	40.6350548974063	1.3677978515625E-06	0.4725341796875	161	-0.088345654296875	0.0193739072459278	0.472524263153076	1.14222426315308	100 µA
0.4730224609375	40.848677896867	1.91131591796875E-06	0.473663330078125	162	-0.0872775390625	0.0270724634273194	0.47364947303772	1.14334947303772	100 µA
0.474090576171875	41.0623008963277	1.49383544921875E-06	0.474700927734375	163	-0.086209423828125	0.0211591423402089	0.474690097427368	1.14439009742737	100 µA
0.47515869140625	41.2759238957883	1.83074951171875E-06	0.475738525390625	164	-0.08514130859375	0.0259312961999823	0.475725252456665	1.14542525245667	100 µA
0.476226806640625	41.489546895249	1.87103271484375E-06	0.47686767578125	165	-0.084073193359375	0.0265018798136509	0.476854110794067	1.14655411079407	100 µA
0.477294921875	41.7031698947096	2.0025634765625E-06	0.4779052734375	166	-0.083005078125	0.0283649217643414	0.477890754852295	1.1475907548523	100 µA
0.478363037109375	41.9167928941703	1.56219482421875E-06	0.47894287109375	167	-0.081936962890625	0.0221274054421919	0.478931545181274	1.14863154518127	100 µA
0.47943115234375	42.1304158936309	1.73004150390625E-06	0.47991943359375	168	-0.08086884765625	0.0245048371658109	0.479906890792847	1.14960689079285	100 µA
0.480499267578125	42.3440388930916	1.59912109375E-06	0.481109619140625	169	-0.079800732421875	0.0226504404213881	0.481098025512695	1.1507980255127	100 µA
0.4815673828125	42.5576618925522	1.83013916015625E-06	0.48223876953125	170	-0.0787326171875	0.0259226509937146	0.482225501022339	1.15192550102234	100 µA
0.482635498046875	42.7712848920129	1.68853759765625E-06	0.483306884765625	171	-0.077664501953125	0.023916963139607	0.483294642868042	1.15299464286804	100 µA
0.48370361328125	42.9849078914735	1.7669677734375E-06	0.484344482421875	172	-0.07659638671875	0.0250278721450071	0.484331671905518	1.15403167190552	100 µA
0.484771728515625	43.1985308909342	1.72515869140625E-06	0.48529052734375	173	-0.075528271484375	0.0244356755156693	0.485278019943237	1.15497801994324	100 µA
0.48583984375	43.4121538903948	1.78924560546875E-06	0.48651123046875	174	-0.07446015625	0.0253434221737783	0.48649825843811	1.15619825843811	100 µA
0.486907958984375	43.6257768898555	1.86187744140625E-06	0.487518310546875	175	-0.073392041015625	0.0263722017196353	0.487504811935425	1.15720481193542	100 µA
0.48797607421875	43.8393998893162	1.97998046875E-06	0.488616943359375	176	-0.07232392578125	0.0280450491324363	0.488602588500977	1.15830258850098	100 µA
0.489044189453125	44.0530228887768	1.50726318359375E-06	0.4896240234375	177	-0.071255810546875	0.0213493368780984	0.489613095779419	1.15931309577942	100 µA
0.4901123046875	44.2666458882375	1.668701171875E-06	0.490753173828125	178	-0.0701876953125	0.0236359939359065	0.490741075744629	1.16044107574463	100 µA
0.491180419921875	44.4802688876981	1.8450927734375E-06	0.491851806640625	179	-0.069119580078125	0.0261344585472734	0.491838429718018	1.16153842971802	100 µA
0.49224853515625	44.6938918871588	1.6943359375E-06	0.492889404296875	180	-0.06805146484375	0.0239990925991501	0.492877120361328	1.16257712036133	100 µA
0.493316650390625	44.9075148866194	1.6815185546875E-06	0.493896484375	181	-0.066983349609375	0.0238175432675283	0.493884293365479	1.16358429336548	100 µA
0.494384765625	45.1211378860801	1.72454833984375E-06	0.495025634765625	182	-0.065915234375	0.0244270303094016	0.495013131790161	1.16471313179016	100 µA
0.495452880859375	45.3347608855407	1.715087890625E-06	0.49609375	183	-0.064847119140625	0.0242930296122521	0.496081315612793	1.16578131561279	100 µA
0.49652099609375	45.5483838850014	1.7498779296875E-06	0.4970703125	184	-0.06377900390625	0.0247858063695113	0.49705762588501	1.16675762588501	100 µA
0.497589111328125	45.762006884462	1.89361572265625E-06	0.49822998046875	185	-0.062710888671875	0.026821752445556	0.498216251754761	1.16791625175476	100 µA
0.4986572265625	45.9756298839227	1.641845703125E-06	0.499267578125	186	-0.0616427734375	0.0232556048601275	0.499255674743652	1.16895567474365	100 µA
0.499725341796875	46.1892528833833	1.7388916015625E-06	0.500335693359375	187	-0.060574658203125	0.0246301926566926	0.500323086395264	1.17002308639526	100 µA
0.50079345703125	46.402875882844	1.6802978515625E-06	0.501495361328125	188	-0.05950654296875	0.0238002528549929	0.501483179168701	1.1711831791687	100 µA
0.501861572265625	46.6164988823047	1.7333984375E-06	0.502532958984375	189	-0.058438427734375	0.0245523858002833	0.502520391845703	1.1722203918457	100 µA
0.5029296875	46.8301218817653	1.73980712890625E-06	0.5035400390625	190	-0.0573703125	0.0246431604660942	0.503527425460815	1.17322742546082	100 µA
0.503997802734375	47.043744881226	2.08831787109375E-06	0.504608154296875	191	-0.056302197265625	0.029579573244954	0.50459301399231	1.17429301399231	100 µA
0.50506591796875	47.2573678806866	1.64764404296875E-06	0.505706787109375	192	-0.05523408203125	0.0233377343196707	0.505694841690064	1.17539484169006	100 µA
0.506134033203125	47.4709908801473	1.88262939453125E-06	0.50677490234375	193	-0.054165966796875	0.0266661387327373	0.50676125328064	1.17646125328064	100 µA
0.5072021484375	47.6846138796079	1.754150390625E-06	0.507843017578125	194	-0.0530978515625	0.0248463228133853	0.507830299987793	1.17753029998779	100 µA
0.508270263671875	47.8982368790686	1.94305419921875E-06	0.508941650390625	195	-0.052029736328125	0.0275220141532401	0.508927563247681	1.17862756324768	100 µA
0.50933837890625	48.1118598785292	1.7913818359375E-06	0.510009765625	196	-0.05096162109375	0.0253736803957153	0.509996778106689	1.17969677810669	100 µA
0.510406494140625	48.3254828779899	1.917724609375E-06	0.51104736328125	197	-0.049893505859375	0.0271632380931303	0.511033459777832	1.18073345977783	100 µA
0.511474609375	48.5391058774505	1.75384521484375E-06	0.512115478515625	198	-0.048825390625	0.0248420002102514	0.512102763137817	1.18180276313782	100 µA
0.512542724609375	48.7527288769112	1.865234375E-06	0.51318359375	199	-0.047757275390625	0.0264197503541076	0.513170070800781	1.18287007080078	100 µA
0.51361083984375	48.9663518763718	1.8408203125E-06	0.514190673828125	200	-0.04668916015625	0.0260739421033994	0.514177327880859	1.18387732788086	100 µA
0.514678955078125	49.1799748758325	2.06634521484375E-06	0.515380859375	201	-0.045621044921875	0.0292683458193166	0.515365878372192	1.18506587837219	100 µA
0.5157470703125	49.3935978752932	1.79290771484375E-06	0.516387939453125	202	-0.0445529296875	0.0253952934113846	0.516374940872192	1.18607494087219	100 µA
0.516815185546875	49.6072208747538	1.8585205078125E-06	0.517425537109375	203	-0.043484814453125	0.0263246530851629	0.517412062835693	1.18711206283569	100 µA
0.51788330078125	49.8208438742145	1.93817138671875E-06	0.518463134765625	204	-0.04241669921875	0.0274528525030984	0.518449083023071	1.18814908302307	100 µA
0.518951416015625	50.0344668736751	1.67449951171875E-06	0.51959228515625	205	-0.041348583984375	0.0237181233954497	0.51958014503479	1.18928014503479	100 µA
0.52001953125	50.2480898731358	1.58935546875E-06	0.520660400390625	206	-0.04028046875	0.0225121171211048	0.520648877563477	1.19034887756348	100 µA
0.521087646484375	50.4617128725964	2.1240234375E-06	0.521759033203125	207	-0.039212353515625	0.0300853178116147	0.521743634033203	1.1914436340332	100 µA
0.52215576171875	50.6753358720571	1.7816162109375E-06	0.522796630859375	208	-0.03814423828125	0.025235357095432	0.522783714141846	1.19248371414185	100 µA
0.523223876953125	50.8889588715177	1.7572021484375E-06	0.523834228515625	209	-0.037076123046875	0.0248895488447238	0.523821488800049	1.19352148880005	100 µA
0.5242919921875	51.1025818709784	1.812744140625E-06	0.524871826171875	210	-0.0360080078125	0.025676262615085	0.524858683776856	1.19455868377686	100 µA
0.525360107421875	51.316204870439	2.15911865234375E-06	0.526031494140625	211	-0.034939892578125	0.0305824171720078	0.526015840530396	1.1957158405304	100 µA
0.52642822265625	51.5298278698997	1.73370361328125E-06	0.52716064453125	212	-0.03387177734375	0.0245567084034171	0.527148075180054	1.19684807518005	100 µA
0.527496337890625	51.7434508693603	1.976318359375E-06	0.528106689453125	213	-0.032803662109375	0.02799317789483	0.52809236114502	1.19779236114502	100 µA
0.528564453125	51.957073868821	1.954345703125E-06	0.529205322265625	214	-0.031735546875	0.0276819504691926	0.529191153259277	1.19889115325928	100 µA
0.529632568359375	52.1706968682817	2.113037109375E-06	0.530242919921875	215	-0.030667431640625	0.029929704098796	0.530227600402832	1.19992760040283	100 µA
0.53070068359375	52.3843198677423	1.74957275390625E-06	0.531280517578125	216	-0.02959931640625	0.0247814837663775	0.531267833175659	1.20096783317566	100 µA
0.531768798828125	52.597942867203	2.1942138671875E-06	0.532379150390625	217	-0.028531201171875	0.0310795165324009	0.532363242340088	1.20206324234009	100 µA
0.5328369140625	52.8115658666636	2.00653076171875E-06	0.533416748046875	218	-0.0274630859375	0.0284211156050814	0.533402200698853	1.20310220069885	100 µA
0.533905029296875	53.0251888661243	1.84356689453125E-06	0.53448486328125	219	-0.026394970703125	0.0261128455316041	0.534471497421265	1.20417149742126	100 µA
0.53497314453125	53.2388118655849	1.92413330078125E-06	0.535552978515625	220	-0.02532685546875	0.0272540127589412	0.535539028549194	1.20523902854919	100 µA
0.536041259765625	53.4524348650456	1.79412841796875E-06	0.53668212890625	221	-0.024258740234375	0.02541258382392	0.53666912147522	1.20636912147522	100 µA
0.537109375	53.6660578645062	1.9537353515625E-06	0.537811279296875	222	-0.023190625	0.0276733052629249	0.537797114715576	1.20749711471558	100 µA
0.538177490234375	53.8796808639669	1.788330078125E-06	0.538787841796875	223	-0.022122509765625	0.0253304543643768	0.538774876403809	1.20847487640381	100 µA
0.53924560546875	54.0933038634275	2.17010498046875E-06	0.539947509765625	224	-0.02105439453125	0.0307380308848265	0.539931776504517	1.20963177650452	100 µA
0.540313720703125	54.3069268628882	2.01934814453125E-06	0.540924072265625	225	-0.019986279296875	0.0286026649367032	0.540909431991577	1.21060943199158	100 µA
0.5413818359375	54.5205498623488	2.099609375E-06	0.541961669921875	226	-0.0189181640625	0.0297395095609065	0.541946447753906	1.21164644775391	100 µA
0.542449951171875	54.7341728618095	1.929931640625E-06	0.543121337890625	227	-0.017850048828125	0.0273361422184844	0.54310734588623	1.21280734588623	100 µA
0.54351806640625	54.9477958612702	1.94732666015625E-06	0.544158935546875	228	-0.01678193359375	0.027582530597114	0.544144817428589	1.21384481742859	100 µA
0.544586181640625	55.1614188607308	1.959228515625E-06	0.545166015625	229	-0.015713818359375	0.0277511121193343	0.545151811218262	1.21485181121826	100 µA
0.545654296875	55.3750418601915	2.349853515625E-06	0.546295166015625	230	-0.014645703125	0.0332840441306657	0.546278129577637	1.21597812957764	100 µA
0.546722412109375	55.5886648596521	1.8707275390625E-06	0.547332763671875	231	-0.013577587890625	0.026497557210517	0.547319200897217	1.21701920089722	100 µA
0.54779052734375	55.8022878591128	2.18505859375E-06	0.54840087890625	232	-0.01250947265625	0.0309498384383853	0.548385037231445	1.21808503723145	100 µA
0.548858642578125	56.0159108585734	1.8585205078125E-06	0.5494384765625	233	-0.011441357421875	0.0263246530851629	0.549425002288818	1.21912500228882	100 µA
0.5499267578125	56.2295338580341	2.25311279296875E-06	0.550537109375	234	-0.0103732421875	0.0319137789372344	0.550520774307251	1.22022077430725	100 µA
0.550994873046875	56.4431568574947	1.82525634765625E-06	0.551666259765625	235	-0.00930512695312502	0.0258534893435729	0.551653026657104	1.2213530266571	100 µA
0.55206298828125	56.6567798569554	2.28912353515625E-06	0.55267333984375	236	-0.00823701171875002	0.032423846107029	0.55265674369812	1.22235674369812	100 µA
0.553131103515625	56.870402856416	1.83502197265625E-06	0.553741455078125	237	-0.00716889648437502	0.0259918126438562	0.553728151168823	1.22342815116882	100 µA
0.55419921875	57.0840258558767	2.39410400390625E-06	0.554779052734375	238	-0.00610078125000002	0.0339108215850744	0.554761695480347	1.22446169548035	100 µA
0.555267333984375	57.2976488553373	1.9744873046875E-06	0.55584716796875	239	-0.00503266601562502	0.0279672422760269	0.555832852935791	1.22553285293579	100 µA
0.55633544921875	57.511271854798	2.1026611328125E-06	0.55694580078125	240	-0.00396455078125002	0.029782735592245	0.556930556488037	1.22663055648804	100 µA
0.557403564453125	57.7248948542587	2.18780517578125E-06	0.557952880859375	241	-0.00289643554687502	0.0309887418665899	0.557937019271851	1.22763701927185	100 µA
0.5584716796875	57.9385178537193	2.08160400390625E-06	0.55902099609375	242	-0.00182832031250002	0.0294844759760092	0.559005904464722	1.22870590446472	100 µA
0.559539794921875	58.15214085318	2.008056640625E-06	0.560150146484375	243	-0.00076020507812502	0.0284427286207507	0.56013558807373	1.22983558807373	100 µA
0.56060791015625	58.3657638526406	2.20184326171875E-06	0.561248779296875	244	0.00030791015624998	0.0311875816107472	0.561232815933227	1.23093281593323	100 µA
0.561676025390625	58.5793868521013	1.8060302734375E-06	0.562255859375	245	0.00137602539062498	0.0255811653461402	0.562242765655518	1.23194276565552	100 µA
0.562744140625	58.7930098515619	2.04254150390625E-06	0.563385009765625	246	0.00244414062499998	0.0289311827748761	0.563370201339722	1.23307020133972	100 µA
0.563812255859375	59.0066328510226	2.05810546875E-06	0.564453125	247	0.00351225585937498	0.0291516355347026	0.564438203735352	1.23413820373535	100 µA
0.56488037109375	59.2202558504832	2.2113037109375E-06	0.56549072265625	248	0.00458037109374998	0.0313215823078966	0.565474690704346	1.23517469070435	100 µA
0.565948486328125	59.4338788499439	2.25677490234375E-06	0.5665283203125	249	0.00564848632812498	0.0319656501748407	0.566511958694458	1.23621195869446	100 µA
0.5670166015625	59.6475018494045	2.18719482421875E-06	0.567657470703125	250	0.00671660156249998	0.0309800966603222	0.567641613540649	1.23734161354065	100 µA
0.568084716796875	59.8611248488652	2.1075439453125E-06	0.568695068359375	251	0.00778471679687498	0.0298518972423867	0.568679788665772	1.23837978866577	100 µA
0.56915283203125	60.0747478483258	2.16888427734375E-06	0.569793701171875	252	0.00885283203124998	0.0307207404722911	0.569777976760864	1.23947797676086	100 µA
0.570220947265625	60.2883708477865	2.34375E-06	0.570831298828125	253	0.00992094726562498	0.0331975920679887	0.570814306640625	1.24051430664063	100 µA
0.5712890625	60.5019938472471	2.030029296875E-06	0.57183837890625	254	0.0109890625	0.0287539560463881	0.571823661193848	1.24152366119385	100 µA
0.572357177734375	60.7156168467078	2.113037109375E-06	0.572967529296875	255	0.012057177734375	0.029929704098796	0.572952209777832	1.24265220977783	100 µA
0.57342529296875	60.9292398461685	2.213134765625E-06	0.574066162109375	256	0.01312529296875	0.0313475179266997	0.574050116882324	1.24375011688232	100 µA
0.574493408203125	61.1428628456291	2.2991943359375E-06	0.575042724609375	257	0.014193408203125	0.0325664920104462	0.575026055450439	1.24472605545044	100 µA
0.5755615234375	61.3564858450898	1.79290771484375E-06	0.57611083984375	258	0.0152615234375	0.0253952934113846	0.576097841262817	1.24579784126282	100 µA
0.576629638671875	61.5701088445504	2.5030517578125E-06	0.577301025390625	259	0.016329638671875	0.0354539909038598	0.577282878265381	1.24698287826538	100 µA
0.57769775390625	61.7837318440111	2.12310791015625E-06	0.578277587890625	260	0.01739775390625	0.0300723500022132	0.578262195358276	1.24796219535828	100 µA
0.578765869140625	61.9973548434717	2.09442138671875E-06	0.579437255859375	261	0.018465869140625	0.029666025307631	0.579422071304321	1.24912207130432	100 µA
0.579833984375	62.2109778429324	2.13531494140625E-06	0.580474853515625	262	0.019533984375	0.0302452541275673	0.5804593724823	1.2501593724823	100 µA
0.580902099609375	62.424600842393	2.432861328125E-06	0.5814208984375	263	0.020602099609375	0.0344597921830736	0.581403260192871	1.25110326019287	100 µA
0.58197021484375	62.6382238418537	2.1209716796875E-06	0.58258056640625	264	0.02167021484375	0.0300420917802762	0.582565189361572	1.25226518936157	100 µA
0.583038330078125	62.8518468413143	2.5543212890625E-06	0.58367919921875	265	0.022738330078125	0.036180188230347	0.583660680389404	1.2533606803894	100 µA
0.5841064453125	63.065469840775	2.15545654296875E-06	0.584686279296875	266	0.0238064453125	0.0305305459344016	0.584670652236938	1.25437065223694	100 µA
0.585174560546875	63.2790928402356	2.354736328125E-06	0.5859375	267	0.024874560546875	0.0333532057808074	0.585920428161621	1.25562042816162	100 µA
0.58624267578125	63.4927158396963	2.06817626953125E-06	0.58685302734375	268	0.02594267578125	0.0292942814381197	0.586838033065796	1.2565380330658	100 µA
0.587310791015625	63.706338839157	2.4444580078125E-06	0.58795166015625	269	0.027010791015625	0.0346240511021601	0.587933937835693	1.25763393783569	100 µA
0.58837890625	63.9199618386176	2.06298828125E-06	0.589080810546875	270	0.02807890625	0.0292207971848442	0.589065853881836	1.25876585388184	100 µA
0.589447021484375	64.1335848380783	2.27569580078125E-06	0.590118408203125	271	0.029147021484375	0.0322336515691395	0.590101909408569	1.25980190940857	100 µA
0.59051513671875	64.3472078375389	2.3681640625E-06	0.5911865234375	272	0.03021513671875	0.0335434003186969	0.591169354248047	1.26086935424805	100 µA
0.591583251953125	64.5608308369996	2.46795654296875E-06	0.59222412109375	273	0.031283251953125	0.0349568915434667	0.592206228408813	1.26190622840881	100 µA
0.5926513671875	64.7744538364602	2.23907470703125E-06	0.593292236328125	274	0.0323513671875	0.0317149391930772	0.593276003036499	1.2629760030365	100 µA
0.593719482421875	64.9880768359209	2.3370361328125E-06	0.59429931640625	275	0.033419482421875	0.0331024947990439	0.594282372894287	1.26398237289429	100 µA
0.59478759765625	65.2016998353815	2.3834228515625E-06	0.595367431640625	276	0.03448759765625	0.0337595304753895	0.595350151824951	1.26505015182495	100 µA
0.595855712890625	65.4153228348422	2.34375E-06	0.596435546875	277	0.035555712890625	0.0331975920679887	0.5964185546875	1.2661185546875	100 µA
0.596923828125	65.6289458343028	2.38128662109375E-06	0.597503662109375	278	0.036623828125	0.0337292722534526	0.597486397781372	1.26718639778137	100 µA
0.597991943359375	65.8425688337635	2.33642578125E-06	0.598541259765625	279	0.037691943359375	0.0330938495927762	0.598524320678711	1.26822432067871	100 µA
0.59906005859375	66.0561918332241	2.362060546875E-06	0.599700927734375	280	0.03876005859375	0.0334569482560198	0.59968380279541	1.26938380279541	100 µA
0.600128173828125	66.2698148326848	2.1728515625E-06	0.60076904296875	281	0.039828173828125	0.0307769343130312	0.600753289794922	1.27045328979492	100 µA
0.6011962890625	66.4834378321455	2.4139404296875E-06	0.601837158203125	282	0.0408962890625	0.0341917907887748	0.60181965713501	1.27151965713501	100 µA
0.602264404296875	66.6970608316061	2.301025390625E-06	0.6029052734375	283	0.041964404296875	0.0325924276292493	0.602888591003418	1.27258859100342	100 µA
0.60333251953125	66.9106838310668	2.459716796875E-06	0.60394287109375	284	0.04303251953125	0.0348401812588527	0.603925038146973	1.27362503814697	100 µA
0.604400634765625	67.1243068305274	2.5408935546875E-06	0.605010986328125	285	0.044100634765625	0.0359899936924575	0.604992564849854	1.27469256484985	100 µA
0.60546875	67.3379298299881	2.349853515625E-06	0.6060791015625	286	0.04516875	0.0332840441306657	0.606062065124512	1.27576206512451	100 µA
0.606536865234375	67.5515528294487	2.40081787109375E-06	0.607208251953125	287	0.046236865234375	0.0340059188540191	0.60719084602356	1.27689084602356	100 µA
0.60760498046875	67.7651758289094	2.49603271484375E-06	0.608154296875	288	0.04730498046875	0.0353545710317812	0.608136200637817	1.27783620063782	100 µA
0.608673095703125	67.97879882837	2.49176025390625E-06	0.609222412109375	289	0.048373095703125	0.0352940545879072	0.609204346847534	1.27890434684753	100 µA
0.6097412109375	68.1924218278307	2.40478515625E-06	0.610443115234375	290	0.0494412109375	0.0340621126947592	0.610425680541992	1.28012568054199	100 µA
0.610809326171875	68.4060448272913	2.2857666015625E-06	0.611419677734375	291	0.050509326171875	0.0323762974725567	0.611403105926514	1.28110310592651	100 µA
0.61187744140625	68.619667826752	2.69775390625E-06	0.61248779296875	292	0.05157744140625	0.0382118117032578	0.61246823425293	1.28216823425293	100 µA
0.612945556640625	68.8332908262126	2.2393798828125E-06	0.613555908203125	293	0.052645556640625	0.0317192617962111	0.613539672698975	1.28323967269897	100 µA
0.614013671875	69.0469138256733	2.5738525390625E-06	0.614593505859375	294	0.053713671875	0.0364568348309136	0.614574845428467	1.28427484542847	100 µA
0.615081787109375	69.260536825134	2.2955322265625E-06	0.615692138671875	295	0.054781787109375	0.0325146207728399	0.615675496063232	1.28537549606323	100 µA
0.61614990234375	69.4741598245946	2.6788330078125E-06	0.6168212890625	296	0.05584990234375	0.0379438103089589	0.616801867523193	1.28650186752319	100 µA
0.617218017578125	69.6877828240553	2.36602783203125E-06	0.6177978515625	297	0.056918017578125	0.0335131420967599	0.617780697860718	1.28748069786072	100 µA
0.6182861328125	69.9014058235159	2.6702880859375E-06	0.618927001953125	298	0.0579861328125	0.0378227774212111	0.618907642364502	1.2886076423645	100 µA
0.619354248046875	70.1150288229766	2.4127197265625E-06	0.619873046875	299	0.059054248046875	0.0341745003762394	0.619855554656982	1.28955555465698	100 µA
0.62042236328125	70.3286518224372	2.64007568359375E-06	0.621063232421875	300	0.06012236328125	0.0373948397109596	0.621044091873169	1.29074409187317	100 µA
0.621490478515625	70.5422748218979	2.532958984375E-06	0.6220703125	301	0.061190478515625	0.0358776060109773	0.622051948547363	1.29175194854736	100 µA
0.62255859375	70.7558978213585	2.8167724609375E-06	0.6231689453125	302	0.06225859375	0.0398976269254603	0.623148523712158	1.29284852371216	100 µA
0.623626708984375	70.9695208208192	2.31292724609375E-06	0.624267578125	303	0.063326708984375	0.0327610091514696	0.624250809402466	1.29395080940247	100 µA
0.62469482421875	71.1831438202798	2.880859375E-06	0.6253662109375	304	0.06439482421875	0.0408053735835694	0.625345324707031	1.29504532470703	100 µA
0.625762939453125	71.3967668197405	2.59429931640625E-06	0.626373291015625	305	0.065462939453125	0.0367464492408817	0.626354482345581	1.29605448234558	100 µA
0.6268310546875	71.6103898192011	2.76763916015625E-06	0.62750244140625	306	0.0665310546875	0.0392016878209101	0.627482376022339	1.29718237602234	100 µA
0.627899169921875	71.8240128186618	2.5390625E-06	0.62847900390625	307	0.067599169921875	0.0359640580736544	0.628460595703125	1.29816059570312	100 µA
0.62896728515625	72.0376358181225	3.0517578125E-06	0.629730224609375	308	0.06866728515625	0.0432260313385269	0.629708099365234	1.29940809936523	100 µA
0.630035400390625	72.2512588175831	2.7435302734375E-06	0.630706787109375	309	0.069735400390625	0.0388602021733357	0.630686896514893	1.30038689651489	100 µA
0.631103515625	72.4648818170438	2.5970458984375E-06	0.631744384765625	310	0.070803515625	0.0367853526690864	0.631725556182861	1.30142555618286	100 µA
0.632171630859375	72.6785048165044	2.9449462890625E-06	0.6328125	311	0.071871630859375	0.0417131202416785	0.632791149139404	1.3024911491394	100 µA
0.63323974609375	72.8921278159651	3.1494140625E-06	0.63397216796875	312	0.07293974609375	0.0446092643413598	0.633949334716797	1.3036493347168	100 µA
0.634307861328125	73.1057508154257	2.81982421875E-06	0.63494873046875	313	0.074007861328125	0.0399408529567989	0.634928286743164	1.30462828674316	100 µA
0.6353759765625	73.3193738148864	2.9754638671875E-06	0.6361083984375	314	0.0750759765625	0.0421453805550637	0.636086826324463	1.30578682632446	100 µA
0.636444091796875	73.532996814347	3.0242919921875E-06	0.63714599609375	315	0.076144091796875	0.0428369970564802	0.637124069976807	1.30682406997681	100 µA
0.63751220703125	73.7466198138077	2.911376953125E-06	0.63818359375	316	0.07721220703125	0.0412376338969547	0.63816248626709	1.30786248626709	100 µA
0.638580322265625	73.9602428132683	2.850341796875E-06	0.6392822265625	317	0.078280322265625	0.0403731132701841	0.639261561584473	1.30896156158447	100 µA
0.6396484375	74.173865812729	2.813720703125E-06	0.640350341796875	318	0.0793484375	0.0398544008941218	0.640329942321777	1.31002994232178	100 µA
0.640716552734375	74.3874888121896	2.886962890625E-06	0.641357421875	319	0.080416552734375	0.0408918256462465	0.641336491394043	1.31103649139404	100 µA
0.64178466796875	74.6011118116503	2.77099609375E-06	0.642486572265625	320	0.08148466796875	0.0392492364553824	0.642466482543945	1.31216648254395	100 µA
0.642852783203125	74.814734811111	2.911376953125E-06	0.643524169921875	321	0.082552783203125	0.0412376338969547	0.643503062438965	1.31320306243896	100 µA
0.6439208984375	75.0283578105716	2.9052734375E-06	0.644683837890625	322	0.0836208984375	0.0411511818342776	0.644662774658203	1.3143627746582	100 µA
0.644989013671875	75.2419808100323	3.076171875E-06	0.645660400390625	323	0.084689013671875	0.0435718395892351	0.645638098144531	1.31533809814453	100 µA
0.64605712890625	75.4556038094929	2.9876708984375E-06	0.646697998046875	324	0.08575712890625	0.0423182846804179	0.646676337432861	1.31637633743286	100 µA
0.647125244140625	75.6692268089536	3.08837890625E-06	0.6478271484375	325	0.086825244140625	0.0437447437145892	0.64780475769043	1.31750475769043	100 µA
0.648193359375	75.8828498084142	2.94189453125E-06	0.648895263671875	326	0.087893359375	0.0416698942103399	0.648873934936523	1.31857393493652	100 µA
0.649261474609375	76.0964728078749	3.302001953125E-06	0.649932861328125	327	0.088961474609375	0.0467705659082861	0.649908921813965	1.31960892181396	100 µA
0.65032958984375	76.3100958073355	3.01513671875E-06	0.6510009765625	328	0.09002958984375	0.0427073189624646	0.650979116821289	1.32067911682129	100 µA
0.651397705078125	76.5237188067962	3.0609130859375E-06	0.652069091796875	329	0.091097705078125	0.0433557094325425	0.652046900177002	1.321746900177	100 µA
0.6524658203125	76.7373418062568	2.8289794921875E-06	0.653045654296875	330	0.0921658203125	0.0400705310508144	0.653025144195557	1.32272514419556	100 µA
0.653533935546875	76.9509648057175	3.3447265625E-06	0.654144287109375	331	0.093233935546875	0.0473757303470255	0.654120037841797	1.3238200378418	100 µA
0.65460205078125	77.1645878051781	2.93731689453125E-06	0.6552734375	332	0.09430205078125	0.0416050551633322	0.655252141952515	1.32495214195251	100 µA
0.655670166015625	77.3782108046388	3.1951904296875E-06	0.656341552734375	333	0.095370166015625	0.0452576548114377	0.65631838760376	1.32601838760376	100 µA
0.65673828125	77.5918338040995	2.996826171875E-06	0.6573486328125	334	0.09643828125	0.0424479627744334	0.657326905822754	1.32702690582275	100 µA
0.657806396484375	77.8054568035601	3.43017578125E-06	0.658477783203125	335	0.097506396484375	0.0485860592245043	0.658452914428711	1.32815291442871	100 µA
0.65887451171875	78.0190798030208	3.13720703125E-06	0.65948486328125	336	0.09857451171875	0.0444363602160057	0.659462118530273	1.32916211853027	100 µA
0.659942626953125	78.2327028024814	3.5736083984375E-06	0.6605224609375	337	0.099642626953125	0.050617682697415	0.660496552276611	1.33019655227661	100 µA
0.6610107421875	78.4463258019421	3.3355712890625E-06	0.66168212890625	338	0.1007107421875	0.0472460522530099	0.661657946014404	1.3313579460144	100 µA
0.662078857421875	78.6599488014027	3.2623291015625E-06	0.662750244140625	339	0.101778857421875	0.0462086275008853	0.662726592254639	1.33242659225464	100 µA
0.66314697265625	78.8735718008634	3.38134765625E-06	0.663818359375	340	0.10284697265625	0.0478944427230878	0.663793844604492	1.33349384460449	100 µA
0.664215087890625	79.087194800324	3.5797119140625E-06	0.664886474609375	341	0.103915087890625	0.0507041347600921	0.664860521697998	1.334560521698	100 µA
0.665283203125	79.3008177997847	3.6773681640625E-06	0.665924072265625	342	0.104983203125	0.0520873677629249	0.665897411346436	1.33559741134644	100 µA
0.666351318359375	79.5144407992453	3.564453125E-06	0.666961669921875	343	0.106051318359375	0.0504880046033994	0.666935827636719	1.33663582763672	100 µA
0.66741943359375	79.728063798706	3.7017822265625E-06	0.668060302734375	344	0.10711943359375	0.0524331760136332	0.668033464813232	1.33773346481323	100 µA
0.668487548828125	79.9416867981666	3.692626953125E-06	0.669189453125	345	0.108187548828125	0.0523034979196176	0.66916268157959	1.33886268157959	100 µA
0.6695556640625	80.1553097976273	3.564453125E-06	0.67022705078125	346	0.1092556640625	0.0504880046033994	0.670201208496094	1.33990120849609	100 µA
0.670623779296875	80.368932797088	3.729248046875E-06	0.67132568359375	347	0.110323779296875	0.0528222102956799	0.67129864654541	1.34099864654541	100 µA
0.67169189453125	80.5825557965486	3.6773681640625E-06	0.672332763671875	348	0.11139189453125	0.0520873677629249	0.672306102752686	1.34200610275269	100 µA
0.672760009765625	80.7961787960093	4.06494140625E-06	0.67340087890625	349	0.112460009765625	0.0575770737429179	0.673371408081055	1.34307140808105	100 µA
0.673828125	81.0098017954699	3.8299560546875E-06	0.6744384765625	350	0.113528125	0.0542486693298513	0.674410709381103	1.3441107093811	100 µA
0.674896240234375	81.2234247949306	3.961181640625E-06	0.675567626953125	351	0.114596240234375	0.0561073886774079	0.67553890838623	1.34523890838623	100 µA
0.67596435546875	81.4370477943912	4.266357421875E-06	0.6766357421875	352	0.11566435546875	0.0604299918112606	0.676604811096191	1.34630481109619	100 µA
0.677032470703125	81.6506707938519	4.01611328125E-06	0.677703857421875	353	0.116732470703125	0.0568854572415014	0.677674740600586	1.34737474060059	100 µA
0.6781005859375	81.8642937933125	4.2755126953125E-06	0.67877197265625	354	0.1178005859375	0.0605596699052762	0.678740975189209	1.34844097518921	100 µA
0.679168701171875	82.0779167927732	4.2388916015625E-06	0.679779052734375	355	0.118868701171875	0.0600409575292139	0.679748320770264	1.34944832077026	100 µA
0.68023681640625	82.2915397922338	4.7210693359375E-06	0.680877685546875	356	0.11993681640625	0.0668706704807011	0.680843457794189	1.35054345779419	100 µA
0.681304931640625	82.5051627916945	4.4586181640625E-06	0.681976318359375	357	0.121004931640625	0.0631532317855878	0.681943993377686	1.35164399337769	100 µA
0.682373046875	82.7187857911551	4.583740234375E-06	0.683074951171875	358	0.122073046875	0.0649254990704674	0.683041719055176	1.35274171905518	100 µA
0.683441162109375	82.9324087906158	4.4342041015625E-06	0.68408203125	359	0.123141162109375	0.0628074235348796	0.684049883270264	1.35374988327026	100 µA
0.68450927734375	83.1460317900764	4.9041748046875E-06	0.68524169921875	360	0.12420927734375	0.0694642323610128	0.685206143951416	1.35490614395142	100 µA
0.685577392578125	83.3596547895371	4.6142578125E-06	0.686248779296875	361	0.125277392578125	0.0653577593838527	0.686215325927734	1.35591532592773	100 µA
0.6866455078125	83.5732777889978	5.0262451171875E-06	0.687286376953125	362	0.1263455078125	0.0711932736145538	0.687249936676025	1.35694993667603	100 µA
0.687713623046875	83.7869007884584	5.096435546875E-06	0.68841552734375	363	0.127413623046875	0.07218747233534	0.688378578186035	1.35807857818604	100 µA
0.68878173828125	84.0005237879191	5.4412841796875E-06	0.68939208984375	364	0.12848173828125	0.0770720138765935	0.689352640533447	1.35905264053345	100 µA
0.689849853515625	84.2141467873797	5.1116943359375E-06	0.690521240234375	365	0.129549853515625	0.0724036024920326	0.690484180450439	1.36018418045044	100 µA
0.69091796875	84.4277697868404	5.6671142578125E-06	0.691558837890625	366	0.13061796875	0.0802707401956445	0.691517751312256	1.36121775131226	100 µA
0.691986083984375	84.641392786301	5.3436279296875E-06	0.692626953125	367	0.131686083984375	0.0756887808737606	0.69258821182251	1.36228821182251	100 µA
0.69305419921875	84.8550157857617	5.9417724609375E-06	0.69366455078125	368	0.13275419921875	0.0841610830161119	0.693621472930908	1.36332147293091	100 µA
0.694122314453125	85.0686387852223	6.0333251953125E-06	0.69476318359375	369	0.133822314453125	0.0854578639562677	0.694719441986084	1.36441944198608	100 µA
0.6951904296875	85.282261784683	6.365966796875E-06	0.695892333984375	370	0.1348904296875	0.0901695013721671	0.695846180725098	1.3655461807251	100 µA
0.696258544921875	85.4958847841436	6.25E-06	0.696929931640625	371	0.135958544921875	0.0885269121813031	0.696884619140625	1.36658461914063	100 µA
0.69732666015625	85.7095077836043	6.8695068359375E-06	0.697967529296875	372	0.13702666015625	0.0973017965430241	0.697917725372314	1.36761772537231	100 µA
0.698394775390625	85.9231307830649	6.9854736328125E-06	0.699127197265625	373	0.138094775390625	0.0989443857338881	0.699076552581787	1.36877655258179	100 µA
0.699462890625	86.1367537825256	7.4615478515625E-06	0.700103759765625	374	0.139162890625	0.105687646622698	0.700049663543701	1.3697496635437	100 µA
0.700531005859375	86.3503767819863	7.6080322265625E-06	0.701202392578125	375	0.140231005859375	0.107762496126948	0.701147234344482	1.37084723434448	100 µA
0.70159912109375	86.5639997814469	8.1085205078125E-06	0.70233154296875	376	0.14129912109375	0.114851565266466	0.702272756195068	1.37197275619507	100 µA
0.702667236328125	86.7776227809076	7.9193115234375E-06	0.703338623046875	377	0.142367236328125	0.112171551323477	0.70328120803833	1.37298120803833	100 µA
0.7037353515625	86.9912457803682	8.514404296875E-06	0.704437255859375	378	0.1434353515625	0.12060062743449	0.704375526428223	1.37407552642822	100 µA
0.704803466796875	87.2048687798289	9.1217041015625E-06	0.7054443359375	379	0.144503466796875	0.129202607670857	0.705378203582764	1.37507820358276	100 µA
0.70587158203125	87.4184917792895	9.1461181640625E-06	0.70654296875	380	0.14557158203125	0.129548415921565	0.706476659393311	1.37617665939331	100 µA
0.706939697265625	87.6321147787502	9.48486328125E-06	0.70758056640625	381	0.146639697265625	0.134346505400142	0.707511801147461	1.37721180114746	100 µA
0.7080078125	87.8457377782108	1.026611328125E-05	0.708709716796875	382	0.1477078125	0.145412369422805	0.708635287475586	1.37833528747559	100 µA
0.709075927734375	88.0593607776715	1.07086181640625E-05	0.709869384765625	383	0.148775927734375	0.151680143966891	0.709791747283936	1.37949174728394	100 µA
0.71014404296875	88.2729837771321	1.114501953125E-05	0.710845947265625	384	0.14984404296875	0.1578614664483	0.710765145874023	1.38046514587402	100 µA
0.711212158203125	88.4866067765928	1.19354248046875E-05	0.71197509765625	385	0.150912158203125	0.169057008564979	0.711888565826416	1.38158856582642	100 µA
0.7122802734375	88.7002297760534	1.25457763671875E-05	0.713043212890625	386	0.1519802734375	0.177702214832684	0.712952256011963	1.38265225601196	100 µA
0.713348388671875	88.9138527755141	1.3006591796875E-05	0.714111328125	387	0.153048388671875	0.184229345564802	0.714017030334473	1.38371703033447	100 µA
0.71441650390625	89.1274757749748	1.385498046875E-05	0.715179443359375	388	0.15411650390625	0.196246182276912	0.715078994750977	1.38477899475098	100 µA
0.715484619140625	89.3410987744354	1.46484375E-05	0.7161865234375	389	0.155184619140625	0.207484950424929	0.716080322265625	1.38578032226562	100 µA
0.716552734375	89.5547217738961	1.51336669921875E-05	0.717254638671875	390	0.156252734375	0.214357889407755	0.717144919586182	1.38684491958618	100 µA
0.717620849609375	89.7683447733567	1.644287109375E-05	0.718353271484375	391	0.157320849609375	0.232901856851983	0.718234060668945	1.38793406066895	100 µA
0.71868896484375	89.9819677728174	1.68212890625E-05	0.719329833984375	392	0.15838896484375	0.23826188473796	0.719207879638672	1.38890787963867	100 µA
0.719757080078125	90.195590772278	1.83319091796875E-05	0.720489501953125	393	0.159457080078125	0.259658770250531	0.720356595611572	1.39005659561157	100 µA
0.7208251953125	90.4092137717387	1.91253662109375E-05	0.72149658203125	394	0.1605251953125	0.270897538398548	0.721357923126221	1.39105792312622	100 µA
0.721893310546875	90.6228367711993	2.05047607421875E-05	0.72259521484375	395	0.161593310546875	0.290435704563562	0.722446555328369	1.39214655532837	100 µA
0.72296142578125	90.83645977066	2.12799072265625E-05	0.7236328125	396	0.16266142578125	0.301415116523548	0.723478533172607	1.39317853317261	100 µA
0.724029541015625	91.0500827701206	2.28118896484375E-05	0.72479248046875	397	0.163729541015625	0.323114584255489	0.724627094268799	1.3943270942688	100 µA
0.72509765625	91.2637057695813	2.40478515625E-05	0.725830078125	398	0.16479765625	0.340621126947592	0.725655731201172	1.39535573120117	100 µA
0.726165771484375	91.4773287690419	2.569580078125E-05	0.726959228515625	399	0.165865771484375	0.363963183870397	0.726772933959961	1.39647293395996	100 µA
0.72723388671875	91.6909517685026	2.68829345703125E-05	0.72796630859375	400	0.16693388671875	0.380778110061084	0.727771407318115	1.39747140731812	100 µA
0.728302001953125	91.9045747679633	2.90557861328125E-05	0.72900390625	401	0.168002001953125	0.411555044374115	0.728793251800537	1.39849325180054	100 µA
0.7293701171875	92.1181977674239	3.03863525390625E-05	0.730133056640625	402	0.1690701171875	0.430401594037712	0.729912755584717	1.39961275558472	100 µA
0.730438232421875	92.3318207668846	3.2159423828125E-05	0.73114013671875	403	0.170138232421875	0.455515918245397	0.730906980895996	1.400606980896	100 µA
0.73150634765625	92.5454437663452	3.4271240234375E-05	0.732147216796875	404	0.17120634765625	0.485428331931657	0.731898750305176	1.40159875030518	100 µA
0.732574462890625	92.7590667658059	3.6431884765625E-05	0.733367919921875	405	0.172274462890625	0.516032362119334	0.733103788757324	1.40280378875732	100 µA
0.733642578125	92.9726897652665	3.837890625E-05	0.734375	406	0.173342578125	0.543610570113314	0.734096752929687	1.40379675292969	100 µA
0.734710693359375	93.1863127647272	4.1094970703125E-05	0.735443115234375	407	0.174410693359375	0.582081738004603	0.735145176696777	1.40484517669678	100 µA
0.73577880859375	93.3999357641878	4.35455322265625E-05	0.736572265625	408	0.17547880859375	0.616792241169441	0.736256560516357	1.40595656051636	100 µA
0.736846923828125	93.6135587636485	4.62799072265625E-05	0.7376708984375	409	0.176546923828125	0.655522765248761	0.737335369110107	1.40703536911011	100 µA
0.7379150390625	93.8271817631091	4.8492431640625E-05	0.73870849609375	410	0.1776150390625	0.686861637969193	0.738356925964355	1.40805692596436	100 µA
0.738983154296875	94.0408047625698	5.2337646484375E-05	0.73968505859375	411	0.178683154296875	0.741326437455737	0.739305610656738	1.40900561065674	100 µA
0.74005126953125	94.2544277620304	5.4901123046875E-05	0.740875244140625	412	0.17975126953125	0.777636303780099	0.740477210998535	1.41017721099854	100 µA
0.741119384765625	94.4680507614911	5.87158203125E-05	0.741912841796875	413	0.180819384765625	0.831668842953258	0.741487152099609	1.41118715209961	100 µA
0.7421875	94.6816737609518	6.2225341796875E-05	0.74298095703125	414	0.1818875	0.881378778992564	0.742529823303223	1.41222982330322	100 µA
0.743255615234375	94.8952967604124	6.6253662109375E-05	0.74407958984375	415	0.182955615234375	0.938437140359419	0.743599250793457	1.41329925079346	100 µA
0.74432373046875	95.1089197598731	6.982421875E-05	0.745086669921875	416	0.18402373046875	0.989011597025496	0.744580444335938	1.41428044433594	100 µA
0.745391845703125	95.3225427593337	7.452392578125E-05	0.746246337890625	417	0.185091845703125	1.05557968528683	0.745706039428711	1.41540603942871	100 µA
0.7464599609375	95.5361657587944	7.8857421875E-05	0.747283935546875	418	0.1861599609375	1.11696064978754	0.746712219238281	1.41641221923828	100 µA
0.747528076171875	95.749788758255	8.3831787109375E-05	0.748321533203125	419	0.187228076171875	1.18741908086933	0.747713752746582	1.41741375274658	100 µA
0.74859619140625	95.9634117577157	8.9569091796875E-05	0.749420166015625	420	0.18829619140625	1.26868401978576	0.748770790100098	1.4184707901001	100 µA
0.749664306640625	96.1770347571763	9.4268798828125E-05	0.74951171875	421	0.189364306640625	1.3352521080471	0.748828269958496	1.4185282699585	100 µA
0.750732421875	96.390657756637	9.9639892578125E-05	0.75042724609375	422	0.190432421875	1.4113299232029	0.749704856872559	1.41940485687256	100 µA
0.751800537109375	96.6042807560976	0.00010595703125	0.75286865234375	423	0.191500537109375	1.50080780807365	0.752100463867188	1.42180046386719	100 µA
0.75286865234375	96.8179037555583	0.000112213134765625	0.75286865234375	424	0.19256865234375	1.58942117231763	0.752055107116699	1.4217551071167	100 µA
0.753936767578125	97.0315267550189	0.000118804931640625	0.7537841796875	425	0.193636767578125	1.68278940000885	0.752922843933105	1.42262284393311	100 µA
0.7550048828125	97.2451497544796	0.000125762939453125	0.7550048828125	426	0.1947048828125	1.78134475146069	0.754093101501465	1.42379310150146	100 µA
0.756072998046875	97.4587727539403	0.000133087158203125	0.75653076171875	427	0.195772998046875	1.88508722667316	0.755565879821777	1.42526587982178	100 µA
0.75714111328125	97.6723957534009	0.0001412353515625	0.75714111328125	428	0.19684111328125	2.00050073034703	0.756117156982422	1.42581715698242	100 µA
0.758209228515625	97.8860187528616	0.000149322509765625	0.7586669921875	429	0.197909228515625	2.11504971339412	0.757584403991699	1.4272844039917	100 µA
0.75927734375	98.0996417523222	0.00015777587890625	0.75958251953125	430	0.19897734375	2.23478582020184	0.75843864440918	1.42813864440918	100 µA
0.760345458984375	98.3132647517829	0.000166717529296875	0.760498046875	431	0.200045458984375	2.36143809202373	0.759289344787598	1.4289893447876	100 µA
0.76141357421875	98.5268877512435	0.000176483154296875	0.7611083984375	432	0.20111357421875	2.49976139230701	0.759828895568848	1.42952889556885	100 µA
0.762481689453125	98.7405107507042	0.00018634033203125	0.76263427734375	433	0.202181689453125	2.63938147353045	0.761283309936523	1.43098330993652	100 µA
0.7635498046875	98.9541337501648	0.00019659423828125	0.76416015625	434	0.2032498046875	2.7846209388279	0.762734848022461	1.43243484802246	100 µA
0.764617919921875	99.1677567496255	0.000207672119140625	0.76416015625	435	0.204317919921875	2.94153143258676	0.76265453338623	1.43235453338623	100 µA
0.76568603515625	99.3813797490861	0.000219268798828125	0.76629638671875	436	0.20538603515625	3.10579035167316	0.764706687927246	1.43440668792725	100 µA
0.766754150390625	99.5950027485468	0.0002308349609375	0.76690673828125	437	0.206454150390625	3.26961701044618	0.765233184814453	1.43493318481445	100 µA
0.767822265625	99.8086257480074	0.000243743896484375	0.76812744140625	438	0.207522265625	3.45246312300814	0.766360298156738	1.43606029815674	100 µA
0.768890380859375	100.022248747468	0.000256195068359375	0.76934814453125	439	0.208590380859375	3.62882533086933	0.767490730285645	1.43719073028564	100 µA
0.76995849609375	100.235871746929	0.000269744873046875	0.770263671875	440	0.20965849609375	3.82074891001239	0.76830802154541	1.43800802154541	100 µA
0.771026611328125	100.449494746389	0.000283447265625	0.77117919921875	441	0.210726611328125	4.01483379072238	0.769124206542969	1.43882420654297	100 µA
0.7720947265625	100.66311774585	0.0002991943359375	0.772705078125	442	0.2117947265625	4.23788011242918	0.770535919189453	1.44023591918945	100 µA
0.773162841796875	100.876740745311	0.000314453125	0.77301025390625	443	0.212862841796875	4.45401026912181	0.77073046875	1.44043046875	100 µA
0.77423095703125	101.090363744771	0.000330657958984375	0.77423095703125	444	0.21393095703125	4.68354049552939	0.771833686828613	1.44153368682861	100 µA
0.775299072265625	101.303986744232	0.000347137451171875	0.77545166015625	445	0.214999072265625	4.91696106475744	0.772934913635254	1.44263491363525	100 µA
0.7763671875	101.517609743693	0.0003646240234375	0.77667236328125	446	0.2160671875	5.1646462243272	0.774028839111328	1.44372883911133	100 µA
0.777435302734375	101.731232743153	0.00038275146484375	0.77728271484375	447	0.217135302734375	5.42140885047805	0.774507766723633	1.44420776672363	100 µA
0.77850341796875	101.944855742614	0.000401641845703125	0.77880859375	448	0.21820341796875	5.68897798446353	0.775896690368652	1.44559669036865	100 µA
0.779571533203125	102.158478742075	0.000420806884765625	0.780029296875	449	0.219271533203125	5.96043746126948	0.776978446960449	1.44667844696045	100 µA
0.7806396484375	102.372101741535	0.00044085693359375	0.78125	450	0.2203396484375	6.2444324871636	0.778053787231445	1.44775378723145	100 µA
0.781707763671875	102.585724740996	0.000461181640625	0.78216552734375	451	0.221407763671875	6.53231785587819	0.778821960449219	1.44852196044922	100 µA
0.78277587890625	102.799347740457	0.000483001708984375	0.7830810546875	452	0.22247587890625	6.84138397994866	0.779579292297363	1.44927929229736	100 µA
0.783843994140625	103.012970739917	0.00050555419921875	0.78399658203125	453	0.223543994140625	7.16082435154037	0.780331314086914	1.45003131408691	100 µA
0.784912109375	103.226593739378	0.00052862548828125	0.7843017578125	454	0.224612109375	7.48761314845963	0.780469223022461	1.45016922302246	100 µA
0.785980224609375	103.440216738839	0.000552490234375	0.7867431640625	455	0.225680224609375	7.82564071352691	0.782737609863281	1.45243760986328	100 µA
0.78704833984375	103.653839738299	0.00057708740234375	0.787353515625	456	0.22674833984375	8.17404252611544	0.783169631958008	1.45286963195801	100 µA
0.788116455078125	103.86746273776	0.000602325439453125	0.78826904296875	457	0.227816455078125	8.53152180528506	0.783902183532715	1.45360218353271	100 µA
0.7891845703125	104.081085737221	0.00062835693359375	0.78948974609375	458	0.2288845703125	8.90023985260269	0.784934158325195	1.4546341583252	1 mA
0.790252685546875	104.294708736681	0.00065521240234375	0.7904052734375	459	0.229952685546875	9.28062892838173	0.785654983520508	1.45535498352051	1 mA
0.79132080078125	104.508331736142	0.0006829833984375	0.791015625	460	0.23102080078125	9.67398581356232	0.786063995361328	1.45576399536133	1 mA
0.792388916015625	104.721954735602	0.000711669921875	0.79315185546875	461	0.232088916015625	10.0803105081445	0.787992248535156	1.45769224853516	1 mA
0.79345703125	104.935577735063	0.0007415771484375	0.79376220703125	462	0.23315703125	10.503925615262	0.788385772705078	1.45808577270508	1 mA
0.794525146484375	105.149200734524	0.000771484375	0.7940673828125	463	0.234225146484375	10.9275407223796	0.78847412109375	1.45817412109375	1 mA
0.79559326171875	105.362823733984	0.0008026123046875	0.7958984375	464	0.23529326171875	11.3684462420326	0.790079498291016	1.45977949829102	1 mA
0.796661376953125	105.576446733445	0.0008416748046875	0.79620361328125	465	0.236361376953125	11.9217394431657	0.790101470947266	1.45980147094727	1 mA
0.7977294921875	105.790069732906	0.0008697509765625	0.79833984375	466	0.2374294921875	12.3194189314802	0.792034149169922	1.46173414916992	1 mA
0.798797607421875	106.003692732366	0.0009039306640625	0.7989501953125	467	0.238497607421875	12.8035504824717	0.792396697998047	1.46209669799805	1 mA
0.79986572265625	106.217315731827	0.00093841552734375	0.8001708984375	468	0.23956572265625	13.292004636597	0.793367385864258	1.46306738586426	1 mA
0.800933837890625	106.430938731288	0.0009735107421875	0.80047607421875	469	0.240633837890625	13.7891039969901	0.793418121337891	1.46311812133789	1 mA
0.802001953125	106.644561730748	0.00100860595703125	0.80230712890625	470	0.241701953125	14.2862033573831	0.794994735717773	1.46469473571777	1 mA
0.803070068359375	106.858184730209	0.0010467529296875	0.80291748046875	471	0.242770068359375	14.8265287491147	0.795328521728516	1.46502852172852	1 mA
0.80413818359375	107.07180772967	0.0010845947265625	0.80413818359375	472	0.24383818359375	15.3625315377125	0.796274871826172	1.46597487182617	1 mA
0.805206298828125	107.28543072913	0.001123046875	0.8050537109375	473	0.244906298828125	15.9071795325779	0.79691162109375	1.46661162109375	1 mA
0.8062744140625	107.499053728591	0.0011614990234375	0.80596923828125	474	0.2459744140625	16.4518275274433	0.797548370361328	1.46724837036133	1 mA
0.807342529296875	107.712676728052	0.00120208740234375	0.80718994140625	475	0.247042529296875	17.0267337442458	0.798474807739258	1.46817480773926	1 mA
0.80841064453125	107.926299727512	0.001241455078125	0.80810546875	476	0.24811064453125	17.5843495485127	0.799104919433594	1.46880491943359	1 mA
0.809478759765625	108.139922726973	0.0012841796875	0.80902099609375	477	0.249178759765625	18.1895139872521	0.799710693359375	1.46941069335937	1 mA
0.810546875	108.353545726434	0.0013336181640625	0.81085205078125	478	0.250246875	18.8897756949363	0.801183319091797	1.4708833190918	1 mA
0.811614990234375	108.567168725894	0.0013775634765625	0.81207275390625	479	0.251314990234375	19.5122305462111	0.802085418701172	1.47178541870117	1 mA
0.81268310546875	108.780791725355	0.001419677734375	0.81207275390625	480	0.25238310546875	20.1087497786827	0.801780090332031	1.47148009033203	1 mA
0.813751220703125	108.994414724816	0.00146697998046875	0.81329345703125	481	0.253451220703125	20.7787532644299	0.802657852172852	1.47235785217285	1 mA
0.8148193359375	109.208037724276	0.00153045654296875	0.81573486328125	482	0.2545193359375	21.6778547162712	0.804639053344727	1.47433905334473	1 mA
0.815887451171875	109.421660723737	0.0015740966796875	0.8160400390625	483	0.255587451171875	22.2959869644122	0.804627838134766	1.47432783813477	1 mA
0.81695556640625	109.635283723198	0.00162017822265625	0.816650390625	484	0.25665556640625	22.9487000376239	0.804904098510742	1.47460409851074	1 mA
0.818023681640625	109.848906722658	0.00166595458984375	0.81787109375	485	0.257723681640625	23.5970905077018	0.805792922973633	1.47549292297363	1 mA
0.819091796875	110.062529722119	0.0017138671875	0.8184814453125	486	0.258791796875	24.2757391997167	0.806055908203125	1.47575590820313	1 mA
0.820159912109375	110.276152721579	0.00176177978515625	0.8203125	487	0.259859912109375	24.9543878917316	0.807539596557617	1.47723959655762	1 mA
0.82122802734375	110.48977572104	0.00181182861328125	0.8221435546875	488	0.26092802734375	25.6632948056834	0.809007797241211	1.47870779724121	1 mA
0.822296142578125	110.703398720501	0.0018597412109375	0.8221435546875	489	0.261996142578125	26.3419434976983	0.808660430908203	1.4783604309082	1 mA
0.8233642578125	110.917021719961	0.001912841796875	0.8233642578125	490	0.2630642578125	27.0940764429887	0.809496154785156	1.47919615478516	1 mA
0.824432373046875	111.130644719422	0.00196044921875	0.8251953125	491	0.264132373046875	27.7684025318697	0.810982055664062	1.48068205566406	1 mA
0.82550048828125	111.344267718883	0.00201904296875	0.82550048828125	492	0.26520048828125	28.5983423335694	0.810862426757813	1.48056242675781	1 mA
0.826568603515625	111.557890718343	0.00206787109375	0.8270263671875	493	0.266268603515625	29.2899588349858	0.812034301757813	1.48173430175781	1 mA
0.82763671875	111.771513717804	0.0021240234375	0.82763671875	494	0.26733671875	30.0853178116147	0.812237548828125	1.48193754882813	1 mA
0.828704833984375	111.985136717265	0.0021759033203125	0.8294677734375	495	0.268404833984375	30.8201603443697	0.813692474365234	1.48339247436523	1 mA
0.82977294921875	112.198759716725	0.00222808837890625	0.83038330078125	496	0.26947294921875	31.5593254802585	0.81422966003418	1.48392966003418	1 mA
0.830841064453125	112.412382716186	0.0022900390625	0.83099365234375	497	0.270541064453125	32.4368139164306	0.814390869140625	1.48409086914062	1 mA
0.8319091796875	112.626005715647	0.00237274169921875	0.83221435546875	498	0.2716091796875	33.6082393657047	0.815011978149414	1.48471197814941	1 mA
0.832977294921875	112.839628715107	0.00242645263671875	0.8331298828125	499	0.272677294921875	34.3690175172627	0.815538101196289	1.48523810119629	1 mA
0.83404541015625	113.053251714568	0.00248931884765625	0.8343505859375	500	0.27374541015625	35.2594737628364	0.816303024291992	1.48600302429199	1 mA
0.835113525390625	113.266874714029	0.00254425048828125	0.83587646484375	501	0.274813525390625	36.0375423269299	0.817430648803711	1.48713064880371	1 mA
0.836181640625	113.480497713489	0.0025946044921875	0.83648681640625	502	0.275881640625	36.7507718440156	0.817675933837891	1.48737593383789	1 mA
0.837249755859375	113.69412071295	0.00265594482421875	0.83740234375	503	0.276949755859375	37.61961507392	0.818146743774414	1.48784674377441	1 mA
0.83831787109375	113.907743712411	0.00271881103515625	0.83770751953125	504	0.27801787109375	38.5100713194936	0.817996139526367	1.48769613952637	1 mA
0.839385986328125	114.121366711871	0.0027728271484375	0.8392333984375	505	0.279085986328125	39.2751720741856	0.819130401611328	1.48883040161133	1 mA
0.8404541015625	114.334989711332	0.00283050537109375	0.84075927734375	506	0.2801541015625	40.0921440664837	0.82023811340332	1.48993811340332	1 mA
0.841522216796875	114.548612710793	0.00292572021484375	0.841064453125	507	0.281222216796875	41.4407962442458	0.819852981567383	1.48955298156738	1 mA
0.84259033203125	114.762235710253	0.0029736328125	0.8428955078125	508	0.28229033203125	42.1194449362606	0.821336669921875	1.49103666992188	1 mA
0.843658447265625	114.975858709714	0.003033447265625	0.843505859375	509	0.283358447265625	42.9666751504958	0.821513366699219	1.49121336669922	1 mA
0.8447265625	115.189481709175	0.003094482421875	0.84503173828125	510	0.2844265625	43.8311957772663	0.822596740722656	1.49229674072266	1 mA
0.845794677734375	115.403104708635	0.00316864013671875	0.845947265625	511	0.285494677734375	44.8815883387925	0.822974624633789	1.49267462463379	1 mA
0.84686279296875	115.616727708096	0.0032183837890625	0.84716796875	512	0.28656279296875	45.5861726496105	0.823834686279297	1.4935346862793	1 mA
0.847930908203125	115.830350707556	0.003282470703125	0.84808349609375	513	0.287630908203125	46.4939193077196	0.824285583496094	1.49398558349609	1 mA
0.8489990234375	116.043973707017	0.00334747314453125	0.84930419921875	514	0.2886990234375	47.4146337752302	0.825035018920898	1.4947350189209	1 mA
0.850067138671875	116.257596706478	0.00340301513671875	0.8502197265625	515	0.289767138671875	48.2013475455914	0.825547866821289	1.49524786682129	1 mA
0.85113525390625	116.471219705938	0.00347442626953125	0.85174560546875	516	0.29083525390625	49.2128366789129	0.826556015014648	1.49625601501465	1 mA
0.852203369140625	116.684842705399	0.0035821533203125	0.8526611328125	517	0.291903369140625	50.7387155851629	0.826690521240234	1.49639052124023	1 mA
0.853271484375	116.89846570486	0.0036236572265625	0.85418701171875	518	0.292971484375	51.3265896113669	0.827915496826172	1.49761549682617	1 mA
0.854339599609375	117.11208870432	0.00368621826171875	0.85479736328125	519	0.294039599609375	52.2127232538067	0.828072280883789	1.49777228088379	1 mA
0.85540771484375	117.325711703781	0.00378936767578125	0.85540771484375	520	0.29510771484375	53.6737631130489	0.827934799194336	1.49763479919434	1 mA
0.856475830078125	117.539334703242	0.00384124755859375	0.85601806640625	521	0.296175830078125	54.4086056458038	0.828169021606445	1.49786902160645	1 mA
0.8575439453125	117.752957702702	0.0039080810546875	0.8575439453125	522	0.2972439453125	55.3552557321176	0.829210357666016	1.49891035766602	1 mA
0.858612060546875	117.966580702163	0.0039556884765625	0.859375	523	0.298312060546875	56.0295818209986	0.830696258544922	1.50039625854492	1 mA
0.85968017578125	118.180203701624	0.00402374267578125	0.86029052734375	524	0.29938017578125	56.9935223198477	0.831118392944336	1.50081839294434	1 mA
0.860748291015625	118.393826701084	0.0040826416015625	0.8612060546875	525	0.300448291015625	57.8277847246813	0.831606903076172	1.50130690307617	1 mA
0.86181640625	118.607449700545	0.0041455078125	0.86151123046875	526	0.30151640625	58.718240970255	0.831456298828125	1.50115629882812	1 mA
0.862884521484375	118.821072700006	0.0042218017578125	0.8636474609375	527	0.302584521484375	59.7988917537181	0.833039398193359	1.50273939819336	1 mA
0.86395263671875	119.034695699466	0.0043011474609375	0.86395263671875	528	0.30365263671875	60.9227685685198	0.832769317626953	1.50246931762695	1 mA
0.865020751953125	119.248318698927	0.00435638427734375	0.86578369140625	529	0.304720751953125	61.7051597357472	0.834199905395508	1.50389990539551	1 mA
0.8660888671875	119.461941698388	0.0044122314453125	0.86639404296875	530	0.3057888671875	62.4961961092422	0.834405364990234	1.50410536499023	1 mA
0.867156982421875	119.675564697848	0.00451446533203125	0.86700439453125	531	0.306856982421875	63.9442681590829	0.834274520874023	1.50397452087402	1 mA
0.86822509765625	119.889187697309	0.0045550537109375	0.86822509765625	532	0.30792509765625	64.5191743758853	0.835200958251953	1.50490095825195	1 mA
0.869293212890625	120.10281069677	0.00463134765625	0.86944580078125	533	0.308993212890625	65.5998251593484	0.835868530273438	1.50556853027344	1 mA
0.870361328125	120.31643369623	0.00480865478515625	0.8709716796875	534	0.310061328125	68.1112575801169	0.836108932495117	1.50580893249512	1 mA
0.871429443359375	120.530056695691	0.00486053466796875	0.87188720703125	535	0.311129443359375	68.8461001128718	0.836648330688477	1.50634833068848	1 mA
0.87249755859375	120.743679695152	0.004921875	0.8721923828125	536	0.31219755859375	69.7149433427762	0.8365087890625	1.5062087890625	1 mA
0.873565673828125	120.957302694612	0.00497039794921875	0.87371826171875	537	0.313265673828125	70.4022372410588	0.837682876586914	1.50738287658691	1 mA
0.8746337890625	121.170925694073	0.005025634765625	0.8746337890625	538	0.3143337890625	71.1846284082861	0.838197937011719	1.50789793701172	1 mA
0.875701904296875	121.384548693533	0.00513580322265625	0.87554931640625	539	0.315401904296875	72.7450881396069	0.838314743041992	1.50801474304199	1 mA
0.87677001953125	121.598171692994	0.005181884765625	0.8770751953125	540	0.31647001953125	73.3978012128187	0.839506530761719	1.50920653076172	1 mA
0.877838134765625	121.811794692455	0.00523040771484375	0.87799072265625	541	0.317538134765625	74.0850951111013	0.840070266723633	1.50977026672363	1 mA
0.87890625	122.025417691915	0.00529510498046875	0.8782958984375	542	0.31860625	75.001486975478	0.839906387329102	1.5096063873291	1 mA
0.879974365234375	122.239040691376	0.0054248046875	0.8795166015625	543	0.319674365234375	76.8385933073654	0.840186767578125	1.50988676757812	1 mA
0.88104248046875	122.452663690837	0.00546722412109375	0.88104248046875	544	0.32074248046875	77.439435142971	0.84140510559082	1.51110510559082	1 mA
0.882110595703125	122.666286690297	0.00554290771484375	0.88226318359375	545	0.321810595703125	78.5114407201664	0.842077102661133	1.51177710266113	1 mA
0.8831787109375	122.879909689758	0.0056646728515625	0.88287353515625	546	0.3228787109375	80.2361593705737	0.841804656982422	1.51150465698242	1 mA
0.884246826171875	123.093532689219	0.005740966796875	0.88409423828125	547	0.323946826171875	81.3168101540368	0.842472229003906	1.51217222900391	1 mA
0.88531494140625	123.307155688679	0.00596893310546875	0.88592529296875	548	0.32501494140625	84.5457946950248	0.842650527954102	1.5123505279541	1 mA
0.886383056640625	123.52077868814	0.006041259765625	0.88623046875	549	0.326083056640625	85.5702516377479	0.842431335449219	1.51213133544922	1 mA
0.887451171875	123.734401687601	0.00609130859375	0.887451171875	550	0.327151171875	86.2791585516997	0.843289184570313	1.51298918457031	10 mA
0.888519287109375	123.948024687061	0.006146240234375	0.88836669921875	551	0.328219287109375	87.0572271157932	0.843806457519531	1.51350645751953	10 mA
0.88958740234375	124.161647686522	0.0063507080078125	0.8892822265625	552	0.32928740234375	89.9533712154745	0.843239593505859	1.51293959350586	10 mA
0.890655517578125	124.375270685983	0.006396484375	0.89080810546875	553	0.330355517578125	90.6017616855524	0.84443359375	1.51413359375	10 mA
0.8917236328125	124.588893685443	0.0064483642578125	0.89202880859375	554	0.3314236328125	91.3366042183074	0.845278167724609	1.51497816772461	10 mA
0.892791748046875	124.802516684904	0.0065673828125	0.89263916015625	555	0.332491748046875	93.0224194405099	0.845025634765625	1.51472563476562	10 mA
0.89385986328125	125.016139684365	0.006591796875	0.8935546875	556	0.33355986328125	93.3682276912181	0.84576416015625	1.51546416015625	10 mA
0.894927978515625	125.229762683825	0.0067169189453125	0.89447021484375	557	0.334627978515625	95.1404949760977	0.845772552490234	1.51547255249023	10 mA
0.89599609375	125.443385683286	0.0068023681640625	0.89599609375	558	0.33569609375	96.3508238535765	0.846678924560547	1.51637892456055	10 mA
0.897064208984375	125.657008682747	0.00687255859375	0.897216796875	559	0.336764208984375	97.3450225743626	0.847390747070312	1.51709074707031	10 mA
0.89813232421875	125.870631682207	0.0069244384765625	0.8984375	560	0.33783232421875	98.0798651071176	0.848235321044922	1.51793532104492	10 mA
0.899200439453125	126.084254681668	0.007025146484375	0.89935302734375	561	0.338900439453125	99.506324141289	0.848420715332031	1.51812071533203	10 mA
0.9002685546875	126.297877681129	0.0071136474609375	0.9002685546875	562	0.3399685546875	100.759879050106	0.848694610595703	1.5183946105957	10 mA
0.901336669921875	126.511500680589	0.007177734375	0.90118408203125	563	0.341036669921875	101.667625708215	0.8491455078125	1.5188455078125	10 mA
0.90240478515625	126.72512368005	0.00721435546875	0.90240478515625	564	0.34210478515625	102.186338084278	0.850100708007812	1.51980070800781	10 mA
0.903472900390625	126.93874667951	0.0073516845703125	0.90301513671875	565	0.343172900390625	104.131509494511	0.849715423583984	1.51941542358398	10 mA
0.904541015625	127.152369678971	0.007452392578125	0.904541015625	566	0.344241015625	105.557968528683	0.850511169433594	1.52021116943359	10 mA
0.905609130859375	127.365992678432	0.00755615234375	0.90576171875	567	0.345309130859375	107.027653594193	0.850979614257813	1.52067961425781	10 mA
0.90667724609375	127.579615677892	0.0076568603515625	0.9063720703125	568	0.34637724609375	108.454112628364	0.850859832763672	1.52055983276367	10 mA
0.907745361328125	127.793238677353	0.007757568359375	0.908203125	569	0.347445361328125	109.880571662535	0.851960754394531	1.52166075439453	10 mA
0.9088134765625	128.006861676814	0.007794189453125	0.90850830078125	570	0.3485134765625	110.399284038598	0.852000427246094	1.52170042724609	10 mA
0.909881591796875	128.220484676274	0.00782470703125	0.90972900390625	571	0.349581591796875	110.831544351983	0.852999877929687	1.52269987792969	10 mA
0.91094970703125	128.434107675735	0.0079986572265625	0.91064453125	572	0.35064970703125	113.295428138279	0.852654266357422	1.52235426635742	10 mA
0.912017822265625	128.647730675196	0.008135986328125	0.91156005859375	573	0.351717822265625	115.240599548513	0.852574157714844	1.52227415771484	10 mA
0.9130859375	128.861353674656	0.0080596923828125	0.91339111328125	574	0.3527859375	114.15994876505	0.854958343505859	1.52465834350586	10 mA
0.914154052734375	129.074976674117	0.0082244873046875	0.9136962890625	575	0.353854052734375	116.49415445733	0.854068756103516	1.52376875610352	10 mA
0.91522216796875	129.288599673578	0.0083099365234375	0.9149169921875	576	0.35492216796875	117.704483334809	0.854669952392578	1.52436995239258	10 mA
0.916290283203125	129.502222673038	0.0084381103515625	0.9161376953125	577	0.355990283203125	119.519976651027	0.854961395263672	1.52466139526367	10 mA
0.9173583984375	129.715845672499	0.008380126953125	0.91705322265625	578	0.3570583984375	118.698682055595	0.856297302246094	1.52599730224609	10 mA
0.918426513671875	129.92946867196	0.0085662841796875	0.9185791015625	579	0.358126513671875	121.335469967245	0.856473541259766	1.52617354125977	10 mA
0.91949462890625	130.14309167142	0.008648681640625	0.9197998046875	580	0.35919462890625	122.502572813385	0.857096862792969	1.52679686279297	10 mA
0.920562744140625	130.356714670881	0.0087738037109375	0.92132568359375	581	0.360262744140625	124.274840098265	0.857715606689453	1.52741560668945	10 mA
0.921630859375	130.570337670342	0.008770751953125	0.921630859375	582	0.361330859375	124.231614066926	0.858042907714844	1.52774290771484	10 mA
0.922698974609375	130.783960669802	0.008917236328125	0.92254638671875	583	0.362398974609375	126.306463571176	0.857896423339844	1.52759642333984	10 mA
0.92376708984375	130.997583669263	0.00902099609375	0.92376708984375	584	0.36346708984375	127.776148636686	0.858364868164063	1.52806486816406	10 mA
0.924835205078125	131.211206668724	0.0090484619140625	0.92529296875	585	0.364535205078125	128.165182918732	0.859691619873047	1.52939161987305	10 mA
0.9259033203125	131.424829668184	0.0092437744140625	0.9259033203125	586	0.3656033203125	130.931648924398	0.858885955810547	1.52858595581055	10 mA
0.926971435546875	131.638452667645	0.0092041015625	0.92620849609375	587	0.366671435546875	130.369710516997	0.859478759765625	1.52917875976563	10 mA
0.92803955078125	131.852075667106	0.0093048095703125	0.927734375	588	0.36773955078125	131.796169551169	0.860274505615234	1.52997450561523	10 mA
0.929107666015625	132.065698666566	0.0095367431640625	0.92926025390625	589	0.368807666015625	135.081347932897	0.860118865966797	1.5298188659668	10 mA
0.93017578125	132.279321666027	0.00941162109375	0.92987060546875	590	0.36987578125	133.309080648017	0.861636352539062	1.53133635253906	10 mA
0.931243896484375	132.492944665487	0.00955810546875	0.93109130859375	591	0.370943896484375	135.383930152266	0.861795043945312	1.53149504394531	10 mA
0.93231201171875	132.706567664948	0.009759521484375	0.93231201171875	592	0.37201201171875	138.236848220609	0.861555480957031	1.53125548095703	10 mA
0.933380126953125	132.920190664409	0.0097991943359375	0.9332275390625	593	0.373080126953125	138.79878662801	0.862183380126953	1.53188338012695	10 mA
0.9344482421875	133.133813663869	0.0099151611328125	0.9344482421875	594	0.3741482421875	140.441375818874	0.862563323974609	1.53226332397461	10 mA
0.935516357421875	133.34743666333	0.00989990234375	0.93536376953125	595	0.375216357421875	140.225245662181	0.863589477539062	1.53328947753906	10 mA
0.93658447265625	133.561059662791	0.010003662109375	0.93719482421875	596	0.37628447265625	141.694930727691	0.864668273925781	1.53436827392578	10 mA
0.937652587890625	133.774682662251	0.0101318359375	0.9375	597	0.377352587890625	143.510424043909	0.864044189453125	1.53374418945312	10 mA
0.938720703125	133.988305661712	0.0101470947265625	0.93841552734375	598	0.378420703125	143.726554200602	0.864849090576172	1.53454909057617	10 mA
0.939788818359375	134.201928661173	0.01029052734375	0.9393310546875	599	0.379488818359375	145.758177673513	0.864724731445312	1.53442473144531	10 mA
0.94085693359375	134.415551660633	0.0102386474609375	0.9405517578125	600	0.38055693359375	145.023335140758	0.866321563720703	1.5360215637207	10 mA
0.941925048828125	134.629174660094	0.0104248046875	0.941162109375	601	0.381625048828125	147.660123052408	0.865582275390625	1.53528227539063	10 mA
0.9429931640625	134.842797659555	0.010369873046875	0.94268798828125	602	0.3826931640625	146.882054488314	0.867506408691406	1.53720640869141	10 mA
0.944061279296875	135.056420659015	0.0106048583984375	0.94390869140625	603	0.383761279296875	150.210458901381	0.867023468017578	1.53672346801758	10 mA
0.94512939453125	135.270043658476	0.0105560302734375	0.94512939453125	604	0.38482939453125	149.518842399965	0.868598175048828	1.53829817504883	10 mA
0.946197509765625	135.483666657937	0.010748291015625	0.946044921875	605	0.385897509765625	152.242082374292	0.868119812011719	1.53781981201172	10 mA
0.947265625	135.697289657397	0.0107818603515625	0.94757080078125	606	0.386965625	152.717568719016	0.869402313232422	1.53910231323242	10 mA
0.948333740234375	135.910912656858	0.0107818603515625	0.9478759765625	607	0.388033740234375	152.717568719016	0.869707489013672	1.53940748901367	10 mA
0.94940185546875	136.124535656319	0.011041259765625	0.94940185546875	608	0.38910185546875	156.39178138279	0.869352722167969	1.53905272216797	10 mA
0.950469970703125	136.338158655779	0.011236572265625	0.95001220703125	609	0.390169970703125	159.158247388456	0.868547058105469	1.53824705810547	10 mA
0.9515380859375	136.55178165524	0.0112060546875	0.9515380859375	610	0.3912380859375	158.725987075071	0.870294189453125	1.53999418945312	10 mA
0.952606201171875	136.765404654701	0.011273193359375	0.9521484375	611	0.392306201171875	159.676959764518	0.870417785644531	1.54011778564453	10 mA
0.95367431640625	136.979027654161	0.011328125	0.95367431640625	612	0.39337431640625	160.455028328612	0.87154541015625	1.54124541015625	10 mA
0.954742431640625	137.192650653622	0.0116180419921875	0.95428466796875	613	0.394442431640625	164.561501305772	0.870053863525391	1.53975386352539	10 mA
0.955810546875	137.406273653083	0.0116607666015625	0.9552001953125	614	0.395510546875	165.166665744511	0.870659637451172	1.54035963745117	10 mA
0.956878662109375	137.619896652543	0.01181640625	0.95733642578125	615	0.396578662109375	167.371193342776	0.87166748046875	1.54136748046875	10 mA
0.95794677734375	137.833519652004	0.011700439453125	0.95794677734375	616	0.39764677734375	165.728604151912	0.873118591308594	1.54281859130859	10 mA
0.959014892578125	138.047142651464	0.012054443359375	0.9588623046875	617	0.398714892578125	170.742823787181	0.871467590332031	1.54116759033203	10 mA
0.9600830078125	138.260765650925	0.0121063232421875	0.9600830078125	618	0.3997830078125	171.477666319936	0.872312164306641	1.54201216430664	10 mA
0.961151123046875	138.474388650386	0.0120086669921875	0.960693359375	619	0.400851123046875	170.094433317103	0.873630523681641	1.54333052368164	10 mA
0.96221923828125	138.688011649846	0.01219482421875	0.96282958984375	620	0.40191923828125	172.731221228754	0.874417114257813	1.54411711425781	10 mA
0.963287353515625	138.901634649307	0.012286376953125	0.96343994140625	621	0.402987353515625	174.028002168909	0.874363708496094	1.54406370849609	10 mA
0.96435546875	139.115257648768	0.012445068359375	0.96405029296875	622	0.40405546875	176.275755798513	0.873823547363281	1.54352354736328	10 mA
0.965423583984375	139.328880648228	0.012481689453125	0.96588134765625	623	0.405123583984375	176.794468174575	0.875389099121094	1.54508909912109	10 mA
0.96649169921875	139.542503647689	0.01229248046875	0.9661865234375	624	0.40619169921875	174.114454231586	0.877066040039063	1.54676604003906	10 mA
0.967559814453125	139.75612664715	0.012713623046875	0.96771240234375	625	0.407259814453125	180.079646556303	0.875538635253906	1.54523863525391	10 mA
0.9686279296875	139.96974964661	0.0128448486328125	0.96832275390625	626	0.4083279296875	181.93836590386	0.875197601318359	1.54489760131836	10 mA
0.969696044921875	140.183372646071	0.0129150390625	0.96893310546875	627	0.409396044921875	182.932564624646	0.875299072265625	1.54499907226562	10 mA
0.97076416015625	140.396995645532	0.01285400390625	0.97076416015625	628	0.41046416015625	182.068043997875	0.877572631835937	1.54727263183594	10 mA
0.971832275390625	140.610618644992	0.013104248046875	0.97198486328125	629	0.411532275390625	185.612578567635	0.876979064941406	1.54667906494141	10 mA
0.972900390625	140.824241644453	0.0133544921875	0.9722900390625	630	0.412600390625	189.157113137394	0.875469970703125	1.54516997070313	10 mA
0.973968505859375	141.037864643914	0.0132110595703125	0.97320556640625	631	0.413668505859375	187.125489664483	0.877425384521484	1.54712538452148	10 mA
0.97503662109375	141.251487643374	0.013421630859375	0.97503662109375	632	0.41473662109375	190.108085826841	0.877729797363281	1.54742979736328	10 mA
0.976104736328125	141.465110642835	0.0134307861328125	0.97625732421875	633	0.415804736328125	190.237763920857	0.878884124755859	1.54858412475586	10 mA
0.9771728515625	141.678733642296	0.0134735107421875	0.9771728515625	634	0.4168728515625	190.842928359596	0.879489898681641	1.54918989868164	10 mA
0.978240966796875	141.892356641756	0.0136993408203125	0.9783935546875	635	0.417940966796875	194.041654678647	0.879073333740234	1.54877333374023	10 mA
0.97930908203125	142.105979641217	0.013916015625	0.97991943359375	636	0.41900908203125	197.110702903683	0.8790283203125	1.5487283203125	10 mA
0.980377197265625	142.319602640678	0.0138763427734375	0.9796142578125	637	0.420077197265625	196.548764496282	0.879010772705078	1.54871077270508	10 mA
0.9814453125	142.533225640138	0.01405029296875	0.98114013671875	638	0.4211453125	199.012648282578	0.879275512695312	1.54897551269531	10 mA
0.982513427734375	142.746848639599	0.014141845703125	0.98175048828125	639	0.422213427734375	200.309429222734	0.879222106933594	1.54892210693359	10 mA
0.98358154296875	142.96047163906	0.014190673828125	0.98358154296875	640	0.42328154296875	201.00104572415	0.880699157714844	1.55039915771484	10 mA
0.984649658203125	143.17409463852	0.0137847900390625	0.985107421875	641	0.424349658203125	195.251983556126	0.885167694091797	1.5548676940918	10 mA
0.9857177734375	143.387717637981	0.014227294921875	0.98602294921875	642	0.4254177734375	201.519758100212	0.882875061035156	1.55257506103516	10 mA
0.986785888671875	143.601340637441	0.01458740234375	0.98663330078125	643	0.426485888671875	206.620429798159	0.880874633789063	1.55057463378906	10 mA
0.98785400390625	143.814963636902	0.014459228515625	0.98785400390625	644	0.42755400390625	204.804936481941	0.883024597167969	1.55272459716797	10 mA
0.988922119140625	144.028586636363	0.0145111083984375	0.98907470703125	645	0.428622119140625	205.539779014695	0.883869171142578	1.55356917114258	10 mA
0.989990234375	144.242209635823	0.0146331787109375	0.98907470703125	646	0.429690234375	207.268820268237	0.882984161376953	1.55268416137695	10 mA
0.991058349609375	144.455832635284	0.0147674560546875	0.99090576171875	647	0.430758349609375	209.170765647132	0.883841705322266	1.55354170532227	10 mA
0.99212646484375	144.669455634745	0.0149200439453125	0.99151611328125	648	0.43182646484375	211.332067214058	0.883345794677734	1.55304579467773	10 mA
0.993194580078125	144.883078634205	0.014923095703125	0.99273681640625	649	0.432894580078125	211.375293245397	0.884544372558594	1.55424437255859	10 mA
0.9942626953125	145.096701633666	0.0153045654296875	0.9942626953125	650	0.4339626953125	216.778547162712	0.883304595947266	1.55300459594727	10 mA
0.995330810546875	145.310324633127	0.01497802734375	0.9954833984375	651	0.435030810546875	212.15336180949	0.886892700195313	1.55659270019531	10 mA
0.99639892578125	145.523947632587	0.0151153564453125	0.99639892578125	652	0.43609892578125	214.098533219724	0.886812591552734	1.55651259155273	10 mA
0.997467041015625	145.737570632048	0.015155029296875	0.99761962890625	653	0.437167041015625	214.660471627125	0.887745666503906	1.55744566650391	10 mA
0.99853515625	145.951193631509	0.015252685546875	0.9979248046875	654	0.43823515625	216.043704629958	0.887342834472656	1.55704283447266	10 mA
0.999603271484375	146.164816630969	0.0155731201171875	0.99945068359375	655	0.439303271484375	220.582437920503	0.886545562744141	1.55624556274414	10 mA
1.00067138671875	146.37843963043	0.0158203125	1.00067138671875	656	0.44037138671875	224.083746458924	0.88597412109375	1.55567412109375	10 mA
1.00173950195313	146.592062629891	0.0157806396484375	1.0015869140625	657	0.441439501953125	223.521808051523	0.887177276611328	1.55687727661133	10 mA
1.0028076171875	146.805685629351	0.0157623291015625	1.0028076171875	658	0.4425076171875	223.262451863492	0.888530731201172	1.55823073120117	10 mA
1.00387573242188	147.019308628812	0.016107177734375	1.00372314453125	659	0.443575732421875	228.146993404745	0.886946105957031	1.55664610595703	10 mA
1.00494384765625	147.232931628273	0.0159149169921875	1.004638671875	660	0.44464384765625	225.423753430418	0.889255523681641	1.55895552368164	10 mA
1.00601196289063	147.446554627733	0.0157806396484375	1.0064697265625	661	0.445711962890625	223.521808051523	0.892060089111328	1.56176008911133	10 mA
1.007080078125	147.660177627194	0.0160430908203125	1.00677490234375	662	0.446780078125	227.239246746636	0.890462493896484	1.56016249389648	10 mA
1.00814819335938	147.873800626655	0.01611328125	1.00799560546875	663	0.447848193359375	228.233445467422	0.89117431640625	1.56087431640625	10 mA
1.00921630859375	148.087423626115	0.0159515380859375	1.00921630859375	664	0.44891630859375	225.94246580648	0.893567657470703	1.5632676574707	10 mA
1.01028442382813	148.301046625576	0.016497802734375	1.009521484375	665	0.449984423828125	233.679925416076	0.889912414550781	1.55961241455078	10 mA
1.0113525390625	148.514669625037	0.0162078857421875	1.0113525390625	666	0.4510525390625	229.573452438916	0.893845367431641	1.56354536743164	10 mA
1.01242065429688	148.728292624497	0.0166961669921875	1.011962890625	667	0.452120654296875	236.489617453081	0.890915679931641	1.56061567993164	10 mA
1.01348876953125	148.941915623958	0.0167938232421875	1.01348876953125	668	0.45318876953125	237.872850455914	0.891733551025391	1.56143355102539	10 mA
1.01455688476563	149.155538623418	0.016607666015625	1.01470947265625	669	0.454256884765625	235.236062544263	0.894303894042969	1.56400389404297	10 mA
1.015625	149.369161622879	0.01683349609375	1.0150146484375	670	0.455325	238.434788863314	0.892971801757813	1.56267180175781	10 mA
1.01669311523438	149.58278462234	0.016937255859375	1.01654052734375	671	0.456393115234375	239.904473928824	0.893745422363281	1.56344542236328	10 mA
1.01776123046875	149.7964076218	0.0168914794921875	1.0174560546875	672	0.45746123046875	239.256083458746	0.894992828369141	1.56469282836914	10 mA
1.01882934570313	150.010030621261	0.0170196533203125	1.0186767578125	673	0.458529345703125	241.071576774965	0.895284271240234	1.56498427124023	10 mA
1.0198974609375	150.223653620722	0.01717529296875	1.01959228515625	674	0.4595974609375	243.27610437323	0.895071411132813	1.56477141113281	10 mA
1.02096557617188	150.437276620182	0.0172882080078125	1.02020263671875	675	0.460665576171875	244.875467532755	0.894863128662109	1.56456312866211	10 mA
1.02203369140625	150.650899619643	0.017572021484375	1.021728515625	676	0.46173369140625	248.895488447238	0.894331359863281	1.56403135986328	10 mA
1.02310180664063	150.864522619104	0.018157958984375	1.02264404296875	677	0.462801806640625	257.194886464235	0.890998840332031	1.56069884033203	10 mA
1.024169921875	151.078145618564	0.0177520751953125	1.0235595703125	678	0.463869921875	251.445824296211	0.894857025146484	1.56455702514648	10 mA
1.02523803710938	151.291768618025	0.0175628662109375	1.025390625	679	0.464938037109375	248.765810353222	0.898059844970703	1.5677598449707	10 mA
1.02630615234375	151.505391617486	0.017706298828125	1.02569580078125	680	0.46600615234375	250.797433826133	0.897325134277344	1.56702513427734	10 mA
1.02737426757813	151.719014616946	0.0176666259765625	1.0272216796875	681	0.467074267578125	250.235495418732	0.899138641357422	1.56883864135742	10 mA
1.0284423828125	151.932637616407	0.0176727294921875	1.02813720703125	682	0.4681423828125	250.321947481409	0.900009918212891	1.56970991821289	10 mA
1.02951049804688	152.146260615868	0.0178924560546875	1.0296630859375	683	0.469210498046875	253.434221737783	0.899942779541016	1.56964277954102	10 mA
1.03057861328125	152.359883615328	0.0181976318359375	1.02996826171875	684	0.47027861328125	257.756824871636	0.898035430908203	1.5677354309082	10 mA
1.03164672851563	152.573506614789	0.018414306640625	1.03118896484375	685	0.471346728515625	260.825873096671	0.897685241699219	1.56738524169922	10 mA
1.03271484375	152.78712961425	0.01851806640625	1.0321044921875	686	0.47241484375	262.295558162181	0.897848510742188	1.56754851074219	10 mA
1.03378295898438	153.00075261371	0.01783447265625	1.03363037109375	687	0.473482958984375	252.612927142351	0.904330444335937	1.57403044433594	10 mA
1.03485107421875	153.214375613171	0.0182342529296875	1.03515625	688	0.47455107421875	258.275537247698	0.902957916259766	1.57265791625977	10 mA
1.03591918945313	153.427998612632	0.018524169921875	1.03515625	689	0.475619189453125	262.382010224858	0.900856018066406	1.57055601806641	10 mA
1.0369873046875	153.641621612092	0.0187744140625	1.03668212890625	690	0.4766873046875	265.926544794618	0.900567626953125	1.57026762695312	10 mA
1.03805541992188	153.855244611553	0.0184844970703125	1.0382080078125	691	0.477755419921875	261.820071817458	0.904195404052734	1.57389540405273	10 mA
1.03912353515625	154.068867611014	0.01807861328125	1.03912353515625	692	0.47882353515625	256.071009649433	0.908053588867187	1.57775358886719	10 mA
1.04019165039063	154.282490610474	0.019024658203125	1.04034423828125	693	0.479891650390625	269.471079364377	0.902415466308594	1.57211546630859	10 mA
1.041259765625	154.496113609935	0.01920166015625	1.04156494140625	694	0.480959765625	271.978189182011	0.902352905273437	1.57205290527344	10 mA
1.04232788085938	154.709736609395	0.0191192626953125	1.04217529296875	695	0.482027880859375	270.811086335871	0.903560638427734	1.57326063842773	10 mA
1.04339599609375	154.923359608856	0.0193939208984375	1.043701171875	696	0.48309599609375	274.701429156339	0.903095245361328	1.57279524536133	10 mA
1.04446411132813	155.136982608317	0.0192840576171875	1.04400634765625	697	0.484164111328125	273.145292028152	0.904196929931641	1.57389692993164	10 mA
1.0455322265625	155.350605607777	0.01866455078125	1.04522705078125	698	0.4852322265625	264.370407666431	0.909909057617188	1.57960905761719	10 mA
1.04660034179688	155.564228607238	0.019097900390625	1.04583740234375	699	0.486300341796875	270.508504116501	0.907377624511719	1.57707762451172	10 mA
1.04766845703125	155.777851606699	0.0190093994140625	1.04736328125	700	0.48736845703125	269.254949207684	0.909545135498047	1.57924513549805	10 mA
1.04873657226563	155.991474606159	0.0200653076171875	1.04827880859375	701	0.488436572265625	284.211156050814	0.902805328369141	1.57250532836914	10 mA
1.0498046875	156.20509760562	0.0200653076171875	1.04888916015625	702	0.4895046875	284.211156050814	0.903415679931641	1.57311567993164	10 mA
1.05087280273438	156.418720605081	0.0200042724609375	1.0504150390625	703	0.490572802734375	283.346635424044	0.905384063720703	1.5750840637207	10 mA
