# Supplementary material for: Introducing Brønsted acid sites to accelerate the bridging-oxygen-assisted deprotonation in acidic water oxidation
Source: Nat Commun. 2022 Aug 18;13:4871. doi: 10.1038/s41467-022-32581-w (PMC9388623; doi:10.1038/s41467-022-32581-w)
Supplement: Supplementary file 4 — Source Data [file 41467_2022_32581_MOESM4_ESM.zip › Ru5W1Ox/Ru5W1Ox LSV RDE No (2).txt]

Potential applied (V)	Time (s)	WE(1).Current (A)	WE(1).Potential (V)	Index	Overpotential (V vs. RHE)	Current density (mA cm^-2)	Corrected potential (V)	E-iR (V vs. RHE)	Current range
0.301055908203125	6.72237898302762	-5.96008300781251E-07	0.30059814453125	1	-0.259244091796875	-0.00844204392041431	0.300602554992676	0.970302554992676	100 µA
0.3021240234375	6.93600198248828	-4.46166992187499E-07	0.3016357421875	2	-0.2581759765625	-0.00631964578169263	0.301639043823242	0.971339043823242	100 µA
0.303192138671875	7.14962498194893	-4.486083984375E-07	0.30267333984375	3	-0.257107861328125	-0.00635422660676346	0.302676659545898	0.972376659545898	100 µA
0.30426025390625	7.36324798140959	1.788330078125E-07	0.3037109375	4	-0.25603974609375	0.00253304543643767	0.303709614135742	0.973409614135742	100 µA
0.305328369140625	7.57687098087024	3.2379150390625E-07	0.30487060546875	5	-0.254971630859375	0.0045862819250177	0.304868209411621	0.974568209411621	100 µA
0.306396484375	7.79049398033089	9.307861328125E-08	0.305877685546875	6	-0.253903515625	0.00131839395582507	0.305876996765137	0.975576996765137	100 µA
0.307464599609375	8.00411697979155	1.5838623046875E-07	0.307037353515625	7	-0.252835400390625	0.00224343102646955	0.30703618145752	0.97673618145752	100 µA
0.30853271484375	8.2177399792522	5.15747070312503E-08	0.308074951171875	8	-0.25176728515625	0.000730519929621109	0.308074569519043	0.977774569519043	100 µA
0.309600830078125	8.43136297871285	1.94396972656249E-07	0.309173583984375	9	-0.250699169921875	0.00275349819626416	0.309172145446777	0.978872145446777	100 µA
0.3106689453125	8.64498597817351	4.06799316406251E-07	0.310150146484375	10	-0.2496310546875	0.00576202997742565	0.310147136169434	0.979847136169434	100 µA
0.311737060546875	8.85860897763416	6.683349609375E-07	0.311279296875	11	-0.248562939453125	0.00946650086313739	0.311274351196289	0.980974351196289	100 µA
0.31280517578125	9.07223197709482	3.8604736328125E-07	0.3123779296875	12	-0.24749482421875	0.00546809296432365	0.312375072937012	0.982075072937012	100 µA
0.313873291015625	9.28585497655547	4.98046875E-07	0.3133544921875	13	-0.246426708984375	0.00705448831444758	0.313350806640625	0.983050806640625	100 µA
0.31494140625	9.49947797601612	6.53076171875E-07	0.314453125	14	-0.24535859375	0.00925037070644476	0.314448292236328	0.984148292236328	100 µA
0.316009521484375	9.71310097547678	6.0272216796875E-07	0.31549072265625	15	-0.244290478515625	0.00853714118935907	0.315486262512207	0.985186262512207	100 µA
0.31707763671875	9.92672397493743	4.4097900390625E-07	0.316619873046875	16	-0.24322236328125	0.00624616152841714	0.316616609802246	0.986316609802246	100 µA
0.318145751953125	10.1403469743981	7.4127197265625E-07	0.317596435546875	17	-0.242154248046875	0.0104996030121282	0.317590950134277	0.987290950134277	100 µA
0.3192138671875	10.3539699738587	6.93664550781251E-07	0.318817138671875	18	-0.2410861328125	0.00982527692324718	0.318812005554199	0.988512005554199	100 µA
0.320281982421875	10.5675929733194	6.988525390625E-07	0.31988525390625	19	-0.240018017578125	0.00989876117652266	0.319880082397461	0.989580082397461	100 µA
0.32135009765625	10.78121597278	8.7554931640625E-07	0.320831298828125	20	-0.23894990234375	0.0124015483910234	0.320824819763184	0.990524819763184	100 µA
0.322418212890625	10.9948389722407	6.4208984375E-07	0.32196044921875	21	-0.237881787109375	0.00909475699362607	0.321955697753906	0.991655697753906	100 µA
0.323486328125	11.2084619717014	7.25708007812501E-07	0.323028564453125	22	-0.236813671875	0.0102791502523017	0.323023194213867	0.992723194213867	100 µA
0.324554443359375	11.422084971162	6.146240234375E-07	0.324127197265625	23	-0.235745556640625	0.00870572271157932	0.324122649047852	0.993822649047851	100 µA
0.32562255859375	11.6357079706227	8.89892578125E-07	0.325225830078125	24	-0.23467744140625	0.0126047107383144	0.325219244873047	0.994919244873047	100 µA
0.326690673828125	11.8493309700833	9.33227539062501E-07	0.326202392578125	25	-0.233609326171875	0.0132185203833215	0.326195486694336	0.995895486694336	100 µA
0.3277587890625	12.062953969544	7.13500976562501E-07	0.327301025390625	26	-0.2325412109375	0.0101062461269476	0.327295745483398	0.996995745483398	100 µA
0.328826904296875	12.2765769690046	1.0589599609375E-06	0.328369140625	27	-0.231473095703125	0.0149994328744688	0.328361304321289	0.998061304321289	100 µA
0.32989501953125	12.4901999684653	8.544921875E-07	0.3294677734375	28	-0.23040498046875	0.0121032887747875	0.329461450195312	0.999161450195312	100 µA
0.330963134765625	12.7038229679259	7.586669921875E-07	0.33056640625	29	-0.229336865234375	0.0107459913907578	0.330560792114258	1.00026079211426	100 µA
0.33203125	12.9174459673866	9.3353271484375E-07	0.33160400390625	30	-0.22826875	0.0132228429864554	0.33159709576416	1.00129709576416	100 µA
0.333099365234375	13.1310689668472	7.20825195312499E-07	0.332611083984375	31	-0.227200634765625	0.01020998860216	0.33260574987793	1.00230574987793	100 µA
0.33416748046875	13.3446919663079	9.2926025390625E-07	0.3336181640625	32	-0.22613251953125	0.0131623265425814	0.333611287536621	1.00331128753662	100 µA
0.335235595703125	13.5583149657685	1.214599609375E-06	0.334716796875	33	-0.225064404296875	0.0172039604727337	0.334707808837891	1.00440780883789	100 µA
0.3363037109375	13.7719379652292	1.0308837890625E-06	0.335845947265625	34	-0.2239962890625	0.0146017533861544	0.335838318725586	1.00553831872559	100 µA
0.337371826171875	13.9855609646899	1.1529541015625E-06	0.336944580078125	35	-0.222928173828125	0.0163307946396955	0.336936048217773	1.00663604821777	100 µA
0.33843994140625	14.1991839641505	1.18011474609375E-06	0.337921142578125	36	-0.22186005859375	0.0167155063186083	0.337912409729004	1.007612409729	100 µA
0.339508056640625	14.4128069636112	1.12091064453125E-06	0.33905029296875	37	-0.220791943359375	0.0158769213106409	0.33904199822998	1.00874199822998	100 µA
0.340576171875	14.6264299630718	1.158447265625E-06	0.34014892578125	38	-0.219723828125	0.0164086014961048	0.340140353271484	1.00984035327148	100 µA
0.341644287109375	14.8400529625325	9.80529785156251E-07	0.341217041015625	39	-0.218655712890625	0.0138885238690687	0.341209785095215	1.01090978509521	100 µA
0.34271240234375	15.0536759619931	1.21795654296875E-06	0.34222412109375	40	-0.21758759765625	0.0172515091072061	0.342215108215332	1.01191510821533	100 µA
0.343780517578125	15.2672989614538	9.55810546875E-07	0.34326171875	41	-0.216519482421875	0.0135383930152266	0.343254645751953	1.01295464575195	100 µA
0.3448486328125	15.4809219609144	1.30615234375E-06	0.3443603515625	42	-0.2154513671875	0.0185007414128895	0.344350686035156	1.01405068603516	100 µA
0.345916748046875	15.6945449603751	1.26129150390625E-06	0.345458984375	43	-0.214383251953125	0.0178653187522132	0.345449650817871	1.01514965081787	100 µA
0.34698486328125	15.9081679598357	1.15966796875E-06	0.346466064453125	44	-0.21331513671875	0.0164258919086402	0.346457482910156	1.01615748291016	100 µA
0.348052978515625	16.1217909592964	1.07421875E-06	0.34759521484375	45	-0.212247021484375	0.0152155630311615	0.347587265625	1.017287265625	100 µA
0.34912109375	16.335413958757	1.3397216796875E-06	0.34869384765625	46	-0.21117890625	0.0189762277576133	0.34868393371582	1.01838393371582	100 µA
0.350189208984375	16.5490369582177	1.2158203125E-06	0.349761962890625	47	-0.210110791015625	0.0172212508852691	0.349752965820313	1.01945296582031	100 µA
0.35125732421875	16.7626599576784	9.429931640625E-07	0.35076904296875	48	-0.20904267578125	0.0133568436836048	0.350762064819336	1.02046206481934	100 µA
0.352325439453125	16.976282957139	1.29730224609375E-06	0.351806640625	49	-0.207974560546875	0.0183753859220078	0.351797040588379	1.02149704058838	100 µA
0.3533935546875	17.1899059565997	1.3427734375E-06	0.35296630859375	50	-0.2069064453125	0.0190194537889518	0.352956372070312	1.02265637207031	100 µA
0.354461669921875	17.4035289560603	1.209716796875E-06	0.35400390625	51	-0.205838330078125	0.0171347988225921	0.353994954345703	1.0236949543457	100 µA
0.35552978515625	17.617151955521	1.287841796875E-06	0.354949951171875	52	-0.20477021484375	0.0182413852248584	0.354940421142578	1.02464042114258	100 µA
0.356597900390625	17.8307749549816	1.2786865234375E-06	0.356109619140625	53	-0.203702099609375	0.0181117071308428	0.356100156860352	1.02580015686035	100 µA
0.357666015625	18.0443979544423	1.4068603515625E-06	0.357147216796875	54	-0.202633984375	0.0199272004470609	0.357136806030273	1.02683680603027	100 µA
0.358734130859375	18.2580209539029	1.40380859375E-06	0.3582763671875	55	-0.201565869140625	0.0198839744157224	0.358265979003906	1.02796597900391	100 µA
0.35980224609375	18.4716439533636	1.4312744140625E-06	0.35931396484375	56	-0.20049775390625	0.0202730086977691	0.359303373413086	1.02900337341309	100 µA
0.360870361328125	18.6852669528242	1.265869140625E-06	0.360443115234375	57	-0.199429638671875	0.017930157799221	0.360433747802734	1.03013374780273	100 µA
0.3619384765625	18.8988899522849	1.4312744140625E-06	0.3614501953125	58	-0.1983615234375	0.0202730086977691	0.361439603881836	1.03113960388184	100 µA
0.363006591796875	19.1125129517455	1.51641845703125E-06	0.36248779296875	59	-0.197293408203125	0.021479014972114	0.362476571472168	1.03217657147217	100 µA
0.36407470703125	19.3261359512062	1.373291015625E-06	0.36358642578125	60	-0.19622529296875	0.0194517141023371	0.363576263427734	1.03327626342773	100 µA
0.365142822265625	19.5397589506669	1.59942626953125E-06	0.364654541015625	61	-0.195157177734375	0.022654763024522	0.36464270526123	1.03434270526123	100 µA
0.3662109375	19.7533819501275	1.4630126953125E-06	0.36572265625	62	-0.1940890625	0.0207225594236898	0.365711829956055	1.03541182995605	100 µA
0.367279052734375	19.9670049495882	1.26953125E-06	0.366790771484375	63	-0.193020947265625	0.0179820290368272	0.366781376953125	1.03648137695312	100 µA
0.36834716796875	20.1806279490488	1.5106201171875E-06	0.36785888671875	64	-0.19195283203125	0.0213968855125708	0.367847708129883	1.03754770812988	100 µA
0.369415283203125	20.3942509485095	1.6265869140625E-06	0.368927001953125	65	-0.190884716796875	0.0230394747034348	0.368914965209961	1.03861496520996	100 µA
0.3704833984375	20.6078739479701	1.5313720703125E-06	0.3699951171875	66	-0.1898166015625	0.0216908225256728	0.36998378503418	1.03968378503418	100 µA
0.371551513671875	20.8214969474308	1.0955810546875E-06	0.371002197265625	67	-0.188748486328125	0.0155181452505312	0.37099408996582	1.04069408996582	100 µA
0.37261962890625	21.0351199468914	1.2091064453125E-06	0.37213134765625	68	-0.18768037109375	0.0171261536163244	0.372122400268555	1.04182240026855	100 µA
0.373687744140625	21.2487429463521	1.5472412109375E-06	0.373199462890625	69	-0.186612255859375	0.0219155978886331	0.373188013305664	1.04288801330566	100 µA
0.374755859375	21.4623659458127	1.402587890625E-06	0.37420654296875	70	-0.185544140625	0.019866684003187	0.374196163818359	1.04389616381836	100 µA
0.375823974609375	21.6759889452734	1.61590576171875E-06	0.375335693359375	71	-0.184476025390625	0.02288818359375	0.375323735656738	1.04502373565674	100 µA
0.37689208984375	21.889611944734	1.5625E-06	0.37640380859375	72	-0.18340791015625	0.0221317280453258	0.37639224609375	1.04609224609375	100 µA
0.377960205078125	22.1032349441947	1.76025390625E-06	0.37750244140625	73	-0.182339794921875	0.0249327748760623	0.377489415527344	1.04718941552734	100 µA
0.3790283203125	22.3168579436554	1.57470703125E-06	0.3785400390625	74	-0.1812716796875	0.0223046321706799	0.378528386230469	1.04822838623047	100 µA
0.380096435546875	22.530480943116	1.6204833984375E-06	0.37957763671875	75	-0.180203564453125	0.0229530226407578	0.379565645141602	1.0492656451416	100 µA
0.38116455078125	22.7441039425767	1.5130615234375E-06	0.38067626953125	76	-0.17913544921875	0.0214314663376417	0.380665072875977	1.05036507287598	100 µA
0.382232666015625	22.9577269420373	1.6204833984375E-06	0.381683349609375	77	-0.178067333984375	0.0229530226407578	0.381671358032227	1.05137135803223	100 µA
0.38330078125	23.171349941498	1.58416748046875E-06	0.382843017578125	78	-0.17699921875	0.0224386328678293	0.38283129473877	1.05253129473877	100 µA
0.384368896484375	23.3849729409586	1.81884765625E-06	0.383880615234375	79	-0.175931103515625	0.025762714677762	0.383867155761719	1.05356715576172	100 µA
0.38543701171875	23.5985959404193	1.6357421875E-06	0.3848876953125	80	-0.17486298828125	0.0231691527974504	0.384875590820312	1.05457559082031	100 µA
0.386505126953125	23.8122189398799	1.6448974609375E-06	0.385986328125	81	-0.173794873046875	0.023298830891466	0.385974155883789	1.05567415588379	100 µA
0.3875732421875	24.0258419393406	1.7364501953125E-06	0.38714599609375	82	-0.1727267578125	0.0245956118316218	0.387133146362305	1.0568331463623	100 µA
0.388641357421875	24.2394649388012	1.4068603515625E-06	0.388153076171875	83	-0.171658642578125	0.0199272004470609	0.388142665405273	1.05784266540527	100 µA
0.38970947265625	24.4530879382619	1.70196533203125E-06	0.389312744140625	84	-0.17059052734375	0.0241071576774965	0.389300149597168	1.05900014959717	100 µA
0.390777587890625	24.6667109377225	1.580810546875E-06	0.39031982421875	85	-0.169522412109375	0.0223910842333569	0.390308126220703	1.0600081262207	100 µA
0.391845703125	24.8803339371832	1.72119140625E-06	0.39141845703125	86	-0.168454296875	0.0243794816749292	0.391405720214844	1.06110572021484	100 µA
0.392913818359375	25.0939569366438	1.6876220703125E-06	0.3924560546875	87	-0.167386181640625	0.0239039953302054	0.39244356628418	1.06214356628418	100 µA
0.39398193359375	25.3075799361045	1.953125E-06	0.39349365234375	88	-0.16631806640625	0.0276646600566572	0.39347919921875	1.06317919921875	100 µA
0.395050048828125	25.5212029355652	1.715087890625E-06	0.394622802734375	89	-0.165249951171875	0.0242930296122521	0.394610111083984	1.06431011108398	100 µA
0.3961181640625	25.7348259350258	1.5411376953125E-06	0.395721435546875	90	-0.1641818359375	0.0218291458259561	0.39571003112793	1.06541003112793	100 µA
0.397186279296875	25.9484489344865	1.69677734375E-06	0.396697998046875	91	-0.163113720703125	0.024033673424221	0.396685441894531	1.06638544189453	100 µA
0.39825439453125	26.1620719339471	1.94091796875E-06	0.39776611328125	92	-0.16204560546875	0.0274917559313031	0.397751750488281	1.06745175048828	100 µA
0.399322509765625	26.3756949334078	1.739501953125E-06	0.398956298828125	93	-0.160977490234375	0.0246388378629603	0.398943426513672	1.06864342651367	100 µA
0.400390625	26.5893179328684	1.94091796875E-06	0.39996337890625	94	-0.159909375	0.0274917559313031	0.399949016113281	1.06964901611328	100 µA
0.401458740234375	26.8029409323291	1.8951416015625E-06	0.401092529296875	95	-0.158841259765625	0.0268433654612252	0.401078505249023	1.07077850524902	100 µA
0.40252685546875	27.0165639317897	1.6143798828125E-06	0.402008056640625	96	-0.15777314453125	0.0228665705780807	0.401996110229492	1.07169611022949	100 µA
0.403594970703125	27.2301869312504	1.630859375E-06	0.403106689453125	97	-0.156705029296875	0.0230999911473088	0.40309462109375	1.07279462109375	100 µA
0.4046630859375	27.443809930711	1.739501953125E-06	0.404205322265625	98	-0.1556369140625	0.0246388378629603	0.404192449951172	1.07389244995117	100 µA
0.405731201171875	27.6574329301717	1.94091796875E-06	0.40521240234375	99	-0.154568798828125	0.0274917559313031	0.405198039550781	1.07489803955078	100 µA
0.40679931640625	27.8710559296323	1.91650390625E-06	0.40631103515625	100	-0.15350068359375	0.0271459476805949	0.406296853027344	1.07599685302734	100 µA
0.407867431640625	28.084678929093	2.0172119140625E-06	0.407379150390625	101	-0.152432568359375	0.0285724067147663	0.407364223022461	1.07706422302246	100 µA
0.408935546875	28.2983019285537	1.885986328125E-06	0.408416748046875	102	-0.151364453125	0.0267136873672096	0.408402791748047	1.07810279174805	100 µA
0.410003662109375	28.5119249280143	1.837158203125E-06	0.4095458984375	103	-0.150296337890625	0.0260220708657932	0.409532303466797	1.0792323034668	100 µA
0.41107177734375	28.725547927475	1.776123046875E-06	0.410614013671875	104	-0.14922822265625	0.0251575502390227	0.410600870361328	1.08030087036133	100 µA
0.412139892578125	28.9391709269356	1.7547607421875E-06	0.41162109375	105	-0.148160107421875	0.024854968019653	0.411608108520508	1.08130810852051	100 µA
0.4132080078125	29.1527939263963	1.8524169921875E-06	0.412750244140625	106	-0.1470919921875	0.0262382010224858	0.412736536254883	1.08243653625488	100 µA
0.414276123046875	29.3664169258569	2.0538330078125E-06	0.413848876953125	107	-0.146023876953125	0.0290911190908286	0.413833678588867	1.08353367858887	100 µA
0.41534423828125	29.5800399253176	1.8402099609375E-06	0.4149169921875	108	-0.14495576171875	0.0260652968971317	0.414903374633789	1.08460337463379	100 µA
0.416412353515625	29.7936629247782	1.7333984375E-06	0.415985107421875	109	-0.143887646484375	0.0245523858002833	0.415972280273438	1.08567228027344	100 µA
0.41748046875	30.0072859242389	1.8768310546875E-06	0.416961669921875	110	-0.14281953125	0.0265840092731941	0.41694778137207	1.08664778137207	100 µA
0.418548583984375	30.2209089236995	1.7364501953125E-06	0.418060302734375	111	-0.141751416015625	0.0245956118316218	0.41804745300293	1.08774745300293	100 µA
0.41961669921875	30.4345319231602	1.87408447265625E-06	0.419189453125	112	-0.14068330078125	0.0265451058449894	0.419175584899902	1.0888755848999	100 µA
0.420684814453125	30.6481549226208	1.715087890625E-06	0.420196533203125	113	-0.139615185546875	0.0242930296122521	0.420183841552734	1.08988384155273	100 µA
0.4217529296875	30.8617779220815	2.020263671875E-06	0.421295166015625	114	-0.1385470703125	0.0286156327461048	0.421280216064453	1.09098021606445	100 µA
0.422821044921875	31.0754009215422	1.934814453125E-06	0.42230224609375	115	-0.137478955078125	0.0274053038686261	0.422287928466797	1.0919879284668	100 µA
0.42388916015625	31.2890239210028	1.9866943359375E-06	0.423431396484375	116	-0.13641083984375	0.028140146401381	0.423416694946289	1.09311669494629	100 µA
0.424957275390625	31.5026469204635	2.0965576171875E-06	0.424530029296875	117	-0.135342724609375	0.029696283529568	0.424514514770508	1.09421451477051	100 µA
0.426025390625	31.7162699199241	1.91650390625E-06	0.42559814453125	118	-0.134274609375	0.0271459476805949	0.425583962402344	1.09528396240234	100 µA
0.427093505859375	31.9298929193848	1.6357421875E-06	0.426605224609375	119	-0.133206494140625	0.0231691527974504	0.426593120117187	1.09629312011719	100 µA
0.42816162109375	32.1435159188454	1.971435546875E-06	0.42767333984375	120	-0.13213837890625	0.0279240162446884	0.427658751220703	1.0973587512207	100 µA
0.429229736328125	32.3571389183061	1.898193359375E-06	0.428802490234375	121	-0.131070263671875	0.0268865914925637	0.428788443603516	1.09848844360352	100 µA
0.4302978515625	32.5707619177667	1.8402099609375E-06	0.4298095703125	122	-0.1300021484375	0.0260652968971317	0.429795952758789	1.09949595275879	100 µA
0.431365966796875	32.7843849172274	1.9989013671875E-06	0.430877685546875	123	-0.128934033203125	0.0283130505267351	0.430862893676758	1.10056289367676	100 µA
0.43243408203125	32.998007916688	2.0965576171875E-06	0.43194580078125	124	-0.12786591796875	0.029696283529568	0.431930286254883	1.10163028625488	100 µA
0.433502197265625	33.2116309161487	1.94091796875E-06	0.4329833984375	125	-0.126797802734375	0.0274917559313031	0.432969035644531	1.10266903564453	100 µA
0.4345703125	33.4252539156093	1.9622802734375E-06	0.43408203125	126	-0.1257296875	0.0277943381506728	0.434067510375977	1.10376751037598	100 µA
0.435638427734375	33.63887691507	1.934814453125E-06	0.435150146484375	127	-0.124661572265625	0.0274053038686261	0.435135828857422	1.10483582885742	100 µA
0.43670654296875	33.8524999145307	1.9805908203125E-06	0.436187744140625	128	-0.12359345703125	0.028053694338704	0.436173087768555	1.10587308776855	100 µA
0.437774658203125	34.0661229139913	2.2430419921875E-06	0.437225341796875	129	-0.122525341796875	0.0317711330338173	0.437208743286133	1.10690874328613	100 µA
0.4388427734375	34.279745913452	2.2186279296875E-06	0.438385009765625	130	-0.1214572265625	0.0314253247831091	0.438368591918945	1.10806859191895	100 µA
0.439910888671875	34.4933689129126	2.099609375E-06	0.43939208984375	131	-0.120389111328125	0.0297395095609065	0.439376552734375	1.10907655273437	100 µA
0.44097900390625	34.7069919123733	1.824951171875E-06	0.44049072265625	132	-0.11932099609375	0.0258491667404391	0.440477218017578	1.11017721801758	100 µA
0.442047119140625	34.9206149118339	1.9683837890625E-06	0.44158935546875	133	-0.118252880859375	0.0278807902133499	0.441574789428711	1.11127478942871	100 µA
0.443115234375	35.1342379112946	2.06817626953125E-06	0.442626953125	134	-0.117184765625	0.0292942814381197	0.442611648620605	1.11231164862061	100 µA
0.444183349609375	35.3478609107552	2.056884765625E-06	0.44366455078125	135	-0.116116650390625	0.0291343451221671	0.443649329833984	1.11334932983398	100 µA
0.44525146484375	35.5614839102159	2.105712890625E-06	0.44476318359375	136	-0.11504853515625	0.0298259616235836	0.444747601318359	1.11444760131836	100 µA
0.446319580078125	35.7751069096765	2.1881103515625E-06	0.44580078125	137	-0.113980419921875	0.0309930644697238	0.445784589233398	1.1154845892334	100 µA
0.4473876953125	35.9887299091372	2.166748046875E-06	0.446929931640625	138	-0.1129123046875	0.0306904822503541	0.446913897705078	1.11661389770508	100 µA
0.448455810546875	36.2023529085978	1.898193359375E-06	0.447998046875	139	-0.111844189453125	0.0268865914925637	0.447984000244141	1.11768400024414	100 µA
0.44952392578125	36.4159759080585	2.239990234375E-06	0.449005126953125	140	-0.11077607421875	0.0317279070024788	0.448988551025391	1.11868855102539	100 µA
0.450592041015625	36.6295989075192	2.03857421875E-06	0.45013427734375	141	-0.109707958984375	0.028874988934136	0.450119191894531	1.11981919189453	100 µA
0.45166015625	36.8432219069798	2.0660400390625E-06	0.451202392578125	142	-0.10863984375	0.0292640232161827	0.451187103881836	1.12088710388184	100 µA
0.452728271484375	37.0568449064405	2.0751953125E-06	0.4521484375	143	-0.107571728515625	0.0293937013101983	0.452133081054688	1.12183308105469	100 µA
0.45379638671875	37.2704679059011	2.1087646484375E-06	0.453369140625	144	-0.10650361328125	0.0298691876549221	0.453353535766602	1.1230535357666	100 µA
0.454864501953125	37.4840909053618	2.0538330078125E-06	0.454345703125	145	-0.105435498046875	0.0290911190908286	0.454330504760742	1.12403050476074	100 µA
0.4559326171875	37.6977139048224	2.0751953125E-06	0.45550537109375	146	-0.1043673828125	0.0293937013101983	0.455490014648438	1.12519001464844	100 µA
0.457000732421875	37.9113369042831	2.2003173828125E-06	0.456573486328125	147	-0.103299267578125	0.0311659685950779	0.456557203979492	1.12625720397949	100 µA
0.45806884765625	38.1249599037437	2.2857666015625E-06	0.457611083984375	148	-0.10223115234375	0.0323762974725567	0.457594169311523	1.12729416931152	100 µA
0.459136962890625	38.3385829032044	2.1575927734375E-06	0.458587646484375	149	-0.101163037109375	0.0305608041563385	0.458571680297852	1.12827168029785	100 µA
0.460205078125	38.552205902665	2.349853515625E-06	0.459686279296875	150	-0.100094921875	0.0332840441306657	0.459668890380859	1.12936889038086	100 µA
0.461273193359375	38.7658289021257	1.9989013671875E-06	0.460723876953125	151	-0.099026806640625	0.0283130505267351	0.460709085083008	1.13040908508301	100 µA
0.46234130859375	38.9794519015863	2.2918701171875E-06	0.46185302734375	152	-0.09795869140625	0.0324627495352337	0.461836067504883	1.13153606750488	100 µA
0.463409423828125	39.193074901047	2.2552490234375E-06	0.46295166015625	153	-0.096890576171875	0.0319440371591714	0.462934971313477	1.13263497131348	100 µA
0.4644775390625	39.4066979005077	1.77947998046875E-06	0.464019775390625	154	-0.0958224609375	0.025205098873495	0.46400660723877	1.13370660723877	100 µA
0.465545654296875	39.6203208999683	2.1820068359375E-06	0.46502685546875	155	-0.094754345703125	0.0309066124070468	0.465010708618164	1.13471070861816	100 µA
0.46661376953125	39.833943899429	2.34375E-06	0.46612548828125	156	-0.09368623046875	0.0331975920679887	0.46610814453125	1.13580814453125	100 µA
0.467681884765625	40.0475668988896	2.001953125E-06	0.46722412109375	157	-0.092618115234375	0.0283562765580737	0.467209306640625	1.13690930664063	100 µA
0.46875	40.2611898983503	2.1728515625E-06	0.468353271484375	158	-0.09155	0.0307769343130312	0.468337192382813	1.13803719238281	100 µA
0.469818115234375	40.4748128978109	2.4017333984375E-06	0.46929931640625	159	-0.090481884765625	0.0340188866634207	0.469281543579102	1.1389815435791	100 µA
0.47088623046875	40.6884358972716	2.3590087890625E-06	0.470489501953125	160	-0.08941376953125	0.0334137222246813	0.470472045288086	1.14017204528809	100 µA
0.471954345703125	40.9020588967322	2.1728515625E-06	0.471435546875	161	-0.088345654296875	0.0307769343130312	0.471419467773438	1.14111946777344	100 µA
0.4730224609375	41.1156818961929	2.2705078125E-06	0.472503662109375	162	-0.0872775390625	0.032160167315864	0.472486860351563	1.14218686035156	100 µA
0.474090576171875	41.3293048956535	2.2857666015625E-06	0.473541259765625	163	-0.086209423828125	0.0323762974725567	0.473524345092773	1.14322434509277	100 µA
0.47515869140625	41.5429278951142	2.1942138671875E-06	0.474700927734375	164	-0.08514130859375	0.0310795165324009	0.474684690551758	1.14438469055176	100 µA
0.476226806640625	41.7565508945748	2.3681640625E-06	0.47576904296875	165	-0.084073193359375	0.0335434003186969	0.475751518554688	1.14545151855469	100 µA
0.477294921875	41.9701738940355	2.4566650390625E-06	0.476837158203125	166	-0.083005078125	0.0347969552275142	0.476818978881836	1.14651897888184	100 µA
0.478363037109375	42.1837968934962	2.13623046875E-06	0.477874755859375	167	-0.081936962890625	0.0302582219369688	0.477858947753906	1.14755894775391	100 µA
0.47943115234375	42.3974198929568	2.4200439453125E-06	0.4788818359375	168	-0.08086884765625	0.0342782428514518	0.478863927612305	1.1485639276123	100 µA
0.480499267578125	42.6110428924175	2.337646484375E-06	0.479949951171875	169	-0.079800732421875	0.0331111400053116	0.479932652587891	1.14963265258789	100 µA
0.4815673828125	42.8246658918781	2.06298828125E-06	0.48114013671875	170	-0.0787326171875	0.0292207971848442	0.481124870605469	1.15082487060547	100 µA
0.482635498046875	43.0382888913388	2.35595703125E-06	0.482208251953125	171	-0.077664501953125	0.0333704961933428	0.482190817871094	1.15189081787109	100 µA
0.48370361328125	43.2519118907994	2.3651123046875E-06	0.483184814453125	172	-0.07659638671875	0.0335001742873584	0.48316731262207	1.15286731262207	100 µA
0.484771728515625	43.4655348902601	2.34375E-06	0.484375	173	-0.075528271484375	0.0331975920679887	0.48435765625	1.15405765625	100 µA
0.48583984375	43.6791578897207	2.4627685546875E-06	0.48529052734375	174	-0.07446015625	0.0348834072901912	0.485272302856445	1.15497230285645	100 µA
0.486907958984375	43.8927808891814	2.47802734375E-06	0.486480712890625	175	-0.073392041015625	0.0350995374468839	0.486462375488281	1.15616237548828	100 µA
0.48797607421875	44.106403888642	2.239990234375E-06	0.487579345703125	176	-0.07232392578125	0.0317279070024788	0.487562769775391	1.15726276977539	100 µA
0.489044189453125	44.3200268881027	2.178955078125E-06	0.488494873046875	177	-0.071255810546875	0.0308633863757082	0.488478748779297	1.1581787487793	100 µA
0.4901123046875	44.5336498875633	2.25830078125E-06	0.48968505859375	178	-0.0701876953125	0.0319872631905099	0.489668347167969	1.15936834716797	100 µA
0.491180419921875	44.747272887024	2.3162841796875E-06	0.490631103515625	179	-0.069119580078125	0.0328085577859419	0.490613963012695	1.1603139630127	100 µA
0.49224853515625	44.9608958864846	2.410888671875E-06	0.491729736328125	180	-0.06805146484375	0.0341485647574363	0.491711895751953	1.16141189575195	100 µA
0.493316650390625	45.1745188859453	2.40478515625E-06	0.492828369140625	181	-0.066983349609375	0.0340621126947592	0.492810573730469	1.16251057373047	100 µA
0.494384765625	45.388141885406	2.5482177734375E-06	0.493896484375	182	-0.065915234375	0.03609373616767	0.493877627563477	1.16357762756348	100 µA
0.495452880859375	45.6017648848666	2.117919921875E-06	0.494964599609375	183	-0.064847119140625	0.0299988657489377	0.494948927001953	1.16464892700195	100 µA
0.49652099609375	45.8153878843273	2.3040771484375E-06	0.496063232421875	184	-0.06377900390625	0.0326356536605878	0.496046182250977	1.16574618225098	100 µA
0.497589111328125	46.0290108837879	2.4444580078125E-06	0.497100830078125	185	-0.062710888671875	0.0346240511021601	0.497082741088867	1.16678274108887	100 µA
0.4986572265625	46.2426338832486	2.0538330078125E-06	0.498077392578125	186	-0.0616427734375	0.0290911190908286	0.498062194213867	1.16776219421387	100 µA
0.499725341796875	46.4562568827092	2.2735595703125E-06	0.499176025390625	187	-0.060574658203125	0.0322033933472025	0.499159201049805	1.1688592010498	100 µA
0.50079345703125	46.6698798821699	2.7191162109375E-06	0.500335693359375	188	-0.05950654296875	0.0385143939226275	0.500315571899414	1.17001557189941	100 µA
0.501861572265625	46.8835028816305	2.5054931640625E-06	0.5013427734375	189	-0.058438427734375	0.0354885717289306	0.501324232788086	1.17102423278809	100 µA
0.5029296875	47.0971258810912	2.6641845703125E-06	0.502410888671875	190	-0.0573703125	0.037736325358534	0.502391173706055	1.17209117370605	100 µA
0.503997802734375	47.3107488805518	2.325439453125E-06	0.503509521484375	191	-0.056302197265625	0.0329382358799575	0.503492313232422	1.17319231323242	100 µA
0.50506591796875	47.5243718800125	2.655029296875E-06	0.5045166015625	192	-0.05523408203125	0.0376066472645184	0.504496954345703	1.1741969543457	100 µA
0.506134033203125	47.7379948794731	2.4078369140625E-06	0.505584716796875	193	-0.054165966796875	0.0341053387260977	0.505566898803711	1.17526689880371	100 µA
0.5072021484375	47.9516178789338	2.5360107421875E-06	0.5067138671875	194	-0.0530978515625	0.0359208320423159	0.506695100708008	1.17639510070801	100 µA
0.508270263671875	48.1652408783945	2.5115966796875E-06	0.507720947265625	195	-0.052029736328125	0.0355750237916077	0.507702361450195	1.1774023614502	100 µA
0.50933837890625	48.3788638778551	2.557373046875E-06	0.508758544921875	196	-0.05096162109375	0.0362234142616856	0.508739620361328	1.17843962036133	100 µA
0.510406494140625	48.5924868773158	2.789306640625E-06	0.50982666015625	197	-0.049893505859375	0.0395085926434136	0.509806019287109	1.17950601928711	100 µA
0.511474609375	48.8061098767764	2.7252197265625E-06	0.510955810546875	198	-0.048825390625	0.0386008459853045	0.510935643920898	1.1806356439209	100 µA
0.512542724609375	49.0197328762371	2.63671875E-06	0.51202392578125	199	-0.047757275390625	0.0373472910764873	0.5120044140625	1.1817044140625	100 µA
0.51361083984375	49.2333558756977	2.4505615234375E-06	0.513214111328125	200	-0.04668916015625	0.0347105031648371	0.513195977172852	1.18289597717285	100 µA
0.514678955078125	49.4469788751584	2.6885986328125E-06	0.514190673828125	201	-0.045621044921875	0.0380821336092422	0.514170778198242	1.18387077819824	100 µA
0.5157470703125	49.660601874619	2.5787353515625E-06	0.515289306640625	202	-0.0445529296875	0.0365259964810552	0.515270223999023	1.18497022399902	100 µA
0.516815185546875	49.8742248740797	2.7069091796875E-06	0.516357421875	203	-0.043484814453125	0.0383414897972734	0.51633739074707	1.18603739074707	100 µA
0.51788330078125	50.0878478735403	2.4688720703125E-06	0.517364501953125	204	-0.04241669921875	0.0349698593528683	0.517346232299805	1.1870462322998	100 µA
0.518951416015625	50.301470873001	2.6031494140625E-06	0.518402099609375	205	-0.041348583984375	0.0368718047317635	0.518382836303711	1.18808283630371	100 µA
0.52001953125	50.5150938724616	2.349853515625E-06	0.51953125	206	-0.04028046875	0.0332840441306657	0.519513861083984	1.18921386108398	100 µA
0.521087646484375	50.7287168719223	2.6275634765625E-06	0.520660400390625	207	-0.039212353515625	0.0372176129824717	0.520640956420898	1.1903409564209	100 µA
0.52215576171875	50.942339871383	2.74658203125E-06	0.5216064453125	208	-0.03814423828125	0.0389034282046742	0.521586120605469	1.19128612060547	100 µA
0.523223876953125	51.1559628708436	2.5482177734375E-06	0.522735595703125	209	-0.037076123046875	0.03609373616767	0.522716738891602	1.1924167388916	100 µA
0.5242919921875	51.3695858703043	2.4932861328125E-06	0.523773193359375	210	-0.0360080078125	0.0353156676035765	0.523754743041992	1.19345474304199	100 µA
0.525360107421875	51.5832088697649	2.7008056640625E-06	0.52490234375	211	-0.034939892578125	0.0382550377345963	0.524882357788086	1.19458235778809	100 µA
0.52642822265625	51.7968318692256	2.532958984375E-06	0.525909423828125	212	-0.03387177734375	0.0358776060109773	0.525890679931641	1.19559067993164	100 µA
0.527496337890625	52.0104548686862	2.618408203125E-06	0.526947021484375	213	-0.032803662109375	0.0370879348884561	0.526927645263672	1.19662764526367	100 µA
0.528564453125	52.2240778681469	2.6519775390625E-06	0.528076171875	214	-0.031735546875	0.0375634212331799	0.528056547241211	1.19775654724121	100 µA
0.529632568359375	52.4377008676075	2.6458740234375E-06	0.5291748046875	215	-0.030667431640625	0.0374769691705028	0.529155225219727	1.19885522521973	100 µA
0.53070068359375	52.6513238670682	2.5543212890625E-06	0.530242919921875	216	-0.02959931640625	0.036180188230347	0.530224017944336	1.19992401794434	100 µA
0.531768798828125	52.8649468665288	2.8411865234375E-06	0.531219482421875	217	-0.028531201171875	0.0402434351761686	0.531198457641602	1.2008984576416	100 µA
0.5328369140625	53.0785698659895	2.64892578125E-06	0.532257080078125	218	-0.0274630859375	0.0375201952018414	0.532237478027344	1.20193747802734	100 µA
0.533905029296875	53.2921928654501	2.8076171875E-06	0.533416748046875	219	-0.026394970703125	0.0397679488314448	0.533395971679688	1.20309597167969	100 µA
0.53497314453125	53.5058158649108	2.734375E-06	0.534515380859375	220	-0.02532685546875	0.0387305240793201	0.534495146484375	1.20419514648437	100 µA
0.536041259765625	53.7194388643715	2.5146484375E-06	0.535552978515625	221	-0.024258740234375	0.0356182498229462	0.535534370117188	1.20523437011719	100 µA
0.537109375	53.9330618638321	2.459716796875E-06	0.536590576171875	222	-0.023190625	0.0348401812588527	0.536572374267578	1.20627237426758	100 µA
0.538177490234375	54.1466848632928	2.6336669921875E-06	0.537567138671875	223	-0.022122509765625	0.0373040650451487	0.537547649536133	1.20724764953613	100 µA
0.53924560546875	54.3603078627534	2.655029296875E-06	0.5386962890625	224	-0.02105439453125	0.0376066472645184	0.538676641845703	1.2083766418457	100 µA
0.540313720703125	54.5739308622141	2.6611328125E-06	0.539794921875	225	-0.019986279296875	0.0376930993271955	0.539775229492187	1.20947522949219	100 µA
0.5413818359375	54.7875538616747	2.7923583984375E-06	0.540863037109375	226	-0.0189181640625	0.0395518186747521	0.540842373657227	1.21054237365723	100 µA
0.542449951171875	55.0011768611354	2.838134765625E-06	0.54193115234375	227	-0.017850048828125	0.04020020914483	0.541910150146484	1.21161015014648	100 µA
0.54351806640625	55.214799860596	2.8045654296875E-06	0.542999267578125	228	-0.01678193359375	0.0397247228001062	0.542978513793945	1.21267851379395	100 µA
0.544586181640625	55.4284228600567	2.8045654296875E-06	0.54412841796875	229	-0.015713818359375	0.0397247228001062	0.54410766418457	1.21380766418457	100 µA
0.545654296875	55.6420458595173	2.8594970703125E-06	0.545135498046875	230	-0.014645703125	0.0405027913641997	0.545114337768555	1.21481433776855	100 µA
0.546722412109375	55.855668858978	2.5634765625E-06	0.546173095703125	231	-0.013577587890625	0.0363098663243626	0.546154125976563	1.21585412597656	100 µA
0.54779052734375	56.0692918584386	2.862548828125E-06	0.547271728515625	232	-0.01250947265625	0.0405460173955383	0.547250545654297	1.2169505456543	100 µA
0.548858642578125	56.2829148578993	2.7740478515625E-06	0.548431396484375	233	-0.011441357421875	0.039292462486721	0.548410868530273	1.21811086853027	100 µA
0.5499267578125	56.49653785736	2.8350830078125E-06	0.5494384765625	234	-0.0103732421875	0.0401569831134915	0.549417496948242	1.21911749694824	100 µA
0.550994873046875	56.7101608568206	2.764892578125E-06	0.550384521484375	235	-0.00930512695312502	0.0391627843927054	0.550364061279297	1.2200640612793	100 µA
0.55206298828125	56.9237838562813	2.911376953125E-06	0.551513671875	236	-0.00823701171875002	0.0412376338969547	0.551492127685547	1.22119212768555	100 µA
0.553131103515625	57.1374068557419	2.752685546875E-06	0.552642822265625	237	-0.00716889648437502	0.0389898802673513	0.552622452392578	1.22232245239258	100 µA
0.55419921875	57.3510298552026	2.783203125E-06	0.553741455078125	238	-0.00610078125000002	0.0394221405807366	0.553720859375	1.223420859375	100 µA
0.555267333984375	57.5646528546632	2.9754638671875E-06	0.554840087890625	239	-0.00503266601562502	0.0421453805550637	0.554818069458008	1.22451806945801	100 µA
0.55633544921875	57.7782758541239	3.0059814453125E-06	0.555938720703125	240	-0.00396455078125002	0.042577640868449	0.55591647644043	1.22561647644043	100 µA
0.557403564453125	57.9918988535845	2.8228759765625E-06	0.556884765625	241	-0.00289643554687502	0.0399840789881374	0.556863876342773	1.22656387634277	100 µA
0.5584716796875	58.2055218530452	2.777099609375E-06	0.557952880859375	242	-0.00182832031250002	0.0393356885180595	0.557932330322266	1.22763233032227	100 µA
0.559539794921875	58.4191448525058	2.91748046875E-06	0.55908203125	243	-0.00076020507812502	0.0413240859596317	0.559060441894531	1.22876044189453	100 µA
0.56060791015625	58.6327678519665	2.74658203125E-06	0.56011962890625	244	0.00030791015624998	0.0389034282046742	0.560099304199219	1.22979930419922	100 µA
0.561676025390625	58.8463908514271	2.7191162109375E-06	0.5611572265625	245	0.00137602539062498	0.0385143939226275	0.561137105102539	1.23083710510254	100 µA
0.562744140625	59.0600138508878	3.1494140625E-06	0.562255859375	246	0.00244414062499998	0.0446092643413598	0.562232553710937	1.23193255371094	100 µA
0.563812255859375	59.2736368503485	2.9998779296875E-06	0.56329345703125	247	0.00351225585937498	0.042491188805772	0.56327125793457	1.23297125793457	100 µA
0.56488037109375	59.4872598498091	2.899169921875E-06	0.56439208984375	248	0.00458037109374998	0.0410647297716006	0.564370635986328	1.23407063598633	100 µA
0.565948486328125	59.7008828492698	3.3905029296875E-06	0.565399169921875	249	0.00564848632812498	0.0480241208171034	0.565374080200195	1.2350740802002	100 µA
0.5670166015625	59.9145058487304	3.11279296875E-06	0.5665283203125	250	0.00671660156249998	0.0440905519652975	0.566505285644531	1.23620528564453	100 µA
0.568084716796875	60.1281288481911	3.045654296875E-06	0.5675048828125	251	0.00778471679687498	0.0431395792758499	0.567482344970703	1.2371823449707	100 µA
0.56915283203125	60.3417518476517	3.1158447265625E-06	0.568634033203125	252	0.00885283203124998	0.044133777996636	0.568610975952148	1.23831097595215	100 µA
0.570220947265625	60.5553748471124	3.1158447265625E-06	0.569732666015625	253	0.00992094726562498	0.044133777996636	0.569709608764648	1.23940960876465	100 µA
0.5712890625	60.768997846573	3.08837890625E-06	0.570831298828125	254	0.0109890625	0.0437447437145892	0.570808444824219	1.24050844482422	100 µA
0.572357177734375	60.9826208460337	2.9510498046875E-06	0.571929931640625	255	0.012057177734375	0.0417995723043555	0.57190809387207	1.24160809387207	100 µA
0.57342529296875	61.1962438454943	3.23486328125E-06	0.572845458984375	256	0.01312529296875	0.0458195932188385	0.572821520996094	1.24252152099609	100 µA
0.574493408203125	61.409866844955	3.0975341796875E-06	0.574005126953125	257	0.014193408203125	0.0438744218086048	0.573982205200195	1.2436822052002	100 µA
0.5755615234375	61.6234898444156	2.8106689453125E-06	0.57501220703125	258	0.0152615234375	0.0398111748627833	0.574991408081055	1.24469140808105	100 µA
0.576629638671875	61.8371128438763	3.0181884765625E-06	0.5760498046875	259	0.016329638671875	0.0427505449938031	0.576027470092773	1.24572747009277	100 µA
0.57769775390625	62.050735843337	3.1494140625E-06	0.577178955078125	260	0.01739775390625	0.0446092643413598	0.577155649414062	1.24685564941406	100 µA
0.578765869140625	62.2643588427976	3.009033203125E-06	0.5782470703125	261	0.018465869140625	0.0426208668997875	0.578224803466797	1.2479248034668	100 µA
0.579833984375	62.4779818422583	3.240966796875E-06	0.57928466796875	262	0.019533984375	0.0459060452815156	0.579260684814453	1.24896068481445	100 µA
0.580902099609375	62.6916048417189	3.228759765625E-06	0.58038330078125	263	0.020602099609375	0.0457331411561615	0.580359407958984	1.25005940795898	100 µA
0.58197021484375	62.9052278411796	2.978515625E-06	0.581512451171875	264	0.02167021484375	0.0421886065864023	0.58149041015625	1.25119041015625	100 µA
0.583038330078125	63.1188508406402	3.0731201171875E-06	0.582550048828125	265	0.022738330078125	0.0435286135578966	0.582527307739258	1.25222730773926	100 µA
0.5841064453125	63.3324738401009	3.1829833984375E-06	0.58367919921875	266	0.0238064453125	0.0450847506860836	0.583655645141602	1.2533556451416	100 µA
0.585174560546875	63.5460968395615	3.076171875E-06	0.584686279296875	267	0.024874560546875	0.0435718395892351	0.584663515625	1.254363515625	100 µA
0.58624267578125	63.7597198390222	3.0303955078125E-06	0.585693359375	268	0.02594267578125	0.0429234491191572	0.585670934448242	1.25537093444824	100 µA
0.587310791015625	63.9733428384828	3.3203125E-06	0.58673095703125	269	0.027010791015625	0.0470299220963173	0.58670638671875	1.25640638671875	100 µA
0.58837890625	64.1869658379435	3.302001953125E-06	0.587890625	270	0.02807890625	0.0467705659082861	0.587866190185547	1.25756619018555	100 µA
0.589447021484375	64.4005888374041	3.1341552734375E-06	0.588836669921875	271	0.029147021484375	0.0443931341846671	0.588813477172852	1.25851347717285	100 µA
0.59051513671875	64.6142118368648	3.369140625E-06	0.5899658203125	272	0.03021513671875	0.0477215385977337	0.589940888671875	1.25964088867187	100 µA
0.591583251953125	64.8278348363255	3.350830078125E-06	0.591094970703125	273	0.031283251953125	0.0474621824097026	0.591070174560547	1.26077017456055	100 µA
0.5926513671875	65.0414578357861	3.1585693359375E-06	0.59210205078125	274	0.0323513671875	0.0447389424353754	0.592078677368164	1.26177867736816	100 µA
0.593719482421875	65.2550808352468	3.326416015625E-06	0.59326171875	275	0.033419482421875	0.0471163741589943	0.593237103271484	1.26293710327148	100 µA
0.59478759765625	65.4687038347074	3.302001953125E-06	0.594268798828125	276	0.03448759765625	0.0467705659082861	0.594244364013672	1.26394436401367	100 µA
0.595855712890625	65.6823268341681	3.35693359375E-06	0.595367431640625	277	0.035555712890625	0.0475486344723796	0.595342590332031	1.26504259033203	100 µA
0.596923828125	65.8959498336287	3.4576416015625E-06	0.596435546875	278	0.036623828125	0.048975093506551	0.596409960327148	1.26610996032715	100 µA
0.597991943359375	66.1095728330894	3.4332275390625E-06	0.597412109375	279	0.037691943359375	0.0486292852558428	0.597386703491211	1.26708670349121	100 µA
0.59906005859375	66.32319583255	3.41796875E-06	0.59857177734375	280	0.03876005859375	0.0484131550991501	0.598546484375	1.268246484375	100 µA
0.600128173828125	66.5368188320107	3.424072265625E-06	0.599578857421875	281	0.039828173828125	0.0484996071618272	0.599553519287109	1.26925351928711	100 µA
0.6011962890625	66.7504418314713	3.1524658203125E-06	0.6007080078125	282	0.0408962890625	0.0446524903726983	0.60068467956543	1.27038467956543	100 µA
0.602264404296875	66.964064830932	3.253173828125E-06	0.601715087890625	283	0.041964404296875	0.0460789494068697	0.601691014404297	1.2713910144043	100 µA
0.60333251953125	67.1776878303926	3.47900390625E-06	0.602813720703125	284	0.04303251953125	0.0492776757259207	0.602787976074219	1.27248797607422	100 µA
0.604400634765625	67.3913108298533	3.7445068359375E-06	0.603912353515625	285	0.044100634765625	0.0530383404523725	0.603884644165039	1.27358464416504	100 µA
0.60546875	67.6049338293139	3.3935546875E-06	0.604888916015625	286	0.04516875	0.0480673468484419	0.604863803710938	1.27456380371094	100 µA
0.606536865234375	67.8185568287746	3.424072265625E-06	0.60601806640625	287	0.046236865234375	0.0484996071618272	0.605992728271484	1.27569272827148	100 µA
0.60760498046875	68.0321798282353	3.363037109375E-06	0.607086181640625	288	0.04730498046875	0.0476350865350567	0.607061295166016	1.27676129516602	100 µA
0.608673095703125	68.2458028276959	3.460693359375E-06	0.60821533203125	289	0.048373095703125	0.0490183195378895	0.608189722900391	1.27788972290039	100 µA
0.6097412109375	68.4594258271566	3.38134765625E-06	0.609222412109375	290	0.0494412109375	0.0478944427230878	0.609197390136719	1.27889739013672	100 µA
0.610809326171875	68.6730488266172	3.460693359375E-06	0.610382080078125	291	0.050509326171875	0.0490183195378895	0.610356470947266	1.28005647094727	100 µA
0.61187744140625	68.8866718260779	3.436279296875E-06	0.6114501953125	292	0.05157744140625	0.0486725112871813	0.611424766845703	1.2811247668457	100 µA
0.612945556640625	69.1002948255385	3.5552978515625E-06	0.612396240234375	293	0.052645556640625	0.0503583265093839	0.612369931030273	1.28206993103027	100 µA
0.614013671875	69.3139178249992	3.302001953125E-06	0.613525390625	294	0.053713671875	0.0467705659082861	0.613500955810547	1.28320095581055	100 µA
0.615081787109375	69.5275408244598	3.64990234375E-06	0.614532470703125	295	0.054781787109375	0.0516983334808782	0.614505461425781	1.28420546142578	100 µA
0.61614990234375	69.7411638239205	3.2928466796875E-06	0.6156005859375	296	0.05584990234375	0.0466408878142705	0.61557621887207	1.28527621887207	100 µA
0.617218017578125	69.9547868233811	3.3935546875E-06	0.61669921875	297	0.056918017578125	0.0480673468484419	0.616674106445313	1.28637410644531	100 µA
0.6182861328125	70.1684098228418	3.594970703125E-06	0.617889404296875	298	0.0579861328125	0.0509202649167847	0.617862801513672	1.28756280151367	100 µA
0.619354248046875	70.3820328223024	3.90625E-06	0.618865966796875	299	0.059054248046875	0.0553293201133144	0.618837060546875	1.28853706054687	100 µA
0.62042236328125	70.5956558217631	3.6376953125E-06	0.619873046875	300	0.06012236328125	0.0515254293555241	0.619846127929688	1.28954612792969	100 µA
0.621490478515625	70.8092788212238	3.7200927734375E-06	0.621002197265625	301	0.061190478515625	0.0526925322016643	0.620974668579102	1.2906746685791	100 µA
0.62255859375	71.0229018206844	3.4881591796875E-06	0.622039794921875	302	0.06225859375	0.0494073538199363	0.622013982543945	1.29171398254395	100 µA
0.623626708984375	71.2365248201451	3.485107421875E-06	0.6231689453125	303	0.063326708984375	0.0493641277885977	0.623143155517578	1.29284315551758	100 µA
0.62469482421875	71.4501478196057	3.6865234375E-06	0.624298095703125	304	0.06439482421875	0.0522170458569405	0.624270815429688	1.29397081542969	100 µA
0.625762939453125	71.6637708190664	3.6407470703125E-06	0.625274658203125	305	0.065462939453125	0.0515686553868626	0.625247716674805	1.2949477166748	100 µA
0.6268310546875	71.877393818527	3.6865234375E-06	0.62628173828125	306	0.0665310546875	0.0522170458569405	0.626254458007813	1.29595445800781	100 µA
0.627899169921875	72.0910168179877	3.9825439453125E-06	0.62744140625	307	0.067599169921875	0.0564099708967776	0.627411935424805	1.2971119354248	100 µA
0.62896728515625	72.3046398174483	3.912353515625E-06	0.62847900390625	308	0.06866728515625	0.0554157721759915	0.628450052490234	1.29815005249023	100 µA
0.630035400390625	72.518262816909	3.6956787109375E-06	0.629547119140625	309	0.069735400390625	0.0523467239509561	0.629519771118164	1.29921977111816	100 µA
0.631103515625	72.7318858163696	3.948974609375E-06	0.630645751953125	310	0.070803515625	0.0559344845520538	0.630616529541016	1.30031652954102	100 µA
0.632171630859375	72.9455088158303	3.826904296875E-06	0.631683349609375	311	0.071871630859375	0.0542054432985128	0.631655030517578	1.30135503051758	100 µA
0.63323974609375	73.1591318152909	3.5919189453125E-06	0.632781982421875	312	0.07293974609375	0.0508770388854462	0.63275540222168	1.30245540222168	100 µA
0.634307861328125	73.3727548147516	3.9703369140625E-06	0.633880615234375	313	0.074007861328125	0.0562370667714235	0.633851234741211	1.30355123474121	100 µA
0.6353759765625	73.5863778142123	4.083251953125E-06	0.6348876953125	314	0.0750759765625	0.057836429930949	0.634857479248047	1.30455747924805	100 µA
0.636444091796875	73.8000008136729	3.961181640625E-06	0.635986328125	315	0.076144091796875	0.0561073886774079	0.635957015380859	1.30565701538086	100 µA
0.63751220703125	74.0136238131336	3.839111328125E-06	0.63702392578125	316	0.07721220703125	0.0543783474238669	0.636995516357422	1.30669551635742	100 µA
0.638580322265625	74.2272468125942	4.1229248046875E-06	0.63812255859375	317	0.078280322265625	0.0583983683383499	0.638092048950195	1.3077920489502	100 µA
0.6396484375	74.4408698120549	3.912353515625E-06	0.63916015625	318	0.0793484375	0.0554157721759915	0.639131204833984	1.30883120483398	100 µA
0.640716552734375	74.6544928115155	3.9947509765625E-06	0.6402587890625	319	0.080416552734375	0.0565828750221317	0.640229227905273	1.30992922790527	100 µA
0.64178466796875	74.8681158109762	4.2144775390625E-06	0.64129638671875	320	0.08148466796875	0.0596951492785057	0.641265199584961	1.31096519958496	100 µA
0.642852783203125	75.0817388104368	4.0252685546875E-06	0.64239501953125	321	0.082552783203125	0.057015135335517	0.642365232543945	1.31206523254395	100 µA
0.6439208984375	75.2953618098975	4.06494140625E-06	0.6434326171875	322	0.0836208984375	0.0575770737429179	0.643402536621094	1.31310253662109	100 µA
0.644989013671875	75.5089848093581	4.205322265625E-06	0.6444091796875	323	0.084689013671875	0.0595654711844901	0.644378060302734	1.31407806030273	100 µA
0.64605712890625	75.7226078088188	4.083251953125E-06	0.6455078125	324	0.08575712890625	0.057836429930949	0.645477596435547	1.31517759643555	100 µA
0.647125244140625	75.9362308082794	3.9764404296875E-06	0.64666748046875	325	0.086825244140625	0.0563235188341006	0.64663805480957	1.31633805480957	100 µA
0.648193359375	76.1498538077401	3.948974609375E-06	0.647705078125	326	0.087893359375	0.0559344845520538	0.647675855712891	1.31737585571289	100 µA
0.649261474609375	76.3634768072008	4.3548583984375E-06	0.648712158203125	327	0.088961474609375	0.0616835467200779	0.648679932250977	1.31837993225098	100 µA
0.65032958984375	76.5770998066614	4.0557861328125E-06	0.649932861328125	328	0.09002958984375	0.0574473956489023	0.649902848510742	1.31960284851074	100 µA
0.651397705078125	76.7907228061221	4.376220703125E-06	0.65081787109375	329	0.091097705078125	0.0619861289394476	0.650785487060547	1.32048548706055	100 µA
0.6524658203125	77.0043458055827	4.388427734375E-06	0.6519775390625	330	0.0921658203125	0.0621590330648017	0.651945064697266	1.32164506469727	100 µA
0.653533935546875	77.2179688050434	3.961181640625E-06	0.653076171875	331	0.093233935546875	0.0561073886774079	0.653046859130859	1.32274685913086	100 µA
0.65460205078125	77.431591804504	4.095458984375E-06	0.65411376953125	332	0.09430205078125	0.0580093340563031	0.654083463134766	1.32378346313477	100 µA
0.655670166015625	77.6452148039647	4.443359375E-06	0.65521240234375	333	0.095370166015625	0.0629371016288952	0.655179521484375	1.32487952148437	100 µA
0.65673828125	77.8588378034253	4.132080078125E-06	0.656219482421875	334	0.09643828125	0.0585280464323655	0.656188905029297	1.3258889050293	100 µA
0.657806396484375	78.072460802886	4.2755126953125E-06	0.65728759765625	335	0.097506396484375	0.0605596699052762	0.657255958862305	1.3269559588623	100 µA
0.65887451171875	78.2860838023466	4.449462890625E-06	0.65838623046875	336	0.09857451171875	0.0630235536915722	0.658353304443359	1.32805330444336	100 µA
0.659942626953125	78.4997068018073	4.339599609375E-06	0.659423828125	337	0.099642626953125	0.0614674165633853	0.659391715087891	1.32909171508789	100 µA
0.6610107421875	78.7133298012679	4.3121337890625E-06	0.66058349609375	338	0.1007107421875	0.0610783822813385	0.660551586303711	1.33025158630371	100 µA
0.662078857421875	78.9269528007286	4.547119140625E-06	0.66156005859375	339	0.101778857421875	0.0644067866944051	0.661526409912109	1.33122640991211	100 µA
0.66314697265625	79.1405758001893	4.345703125E-06	0.662628173828125	340	0.10284697265625	0.0615538686260623	0.662596015625	1.332296015625	100 µA
0.664215087890625	79.3541987996499	4.241943359375E-06	0.6636962890625	341	0.103915087890625	0.0600841835605524	0.663664898681641	1.33336489868164	100 µA
0.665283203125	79.5678217991106	4.4921875E-06	0.664764404296875	342	0.104983203125	0.0636287181303116	0.664731162109375	1.33443116210937	100 µA
0.666351318359375	79.7814447985712	4.9591064453125E-06	0.6658935546875	343	0.106051318359375	0.0702423009251062	0.665856857299805	1.3355568572998	100 µA
0.66741943359375	79.9950677980319	4.7454833984375E-06	0.666900634765625	344	0.10711943359375	0.0672164787314093	0.666865518188477	1.33656551818848	100 µA
0.668487548828125	80.2086907974925	4.9102783203125E-06	0.667999267578125	345	0.108187548828125	0.0695506844236898	0.667962931518555	1.33766293151855	100 µA
0.6695556640625	80.4223137969532	4.8065185546875E-06	0.669036865234375	346	0.1092556640625	0.0680809993581799	0.66900129699707	1.33870129699707	100 µA
0.670623779296875	80.6359367964138	4.8004150390625E-06	0.6700439453125	347	0.110323779296875	0.0679945472955028	0.670008422241211	1.33970842224121	100 µA
0.67169189453125	80.8495597958745	4.79736328125E-06	0.67120361328125	348	0.11139189453125	0.0679513212641643	0.671168112792969	1.34086811279297	100 µA
0.672760009765625	81.0631827953351	5.1605224609375E-06	0.672271728515625	349	0.112460009765625	0.073095218993449	0.672233540649414	1.34193354064941	100 µA
0.673828125	81.2768057947958	5.4046630859375E-06	0.673248291015625	350	0.113528125	0.0765533015005312	0.673208296508789	1.34290829650879	100 µA
0.674896240234375	81.4904287942564	5.0811767578125E-06	0.67431640625	351	0.114596240234375	0.0719713421786473	0.674278805541992	1.34397880554199	100 µA
0.67596435546875	81.7040517937171	5.3680419921875E-06	0.675445556640625	352	0.11566435546875	0.0760345891244689	0.675405833129883	1.34510583312988	100 µA
0.677032470703125	81.9176747931778	5.2398681640625E-06	0.676483154296875	353	0.116732470703125	0.0742190958082507	0.676444379272461	1.34614437927246	100 µA
0.6781005859375	82.1312977926384	5.2337646484375E-06	0.67755126953125	354	0.1178005859375	0.0741326437455737	0.677512539672852	1.34721253967285	100 µA
0.679168701171875	82.3449207920991	5.621337890625E-06	0.6785888671875	355	0.118868701171875	0.0796223497255666	0.678547269287109	1.34824726928711	100 µA
0.68023681640625	82.5585437915597	5.596923828125E-06	0.67974853515625	356	0.11993681640625	0.0792765414748584	0.679707117919922	1.34940711791992	100 µA
0.681304931640625	82.7721667910204	5.7830810546875E-06	0.680694580078125	357	0.121004931640625	0.0819133293865085	0.68065178527832	1.35035178527832	100 µA
0.682373046875	82.985789790481	5.9661865234375E-06	0.681854248046875	358	0.122073046875	0.0845068912668201	0.681810098266602	1.3515100982666	100 µA
0.683441162109375	83.1994127899417	6.2042236328125E-06	0.68292236328125	359	0.123141162109375	0.0878785217112252	0.682876452026367	1.35257645202637	100 µA
0.68450927734375	83.4130357894023	5.9539794921875E-06	0.6839599609375	360	0.12420927734375	0.084333987141466	0.683915901489258	1.35361590148926	100 µA
0.685577392578125	83.626658788863	5.94482421875E-06	0.68505859375	361	0.125277392578125	0.0842043090474504	0.685014602050781	1.35471460205078	100 µA
0.6866455078125	83.8402817883236	6.268310546875E-06	0.686126708984375	362	0.1263455078125	0.0887862683693343	0.686080323486328	1.35578032348633	100 µA
0.687713623046875	84.0539047877843	6.26220703125E-06	0.68719482421875	363	0.127413623046875	0.0886998163066572	0.687148483886719	1.35684848388672	100 µA
0.68878173828125	84.2675277872449	6.4361572265625E-06	0.68829345703125	364	0.12848173828125	0.0911637000929533	0.688245829467773	1.35794582946777	100 µA
0.689849853515625	84.4811507867056	6.8328857421875E-06	0.689422607421875	365	0.129549853515625	0.0967830841669618	0.689372044067383	1.35907204406738	100 µA
0.69091796875	84.6947737861663	6.9580078125E-06	0.690460205078125	366	0.13061796875	0.0985553514518414	0.690408715820312	1.36010871582031	100 µA
0.691986083984375	84.9083967856269	7.037353515625E-06	0.691436767578125	367	0.131686083984375	0.0996792282666431	0.691384691162109	1.36108469116211	100 µA
0.69305419921875	85.1220197850876	7.3211669921875E-06	0.6925048828125	368	0.13275419921875	0.103699249181126	0.692450706176758	1.36215070617676	100 µA
0.694122314453125	85.3356427845482	7.3883056640625E-06	0.69354248046875	369	0.133822314453125	0.104650221870574	0.693487807006836	1.36318780700684	100 µA
0.6951904296875	85.5492657840089	7.5164794921875E-06	0.694580078125	370	0.1348904296875	0.106465715186792	0.694524456176758	1.36422445617676	100 µA
0.696258544921875	85.7628887834695	7.855224609375E-06	0.695770263671875	371	0.135958544921875	0.111263804665368	0.695712135009766	1.36541213500977	100 µA
0.69732666015625	85.9765117829302	8.4136962890625E-06	0.696929931640625	372	0.13702666015625	0.119174168400319	0.696867670288086	1.36656767028809	100 µA
0.698394775390625	86.1901347823908	8.55712890625E-06	0.697906494140625	373	0.138094775390625	0.121205791873229	0.697843171386719	1.36754317138672	100 µA
0.699462890625	86.4037577818515	9.1156005859375E-06	0.699066162109375	374	0.139162890625	0.12911615560818	0.698998706665039	1.36869870666504	100 µA
0.700531005859375	86.6173807813121	9.1156005859375E-06	0.700103759765625	375	0.140231005859375	0.12911615560818	0.700036304321289	1.36973630432129	100 µA
0.70159912109375	86.8310037807728	9.368896484375E-06	0.701141357421875	376	0.14129912109375	0.132703916209278	0.701072027587891	1.37077202758789	100 µA
0.702667236328125	87.0446267802334	9.5672607421875E-06	0.702178955078125	377	0.142367236328125	0.135513608246282	0.702108157348633	1.37180815734863	100 µA
0.7037353515625	87.2582497796941	1.00830078125E-05	0.703216552734375	378	0.1434353515625	0.142818807542493	0.703141938476562	1.37284193847656	100 µA
0.704803466796875	87.4718727791548	1.063232421875E-05	0.70428466796875	379	0.144503466796875	0.150599493183428	0.704205988769531	1.37390598876953	100 µA
0.70587158203125	87.6854957786154	1.11572265625E-05	0.705322265625	380	0.14557158203125	0.158034370573654	0.705239702148437	1.37493970214844	100 µA
0.706939697265625	87.8991187780761	1.1517333984375E-05	0.70635986328125	381	0.146639697265625	0.163135042271601	0.706274635009766	1.37597463500977	100 µA
0.7080078125	88.1127417775367	1.19171142578125E-05	0.707550048828125	382	0.1477078125	0.168797652376948	0.707461862182617	1.37716186218262	100 µA
0.709075927734375	88.3263647769974	1.2261962890625E-05	0.708587646484375	383	0.148775927734375	0.173682193918201	0.708496907958984	1.37819690795898	100 µA
0.71014404296875	88.539987776458	1.29119873046875E-05	0.709686279296875	384	0.14984404296875	0.182889338593307	0.70959073059082	1.37929073059082	100 µA
0.711212158203125	88.7536107759187	1.343994140625E-05	0.71075439453125	385	0.150912158203125	0.190367442014873	0.710654938964844	1.38035493896484	100 µA
0.7122802734375	88.9672337753793	1.3916015625E-05	0.711761474609375	386	0.1519802734375	0.197110702903683	0.71165849609375	1.38135849609375	100 µA
0.713348388671875	89.18085677484	1.49627685546875E-05	0.712799072265625	387	0.153048388671875	0.211937231652797	0.71268834777832	1.38238834777832	100 µA
0.71441650390625	89.3944797743006	1.5869140625E-05	0.7139892578125	388	0.15411650390625	0.22477536296034	0.713871826171875	1.38357182617187	100 µA
0.715484619140625	89.6081027737613	1.65435791015625E-05	0.714996337890625	389	0.155184619140625	0.234328315886154	0.714873915405273	1.38457391540527	100 µA
0.716552734375	89.8217257732219	1.708984375E-05	0.716064453125	390	0.156252734375	0.242065775495751	0.71593798828125	1.38563798828125	100 µA
0.717620849609375	90.0353487726826	1.8048095703125E-05	0.717132568359375	391	0.157320849609375	0.255638749336048	0.716999012451172	1.38669901245117	100 µA
0.71868896484375	90.2489717721432	1.90887451171875E-05	0.718170166015625	392	0.15838896484375	0.270378826022486	0.718028909301758	1.38772890930176	100 µA
0.719757080078125	90.4625947716039	1.9927978515625E-05	0.719268798828125	393	0.159457080078125	0.282265984640581	0.719121331787109	1.38882133178711	100 µA
0.7208251953125	90.6762177710646	2.13592529296875E-05	0.720367431640625	394	0.1605251953125	0.30253899333835	0.720209373168945	1.38990937316895	100 µA
0.721893310546875	90.8898407705252	2.239990234375E-05	0.721405029296875	395	0.161593310546875	0.317279070024788	0.721239270019531	1.39093927001953	100 µA
0.72296142578125	91.1034637699859	2.35107421875E-05	0.722442626953125	396	0.16266142578125	0.333013345432011	0.722268647460938	1.39196864746094	100 µA
0.724029541015625	91.3170867694465	2.49053955078125E-05	0.723480224609375	397	0.163729541015625	0.352767641753718	0.723295924682617	1.39299592468262	100 µA
0.72509765625	91.5307097689072	2.60498046875E-05	0.724578857421875	398	0.16479765625	0.368977403505666	0.724386088867187	1.39408608886719	100 µA
0.726165771484375	91.7443327683678	2.74017333984375E-05	0.7257080078125	399	0.165865771484375	0.388126535388633	0.725505234985352	1.39520523498535	100 µA
0.72723388671875	91.9579557678285	2.9290771484375E-05	0.7266845703125	400	0.16693388671875	0.414883448787181	0.726467818603516	1.39616781860352	100 µA
0.728302001953125	92.1715787672891	3.11553955078125E-05	0.727874755859375	401	0.168002001953125	0.441294553935021	0.727644205932617	1.39734420593262	100 µA
0.7293701171875	92.3852017667498	3.31085205078125E-05	0.7288818359375	402	0.1690701171875	0.468959213991678	0.728636832885742	1.39833683288574	100 µA
0.730438232421875	92.5988247662104	3.51806640625E-05	0.73004150390625	403	0.170138232421875	0.498309689270538	0.729781166992188	1.39948116699219	100 µA
0.73150634765625	92.8124477656711	3.697509765625E-05	0.731048583984375	404	0.17120634765625	0.523726595697592	0.730774968261719	1.40047496826172	100 µA
0.732574462890625	93.0260707651317	3.88885498046875E-05	0.73211669921875	405	0.172274462890625	0.550829317346848	0.731828923950195	1.4015289239502	100 µA
0.733642578125	93.2396937645924	4.124755859375E-05	0.733184814453125	406	0.173342578125	0.58424303957153	0.732879582519531	1.40257958251953	100 µA
0.734710693359375	93.4533167640531	4.375E-05	0.7342529296875	407	0.174410693359375	0.619688385269122	0.7339291796875	1.4036291796875	100 µA
0.73577880859375	93.6669397635137	4.656982421875E-05	0.735321044921875	408	0.17547880859375	0.659629238225921	0.734976428222656	1.40467642822266	100 µA
0.736846923828125	93.8805627629744	4.9468994140625E-05	0.736328125	409	0.176546923828125	0.700693967997521	0.735962054443359	1.40566205444336	100 µA
0.7379150390625	94.094185762435	5.255126953125E-05	0.737457275390625	410	0.1776150390625	0.744352259649434	0.737068395996094	1.40676839599609	100 µA
0.738983154296875	94.3078087618957	5.56640625E-05	0.738525390625	411	0.178683154296875	0.788442811614731	0.7381134765625	1.4078134765625	100 µA
0.74005126953125	94.5214317613563	5.8685302734375E-05	0.739715576171875	412	0.17975126953125	0.831236582639873	0.739281304931641	1.40898130493164	100 µA
0.741119384765625	94.735054760817	6.2347412109375E-05	0.740692138671875	413	0.180819384765625	0.883107820246105	0.740230767822266	1.40993076782227	100 µA
0.7421875	94.9486777602776	6.634521484375E-05	0.74176025390625	414	0.1818875	0.939733921299575	0.741269299316406	1.41096929931641	100 µA
0.743255615234375	95.1623007597383	7.0037841796875E-05	0.74285888671875	415	0.182955615234375	0.992037419219193	0.742340606689453	1.41204060668945	100 µA
0.74432373046875	95.3759237591989	7.45849609375E-05	0.744049072265625	416	0.18402373046875	1.0564442059136	0.743497143554688	1.41319714355469	100 µA
0.745391845703125	95.5895467586596	7.9315185546875E-05	0.7449951171875	417	0.185091845703125	1.12344455448831	0.744408184814453	1.41410818481445	100 µA
0.7464599609375	95.8031697581202	8.3831787109375E-05	0.74603271484375	418	0.1861599609375	1.18741908086933	0.745412359619141	1.41511235961914	100 µA
0.747528076171875	96.0167927575809	8.9447021484375E-05	0.747161865234375	419	0.187228076171875	1.26695497853222	0.746499957275391	1.41619995727539	100 µA
0.74859619140625	96.2304157570416	9.4268798828125E-05	0.748260498046875	420	0.18829619140625	1.3352521080471	0.747562908935547	1.41726290893555	100 µA
0.749664306640625	96.4440387565022	9.9609375E-05	0.749359130859375	421	0.189364306640625	1.41089766288952	0.748622021484375	1.41832202148438	100 µA
0.750732421875	96.6576617559629	0.000105438232421875	0.74981689453125	422	0.190432421875	1.4934593827461	0.749036651611328	1.41873665161133	100 µA
0.751800537109375	96.8712847554235	0.0001119384765625	0.750732421875	423	0.191500537109375	1.58553082949717	0.749904077148438	1.41960407714844	100 µA
0.75286865234375	97.0849077548842	0.00011895751953125	0.751953125	424	0.19256865234375	1.68495070157578	0.751072839355469	1.42077283935547	100 µA
0.753936767578125	97.2985307543448	0.00012579345703125	0.75347900390625	425	0.193636767578125	1.78177701177408	0.752548132324219	1.42224813232422	100 µA
0.7550048828125	97.5121537538055	0.000133056640625	0.7537841796875	426	0.1947048828125	1.88465496635977	0.752799560546875	1.42249956054687	100 µA
0.756072998046875	97.7257767532661	0.00014044189453125	0.7550048828125	427	0.195772998046875	1.98926196219901	0.753965612792969	1.42366561279297	100 µA
0.75714111328125	97.9393997527268	0.000148651123046875	0.75653076171875	428	0.19684111328125	2.10553998649965	0.755430743408203	1.4251307434082	100 µA
0.758209228515625	98.1530227521874	0.000157073974609375	0.7574462890625	429	0.197909228515625	2.22484383299398	0.756283941650391	1.42598394165039	100 µA
0.75927734375	98.3666457516481	0.000165985107421875	0.75836181640625	430	0.19897734375	2.35106384450248	0.757133526611328	1.42683352661133	100 µA
0.760345458984375	98.5802687511087	0.000175628662109375	0.7598876953125	431	0.200045458984375	2.48765810353222	0.758588043212891	1.42828804321289	100 µA
0.76141357421875	98.7938917505694	0.00018560791015625	0.760498046875	432	0.20111357421875	2.62900722600921	0.759124548339844	1.42882454833984	100 µA
0.762481689453125	99.0075147500301	0.0001953125	0.76141357421875	433	0.202181689453125	2.76646600566572	0.75996826171875	1.42966826171875	100 µA
0.7635498046875	99.2211377494907	0.00020611572265625	0.7623291015625	434	0.2032498046875	2.91948615660411	0.760803845214844	1.43050384521484	100 µA
0.764617919921875	99.4347607489514	0.00021728515625	0.7635498046875	435	0.204317919921875	3.07769343130312	0.76194189453125	1.43164189453125	100 µA
0.76568603515625	99.648383748412	0.00022906494140625	0.7647705078125	436	0.20538603515625	3.24454591226983	0.763075427246094	1.43277542724609	100 µA
0.766754150390625	99.8620067478727	0.000242095947265625	0.7659912109375	437	0.206454150390625	3.42912106608534	0.764199700927734	1.43389970092773	100 µA
0.767822265625	100.075629747333	0.000255126953125	0.7666015625	438	0.207522265625	3.61369621990085	0.764713623046875	1.43441362304687	100 µA
0.768890380859375	100.289252746794	0.00026904296875	0.76812744140625	439	0.208590380859375	3.81080692280453	0.7661365234375	1.4358365234375	100 µA
0.76995849609375	100.502875746255	0.000283050537109375	0.7696533203125	440	0.20965849609375	4.00921440664837	0.767558746337891	1.43725874633789	100 µA
0.771026611328125	100.716498745715	0.0002979736328125	0.77056884765625	441	0.210726611328125	4.22058969989377	0.768363842773437	1.43806384277344	100 µA
0.7720947265625	100.930121745176	0.000312774658203125	0.77117919921875	442	0.2117947265625	4.43023595188562	0.768864666748047	1.43856466674805	100 µA
0.773162841796875	101.143744744637	0.00032958984375	0.77178955078125	443	0.212862841796875	4.66841138456091	0.7693505859375	1.4390505859375	100 µA
0.77423095703125	101.357367744097	0.000346282958984375	0.772705078125	444	0.21393095703125	4.90485777598265	0.770142584228516	1.43984258422852	100 µA
0.775299072265625	101.570990743558	0.000363922119140625	0.77392578125	445	0.214999072265625	5.15470423711933	0.771232757568359	1.44093275756836	100 µA
0.7763671875	101.784613743019	0.000382171630859375	0.77606201171875	446	0.2160671875	5.41319590452373	0.773233941650391	1.44293394165039	100 µA
0.777435302734375	101.998236742479	0.0004007568359375	0.7763671875	447	0.217135302734375	5.67644243537536	0.773401586914062	1.44310158691406	100 µA
0.77850341796875	102.21185974194	0.000420379638671875	0.777587890625	448	0.21820341796875	5.95438581688208	0.774477081298828	1.44417708129883	100 µA
0.779571533203125	102.425482741401	0.000440765380859375	0.77911376953125	449	0.219271533203125	6.24313570622344	0.775852105712891	1.44555210571289	100 µA
0.7806396484375	102.639105740861	0.000461517333984375	0.77972412109375	450	0.2203396484375	6.53707271932543	0.776308892822266	1.44600889282227	100 µA
0.781707763671875	102.852728740322	0.000482696533203125	0.7806396484375	451	0.221407763671875	6.8370613768148	0.777067694091797	1.4467676940918	100 µA
0.78277587890625	103.066351739782	0.000505035400390625	0.78155517578125	452	0.22247587890625	7.15347592621282	0.777817913818359	1.44751791381836	100 µA
0.783843994140625	103.279974739243	0.0005279541015625	0.782470703125	453	0.223543994140625	7.47810342156516	0.778563842773437	1.44826384277344	100 µA
0.784912109375	103.493597738704	0.00055230712890625	0.78369140625	454	0.224612109375	7.8230471516466	0.779604333496094	1.44930433349609	100 µA
0.785980224609375	103.707220738164	0.000576812744140625	0.7855224609375	455	0.225680224609375	8.17015218329497	0.781254046630859	1.45095404663086	100 µA
0.78704833984375	103.920843737625	0.0006033935546875	0.7855224609375	456	0.22674833984375	8.54665091625354	0.781057348632813	1.45075734863281	100 µA
0.788116455078125	104.134466737086	0.0006304931640625	0.78765869140625	457	0.227816455078125	8.93049807453966	0.782993041992188	1.45269304199219	1 mA
0.7891845703125	104.348089736546	0.0006573486328125	0.78826904296875	458	0.2288845703125	9.3108871503187	0.783404663085937	1.45310466308594	1 mA
0.790252685546875	104.561712736007	0.00068572998046875	0.789794921875	459	0.229952685546875	9.712889241767	0.784720520019531	1.45442052001953	1 mA
0.79132080078125	104.775335735468	0.0007147216796875	0.79071044921875	460	0.23102080078125	10.123536539483	0.785421508789062	1.45512150878906	1 mA
0.792388916015625	104.988958734928	0.00074432373046875	0.79132080078125	461	0.232088916015625	10.5428290434667	0.785812805175781	1.45551280517578	1 mA
0.79345703125	105.202581734389	0.000775146484375	0.79254150390625	462	0.23315703125	10.9794119599858	0.786805419921875	1.45650541992187	1 mA
0.794525146484375	105.41620473385	0.00080657958984375	0.79376220703125	463	0.234225146484375	11.4246400827727	0.787793518066406	1.45749351806641	1 mA
0.79559326171875	105.62982773331	0.00083831787109375	0.7940673828125	464	0.23529326171875	11.8741908086933	0.787863830566406	1.45756383056641	1 mA
0.796661376953125	105.843450732771	0.00087127685546875	0.79498291015625	465	0.236361376953125	12.3410319471494	0.788535461425781	1.45823546142578	1 mA
0.7977294921875	106.057073732232	0.00090606689453125	0.79620361328125	466	0.2374294921875	12.8338087044086	0.789498718261719	1.45919871826172	1 mA
0.798797607421875	106.270696731692	0.00094024658203125	0.79742431640625	467	0.238497607421875	13.3179402554001	0.790466491699219	1.46016649169922	1 mA
0.79986572265625	106.484319731153	0.00097564697265625	0.7989501953125	468	0.23956572265625	13.8193622189271	0.791730407714844	1.46143040771484	1 mA
0.800933837890625	106.697942730614	0.001011962890625	0.79986572265625	469	0.240633837890625	14.3337519918555	0.792377197265625	1.46207719726563	1 mA
0.802001953125	106.911565730074	0.00105804443359375	0.80108642578125	470	0.241701953125	14.9864650650673	0.793256896972656	1.46295689697266	1 mA
0.803070068359375	107.125188729535	0.00109527587890625	0.802001953125	471	0.242770068359375	15.5138226473973	0.793896911621094	1.46359691162109	1 mA
0.80413818359375	107.338811728996	0.00113433837890625	0.8038330078125	472	0.24383818359375	16.0671158485305	0.795438903808594	1.46513890380859	1 mA
0.805206298828125	107.552434728456	0.0011749267578125	0.80413818359375	473	0.244906298828125	16.6420220653329	0.795443725585937	1.46514372558594	1 mA
0.8062744140625	107.766057727917	0.0012176513671875	0.8056640625	474	0.2459744140625	17.2471865040722	0.796653442382813	1.46635344238281	1 mA
0.807342529296875	107.979680727378	0.00125885009765625	0.80657958984375	475	0.247042529296875	17.8307379271424	0.797264099121094	1.46696409912109	1 mA
0.80841064453125	108.193303726838	0.00130279541015625	0.8074951171875	476	0.24811064453125	18.4531927784171	0.797854431152344	1.46755443115234	1 mA
0.809478759765625	108.406926726299	0.00134490966796875	0.80841064453125	477	0.249178759765625	19.0497120108888	0.798458312988281	1.46815831298828	1 mA
0.810546875	108.620549725759	0.00138671875	0.8099365234375	478	0.250246875	19.6419086402266	0.7996748046875	1.4693748046875	1 mA
0.811614990234375	108.83417272522	0.00143280029296875	0.81146240234375	479	0.251314990234375	20.2946217134384	0.800859680175781	1.47055968017578	1 mA
0.81268310546875	109.047795724681	0.0014776611328125	0.811767578125	480	0.25238310546875	20.9300443741147	0.800832885742187	1.47053288574219	1 mA
0.813751220703125	109.261418724141	0.00152587890625	0.81268310546875	481	0.253451220703125	21.6130156692635	0.8013916015625	1.4710916015625	1 mA
0.8148193359375	109.475041723602	0.00157318115234375	0.81329345703125	482	0.2545193359375	22.2830191550106	0.801651916503906	1.47135191650391	1 mA
0.815887451171875	109.688664723063	0.0016217041015625	0.8154296875	483	0.255587451171875	22.9703130532932	0.803429077148437	1.47312907714844	1 mA
0.81695556640625	109.902287722523	0.001671142578125	0.8160400390625	484	0.25665556640625	23.6705747609773	0.803673583984375	1.47337358398438	1 mA
0.818023681640625	110.115910721984	0.00173553466796875	0.8172607421875	485	0.257723681640625	24.5826440222203	0.804417785644531	1.47411778564453	1 mA
0.819091796875	110.329533721445	0.0017822265625	0.8184814453125	486	0.258791796875	25.2440023016997	0.80529296875	1.47499296875	1 mA
0.820159912109375	110.543156720905	0.00183502197265625	0.82000732421875	487	0.259859912109375	25.9918126438562	0.806428161621094	1.47612816162109	1 mA
0.82122802734375	110.756779720366	0.00188629150390625	0.82061767578125	488	0.26092802734375	26.7180099703435	0.806659118652344	1.47635911865234	1 mA
0.822296142578125	110.970402719827	0.00195068359375	0.821533203125	489	0.261996142578125	27.6300792315864	0.80709814453125	1.47679814453125	1 mA
0.8233642578125	111.184025719287	0.0020013427734375	0.8221435546875	490	0.2630642578125	28.347631351806	0.807333618164062	1.47703361816406	1 mA
0.824432373046875	111.397648718748	0.00205352783203125	0.82366943359375	491	0.264132373046875	29.0867964876948	0.808473327636719	1.47817332763672	1 mA
0.82550048828125	111.611271718209	0.00211090087890625	0.82489013671875	492	0.26520048828125	29.8994458768591	0.809269470214844	1.47896947021484	1 mA
0.826568603515625	111.824894717669	0.0021636962890625	0.82550048828125	493	0.266268603515625	30.6472562190156	0.809489135742188	1.47918913574219	1 mA
0.82763671875	112.03851771713	0.0022216796875	0.8270263671875	494	0.26733671875	31.4685508144476	0.8105859375	1.4802859375	1 mA
0.828704833984375	112.252140716591	0.002279052734375	0.82794189453125	495	0.268404833984375	32.2812002036119	0.811076904296875	1.48077690429687	1 mA
0.82977294921875	112.465763716051	0.00234344482421875	0.82916259765625	496	0.26947294921875	33.1932694648548	0.811821105957031	1.48152110595703	1 mA
0.830841064453125	112.679386715512	0.00240447998046875	0.82977294921875	497	0.270541064453125	34.0577900916254	0.811979797363281	1.48167979736328	1 mA
0.8319091796875	112.893009714973	0.0024615478515625	0.83160400390625	498	0.2716091796875	34.8661168776558	0.813388549804688	1.48308854980469	1 mA
0.832977294921875	113.106632714433	0.0025408935546875	0.8319091796875	499	0.272677294921875	35.9899936924575	0.813106567382813	1.48280656738281	1 mA
0.83404541015625	113.320255713894	0.00260467529296875	0.8331298828125	500	0.27374541015625	36.8934177474327	0.813855285644531	1.48355528564453	1 mA
0.835113525390625	113.533878713355	0.0026611328125	0.83404541015625	501	0.274813525390625	37.6930993271955	0.81435302734375	1.48405302734375	1 mA
0.836181640625	113.747501712815	0.00272125244140625	0.8355712890625	502	0.275881640625	38.5446521445645	0.815434020996094	1.48513402099609	1 mA
0.837249755859375	113.961124712276	0.00278411865234375	0.83648681640625	503	0.276949755859375	39.4351083901381	0.815884338378906	1.48558433837891	1 mA
0.83831787109375	114.174747711736	0.00284332275390625	0.83709716796875	504	0.27801787109375	40.2736933981055	0.816056579589844	1.48575657958984	1 mA
0.839385986328125	114.388370711197	0.00290374755859375	0.83831787109375	505	0.279085986328125	41.1295688186084	0.816830139160156	1.48653013916016	1 mA
0.8404541015625	114.601993710658	0.00297607421875	0.83984375	506	0.2801541015625	42.1540257613314	0.81782080078125	1.48752080078125	1 mA
0.841522216796875	114.815616710118	0.00303497314453125	0.84136962890625	507	0.281222216796875	42.988288166165	0.818910827636719	1.48861082763672	1 mA
0.84259033203125	115.029239709579	0.0030975341796875	0.84197998046875	508	0.28229033203125	43.8744218086048	0.819058227539063	1.48875822753906	1 mA
0.843658447265625	115.24286270904	0.0031817626953125	0.84320068359375	509	0.283358447265625	45.0674602735482	0.819655639648437	1.48935563964844	1 mA
0.8447265625	115.4564857085	0.0032427978515625	0.84381103515625	510	0.2844265625	45.9319809003187	0.819814331054687	1.48951433105469	1 mA
0.845794677734375	115.670108707961	0.00330108642578125	0.84503173828125	511	0.285494677734375	46.7575980988846	0.820603698730469	1.49030369873047	1 mA
0.84686279296875	115.883731707422	0.0033660888671875	0.8465576171875	512	0.28656279296875	47.6783125663952	0.821648559570312	1.49134855957031	1 mA
0.847930908203125	116.097354706882	0.00343963623046875	0.8477783203125	513	0.287630908203125	48.7200599216537	0.822325012207031	1.49202501220703	1 mA
0.8489990234375	116.310977706343	0.0034991455078125	0.84808349609375	514	0.2886990234375	49.562967532755	0.822189819335937	1.49188981933594	1 mA
0.850067138671875	116.524600705804	0.00358154296875	0.8489990234375	515	0.289767138671875	50.7300703788952	0.82249560546875	1.49219560546875	1 mA
0.85113525390625	116.738223705264	0.003646240234375	0.85052490234375	516	0.29083525390625	51.646462243272	0.823542724609375	1.49324272460937	1 mA
0.852203369140625	116.951846704725	0.00371673583984375	0.85174560546875	517	0.291903369140625	52.6449835671919	0.824241760253906	1.49394176025391	1 mA
0.853271484375	117.165469704186	0.0037738037109375	0.8526611328125	518	0.292971484375	53.4533103532224	0.824734985351563	1.49443498535156	1 mA
0.854339599609375	117.379092703646	0.00388397216796875	0.853271484375	519	0.294039599609375	55.0137700845432	0.824530090332031	1.49423009033203	1 mA
0.85540771484375	117.592715703107	0.0039453125	0.85479736328125	520	0.29510771484375	55.8826133144476	0.82560205078125	1.49530205078125	1 mA
0.856475830078125	117.806338702568	0.00400238037109375	0.8551025390625	521	0.296175830078125	56.6909401004781	0.825484924316406	1.49518492431641	1 mA
0.8575439453125	118.019961702028	0.00407958984375	0.85723876953125	522	0.2972439453125	57.7845586933428	0.8270498046875	1.4967498046875	1 mA
0.858612060546875	118.233584701489	0.0041351318359375	0.85845947265625	523	0.298312060546875	58.571272463704	0.827859497070312	1.49755949707031	1 mA
0.85968017578125	118.44720770095	0.00421783447265625	0.8587646484375	524	0.29938017578125	59.7426979129781	0.827552673339844	1.49725267333984	1 mA
0.860748291015625	118.66083070041	0.0043280029296875	0.86029052734375	525	0.300448291015625	61.3031576442989	0.828263305664062	1.49796330566406	1 mA
0.86181640625	118.874453699871	0.00438232421875	0.860595703125	526	0.30151640625	62.0725810021247	0.82816650390625	1.49786650390625	1 mA
0.862884521484375	119.088076699332	0.0044366455078125	0.8624267578125	527	0.302584521484375	62.8420043599504	0.829595581054687	1.49929558105469	1 mA
0.86395263671875	119.301699698792	0.0045025634765625	0.863037109375	528	0.30365263671875	63.7756866368626	0.829718139648438	1.49941813964844	1 mA
0.865020751953125	119.515322698253	0.00459716796875	0.86456298828125	529	0.304720751953125	65.115693608357	0.8305439453125	1.5002439453125	1 mA
0.8660888671875	119.728945697713	0.004649658203125	0.86517333984375	530	0.3057888671875	65.8591813473796	0.830765869140625	1.50046586914062	1 mA
0.867156982421875	119.942568697174	0.0047283935546875	0.8673095703125	531	0.306856982421875	66.9744129559136	0.832319458007812	1.50201945800781	1 mA
0.86822509765625	120.156191696635	0.00481781005859375	0.8673095703125	532	0.30792509765625	68.2409356741324	0.831657775878906	1.50135777587891	1 mA
0.869293212890625	120.369814696095	0.00487518310546875	0.8685302734375	533	0.308993212890625	69.0535850632968	0.832453918457031	1.50215391845703	1 mA
0.870361328125	120.583437695556	0.00494720458984375	0.8697509765625	534	0.310061328125	70.073719402886	0.833141662597656	1.50284166259766	1 mA
0.871429443359375	120.797060695017	0.005035400390625	0.8709716796875	535	0.311129443359375	71.3229517085694	0.833709716796875	1.50340971679687	1 mA
0.87249755859375	121.010683694477	0.005142822265625	0.87127685546875	536	0.31219755859375	72.8445080116856	0.833219970703125	1.50291997070312	1 mA
0.873565673828125	121.224306693938	0.005234375	0.872802734375	537	0.313265673828125	74.1412889518414	0.834068359375	1.503768359375	1 mA
0.8746337890625	121.437929693399	0.0053790283203125	0.8740234375	538	0.3143337890625	76.1902028372875	0.834218627929687	1.50391862792969	1 mA
0.875701904296875	121.651552692859	0.0054315185546875	0.87554931640625	539	0.315401904296875	76.9336905763102	0.835356079101563	1.50505607910156	1 mA
0.87677001953125	121.86517569232	0.00550537109375	0.87615966796875	540	0.31647001953125	77.9797605347025	0.835419921875	1.505119921875	1 mA
0.877838134765625	122.078798691781	0.00556884765625	0.87738037109375	541	0.317538134765625	78.8788619865439	0.8361708984375	1.5058708984375	1 mA
0.87890625	122.292421691241	0.0056256103515625	0.87799072265625	542	0.31860625	79.6828661694405	0.836361206054687	1.50606120605469	1 mA
0.879974365234375	122.506044690702	0.0056927490234375	0.8795166015625	543	0.319674365234375	80.6338388588881	0.837390258789062	1.50709025878906	1 mA
0.88104248046875	122.719667690163	0.0058062744140625	0.880126953125	544	0.32074248046875	82.2418472246813	0.837160522460938	1.50686052246094	1 mA
0.882110595703125	122.933290689623	0.0058642578125	0.8807373046875	545	0.321810595703125	83.0631418201133	0.837341796875	1.507041796875	1 mA
0.8831787109375	123.146913689084	0.0059161376953125	0.882568359375	546	0.3228787109375	83.7979843528683	0.838788940429688	1.50848894042969	1 mA
0.884246826171875	123.360536688545	0.0060235595703125	0.8831787109375	547	0.323946826171875	85.3195406559844	0.838604370117187	1.50830437011719	1 mA
0.88531494140625	123.574159688005	0.0061248779296875	0.88409423828125	548	0.32501494140625	86.7546448964235	0.838770141601562	1.50847014160156	10 mA
0.886383056640625	123.787782687466	0.0061767578125	0.88531494140625	549	0.326083056640625	87.4894874291785	0.83960693359375	1.50930693359375	10 mA
0.887451171875	124.001405686927	0.00625	0.8868408203125	550	0.327151171875	88.5269121813031	0.8405908203125	1.5102908203125	10 mA
0.888519287109375	124.215028686387	0.006292724609375	0.88775634765625	551	0.328219287109375	89.1320766200425	0.841190185546875	1.51089018554688	10 mA
0.88958740234375	124.428651685848	0.0063720703125	0.888671875	552	0.32928740234375	90.2559534348442	0.8415185546875	1.5112185546875	10 mA
0.890655517578125	124.642274685309	0.0065216064453125	0.88958740234375	553	0.330355517578125	92.374028970432	0.841327514648437	1.51102751464844	10 mA
0.8917236328125	124.855897684769	0.0065399169921875	0.89111328125	554	0.3314236328125	92.6333851584632	0.842717895507813	1.51241789550781	10 mA
0.892791748046875	125.06952068423	0.006610107421875	0.892333984375	555	0.332491748046875	93.6275838792493	0.843419189453125	1.51311918945312	10 mA
0.89385986328125	125.28314368369	0.0066925048828125	0.8935546875	556	0.33355986328125	94.7946867253895	0.844030151367188	1.51373015136719	10 mA
0.894927978515625	125.496766683151	0.00679931640625	0.8941650390625	557	0.334627978515625	96.307597822238	0.84385009765625	1.51355009765625	10 mA
0.89599609375	125.710389682612	0.0068267822265625	0.89508056640625	558	0.33569609375	96.6966321042847	0.844562377929687	1.51426237792969	10 mA
0.897064208984375	125.924012682072	0.006890869140625	0.89599609375	559	0.336764208984375	97.6043787623938	0.845003662109375	1.51470366210938	10 mA
0.89813232421875	126.137635681533	0.00703125	0.897216796875	560	0.33783232421875	99.592776203966	0.845185546875	1.514885546875	10 mA
0.899200439453125	126.351258680994	0.0071990966796875	0.8984375	561	0.338900439453125	101.970207927585	0.845164184570313	1.51486418457031	10 mA
0.9002685546875	126.564881680454	0.00731201171875	0.89935302734375	562	0.3399685546875	103.56957108711	0.845244140625	1.514944140625	10 mA
0.901336669921875	126.778504679915	0.007403564453125	0.90057373046875	563	0.341036669921875	104.866352027266	0.845787353515625	1.51548735351563	10 mA
0.90240478515625	126.992127679376	0.007415771484375	0.90179443359375	564	0.34210478515625	105.03925615262	0.846917724609375	1.51661772460937	10 mA
0.903472900390625	127.205750678836	0.0075927734375	0.90240478515625	565	0.343172900390625	107.546365970255	0.84621826171875	1.51591826171875	10 mA
0.904541015625	127.419373678297	0.007696533203125	0.90423583984375	566	0.344241015625	109.016051035765	0.847281494140625	1.51698149414062	10 mA
0.905609130859375	127.632996677758	0.007806396484375	0.90484619140625	567	0.345309130859375	110.572188163952	0.847078857421875	1.51677885742188	10 mA
0.90667724609375	127.846619677218	0.0078369140625	0.90606689453125	568	0.34637724609375	111.004448477337	0.84807373046875	1.51777373046875	10 mA
0.907745361328125	128.060242676679	0.00794677734375	0.90728759765625	569	0.347445361328125	112.560585605524	0.8484814453125	1.5181814453125	10 mA
0.9088134765625	128.27386567614	0.0080413818359375	0.90850830078125	570	0.3485134765625	113.900592577018	0.849002075195312	1.51870207519531	10 mA
0.909881591796875	128.4874886756	0.008148193359375	0.909423828125	571	0.349581591796875	115.413503673867	0.849127197265625	1.51882719726563	10 mA
0.91094970703125	128.701111675061	0.0082122802734375	0.91033935546875	572	0.35064970703125	116.321250331976	0.849568481445312	1.51926848144531	10 mA
0.912017822265625	128.914734674522	0.0082794189453125	0.9112548828125	573	0.351717822265625	117.272223021424	0.849987182617188	1.51968718261719	10 mA
0.9130859375	129.128357673982	0.0083099365234375	0.91156005859375	574	0.3527859375	117.704483334809	0.850066528320312	1.51976652832031	10 mA
0.914154052734375	129.341980673443	0.008319091796875	0.9130859375	575	0.353854052734375	117.834161428824	0.851524658203125	1.52122465820313	10 mA
0.91522216796875	129.555603672904	0.0084503173828125	0.91400146484375	576	0.35492216796875	119.692880776381	0.851469116210937	1.52116911621094	10 mA
0.916290283203125	129.769226672364	0.008685302734375	0.9149169921875	577	0.355990283203125	123.021285189448	0.850645751953125	1.52034575195312	10 mA
0.9173583984375	129.982849671825	0.0087249755859375	0.91705322265625	578	0.3570583984375	123.583223596848	0.852488403320313	1.52218840332031	10 mA
0.918426513671875	130.196472671286	0.008685302734375	0.9173583984375	579	0.358126513671875	123.021285189448	0.853087158203125	1.52278715820312	10 mA
0.91949462890625	130.410095670746	0.008819580078125	0.91827392578125	580	0.35919462890625	124.923230568343	0.853009033203125	1.52270903320313	10 mA
0.920562744140625	130.623718670207	0.008941650390625	0.92010498046875	581	0.360262744140625	126.652271821884	0.853936767578125	1.52363676757812	10 mA
0.921630859375	130.837341669667	0.0088836669921875	0.92041015625	582	0.361330859375	125.830977226452	0.854671020507813	1.52437102050781	10 mA
0.922698974609375	131.050964669128	0.009228515625	0.9222412109375	583	0.362398974609375	130.715518767705	0.8539501953125	1.5236501953125	10 mA
0.92376708984375	131.264587668589	0.0089874267578125	0.9222412109375	584	0.36346708984375	127.300662291962	0.855734252929688	1.52543425292969	10 mA
0.924835205078125	131.478210668049	0.0092620849609375	0.924072265625	585	0.364535205078125	131.191005112429	0.855532836914062	1.52523283691406	10 mA
0.9259033203125	131.69183366751	0.0093841552734375	0.92498779296875	586	0.3656033203125	132.92004636597	0.855545043945313	1.52524504394531	10 mA
0.926971435546875	131.905456666971	0.00947265625	0.9259033203125	587	0.366671435546875	134.173601274788	0.8558056640625	1.5255056640625	10 mA
0.92803955078125	132.119079666431	0.0094635009765625	0.9271240234375	588	0.36773955078125	134.043923180772	0.857094116210937	1.52679411621094	10 mA
0.929107666015625	132.332702665892	0.0097076416015625	0.9283447265625	589	0.368807666015625	137.502005687854	0.856508178710938	1.52620817871094	10 mA
0.93017578125	132.546325665353	0.009722900390625	0.92864990234375	590	0.36987578125	137.718135844547	0.856700439453125	1.52640043945312	10 mA
0.931243896484375	132.759948664813	0.00980224609375	0.93109130859375	591	0.370943896484375	138.842012659348	0.8585546875	1.5282546875	10 mA
0.93231201171875	132.973571664274	0.009930419921875	0.93170166015625	592	0.37201201171875	140.657505975567	0.858216552734375	1.52791655273437	10 mA
0.933380126953125	133.187194663735	0.01002197265625	0.9326171875	593	0.373080126953125	141.954286915722	0.85845458984375	1.52815458984375	10 mA
0.9344482421875	133.400817663195	0.0099822998046875	0.933837890625	594	0.3741482421875	141.392348508322	0.859968872070312	1.52966887207031	10 mA
0.935516357421875	133.614440662656	0.010223388671875	0.93475341796875	595	0.375216357421875	144.807204984065	0.859100341796875	1.52880034179687	10 mA
0.93658447265625	133.828063662117	0.010400390625	0.9356689453125	596	0.37628447265625	147.3143148017	0.8587060546875	1.5284060546875	10 mA
0.937652587890625	134.041686661577	0.0104705810546875	0.936279296875	597	0.377352587890625	148.308513522486	0.858796997070312	1.52849699707031	10 mA
0.938720703125	134.255309661038	0.0102294921875	0.93780517578125	598	0.378420703125	144.893657046742	0.86210693359375	1.53180693359375	10 mA
0.939788818359375	134.468932660499	0.0105224609375	0.93902587890625	599	0.379488818359375	149.043356055241	0.86115966796875	1.53085966796875	10 mA
0.94085693359375	134.682555659959	0.0108489990234375	0.94024658203125	600	0.38055693359375	153.668541408463	0.859963989257812	1.52966398925781	10 mA
0.941925048828125	134.89617865942	0.0107025146484375	0.94085693359375	601	0.381625048828125	151.593691904214	0.861658325195312	1.53135832519531	10 mA
0.9429931640625	135.109801658881	0.0106658935546875	0.94207763671875	602	0.3826931640625	151.074979528152	0.863150024414063	1.53285002441406	10 mA
0.944061279296875	135.323424658341	0.01109619140625	0.9429931640625	603	0.383761279296875	157.169849946884	0.86088134765625	1.53058134765625	10 mA
0.94512939453125	135.537047657802	0.0109222412109375	0.943603515625	604	0.38482939453125	154.705966160588	0.862778930664063	1.53247893066406	10 mA
0.946197509765625	135.750670657263	0.0110321044921875	0.94512939453125	605	0.385897509765625	156.262103288775	0.863491821289063	1.53319182128906	10 mA
0.947265625	135.964293656723	0.0113983154296875	0.94635009765625	606	0.386965625	161.449227049398	0.862002563476562	1.53170256347656	10 mA
0.948333740234375	136.177916656184	0.0114532470703125	0.94757080078125	607	0.388033740234375	162.227295613492	0.862816772460937	1.53251677246094	10 mA
0.94940185546875	136.391539655644	0.011553955078125	0.94818115234375	608	0.38910185546875	163.653754647663	0.862681884765625	1.53238188476562	10 mA
0.950469970703125	136.605162655105	0.0114990234375	0.94940185546875	609	0.390169970703125	162.875686083569	0.86430908203125	1.53400908203125	10 mA
0.9515380859375	136.818785654566	0.0115325927734375	0.9503173828125	610	0.3912380859375	163.351172428293	0.864976196289063	1.53467619628906	10 mA
0.952606201171875	137.032408654026	0.0115203857421875	0.95123291015625	611	0.392306201171875	163.178268302939	0.865982055664063	1.53568205566406	10 mA
0.95367431640625	137.246031653487	0.011810302734375	0.95306396484375	612	0.39337431640625	167.284741280099	0.865667724609375	1.53536772460938	10 mA
0.954742431640625	137.459654652948	0.0114898681640625	0.95367431640625	613	0.394442431640625	162.746007989554	0.868649291992188	1.53834929199219	10 mA
0.955810546875	137.673277652408	0.0117401123046875	0.95489501953125	614	0.395510546875	166.290542559313	0.868018188476563	1.53771818847656	10 mA
0.956878662109375	137.886900651869	0.0118133544921875	0.955810546875	615	0.396578662109375	167.327967311438	0.868391723632812	1.53809172363281	10 mA
0.95794677734375	138.10052365133	0.0120269775390625	0.95672607421875	616	0.39764677734375	170.353789505135	0.867726440429687	1.53742644042969	10 mA
0.959014892578125	138.31414665079	0.01219482421875	0.9588623046875	617	0.398714892578125	172.731221228754	0.86862060546875	1.53832060546875	10 mA
0.9600830078125	138.527769650251	0.0121063232421875	0.95855712890625	618	0.3997830078125	171.477666319936	0.868970336914062	1.53867033691406	10 mA
0.961151123046875	138.741392649712	0.0121490478515625	0.96038818359375	619	0.400851123046875	172.082830758676	0.870485229492187	1.54018522949219	10 mA
0.96221923828125	138.955015649172	0.012384033203125	0.960693359375	620	0.40191923828125	175.411235171742	0.869051513671875	1.53875151367188	10 mA
0.963287353515625	139.168638648633	0.012213134765625	0.96160888671875	621	0.402987353515625	172.990577416785	0.871231689453125	1.54093168945312	10 mA
0.96435546875	139.382261648094	0.0124847412109375	0.963134765625	622	0.40405546875	176.837694205914	0.870747680664062	1.54044768066406	10 mA
0.965423583984375	139.595884647554	0.012548828125	0.96466064453125	623	0.405123583984375	177.745440864023	0.87179931640625	1.54149931640625	10 mA
0.96649169921875	139.809507647015	0.0129119873046875	0.965576171875	624	0.40619169921875	182.889338593307	0.870027465820312	1.53972746582031	10 mA
0.967559814453125	140.023130646476	0.01280517578125	0.966796875	625	0.407259814453125	181.376427496459	0.87203857421875	1.54173857421875	10 mA
0.9686279296875	140.236753645936	0.0128509521484375	0.9674072265625	626	0.4083279296875	182.024817966537	0.872310180664063	1.54201018066406	10 mA
0.969696044921875	140.450376645397	0.0132232666015625	0.9686279296875	627	0.409396044921875	187.298393789837	0.870775756835938	1.54047575683594	10 mA
0.97076416015625	140.663999644858	0.012994384765625	0.96954345703125	628	0.41046416015625	184.056441439448	0.873385009765625	1.54308500976563	10 mA
0.971832275390625	140.877622644318	0.013104248046875	0.97015380859375	629	0.411532275390625	185.612578567635	0.873182373046875	1.54288237304687	10 mA
0.972900390625	141.091245643779	0.0130615234375	0.9716796875	630	0.412600390625	185.007414128895	0.8750244140625	1.5447244140625	10 mA
0.973968505859375	141.30486864324	0.0132720947265625	0.97320556640625	631	0.413668505859375	187.990010291254	0.874992065429687	1.54469206542969	10 mA
0.97503662109375	141.5184916427	0.0133758544921875	0.97381591796875	632	0.41473662109375	189.459695356763	0.874834594726563	1.54453459472656	10 mA
0.976104736328125	141.732114642161	0.01365966796875	0.97503662109375	633	0.415804736328125	193.479716271246	0.873955078125	1.543655078125	10 mA
0.9771728515625	141.945737641621	0.0138031005859375	0.9759521484375	634	0.4168728515625	195.511339744157	0.873809204101562	1.54350920410156	10 mA
0.978240966796875	142.159360641082	0.0134674072265625	0.9771728515625	635	0.417940966796875	190.756476296919	0.877514038085938	1.54721403808594	10 mA
0.97930908203125	142.372983640543	0.01370849609375	0.977783203125	636	0.41900908203125	194.171332772663	0.87634033203125	1.54604033203125	10 mA
0.980377197265625	142.586606640003	0.013702392578125	0.97900390625	637	0.420077197265625	194.084880709986	0.877606201171875	1.54730620117188	10 mA
0.9814453125	142.800229639464	0.013983154296875	0.98052978515625	638	0.4211453125	198.06167559313	0.877054443359375	1.54675444335937	10 mA
0.982513427734375	143.013852638925	0.0138519287109375	0.98175048828125	639	0.422213427734375	196.202956245574	0.879246215820312	1.54894621582031	10 mA
0.98358154296875	143.227475638385	0.01419677734375	0.98236083984375	640	0.42328154296875	201.087497786827	0.8773046875	1.5470046875	10 mA
0.984649658203125	143.441098637846	0.0140045166015625	0.98358154296875	641	0.424349658203125	198.3642578125	0.879948120117187	1.54964812011719	10 mA
0.9857177734375	143.654721637307	0.0144287109375	0.98480224609375	642	0.4254177734375	204.372676168555	0.87802978515625	1.54772978515625	10 mA
0.986785888671875	143.868344636767	0.014031982421875	0.9857177734375	643	0.426485888671875	198.753292094547	0.881881103515625	1.55158110351563	10 mA
0.98785400390625	144.081967636228	0.0144622802734375	0.98663330078125	644	0.42755400390625	204.848162513279	0.879612426757812	1.54931242675781	10 mA
0.988922119140625	144.295590635689	0.0143951416015625	0.98724365234375	645	0.428622119140625	203.897189823831	0.880719604492187	1.55041960449219	10 mA
0.989990234375	144.509213635149	0.0147186279296875	0.98876953125	646	0.429690234375	208.479149145715	0.879851684570312	1.54955168457031	10 mA
0.991058349609375	144.72283663461	0.0144866943359375	0.98968505859375	647	0.430758349609375	205.193970763987	0.882483520507813	1.55218352050781	10 mA
0.99212646484375	144.936459634071	0.0150177001953125	0.99151611328125	648	0.43182646484375	212.715300216891	0.880385131835937	1.55008513183594	10 mA
0.993194580078125	145.150082633531	0.0150421142578125	0.99273681640625	649	0.432894580078125	213.061108467599	0.881425170898438	1.55112517089844	10 mA
0.9942626953125	145.363705632992	0.0150177001953125	0.99334716796875	650	0.4339626953125	212.715300216891	0.882216186523437	1.55191618652344	10 mA
0.995330810546875	145.577328632453	0.0151580810546875	0.99456787109375	651	0.435030810546875	214.703697658463	0.882398071289062	1.55209807128906	10 mA
0.99639892578125	145.790951631913	0.01549072265625	0.99517822265625	652	0.43609892578125	219.415335074363	0.880546875	1.550246875	10 mA
0.997467041015625	146.004574631374	0.0147918701171875	0.9967041015625	653	0.437167041015625	209.51657389784	0.887244262695313	1.55694426269531	10 mA
0.99853515625	146.218197630835	0.0153564453125	0.997314453125	654	0.43823515625	217.513389695467	0.8836767578125	1.5533767578125	10 mA
0.999603271484375	146.431820630295	0.0148834228515625	0.99853515625	655	0.439303271484375	210.813354837996	0.888397827148438	1.55809782714844	10 mA
1.00067138671875	146.645443629756	0.0157562255859375	0.999755859375	656	0.44037138671875	223.175999800814	0.883159790039063	1.55285979003906	10 mA
1.00173950195313	146.859066629216	0.0155853271484375	1.0009765625	657	0.441439501953125	220.755342045857	0.885645141601562	1.55534514160156	10 mA
1.0028076171875	147.072689628677	0.015496826171875	1.00250244140625	658	0.4425076171875	219.50178713704	0.887825927734375	1.55752592773437	10 mA
1.00387573242188	147.286312628138	0.0151824951171875	1.0028076171875	659	0.443575732421875	215.049505909171	0.890457153320313	1.56015715332031	10 mA
1.00494384765625	147.499935627598	0.0159271240234375	1.00433349609375	660	0.44464384765625	225.596657555772	0.886472778320312	1.55617277832031	10 mA
1.00601196289063	147.713558627059	0.01636962890625	1.004638671875	661	0.445711962890625	231.864432099858	0.88350341796875	1.55320341796875	10 mA
1.007080078125	147.92718162652	0.01629638671875	1.005859375	662	0.446780078125	230.827007347734	0.88526611328125	1.55496611328125	10 mA
1.00814819335938	148.14080462598	0.0161468505859375	1.007080078125	663	0.447848193359375	228.708931812146	0.887593383789062	1.55729338378906	10 mA
1.00921630859375	148.354427625441	0.01619873046875	1.0076904296875	664	0.44891630859375	229.443774344901	0.88781982421875	1.55751982421875	10 mA
1.01028442382813	148.568050624902	0.0163330078125	1.009521484375	665	0.449984423828125	231.345719723796	0.8886572265625	1.5583572265625	10 mA
1.0113525390625	148.781673624362	0.0167144775390625	1.0101318359375	666	0.4510525390625	236.748973641112	0.886444702148438	1.55614470214844	10 mA
1.01242065429688	148.995296623823	0.01683349609375	1.0107421875	667	0.452120654296875	238.434788863314	0.88617431640625	1.55587431640625	10 mA
1.01348876953125	149.208919623284	0.0163818359375	1.0125732421875	668	0.45318876953125	232.037336225212	0.89134765625	1.56104765625	10 mA
1.01455688476563	149.422542622744	0.0165740966796875	1.0137939453125	669	0.454256884765625	234.76057619954	0.891145629882812	1.56084562988281	10 mA
1.015625	149.636165622205	0.016094970703125	1.014404296875	670	0.455325	227.974089279391	0.895301513671875	1.56500151367187	10 mA
1.01669311523438	149.849788621666	0.0165283203125	1.0162353515625	671	0.456393115234375	234.112185729462	0.89392578125	1.56362578125	10 mA
1.01776123046875	150.063411621126	0.0172760009765625	1.01715087890625	672	0.45746123046875	244.702563407401	0.889308471679688	1.55900847167969	10 mA
1.01882934570313	150.277034620587	0.0165557861328125	1.01776123046875	673	0.458529345703125	234.501220011509	0.895248413085938	1.56494841308594	10 mA
1.0198974609375	150.490657620048	0.01722412109375	1.01898193359375	674	0.4595974609375	243.967720874646	0.8915234375	1.5612234375	10 mA
1.02096557617188	150.704280619508	0.0177825927734375	1.02020263671875	675	0.460665576171875	251.878084609596	0.888611450195313	1.55831145019531	10 mA
1.02203369140625	150.917903618969	0.0166839599609375	1.0211181640625	676	0.46173369140625	236.316713327727	0.897656860351562	1.56735686035156	10 mA
1.02310180664063	151.13152661843	0.01746826171875	1.02203369140625	677	0.462801806640625	247.425803381728	0.8927685546875	1.5624685546875	10 mA
1.024169921875	151.34514961789	0.017620849609375	1.0235595703125	678	0.463869921875	249.587104948654	0.893165283203125	1.56286528320312	10 mA
1.02523803710938	151.558772617351	0.016815185546875	1.024169921875	679	0.464938037109375	238.175432675283	0.899737548828125	1.56943754882812	10 mA
1.02630615234375	151.772395616812	0.01722412109375	1.025390625	680	0.46600615234375	243.967720874646	0.89793212890625	1.56763212890625	10 mA
1.02737426757813	151.986018616272	0.0179595947265625	1.02630615234375	681	0.467074267578125	254.385194427231	0.893405151367187	1.56310515136719	10 mA
1.0284423828125	152.199641615733	0.0169097900390625	1.02752685546875	682	0.4681423828125	239.515439646778	0.902394409179687	1.57209440917969	10 mA
1.02951049804688	152.413264615193	0.0168853759765625	1.0284423828125	683	0.469210498046875	239.169631396069	0.903490600585937	1.57319060058594	10 mA
1.03057861328125	152.626887614654	0.0185577392578125	1.02996826171875	684	0.47027861328125	262.857496569582	0.892640991210937	1.56234099121094	10 mA
1.03164672851563	152.840510614115	0.018450927734375	1.0302734375	685	0.471346728515625	261.344585472734	0.893736572265625	1.56343657226562	10 mA
1.03271484375	153.054133613575	0.017864990234375	1.03179931640625	686	0.47241484375	253.045187455737	0.899598388671875	1.56929838867187	10 mA
1.03378295898438	153.267756613036	0.0182464599609375	1.03271484375	687	0.473482958984375	258.448441373052	0.897691040039063	1.56739104003906	10 mA
1.03485107421875	153.481379612497	0.0176971435546875	1.03363037109375	688	0.47455107421875	250.667755732118	0.902671508789062	1.57237150878906	10 mA
1.03591918945313	153.695002611957	0.0179962158203125	1.03424072265625	689	0.475619189453125	254.903906803293	0.901068725585938	1.57076872558594	10 mA
1.0369873046875	153.908625611418	0.019097900390625	1.03607177734375	690	0.4766873046875	270.508504116501	0.894747314453125	1.56444731445312	10 mA
1.03805541992188	154.122248610879	0.016943359375	1.03729248046875	691	0.477755419921875	239.990925991501	0.91191162109375	1.58161162109375	10 mA
1.03912353515625	154.335871610339	0.0186676025390625	1.03759765625	692	0.47882353515625	264.413633697769	0.899457397460937	1.56915739746094	10 mA
1.04019165039063	154.5494946098	0.01710205078125	1.03912353515625	693	0.479891650390625	242.238679621105	0.912568359375	1.582268359375	10 mA
1.041259765625	154.763117609261	0.017572021484375	1.0400390625	694	0.480959765625	248.895488447238	0.910006103515625	1.57970610351562	10 mA
1.04232788085938	154.976740608721	0.0188995361328125	1.041259765625	695	0.482027880859375	267.698812079497	0.901403198242188	1.57110319824219	10 mA
1.04339599609375	155.190363608182	0.019354248046875	1.04278564453125	696	0.48309599609375	274.139490748938	0.899564208984375	1.56926420898437	10 mA
1.04446411132813	155.403986607643	0.0192657470703125	1.04339599609375	697	0.484164111328125	272.88593584012	0.900829467773437	1.57052946777344	10 mA
1.0455322265625	155.617609607103	0.0193023681640625	1.04461669921875	698	0.4852322265625	273.404648216183	0.901779174804688	1.57147917480469	10 mA
1.04660034179688	155.831232606564	0.018621826171875	1.0455322265625	699	0.486300341796875	263.765243227691	0.907730712890625	1.57743071289062	10 mA
1.04766845703125	156.044855606025	0.0195709228515625	1.04644775390625	700	0.48736845703125	277.208538973973	0.901622924804687	1.57132292480469	10 mA
1.04873657226563	156.258478605485	0.0184539794921875	1.0479736328125	701	0.488436572265625	261.387811504072	0.911414184570313	1.58111418457031	10 mA
1.0498046875	156.472101604946	0.0179962158203125	1.0491943359375	702	0.4895046875	254.903906803293	0.916022338867188	1.58572233886719	10 mA
1.05087280273438	156.685724604407	0.01981201171875	1.0498046875	703	0.490572802734375	280.623395449717	0.90319580078125	1.57289580078125	10 mA
