# Supplementary material for: Introducing Brønsted acid sites to accelerate the bridging-oxygen-assisted deprotonation in acidic water oxidation
Source: Nat Commun. 2022 Aug 18;13:4871. doi: 10.1038/s41467-022-32581-w (PMC9388623; doi:10.1038/s41467-022-32581-w)
Supplement: Supplementary file 4 — Source Data [file 41467_2022_32581_MOESM4_ESM.zip › Ru5W1Ox/Ru5W1Ox LSV RDE No (3).txt]

Potential applied (V)	Time (s)	WE(1).Current (A)	WE(1).Potential (V)	Index	Overpotential (V vs. RHE)	Current density (mA cm^-2)	Corrected potential (V)	E-iR (V vs. RHE)	Current range
0.301055908203125	6.6913749831059	-9.2193603515625E-07	0.300567626953125	1	-0.259244091796875	-0.013058584067369	0.300574449279785	0.970274449279785	100 µA
0.3021240234375	6.90499798256656	-6.488037109375E-07	0.3016357421875	2	-0.2581759765625	-0.00918985426257082	0.301640543334961	0.971340543334961	100 µA
0.303192138671875	7.11862098202721	-4.0008544921875E-07	0.302642822265625	3	-0.257107861328125	-0.00566693270848088	0.302645782897949	0.972345782897949	100 µA
0.30426025390625	7.33224398148786	-4.14123535156249E-07	0.303741455078125	4	-0.25603974609375	-0.00586577245263809	0.303744519592285	0.973444519592285	100 µA
0.305328369140625	7.54586698094852	-4.8065185546875E-07	0.304840087890625	5	-0.254971630859375	-0.00680809993581799	0.304843644714355	0.974543644714355	100 µA
0.306396484375	7.75948998040917	-4.058837890625E-07	0.305816650390625	6	-0.253903515625	-0.00574906216802408	0.305819653930664	0.975519653930664	100 µA
0.307464599609375	7.97311297986982	-1.2481689453125E-07	0.30694580078125	7	-0.252835400390625	-0.00176794468174575	0.30694672442627	0.97664672442627	100 µA
0.30853271484375	8.18673597933048	1.26953125E-07	0.308013916015625	8	-0.25176728515625	0.00179820290368272	0.3080129765625	0.9777129765625	100 µA
0.309600830078125	8.40035897879113	-2.80761718749994E-08	0.30908203125	9	-0.250699169921875	-0.00039767948831444	0.309082239013672	0.978782239013672	100 µA
0.3106689453125	8.61398197825179	1.7120361328125E-07	0.3101806640625	10	-0.2496310546875	0.00242498035809136	0.310179397155762	0.979879397155762	100 µA
0.311737060546875	8.82760497771244	2.3651123046875E-07	0.31121826171875	11	-0.248562939453125	0.00335001742873584	0.311216511535645	0.980916511535645	100 µA
0.31280517578125	9.04122797717309	3.03955078125E-07	0.312286376953125	12	-0.24749482421875	0.00430531272131728	0.312284127685547	0.981984127685547	100 µA
0.313873291015625	9.25485097663375	4.85229492187503E-08	0.3133544921875	13	-0.246426708984375	0.000687293898282582	0.313354133117676	0.983054133117676	100 µA
0.31494140625	9.4684739760944	1.85546875000001E-07	0.31439208984375	14	-0.24535859375	0.00262814270538244	0.314390716796875	0.984090716796875	100 µA
0.316009521484375	9.68209697555505	1.9561767578125E-07	0.315460205078125	15	-0.244290478515625	0.00277078860879957	0.315458757507324	0.985158757507324	100 µA
0.31707763671875	9.89571997501571	3.3447265625E-07	0.3165283203125	16	-0.24322236328125	0.00473757303470255	0.316525845214844	0.986225845214844	100 µA
0.318145751953125	10.1093429744764	4.9560546875E-07	0.317657470703125	17	-0.242154248046875	0.00701990748937678	0.317653803222656	0.987353803222656	100 µA
0.3192138671875	10.322965973937	5.889892578125E-07	0.3187255859375	18	-0.2410861328125	0.00834262404833569	0.318721227416992	0.988421227416992	100 µA
0.320281982421875	10.5365889733977	4.93774414062501E-07	0.31976318359375	19	-0.240018017578125	0.00699397187057366	0.319759529663086	0.989459529663086	100 µA
0.32135009765625	10.7502119728583	5.09033203125001E-07	0.32086181640625	20	-0.23894990234375	0.0072101020272663	0.320858049560547	0.990558049560547	100 µA
0.322418212890625	10.963834972319	5.7037353515625E-07	0.3218994140625	21	-0.237881787109375	0.00807894525717068	0.32189519329834	0.99159519329834	100 µA
0.323486328125	11.1774579717796	8.1695556640625E-07	0.323028564453125	22	-0.236813671875	0.0115716085893236	0.323022518981934	0.992722518981934	100 µA
0.324554443359375	11.3910809712403	2.81677246093751E-07	0.32403564453125	23	-0.235745556640625	0.00398976269254604	0.324033560119629	0.993733560119629	100 µA
0.32562255859375	11.6047039707009	7.171630859375E-07	0.3251953125	24	-0.23467744140625	0.0101581173645538	0.325190005493164	0.994890005493164	100 µA
0.326690673828125	11.8183269701616	9.4512939453125E-07	0.326171875	25	-0.233609326171875	0.0133871019055418	0.32616488104248	0.99586488104248	100 µA
0.3277587890625	12.0319499696222	7.18078613281251E-07	0.32720947265625	26	-0.2325412109375	0.0101710851739554	0.327204158874512	0.996904158874512	100 µA
0.328826904296875	12.2455729690829	8.990478515625E-07	0.328338623046875	27	-0.231473095703125	0.01273438883233	0.328331970092773	0.998031970092773	100 µA
0.32989501953125	12.4591959685436	9.16748046875E-07	0.329345703125	28	-0.23040498046875	0.0129850998140935	0.329338919189453	0.999038919189453	100 µA
0.330963134765625	12.6728189680042	6.4361572265625E-07	0.330474853515625	29	-0.229336865234375	0.00911637000929533	0.330470090759277	1.00017009075928	100 µA
0.33203125	12.8864419674649	6.1248779296875E-07	0.33148193359375	30	-0.22826875	0.00867546448964234	0.331477401184082	1.00117740118408	100 µA
0.333099365234375	13.1000649669255	7.62939453125E-07	0.332489013671875	31	-0.227200634765625	0.0108065078346317	0.332483367919922	1.00218336791992	100 µA
0.33416748046875	13.3136879663862	7.9925537109375E-07	0.3336181640625	32	-0.22613251953125	0.0113208976075602	0.333612249572754	1.00331224957275	100 µA
0.335235595703125	13.5273109658468	9.033203125E-07	0.334686279296875	33	-0.225064404296875	0.012794905276204	0.334679594726563	1.00437959472656	100 µA
0.3363037109375	13.7409339653075	1.12823486328125E-06	0.335845947265625	34	-0.2239962890625	0.0159806637858534	0.335837598327637	1.00553759832764	100 µA
0.337371826171875	13.9545569647681	9.918212890625E-07	0.3369140625	35	-0.222928173828125	0.0140484601850212	0.336906723022461	1.00660672302246	100 µA
0.33843994140625	14.1681799642288	8.1451416015625E-07	0.33795166015625	36	-0.22186005859375	0.0115370277642528	0.337945632751465	1.00764563275146	100 µA
0.339508056640625	14.3818029636894	1.025390625E-06	0.33905029296875	37	-0.220791943359375	0.014523946529745	0.339042705078125	1.00874270507813	100 µA
0.340576171875	14.5954259631501	1.0772705078125E-06	0.340087890625	38	-0.219723828125	0.0152587890625	0.340079918823242	1.00977991882324	100 µA
0.341644287109375	14.8090489626107	1.07391357421875E-06	0.3411865234375	39	-0.218655712890625	0.0152112404280276	0.341178576477051	1.01087857647705	100 µA
0.34271240234375	15.0226719620714	1.0894775390625E-06	0.34222412109375	40	-0.21758759765625	0.0154316931878541	0.342216058959961	1.01191605895996	100 µA
0.343780517578125	15.2362949615321	1.214599609375E-06	0.343231201171875	41	-0.216519482421875	0.0172039604727337	0.343222213134766	1.01292221313477	100 µA
0.3448486328125	15.4499179609927	1.25732421875E-06	0.3443603515625	42	-0.2154513671875	0.0178091249114731	0.344351047363281	1.01405104736328	100 µA
0.345916748046875	15.6635409604534	1.3641357421875E-06	0.345428466796875	43	-0.214383251953125	0.0193220360083215	0.345418372192383	1.01511837219238	100 µA
0.34698486328125	15.877163959914	1.06201171875E-06	0.346435546875	44	-0.21331513671875	0.0150426589058074	0.346427687988281	1.01612768798828	100 µA
0.348052978515625	16.0907869593747	1.092529296875E-06	0.3475341796875	45	-0.212247021484375	0.0154749192191926	0.347526094970703	1.0172260949707	100 µA
0.34912109375	16.3044099588353	1.3519287109375E-06	0.348663330078125	46	-0.21117890625	0.0191491318829674	0.348653325805664	1.01835332580566	100 µA
0.350189208984375	16.518032958296	1.27044677734375E-06	0.349761962890625	47	-0.210110791015625	0.0179949968462288	0.349752561584473	1.01945256158447	100 µA
0.35125732421875	16.7316559577566	1.4068603515625E-06	0.350738525390625	48	-0.20904267578125	0.0199272004470609	0.350728114624023	1.02042811462402	100 µA
0.352325439453125	16.9452789572173	1.25335693359375E-06	0.35174560546875	49	-0.207974560546875	0.017752931070733	0.351736330627441	1.02143633062744	100 µA
0.3533935546875	17.1589019566779	1.5594482421875E-06	0.352874755859375	50	-0.2069064453125	0.0220885020139873	0.352863215942383	1.02256321594238	100 µA
0.354461669921875	17.3725249561386	1.40594482421875E-06	0.3538818359375	51	-0.205838330078125	0.0199142326376593	0.353871431945801	1.0235714319458	100 µA
0.35552978515625	17.5861479555992	1.32720947265625E-06	0.35498046875	52	-0.20477021484375	0.0187990010291254	0.354970647399902	1.0246706473999	100 µA
0.356597900390625	17.7997709550599	1.40380859375E-06	0.356048583984375	53	-0.203702099609375	0.0198839744157224	0.356038195800781	1.02573819580078	100 µA
0.357666015625	18.0133939545206	1.324462890625E-06	0.357177734375	54	-0.202633984375	0.0187600976009207	0.357167933349609	1.02686793334961	100 µA
0.358734130859375	18.2270169539812	1.405029296875E-06	0.358306884765625	55	-0.201565869140625	0.0199012648282578	0.358296487548828	1.02799648754883	100 µA
0.35980224609375	18.4406399534419	1.7059326171875E-06	0.359283447265625	56	-0.20049775390625	0.0241633515182365	0.359270823364258	1.02897082336426	100 µA
0.360870361328125	18.6542629529025	1.568603515625E-06	0.360382080078125	57	-0.199429638671875	0.0222181801080028	0.360370472412109	1.03007047241211	100 µA
0.3619384765625	18.8678859523632	1.33331298828125E-06	0.361480712890625	58	-0.1983615234375	0.0188854530918024	0.361470846374512	1.03117084637451	100 µA
0.363006591796875	19.0815089518238	1.4508056640625E-06	0.362518310546875	59	-0.197293408203125	0.0205496552983357	0.362507574584961	1.03220757458496	100 µA
0.36407470703125	19.2951319512845	1.48712158203125E-06	0.36358642578125	60	-0.19622529296875	0.0210640450712642	0.363575421081543	1.03327542108154	100 µA
0.365142822265625	19.5087549507451	1.20849609375E-06	0.36468505859375	61	-0.195157177734375	0.0171175084100567	0.364676115722656	1.03437611572266	100 µA
0.3662109375	19.7223779502058	1.4068603515625E-06	0.36572265625	62	-0.1940890625	0.0199272004470609	0.365712245483398	1.0354122454834	100 µA
0.367279052734375	19.9360009496664	1.5203857421875E-06	0.366729736328125	63	-0.193020947265625	0.0215352088128541	0.366718485473633	1.03641848547363	100 µA
0.36834716796875	20.1496239491271	1.62384033203125E-06	0.3677978515625	64	-0.19195283203125	0.0230005712752302	0.367785835144043	1.03748583514404	100 µA
0.369415283203125	20.3632469485877	1.54327392578125E-06	0.36895751953125	65	-0.190884716796875	0.0218594040478931	0.368946099304199	1.0386460993042	100 µA
0.3704833984375	20.5768699480484	1.568603515625E-06	0.36993408203125	66	-0.1898166015625	0.0222181801080028	0.369922474365234	1.03962247436523	100 µA
0.371551513671875	20.7904929475091	1.5655517578125E-06	0.3709716796875	67	-0.188748486328125	0.0221749540766643	0.370960094604492	1.04066009460449	100 µA
0.37261962890625	21.0041159469697	1.4556884765625E-06	0.3720703125	68	-0.18768037109375	0.0206188169484773	0.372059540405273	1.04175954040527	100 µA
0.373687744140625	21.2177389464304	1.5777587890625E-06	0.373199462890625	69	-0.186612255859375	0.0223478582020184	0.373187787475586	1.04288778747559	100 µA
0.374755859375	21.431361945891	1.629638671875E-06	0.374267578125	70	-0.185544140625	0.0230827007347734	0.374255518798828	1.04395551879883	100 µA
0.375823974609375	21.6449849453517	1.4984130859375E-06	0.375274658203125	71	-0.184476025390625	0.0212239813872167	0.375263569946289	1.04496356994629	100 µA
0.37689208984375	21.8586079448123	1.7578125E-06	0.3763427734375	72	-0.18340791015625	0.0248981940509915	0.376329765625	1.046029765625	100 µA
0.377960205078125	22.072230944273	1.8096923828125E-06	0.37738037109375	73	-0.182339794921875	0.0256330365837465	0.377366979370117	1.04706697937012	100 µA
0.3790283203125	22.2858539437336	1.751708984375E-06	0.37860107421875	74	-0.1812716796875	0.0248117419883144	0.378588111572266	1.04828811157227	100 µA
0.380096435546875	22.4994769431943	1.67724609375E-06	0.37957763671875	75	-0.180203564453125	0.0237570268236544	0.379565225097656	1.04926522509766	100 µA
0.38116455078125	22.7130999426549	1.7303466796875E-06	0.380615234375	76	-0.17913544921875	0.0245091597689448	0.38060242980957	1.05030242980957	100 µA
0.382232666015625	22.9267229421156	1.43890380859375E-06	0.38165283203125	77	-0.178067333984375	0.0203810737761154	0.381642184143066	1.05134218414307	100 µA
0.38330078125	23.1403459415762	1.7333984375E-06	0.38275146484375	78	-0.17699921875	0.0245523858002833	0.382738637695313	1.05243863769531	100 µA
0.384368896484375	23.3539689410369	1.8096923828125E-06	0.38385009765625	79	-0.175931103515625	0.0256330365837465	0.383836705932617	1.05353670593262	100 µA
0.38543701171875	23.5675919404976	1.6998291015625E-06	0.3848876953125	80	-0.17486298828125	0.0240768994555595	0.384875116577148	1.05457511657715	100 µA
0.386505126953125	23.7812149399582	1.7974853515625E-06	0.38592529296875	81	-0.173794873046875	0.0254601324583924	0.385911991577148	1.05561199157715	100 µA
0.3875732421875	23.9948379394189	1.9439697265625E-06	0.3870849609375	82	-0.1727267578125	0.0275349819626417	0.387070575561523	1.05677057556152	100 µA
0.388641357421875	24.2084609388795	1.849365234375E-06	0.388153076171875	83	-0.171658642578125	0.0261949749911473	0.388139390869141	1.05783939086914	100 µA
0.38970947265625	24.4220839383402	1.776123046875E-06	0.38922119140625	84	-0.17059052734375	0.0251575502390227	0.389208048095703	1.0589080480957	100 µA
0.390777587890625	24.6357069378008	1.898193359375E-06	0.390289306640625	85	-0.169522412109375	0.0268865914925637	0.390275260009766	1.05997526000977	100 µA
0.391845703125	24.8493299372615	1.873779296875E-06	0.391357421875	86	-0.168454296875	0.0265407832418555	0.391343555908203	1.0610435559082	100 µA
0.392913818359375	25.0629529367221	1.890869140625E-06	0.39239501953125	87	-0.167386181640625	0.0267828490173513	0.392381027099609	1.06208102709961	100 µA
0.39398193359375	25.2765759361828	1.922607421875E-06	0.393463134765625	88	-0.16631806640625	0.027232399743272	0.393448907470703	1.0631489074707	100 µA
0.395050048828125	25.4901989356434	1.9012451171875E-06	0.39447021484375	89	-0.165249951171875	0.0269298175239023	0.394456145629883	1.06415614562988	100 µA
0.3961181640625	25.7038219351041	1.8951416015625E-06	0.3956298828125	90	-0.1641818359375	0.0268433654612252	0.395615858764648	1.06531585876465	100 µA
0.397186279296875	25.9174449345647	1.885986328125E-06	0.396759033203125	91	-0.163113720703125	0.0267136873672096	0.396745076904297	1.0664450769043	100 µA
0.39825439453125	26.1310679340254	1.9287109375E-06	0.39776611328125	92	-0.16204560546875	0.027318851805949	0.397751840820313	1.06745184082031	100 µA
0.399322509765625	26.344690933486	1.800537109375E-06	0.39886474609375	93	-0.160977490234375	0.0255033584897309	0.398851422119141	1.06855142211914	100 µA
0.400390625	26.5583139329467	1.8341064453125E-06	0.39990234375	94	-0.159909375	0.0259788448344547	0.399888771362305	1.0695887713623	100 µA
0.401458740234375	26.7719369324074	2.4078369140625E-06	0.4010009765625	95	-0.158841259765625	0.0341053387260977	0.400983158569336	1.07068315856934	100 µA
0.40252685546875	26.985559931868	2.1087646484375E-06	0.402008056640625	96	-0.15777314453125	0.0298691876549221	0.401992451782227	1.07169245178223	100 µA
0.403594970703125	27.1991829313287	2.0782470703125E-06	0.40313720703125	97	-0.156705029296875	0.0294369273415368	0.40312182800293	1.07282182800293	100 µA
0.4046630859375	27.4128059307893	1.983642578125E-06	0.40423583984375	98	-0.1556369140625	0.0280969203700425	0.404221160888672	1.07392116088867	100 µA
0.405731201171875	27.62642893025	2.203369140625E-06	0.40521240234375	99	-0.154568798828125	0.0312091946264164	0.405196097412109	1.07489609741211	100 µA
0.40679931640625	27.8400519297106	2.0111083984375E-06	0.40625	100	-0.15350068359375	0.0284859546520892	0.406235117797852	1.07593511779785	100 µA
0.407867431640625	28.0536749291713	2.264404296875E-06	0.407318115234375	101	-0.152432568359375	0.032073715253187	0.407301358642578	1.07700135864258	100 µA
0.408935546875	28.2672979286319	2.239990234375E-06	0.408477783203125	102	-0.151364453125	0.0317279070024788	0.408461207275391	1.07816120727539	100 µA
0.410003662109375	28.4809209280926	2.1087646484375E-06	0.409515380859375	103	-0.150296337890625	0.0298691876549221	0.409499776000977	1.07919977600098	100 µA
0.41107177734375	28.6945439275532	2.2369384765625E-06	0.4105224609375	104	-0.14922822265625	0.0316846809711402	0.410505907592773	1.08020590759277	100 µA
0.412139892578125	28.9081669270139	2.1484375E-06	0.41168212890625	105	-0.148160107421875	0.030431126062323	0.41166623046875	1.08136623046875	100 µA
0.4132080078125	29.1217899264745	2.16064453125E-06	0.412628173828125	106	-0.1470919921875	0.0306040301876771	0.412612185058594	1.08231218505859	100 µA
0.414276123046875	29.3354129259352	2.2613525390625E-06	0.41375732421875	107	-0.146023876953125	0.0320304892218484	0.413740590209961	1.08344059020996	100 µA
0.41534423828125	29.5490359253959	2.3651123046875E-06	0.414825439453125	108	-0.14495576171875	0.0335001742873584	0.41480793762207	1.08450793762207	100 µA
0.416412353515625	29.7626589248565	2.2308349609375E-06	0.41595458984375	109	-0.143887646484375	0.0315982289084632	0.415938081665039	1.08563808166504	100 µA
0.41748046875	29.9762819243172	2.11181640625E-06	0.417022705078125	110	-0.14281953125	0.0299124136862606	0.417007077636719	1.08670707763672	100 µA
0.418548583984375	30.1899049237778	2.6092529296875E-06	0.41796875	111	-0.141751416015625	0.0369582567944405	0.41794944152832	1.08764944152832	100 µA
0.41961669921875	30.4035279232385	2.294921875E-06	0.41912841796875	112	-0.14068330078125	0.0325059755665722	0.419111435546875	1.08881143554687	100 µA
0.420684814453125	30.6171509226991	2.2552490234375E-06	0.420166015625	113	-0.139615185546875	0.0319440371591714	0.420149326782227	1.08984932678223	100 µA
0.4217529296875	30.8307739221598	2.43865966796875E-06	0.42120361328125	114	-0.1385470703125	0.0345419216426169	0.421185567199707	1.09088556719971	100 µA
0.422821044921875	31.0443969216204	2.392578125E-06	0.422332763671875	115	-0.137478955078125	0.0338892085694051	0.42231505859375	1.09201505859375	100 µA
0.42388916015625	31.2580199210811	2.3529052734375E-06	0.423370361328125	116	-0.13641083984375	0.0333272701620043	0.423352949829102	1.0930529498291	100 µA
0.424957275390625	31.4716429205417	2.6153564453125E-06	0.424468994140625	117	-0.135342724609375	0.0370447088571176	0.42444964050293	1.09414964050293	100 µA
0.426025390625	31.6852659200024	2.5665283203125E-06	0.425506591796875	118	-0.134274609375	0.0363530923557011	0.425487599487305	1.0951875994873	100 µA
0.427093505859375	31.898888919463	2.5177001953125E-06	0.42657470703125	119	-0.133206494140625	0.0356614758542847	0.426556076049805	1.0962560760498	100 µA
0.42816162109375	32.1125119189237	2.5299072265625E-06	0.427642822265625	120	-0.13213837890625	0.0358343799796388	0.427624100952148	1.09732410095215	100 µA
0.429229736328125	32.3261349183844	2.4810791015625E-06	0.428741455078125	121	-0.131070263671875	0.0351427634782224	0.428723095092773	1.09842309509277	100 µA
0.4302978515625	32.539757917845	2.294921875E-06	0.4298095703125	122	-0.1300021484375	0.0325059755665722	0.429792587890625	1.09949258789062	100 µA
0.431365966796875	32.7533809173057	2.3162841796875E-06	0.430816650390625	123	-0.128934033203125	0.0328085577859419	0.430799509887695	1.1004995098877	100 µA
0.43243408203125	32.9670039167663	2.5970458984375E-06	0.431854248046875	124	-0.12786591796875	0.0367853526690864	0.431835029907227	1.10153502990723	100 µA
0.433502197265625	33.180626916227	2.4169921875E-06	0.43292236328125	125	-0.126797802734375	0.0342350168201133	0.432904477539063	1.10260447753906	100 µA
0.4345703125	33.3942499156876	2.703857421875E-06	0.434051513671875	126	-0.1257296875	0.0382982637659348	0.434031505126953	1.10373150512695	100 µA
0.435638427734375	33.6078729151483	2.69775390625E-06	0.43505859375	127	-0.124661572265625	0.0382118117032578	0.435038630371094	1.10473863037109	100 µA
0.43670654296875	33.8214959146089	2.569580078125E-06	0.436187744140625	128	-0.12359345703125	0.0363963183870397	0.436168729248047	1.10586872924805	100 µA
0.437774658203125	34.0351189140696	2.5787353515625E-06	0.437255859375	129	-0.122525341796875	0.0365259964810552	0.437236776733398	1.1069367767334	100 µA
0.4388427734375	34.2487419135302	2.5787353515625E-06	0.438323974609375	130	-0.1214572265625	0.0365259964810552	0.438304891967773	1.10800489196777	100 µA
0.439910888671875	34.4623649129909	2.5115966796875E-06	0.439422607421875	131	-0.120389111328125	0.0355750237916077	0.439404021606445	1.10910402160645	100 µA
0.44097900390625	34.6759879124515	2.435302734375E-06	0.44049072265625	132	-0.11932099609375	0.0344943730081445	0.440472701416016	1.11017270141602	100 µA
0.442047119140625	34.8896109119122	2.667236328125E-06	0.441558837890625	133	-0.118252880859375	0.0377795513898725	0.441539100341797	1.1112391003418	100 µA
0.443115234375	35.1032339113729	2.777099609375E-06	0.442535400390625	134	-0.117184765625	0.0393356885180595	0.442514849853516	1.11221484985352	100 µA
0.444183349609375	35.3168569108335	2.6885986328125E-06	0.44366455078125	135	-0.116116650390625	0.0380821336092422	0.443644655151367	1.11334465515137	100 µA
0.44525146484375	35.5304799102942	2.50244140625E-06	0.444732666015625	136	-0.11504853515625	0.0354453456975921	0.444714147949219	1.11441414794922	100 µA
0.446319580078125	35.7441029097548	2.911376953125E-06	0.445831298828125	137	-0.113980419921875	0.0412376338969547	0.445809754638672	1.11550975463867	100 µA
0.4473876953125	35.9577259092155	2.642822265625E-06	0.446868896484375	138	-0.1129123046875	0.0374337431391643	0.446849339599609	1.11654933959961	100 µA
0.448455810546875	36.1713489086761	2.6153564453125E-06	0.447967529296875	139	-0.111844189453125	0.0370447088571176	0.44794817565918	1.11764817565918	100 µA
0.44952392578125	36.3849719081368	2.8839111328125E-06	0.448974609375	140	-0.11077607421875	0.0408485996149079	0.448953268432617	1.11865326843262	100 µA
0.450592041015625	36.5985949075974	3.0303955078125E-06	0.450042724609375	141	-0.109707958984375	0.0429234491191572	0.450020299682617	1.11972029968262	100 µA
0.45166015625	36.8122179070581	2.9266357421875E-06	0.451141357421875	142	-0.10863984375	0.0414537640536473	0.451119700317383	1.12081970031738	100 µA
0.452728271484375	37.0258409065187	2.8350830078125E-06	0.45220947265625	143	-0.107571728515625	0.0401569831134915	0.452188493041992	1.12188849304199	100 µA
0.45379638671875	37.2394639059794	2.8839111328125E-06	0.453216552734375	144	-0.10650361328125	0.0408485996149079	0.453195211791992	1.12289521179199	100 µA
0.454864501953125	37.45308690544	2.8106689453125E-06	0.45428466796875	145	-0.105435498046875	0.0398111748627833	0.454263869018555	1.12396386901855	100 µA
0.4559326171875	37.6667099049007	2.77099609375E-06	0.45538330078125	146	-0.1043673828125	0.0392492364553824	0.455362795410156	1.12506279541016	100 µA
0.457000732421875	37.8803329043614	2.9388427734375E-06	0.45654296875	147	-0.103299267578125	0.0416266681790014	0.456521221313477	1.12622122131348	100 µA
0.45806884765625	38.093955903822	2.923583984375E-06	0.45751953125	148	-0.10223115234375	0.0414105380223088	0.457497896728516	1.12719789672852	100 µA
0.459136962890625	38.3075789032827	3.02734375E-06	0.458648681640625	149	-0.101163037109375	0.0428802230878187	0.458626279296875	1.12832627929687	100 µA
0.460205078125	38.5212019027433	3.0242919921875E-06	0.459625244140625	150	-0.100094921875	0.0428369970564802	0.459602864379883	1.12930286437988	100 µA
0.461273193359375	38.734824902204	2.9510498046875E-06	0.460784912109375	151	-0.099026806640625	0.0417995723043555	0.46076307434082	1.13046307434082	100 µA
0.46234130859375	38.9484479016646	2.9388427734375E-06	0.461822509765625	152	-0.09795869140625	0.0416266681790014	0.461800762329102	1.1315007623291	100 µA
0.463409423828125	39.1620709011253	2.9510498046875E-06	0.462799072265625	153	-0.096890576171875	0.0417995723043555	0.46277723449707	1.13247723449707	100 µA
0.4644775390625	39.3756939005859	2.850341796875E-06	0.46392822265625	154	-0.0958224609375	0.0403731132701841	0.463907130126953	1.13360713012695	100 µA
0.465545654296875	39.5893169000466	3.0975341796875E-06	0.4649658203125	155	-0.094754345703125	0.0438744218086048	0.46494289855957	1.13464289855957	100 µA
0.46661376953125	39.8029398995072	3.1219482421875E-06	0.466156005859375	156	-0.09368623046875	0.044220230059313	0.466132903442383	1.13583290344238	100 µA
0.467681884765625	40.0165628989679	2.9541015625E-06	0.4671630859375	157	-0.092618115234375	0.0418427983356941	0.467141225585938	1.13684122558594	100 µA
0.46875	40.2301858984285	3.173828125E-06	0.46820068359375	158	-0.09155	0.044955072592068	0.468177197265625	1.13787719726562	100 µA
0.469818115234375	40.4438088978892	3.1005859375E-06	0.469268798828125	159	-0.090481884765625	0.0439176478399433	0.469245854492187	1.13894585449219	100 µA
0.47088623046875	40.6574318973499	3.0517578125E-06	0.470306396484375	160	-0.08941376953125	0.0432260313385269	0.470283813476563	1.13998381347656	100 µA
0.471954345703125	40.8710548968105	2.94189453125E-06	0.471405029296875	161	-0.088345654296875	0.0416698942103399	0.471383259277344	1.14108325927734	100 µA
0.4730224609375	41.0846778962712	2.9876708984375E-06	0.472503662109375	162	-0.0872775390625	0.0423182846804179	0.472481553344727	1.14218155334473	100 µA
0.474090576171875	41.2983008957318	3.2073974609375E-06	0.47357177734375	163	-0.086209423828125	0.0454305589367918	0.473548042602539	1.14324804260254	100 µA
0.47515869140625	41.5119238951925	3.13720703125E-06	0.474639892578125	164	-0.08514130859375	0.0444363602160057	0.474616677246094	1.14431667724609	100 µA
0.476226806640625	41.7255468946531	3.22265625E-06	0.4757080078125	165	-0.084073193359375	0.0456466890934844	0.47568416015625	1.14538416015625	100 µA
0.477294921875	41.9391698941138	3.1982421875E-06	0.476806640625	166	-0.083005078125	0.0453008808427762	0.476782973632813	1.14648297363281	100 µA
0.478363037109375	42.1527928935744	3.253173828125E-06	0.477783203125	167	-0.081936962890625	0.0460789494068697	0.477759129638672	1.14745912963867	100 µA
0.47943115234375	42.3664158930351	3.0487060546875E-06	0.478912353515625	168	-0.08086884765625	0.0431828053071884	0.47888979309082	1.14858979309082	100 µA
0.480499267578125	42.5800388924957	3.0853271484375E-06	0.480010986328125	169	-0.079800732421875	0.0437015176832507	0.479988154907227	1.14968815490723	100 µA
0.4815673828125	42.7936618919564	3.3050537109375E-06	0.480987548828125	170	-0.0787326171875	0.0468137919396247	0.480963091430664	1.15066309143066	100 µA
0.482635498046875	43.007284891417	3.3843994140625E-06	0.48211669921875	171	-0.077664501953125	0.0479376687544264	0.482091654663086	1.15179165466309	100 µA
0.48370361328125	43.2209078908777	3.2440185546875E-06	0.483123779296875	172	-0.07659638671875	0.0459492713128541	0.48309977355957	1.15279977355957	100 µA
0.484771728515625	43.4345308903384	3.30810546875E-06	0.484283447265625	173	-0.075528271484375	0.0468570179709632	0.484258967285156	1.15395896728516	100 µA
0.48583984375	43.648153889799	3.33251953125E-06	0.485382080078125	174	-0.07446015625	0.0472028262216714	0.485357419433594	1.15505741943359	100 µA
0.486907958984375	43.8617768892597	3.2073974609375E-06	0.48638916015625	175	-0.073392041015625	0.0454305589367918	0.486365425415039	1.15606542541504	100 µA
0.48797607421875	44.0753998887203	3.28369140625E-06	0.4874267578125	176	-0.07232392578125	0.046511209720255	0.487402458496094	1.15710245849609	100 µA
0.489044189453125	44.289022888181	3.2257080078125E-06	0.488494873046875	177	-0.071255810546875	0.0456899151248229	0.488471002807617	1.15817100280762	100 µA
0.4901123046875	44.5026458876416	3.131103515625E-06	0.48956298828125	178	-0.0701876953125	0.0443499081533286	0.489539818115234	1.15923981811523	100 µA
0.491180419921875	44.7162688871023	3.570556640625E-06	0.490631103515625	179	-0.069119580078125	0.0505744566660765	0.490604681396484	1.16030468139648	100 µA
0.49224853515625	44.9298918865629	3.3782958984375E-06	0.49169921875	180	-0.06805146484375	0.0478512166917493	0.491674219360352	1.16137421936035	100 µA
0.493316650390625	45.1435148860236	3.436279296875E-06	0.49273681640625	181	-0.066983349609375	0.0486725112871813	0.492711387939453	1.16241138793945	100 µA
0.494384765625	45.3571378854842	3.4912109375E-06	0.493865966796875	182	-0.065915234375	0.0494505798512748	0.493840131835938	1.16354013183594	100 µA
0.495452880859375	45.5707608849449	3.448486328125E-06	0.494903564453125	183	-0.064847119140625	0.0488454154125354	0.494878045654297	1.1645780456543	100 µA
0.49652099609375	45.7843838844055	3.375244140625E-06	0.496063232421875	184	-0.06377900390625	0.0478079906604108	0.496038255615234	1.16573825561523	100 µA
0.497589111328125	45.9980068838662	3.45458984375E-06	0.4970703125	185	-0.062710888671875	0.0489318674752125	0.497044748535156	1.16674474853516	100 µA
0.4986572265625	46.2116298833269	3.485107421875E-06	0.49810791015625	186	-0.0616427734375	0.0493641277885977	0.498082120361328	1.16778212036133	100 µA
0.499725341796875	46.4252528827875	3.5858154296875E-06	0.4991455078125	187	-0.060574658203125	0.0507905868227691	0.49911897277832	1.16881897277832	100 µA
0.50079345703125	46.6388758822482	3.5919189453125E-06	0.500244140625	188	-0.05950654296875	0.0508770388854462	0.500217560424805	1.1699175604248	100 µA
0.501861572265625	46.8524988817088	3.6224365234375E-06	0.5013427734375	189	-0.058438427734375	0.0513092991988314	0.501315967407227	1.17101596740723	100 µA
0.5029296875	47.0661218811695	3.4820556640625E-06	0.502410888671875	190	-0.0573703125	0.0493209017572592	0.502385121459961	1.17208512145996	100 µA
0.503997802734375	47.2797448806301	3.350830078125E-06	0.50347900390625	191	-0.056302197265625	0.0474621824097026	0.503454207763672	1.17315420776367	100 µA
0.50506591796875	47.4933678800908	3.74755859375E-06	0.50457763671875	192	-0.05523408203125	0.0530815664837111	0.504549904785156	1.17424990478516	100 µA
0.506134033203125	47.7069908795514	3.2989501953125E-06	0.505584716796875	193	-0.054165966796875	0.0467273398769476	0.50556030456543	1.17526030456543	100 µA
0.5072021484375	47.9206138790121	3.3233642578125E-06	0.506622314453125	194	-0.0530978515625	0.0470731481276558	0.506597721557617	1.17629772155762	100 µA
0.508270263671875	48.1342368784727	3.717041015625E-06	0.50775146484375	195	-0.052029736328125	0.0526493061703258	0.507723958740234	1.17742395874023	100 µA
0.50933837890625	48.3478598779334	3.759765625E-06	0.508758544921875	196	-0.05096162109375	0.0532544706090652	0.50873072265625	1.17843072265625	100 µA
0.510406494140625	48.561482877394	3.7506103515625E-06	0.50982666015625	197	-0.049893505859375	0.0531247925150496	0.509798905639648	1.17949890563965	100 µA
0.511474609375	48.7751058768547	3.7628173828125E-06	0.51092529296875	198	-0.048825390625	0.0532976966404037	0.510897448120117	1.18059744812012	100 µA
0.512542724609375	48.9887288763153	3.6773681640625E-06	0.511962890625	199	-0.047757275390625	0.0520873677629249	0.511935678100586	1.18163567810059	100 µA
0.51361083984375	49.202351875776	3.7200927734375E-06	0.5130615234375	200	-0.04668916015625	0.0526925322016643	0.513033994750977	1.18273399475098	100 µA
0.514678955078125	49.4159748752367	3.8116455078125E-06	0.51416015625	201	-0.045621044921875	0.0539893131418201	0.514131950073242	1.18383195007324	100 µA
0.5157470703125	49.6295978746973	3.662109375E-06	0.515228271484375	202	-0.0445529296875	0.0518712376062323	0.515201171875	1.184901171875	100 µA
0.516815185546875	49.843220874158	3.7261962890625E-06	0.516326904296875	203	-0.043484814453125	0.0527789842643414	0.516299330444336	1.18599933044434	100 µA
0.51788330078125	50.0568438736186	3.887939453125E-06	0.517303466796875	204	-0.04241669921875	0.0550699639252833	0.517274696044922	1.18697469604492	100 µA
0.518951416015625	50.2704668730793	3.8848876953125E-06	0.518463134765625	205	-0.041348583984375	0.0550267378939448	0.51843438659668	1.18813438659668	100 µA
0.52001953125	50.4840898725399	3.5369873046875E-06	0.51947021484375	206	-0.04028046875	0.0500989703213527	0.519444041137695	1.1891440411377	100 µA
0.521087646484375	50.6977128720006	3.8543701171875E-06	0.52056884765625	207	-0.039212353515625	0.0545944775805595	0.520540325317383	1.19024032531738	100 µA
0.52215576171875	50.9113358714612	3.558349609375E-06	0.521575927734375	208	-0.03814423828125	0.0504015525407224	0.521549595947266	1.19124959594727	100 µA
0.523223876953125	51.1249588709219	3.6468505859375E-06	0.522705078125	209	-0.037076123046875	0.0516551074495397	0.522678091430664	1.19237809143066	100 µA
0.5242919921875	51.3385818703825	3.729248046875E-06	0.523773193359375	210	-0.0360080078125	0.0528222102956799	0.523745596923828	1.19344559692383	100 µA
0.525360107421875	51.5522048698432	4.11376953125E-06	0.52484130859375	211	-0.034939892578125	0.0582686902443343	0.524810866699219	1.19451086669922	100 µA
0.52642822265625	51.7658278693038	4.058837890625E-06	0.525909423828125	212	-0.03387177734375	0.0574906216802408	0.525879388427734	1.19557938842773	100 µA
0.527496337890625	51.9794508687645	3.8299560546875E-06	0.526947021484375	213	-0.032803662109375	0.0542486693298513	0.52691867980957	1.19661867980957	100 µA
0.528564453125	52.1930738682252	3.8848876953125E-06	0.527984619140625	214	-0.031735546875	0.0550267378939448	0.52795587097168	1.19765587097168	100 µA
0.529632568359375	52.4066968676858	3.9215087890625E-06	0.529022216796875	215	-0.030667431640625	0.0555454502700071	0.528993197631836	1.19869319763184	100 µA
0.53070068359375	52.6203198671465	3.9306640625E-06	0.530181884765625	216	-0.02959931640625	0.0556751283640227	0.530152797851563	1.19985279785156	100 µA
0.531768798828125	52.8339428666071	4.16259765625E-06	0.531219482421875	217	-0.028531201171875	0.0589603067457507	0.531188679199219	1.20088867919922	100 µA
0.5328369140625	53.0475658660678	4.13818359375E-06	0.532257080078125	218	-0.0274630859375	0.0586144984950425	0.532226457519531	1.20192645751953	100 µA
0.533905029296875	53.2611888655284	4.132080078125E-06	0.533416748046875	219	-0.026394970703125	0.0585280464323655	0.533386170654297	1.2030861706543	100 µA
0.53497314453125	53.4748118649891	4.0863037109375E-06	0.534515380859375	220	-0.02532685546875	0.0578796559622875	0.534485142211914	1.20418514221191	100 µA
0.536041259765625	53.6884348644497	4.052734375E-06	0.535491943359375	221	-0.024258740234375	0.0574041696175637	0.535461953125	1.205161953125	100 µA
0.537109375	53.9020578639104	3.8787841796875E-06	0.53656005859375	222	-0.023190625	0.0549402858312677	0.53653135559082	1.20623135559082	100 µA
0.538177490234375	54.115680863371	3.99169921875E-06	0.537628173828125	223	-0.022122509765625	0.0565396489907932	0.537598635253906	1.20729863525391	100 µA
0.53924560546875	54.3293038628317	4.1748046875E-06	0.5386962890625	224	-0.02105439453125	0.0591332108711048	0.538665395507812	1.20836539550781	100 µA
0.540313720703125	54.5429268622923	4.0191650390625E-06	0.53973388671875	225	-0.019986279296875	0.05692868327284	0.539704144897461	1.20940414489746	100 µA
0.5413818359375	54.756549861753	4.1229248046875E-06	0.5408935546875	226	-0.0189181640625	0.0583983683383499	0.540863045043945	1.21056304504395	100 µA
0.542449951171875	54.9701728612137	4.2205810546875E-06	0.5419921875	227	-0.017850048828125	0.0597816013411827	0.541960955200195	1.2116609552002	100 µA
0.54351806640625	55.1837958606743	4.296875E-06	0.543060302734375	228	-0.01678193359375	0.0608622521246459	0.543028505859375	1.21272850585938	100 µA
0.544586181640625	55.397418860135	4.1839599609375E-06	0.544097900390625	229	-0.015713818359375	0.0592628889651204	0.544066939086914	1.21376693908691	100 µA
0.545654296875	55.6110418595956	4.18701171875E-06	0.545135498046875	230	-0.014645703125	0.0593061149964589	0.545104514160156	1.21480451416016	100 µA
0.546722412109375	55.8246648590563	4.1168212890625E-06	0.546234130859375	231	-0.013577587890625	0.0583119162756728	0.546203666381836	1.21590366638184	100 µA
0.54779052734375	56.0382878585169	4.1717529296875E-06	0.5472412109375	232	-0.01250947265625	0.0590899848397663	0.54721033996582	1.21691033996582	100 µA
0.548858642578125	56.2519108579776	4.278564453125E-06	0.548309326171875	233	-0.011441357421875	0.0606028959366147	0.548277664794922	1.21797766479492	100 µA
0.5499267578125	56.4655338574382	4.13818359375E-06	0.549407958984375	234	-0.0103732421875	0.0586144984950425	0.549377336425781	1.21907733642578	100 µA
0.550994873046875	56.6791568568989	4.3304443359375E-06	0.5504150390625	235	-0.00930512695312502	0.0613377384693697	0.550382993774414	1.22008299377441	100 µA
0.55206298828125	56.8927798563595	4.4708251953125E-06	0.55157470703125	236	-0.00823701171875002	0.0633261359109419	0.551541622924805	1.2212416229248	100 µA
0.553131103515625	57.1064028558202	4.3548583984375E-06	0.55267333984375	237	-0.00716889648437502	0.0616835467200779	0.552641113891602	1.2223411138916	100 µA
0.55419921875	57.3200258552808	4.278564453125E-06	0.553680419921875	238	-0.00610078125000002	0.0606028959366147	0.553648758544922	1.22334875854492	100 µA
0.555267333984375	57.5336488547415	4.205322265625E-06	0.5546875	239	-0.00503266601562502	0.0595654711844901	0.554656380615234	1.22435638061523	100 µA
0.55633544921875	57.7472718542022	4.2938232421875E-06	0.55572509765625	240	-0.00396455078125002	0.0608190260933074	0.555693323364258	1.22539332336426	100 µA
0.557403564453125	57.9608948536628	4.205322265625E-06	0.556884765625	241	-0.00289643554687502	0.0595654711844901	0.556853646240234	1.22655364624023	100 µA
0.5584716796875	58.1745178531235	4.57763671875E-06	0.557952880859375	242	-0.00182832031250002	0.0648390470077904	0.557919006347656	1.22761900634766	100 µA
0.559539794921875	58.3881408525841	4.461669921875E-06	0.558990478515625	243	-0.00076020507812502	0.0631964578169263	0.558957462158203	1.2286574621582	100 µA
0.56060791015625	58.6017638520448	4.3731689453125E-06	0.560028076171875	244	0.00030791015624998	0.0619429029081091	0.55999571472168	1.22969571472168	100 µA
0.561676025390625	58.8153868515054	4.55322265625E-06	0.561065673828125	245	0.00137602539062498	0.0644932387570822	0.561031979980469	1.23073197998047	100 µA
0.562744140625	59.0290098509661	4.3853759765625E-06	0.562286376953125	246	0.00244414062499998	0.0621158070334632	0.562253925170898	1.2319539251709	100 µA
0.563812255859375	59.2426328504267	4.5013427734375E-06	0.56329345703125	247	0.00351225585937498	0.0637583962243272	0.563260147094727	1.23296014709473	100 µA
0.56488037109375	59.4562558498874	4.2694091796875E-06	0.5643310546875	248	0.00458037109374998	0.0604732178425992	0.56429946105957	1.23399946105957	100 µA
0.565948486328125	59.669878849348	4.4281005859375E-06	0.5654296875	249	0.00564848632812498	0.0627209714722026	0.565396919555664	1.23509691955566	100 µA
0.5670166015625	59.8835018488087	4.84619140625E-06	0.566497802734375	250	0.00671660156249998	0.0686429377655807	0.566461940917969	1.23616194091797	100 µA
0.568084716796875	60.0971248482693	4.400634765625E-06	0.5675048828125	251	0.00778471679687498	0.0623319371901558	0.567472318115234	1.23717231811523	100 µA
0.56915283203125	60.31074784773	4.5166015625E-06	0.56854248046875	252	0.00885283203124998	0.0639745263810198	0.568509057617188	1.23820905761719	100 µA
0.570220947265625	60.5243708471907	4.7210693359375E-06	0.56964111328125	253	0.00992094726562498	0.0668706704807011	0.569606177368164	1.23930617736816	100 µA
0.5712890625	60.7379938466513	4.5562744140625E-06	0.570770263671875	254	0.0109890625	0.0645364647884207	0.570736547241211	1.24043654724121	100 µA
0.572357177734375	60.951616846112	4.4830322265625E-06	0.571746826171875	255	0.012057177734375	0.063499040036296	0.571713651733398	1.2414136517334	100 µA
0.57342529296875	61.1652398455726	4.78515625E-06	0.57293701171875	256	0.01312529296875	0.0677784171388102	0.5729016015625	1.2426016015625	100 µA
0.574493408203125	61.3788628450333	4.6966552734375E-06	0.573974609375	257	0.014193408203125	0.0665248622299929	0.573939854125977	1.24363985412598	100 µA
0.5755615234375	61.5924858444939	4.6173095703125E-06	0.575042724609375	258	0.0152615234375	0.0654009854151912	0.575008556518555	1.24470855651855	100 µA
0.576629638671875	61.8061088439546	4.6234130859375E-06	0.576080322265625	259	0.016329638671875	0.0654874374778683	0.576046109008789	1.24574610900879	100 µA
0.57769775390625	62.0197318434152	4.803466796875E-06	0.5771484375	260	0.01739775390625	0.0680377733268414	0.577112891845703	1.2468128918457	100 µA
0.578765869140625	62.2333548428759	4.6051025390625E-06	0.5782470703125	261	0.018465869140625	0.0652280812898371	0.578212992553711	1.24791299255371	100 µA
0.579833984375	62.4469778423365	4.7210693359375E-06	0.57928466796875	262	0.019533984375	0.0668706704807011	0.579249732055664	1.24894973205566	100 µA
0.580902099609375	62.6606008417972	4.656982421875E-06	0.580352783203125	263	0.020602099609375	0.0659629238225921	0.580318321533203	1.2500183215332	100 µA
0.58197021484375	62.8742238412578	4.7698974609375E-06	0.581451416015625	264	0.02167021484375	0.0675622869821176	0.581416118774414	1.25111611877441	100 µA
0.583038330078125	63.0878468407185	4.58984375E-06	0.582489013671875	265	0.022738330078125	0.0650119511331445	0.582455048828125	1.25215504882813	100 µA
0.5841064453125	63.3014698401792	4.718017578125E-06	0.58355712890625	266	0.0238064453125	0.0668274444493626	0.583522215576172	1.25322221557617	100 µA
0.585174560546875	63.5150928396398	4.7393798828125E-06	0.5845947265625	267	0.024874560546875	0.0671300266687323	0.584559655151367	1.25425965515137	100 µA
0.58624267578125	63.7287158391005	4.8065185546875E-06	0.585723876953125	268	0.02594267578125	0.0680809993581799	0.58568830871582	1.25538830871582	100 µA
0.587310791015625	63.9423388385611	4.8065185546875E-06	0.586761474609375	269	0.027010791015625	0.0680809993581799	0.58672590637207	1.25642590637207	100 µA
0.58837890625	64.1559618380218	4.6875E-06	0.5877685546875	270	0.02807890625	0.0663951841359774	0.5877338671875	1.2574338671875	100 µA
0.589447021484375	64.3695848374824	4.638671875E-06	0.58880615234375	271	0.029147021484375	0.0657035676345609	0.588771826171875	1.25847182617188	100 µA
0.59051513671875	64.5832078369431	4.8004150390625E-06	0.589996337890625	272	0.03021513671875	0.0679945472955028	0.589960814819336	1.25966081481934	100 µA
0.591583251953125	64.7968308364037	4.87060546875E-06	0.591064453125	273	0.031283251953125	0.068988746016289	0.591028410644531	1.26072841064453	100 µA
0.5926513671875	65.0104538358644	4.791259765625E-06	0.5921630859375	274	0.0323513671875	0.0678648692014873	0.592127630615234	1.26182763061523	100 µA
0.593719482421875	65.224076835325	4.9468994140625E-06	0.59320068359375	275	0.033419482421875	0.0700693967997521	0.593164076538086	1.26286407653809	100 µA
0.59478759765625	65.4376998347857	5.0018310546875E-06	0.594268798828125	276	0.03448759765625	0.0708474653638456	0.59423178527832	1.26393178527832	100 µA
0.595855712890625	65.6513228342463	4.6844482421875E-06	0.5953369140625	277	0.035555712890625	0.0663519581046388	0.595302249145508	1.26500224914551	100 µA
0.596923828125	65.864945833707	4.9041748046875E-06	0.596343994140625	278	0.036623828125	0.0694642323610128	0.59630770324707	1.26600770324707	100 µA
0.597991943359375	66.0785688331677	4.84619140625E-06	0.597503662109375	279	0.037691943359375	0.0686429377655807	0.597467800292969	1.26716780029297	100 µA
0.59906005859375	66.2921918326283	5.0445556640625E-06	0.5985107421875	280	0.03876005859375	0.071452629802585	0.598473412475586	1.26817341247559	100 µA
0.600128173828125	66.505814832089	5.218505859375E-06	0.599578857421875	281	0.039828173828125	0.073916513588881	0.599540240478516	1.26924024047852	100 µA
0.6011962890625	66.7194378315496	5.23681640625E-06	0.600677490234375	282	0.0408962890625	0.0741758697769122	0.600638737792969	1.27033873779297	100 µA
0.602264404296875	66.9330608310103	5.0750732421875E-06	0.601776123046875	283	0.041964404296875	0.0718848901159703	0.601738567504883	1.27143856750488	100 µA
0.60333251953125	67.1466838304709	5.126953125E-06	0.602813720703125	284	0.04303251953125	0.0726197326487252	0.60277578125	1.27247578125	100 µA
0.604400634765625	67.3603068299316	5.0262451171875E-06	0.6038818359375	285	0.044100634765625	0.0711932736145538	0.603844641723633	1.27354464172363	100 µA
0.60546875	67.5739298293922	4.8858642578125E-06	0.60491943359375	286	0.04516875	0.0692048761729816	0.604883278198242	1.27458327819824	100 µA
0.606536865234375	67.7875528288529	5.169677734375E-06	0.60601806640625	287	0.046236865234375	0.0732248970874646	0.605979810791016	1.27567981079102	100 µA
0.60760498046875	68.0011758283135	5.206298828125E-06	0.60699462890625	288	0.04730498046875	0.0737436094635269	0.606956102294922	1.27665610229492	100 µA
0.608673095703125	68.2147988277742	5.3375244140625E-06	0.608123779296875	289	0.048373095703125	0.0756023288110836	0.608084281616211	1.27778428161621	100 µA
0.6097412109375	68.4284218272348	5.0262451171875E-06	0.609100341796875	290	0.0494412109375	0.0711932736145538	0.609063147583008	1.27876314758301	100 µA
0.610809326171875	68.6420448266955	5.0689697265625E-06	0.610321044921875	291	0.050509326171875	0.0717984380532932	0.610283534545898	1.2799835345459	100 µA
0.61187744140625	68.8556678261562	5.1788330078125E-06	0.61126708984375	292	0.05157744140625	0.0733545751814802	0.611228766479492	1.28092876647949	100 µA
0.612945556640625	69.0692908256168	5.047607421875E-06	0.6124267578125	293	0.052645556640625	0.0714958558339235	0.612389405517578	1.28208940551758	100 µA
0.614013671875	69.2829138250775	5.1513671875E-06	0.6134033203125	294	0.053713671875	0.0729655408994334	0.613365200195312	1.28306520019531	100 µA
0.615081787109375	69.4965368245381	5.364990234375E-06	0.614501953125	295	0.054781787109375	0.0759913630931303	0.614462252197266	1.28416225219727	100 µA
0.61614990234375	69.7101598239988	5.4443359375E-06	0.61553955078125	296	0.05584990234375	0.077115239907932	0.615499262695313	1.28519926269531	100 µA
0.617218017578125	69.9237828234594	5.3375244140625E-06	0.6165771484375	297	0.056918017578125	0.0756023288110836	0.616537650756836	1.28623765075684	100 µA
0.6182861328125	70.1374058229201	5.62744140625E-06	0.617706298828125	298	0.0579861328125	0.0797088017882436	0.617664655761719	1.28736465576172	100 µA
0.619354248046875	70.3510288223807	5.474853515625E-06	0.618743896484375	299	0.059054248046875	0.0775475002213173	0.618703382568359	1.28840338256836	100 µA
0.62042236328125	70.5646518218414	5.26123046875E-06	0.619903564453125	300	0.06012236328125	0.0745216780276204	0.619864631347656	1.28956463134766	100 µA
0.621490478515625	70.778274821302	5.4168701171875E-06	0.620941162109375	301	0.061190478515625	0.0767262056258853	0.620901077270508	1.29060107727051	100 µA
0.62255859375	70.9918978207627	5.3802490234375E-06	0.622039794921875	302	0.06225859375	0.076207493249823	0.621999981079102	1.2916999810791	100 µA
0.623626708984375	71.2055208202233	5.364990234375E-06	0.6231689453125	303	0.063326708984375	0.0759913630931303	0.623129244384766	1.29282924438477	100 µA
0.62469482421875	71.419143819684	5.291748046875E-06	0.624176025390625	304	0.06439482421875	0.0749539383410057	0.624136866455078	1.29383686645508	100 µA
0.625762939453125	71.6327668191446	5.4901123046875E-06	0.625274658203125	305	0.065462939453125	0.0777636303780099	0.62523403137207	1.29493403137207	100 µA
0.6268310546875	71.8463898186053	5.45654296875E-06	0.62628173828125	306	0.0665310546875	0.0772881440332861	0.626241359863281	1.29594135986328	100 µA
0.627899169921875	72.060012818066	5.4107666015625E-06	0.627349853515625	307	0.067599169921875	0.0766397535632082	0.627309813842773	1.29700981384277	100 µA
0.62896728515625	72.2736358175266	5.4168701171875E-06	0.62847900390625	308	0.06866728515625	0.0767262056258853	0.628438919067383	1.29813891906738	100 µA
0.630035400390625	72.4872588169873	5.3680419921875E-06	0.6295166015625	309	0.069735400390625	0.0760345891244689	0.629476878051758	1.29917687805176	100 µA
0.631103515625	72.7008818164479	5.682373046875E-06	0.63055419921875	310	0.070803515625	0.0804868703523371	0.630512149658203	1.3002121496582	100 µA
0.632171630859375	72.9145048159086	5.6396484375E-06	0.63165283203125	311	0.071871630859375	0.0798817059135977	0.631611098632813	1.30131109863281	100 µA
0.63323974609375	73.1281278153692	5.7281494140625E-06	0.632720947265625	312	0.07293974609375	0.081135260822415	0.632678558959961	1.30237855895996	100 µA
0.634307861328125	73.3417508148299	5.4168701171875E-06	0.633758544921875	313	0.074007861328125	0.0767262056258853	0.633718460083008	1.30341846008301	100 µA
0.6353759765625	73.5553738142905	5.82275390625E-06	0.634796142578125	314	0.0750759765625	0.0824752677939094	0.634753054199219	1.30445305419922	100 µA
0.636444091796875	73.7689968137512	5.60302734375E-06	0.63592529296875	315	0.076144091796875	0.0793629935375354	0.635883830566406	1.30558383056641	100 µA
0.63751220703125	73.9826198132118	5.5419921875E-06	0.63690185546875	316	0.07721220703125	0.0784984729107649	0.636860844726562	1.30656084472656	100 µA
0.638580322265625	74.1962428126725	5.859375E-06	0.638031005859375	317	0.078280322265625	0.0829939801699717	0.637987646484375	1.30768764648437	100 µA
0.6396484375	74.4098658121331	5.5908203125E-06	0.63916015625	318	0.0793484375	0.0791900894121813	0.639118784179687	1.30881878417969	100 µA
0.640716552734375	74.6234888115938	5.6549072265625E-06	0.64019775390625	319	0.080416552734375	0.0800978360702904	0.640155907592773	1.30985590759277	100 µA
0.64178466796875	74.8371118110545	5.950927734375E-06	0.6412353515625	320	0.08148466796875	0.0842907611101275	0.641191314697266	1.31089131469727	100 µA
0.642852783203125	75.0507348105151	5.914306640625E-06	0.642364501953125	321	0.082552783203125	0.0837720487340652	0.642320736083984	1.31202073608398	100 µA
0.6439208984375	75.2643578099758	5.7769775390625E-06	0.643402099609375	322	0.0836208984375	0.0818268773238314	0.643359349975586	1.31305934997559	100 µA
0.644989013671875	75.4779808094364	5.8074951171875E-06	0.644378662109375	323	0.084689013671875	0.0822591376372167	0.644335686645508	1.31403568664551	100 µA
0.64605712890625	75.6916038088971	5.8746337890625E-06	0.6455078125	324	0.08575712890625	0.0832101103266643	0.645464340209961	1.31516434020996	100 µA
0.647125244140625	75.9052268083577	5.841064453125E-06	0.6466064453125	325	0.086825244140625	0.0827346239819405	0.646563221435547	1.31626322143555	100 µA
0.648193359375	76.1188498078184	5.712890625E-06	0.647613525390625	326	0.087893359375	0.0809191306657224	0.64757125	1.31727125	100 µA
0.649261474609375	76.332472807279	5.975341796875E-06	0.64874267578125	327	0.088961474609375	0.0846365693608357	0.648698458251953	1.31839845825195	100 µA
0.65032958984375	76.5460958067397	6.0516357421875E-06	0.649749755859375	328	0.09002958984375	0.0857172201442989	0.649704973754883	1.31940497375488	100 µA
0.651397705078125	76.7597188062003	5.96923828125E-06	0.650909423828125	329	0.091097705078125	0.0845501172981586	0.650865251464844	1.32056525146484	100 µA
0.6524658203125	76.973341805661	6.011962890625E-06	0.652008056640625	330	0.0921658203125	0.085155281736898	0.651963568115234	1.32166356811523	100 µA
0.653533935546875	77.1869648051216	6.0638427734375E-06	0.653076171875	331	0.093233935546875	0.085890124269653	0.653031299438477	1.32273129943848	100 µA
0.65460205078125	77.4005878045823	5.84716796875E-06	0.654052734375	332	0.09430205078125	0.0828210760446176	0.654009465332031	1.32370946533203	100 µA
0.655670166015625	77.614210804043	6.121826171875E-06	0.655120849609375	333	0.095370166015625	0.086711418865085	0.655075548095703	1.3247755480957	100 µA
0.65673828125	77.8278338035036	6.11572265625E-06	0.656280517578125	334	0.09643828125	0.086624966802408	0.656235261230469	1.32593526123047	100 µA
0.657806396484375	78.0414568029643	6.1492919921875E-06	0.657318115234375	335	0.097506396484375	0.0871004531471317	0.657272610473633	1.32697261047363	100 µA
0.65887451171875	78.2550798024249	6.4483642578125E-06	0.6583251953125	336	0.09857451171875	0.0913366042183074	0.658277477416992	1.32797747741699	100 µA
0.659942626953125	78.4687028018856	6.2896728515625E-06	0.659423828125	337	0.099642626953125	0.089088850588704	0.659377284545898	1.3290772845459	100 µA
0.6610107421875	78.6823258013462	6.2164306640625E-06	0.660491943359375	338	0.1007107421875	0.0880514258365793	0.660445941772461	1.33014594177246	100 µA
0.662078857421875	78.8959488008069	6.34765625E-06	0.66156005859375	339	0.101778857421875	0.089910145184136	0.6615130859375	1.3312130859375	100 µA
0.66314697265625	79.1095718002675	6.4117431640625E-06	0.66259765625	340	0.10284697265625	0.0908178918422451	0.662550209350586	1.33225020935059	100 µA
0.664215087890625	79.3231947997282	6.268310546875E-06	0.6636962890625	341	0.103915087890625	0.0887862683693343	0.663649903564453	1.33334990356445	100 µA
0.665283203125	79.5368177991888	6.4300537109375E-06	0.66473388671875	342	0.104983203125	0.0910772480302762	0.664686304321289	1.33438630432129	100 µA
0.666351318359375	79.7504407986495	6.5826416015625E-06	0.665802001953125	343	0.106051318359375	0.0932385495972026	0.665753290405273	1.33545329040527	100 µA
0.66741943359375	79.9640637981101	6.65283203125E-06	0.6668701171875	344	0.10711943359375	0.0942327483179887	0.666820886230469	1.33652088623047	100 µA
0.668487548828125	80.1776867975708	6.689453125E-06	0.667877197265625	345	0.108187548828125	0.094751460694051	0.6678276953125	1.3375276953125	100 µA
0.6695556640625	80.3913097970315	6.5032958984375E-06	0.66900634765625	346	0.1092556640625	0.0921146727824009	0.668958223266602	1.3386582232666	100 µA
0.670623779296875	80.6049327964921	6.494140625E-06	0.670074462890625	347	0.110323779296875	0.0919849946883853	0.67002640625	1.33972640625	100 µA
0.67169189453125	80.8185557959528	6.622314453125E-06	0.67120361328125	348	0.11139189453125	0.0938004880046034	0.671154608154297	1.3408546081543	100 µA
0.672760009765625	81.0321787954134	6.77490234375E-06	0.67218017578125	349	0.112460009765625	0.0959617895715297	0.672130041503906	1.34183004150391	100 µA
0.673828125	81.2458017948741	6.854248046875E-06	0.67327880859375	350	0.113528125	0.0970856663863315	0.673228087158203	1.3429280871582	100 µA
0.674896240234375	81.4594247943347	6.87255859375E-06	0.674346923828125	351	0.114596240234375	0.0973450225743626	0.674296066894531	1.34399606689453	100 µA
0.67596435546875	81.6730477937954	7.025146484375E-06	0.6754150390625	352	0.11566435546875	0.099506324141289	0.675363052978516	1.34506305297852	100 µA
0.677032470703125	81.886670793256	7.232666015625E-06	0.67645263671875	353	0.116732470703125	0.102445694272309	0.676399114990234	1.34609911499023	100 µA
0.6781005859375	82.1002937927167	7.01904296875E-06	0.677581787109375	354	0.1178005859375	0.0994198720786119	0.677529846191406	1.34722984619141	100 µA
0.679168701171875	82.3139167921773	6.884765625E-06	0.678558349609375	355	0.118868701171875	0.0975179266997167	0.67850740234375	1.34820740234375	100 µA
0.68023681640625	82.527539791638	7.342529296875E-06	0.679718017578125	356	0.11993681640625	0.104001831400496	0.679663682861328	1.34936368286133	100 µA
0.681304931640625	82.7411627910986	7.4859619140625E-06	0.680755615234375	357	0.121004931640625	0.106033454873407	0.680700219116211	1.35040021911621	100 µA
0.682373046875	82.9547857905593	7.4249267578125E-06	0.68182373046875	358	0.122073046875	0.105168934246636	0.681768786010742	1.35146878601074	100 µA
0.683441162109375	83.16840879002	7.6934814453125E-06	0.682830810546875	359	0.123141162109375	0.108972825004426	0.68277387878418	1.35247387878418	100 µA
0.68450927734375	83.3820317894806	7.8826904296875E-06	0.6839599609375	360	0.12420927734375	0.111652838947415	0.68390162902832	1.35360162902832	100 µA
0.685577392578125	83.5956547889413	7.7056884765625E-06	0.68499755859375	361	0.125277392578125	0.10914572912978	0.684940536499023	1.35464053649902	100 µA
0.6866455078125	83.8092777884019	7.72705078125E-06	0.686004638671875	362	0.1263455078125	0.10944831134915	0.685947458496094	1.35564745849609	100 µA
0.687713623046875	84.0229007878626	7.8125E-06	0.687164306640625	363	0.127413623046875	0.110658640226629	0.687106494140625	1.35680649414063	100 µA
0.68878173828125	84.2365237873232	8.111572265625E-06	0.688232421875	364	0.12848173828125	0.114894791297805	0.688172396240234	1.35787239624023	100 µA
0.689849853515625	84.4501467867839	8.2733154296875E-06	0.689361572265625	365	0.129549853515625	0.117185770958746	0.689300349731445	1.35900034973145	100 µA
0.69091796875	84.6637697862445	8.5235595703125E-06	0.69036865234375	366	0.13061796875	0.120730305528506	0.69030557800293	1.36000557800293	100 µA
0.691986083984375	84.8773927857052	8.587646484375E-06	0.69146728515625	367	0.131686083984375	0.121638052186615	0.691403736572266	1.36110373657227	100 µA
0.69305419921875	85.0910157851658	8.8226318359375E-06	0.6925048828125	368	0.13275419921875	0.124966456599681	0.692439595336914	1.36213959533691	100 µA
0.694122314453125	85.3046387846265	9.0362548828125E-06	0.693603515625	369	0.133822314453125	0.127992278793378	0.693536647338867	1.36323664733887	100 µA
0.6951904296875	85.5182617840871	8.7982177734375E-06	0.694610595703125	370	0.1348904296875	0.124620648348973	0.694545488891602	1.3642454888916	100 µA
0.696258544921875	85.7318847835478	9.320068359375E-06	0.695709228515625	371	0.135958544921875	0.132012299707861	0.695640260009766	1.36534026000977	100 µA
0.69732666015625	85.9455077830085	9.43603515625E-06	0.696807861328125	372	0.13702666015625	0.133654888898725	0.696738034667969	1.36643803466797	100 µA
0.698394775390625	86.1591307824691	9.765625E-06	0.697906494140625	373	0.138094775390625	0.138323300283286	0.697834228515625	1.36753422851563	100 µA
0.699462890625	86.3727537819298	1.00677490234375E-05	0.699005126953125	374	0.139162890625	0.1426026773858	0.698930625610352	1.36863062561035	100 µA
0.700531005859375	86.5863767813904	1.0546875E-05	0.70001220703125	375	0.140231005859375	0.149389164305949	0.69993416015625	1.36963416015625	100 µA
0.70159912109375	86.7999997808511	1.0662841796875E-05	0.701080322265625	376	0.14129912109375	0.151031753496813	0.701001417236328	1.37070141723633	100 µA
0.702667236328125	87.0136227803117	1.04095458984375E-05	0.702178955078125	377	0.142367236328125	0.147443992895715	0.702101924438477	1.37180192443848	100 µA
0.7037353515625	87.2272457797724	1.10260009765625E-05	0.703155517578125	378	0.1434353515625	0.156175651226098	0.703073925170898	1.3727739251709	100 µA
0.704803466796875	87.440868779233	1.12518310546875E-05	0.704193115234375	379	0.144503466796875	0.159374377545149	0.70410985168457	1.37380985168457	100 µA
0.70587158203125	87.6544917786937	1.1358642578125E-05	0.705322265625	380	0.14557158203125	0.160887288641997	0.705238211669922	1.37493821166992	100 µA
0.706939697265625	87.8681147781543	1.18743896484375E-05	0.70635986328125	381	0.146639697265625	0.168192487938208	0.706271992797852	1.37597199279785	100 µA
0.7080078125	88.081737777615	1.2994384765625E-05	0.707489013671875	382	0.1477078125	0.184056441439448	0.707392855224609	1.37709285522461	100 µA
0.709075927734375	88.2953607770756	1.2860107421875E-05	0.708587646484375	383	0.148775927734375	0.182154496060552	0.708492481689453	1.37819248168945	100 µA
0.71014404296875	88.5089837765363	1.3470458984375E-05	0.7095947265625	384	0.14984404296875	0.190799702328258	0.709495045166016	1.37919504516602	100 µA
0.711212158203125	88.722606775997	1.3848876953125E-05	0.710662841796875	385	0.150912158203125	0.196159730214235	0.710560360107422	1.38026036010742	100 µA
0.7122802734375	88.9362297754576	1.4337158203125E-05	0.71173095703125	386	0.1519802734375	0.203075895228399	0.711624862060547	1.38132486206055	100 µA
0.713348388671875	89.1498527749183	1.475830078125E-05	0.7127685546875	387	0.153048388671875	0.209041087553116	0.712659343261719	1.38235934326172	100 µA
0.71441650390625	89.3634757743789	1.5545654296875E-05	0.7138671875	388	0.15411650390625	0.220193403638456	0.713752149658203	1.3834521496582	100 µA
0.715484619140625	89.5770987738396	1.62841796875E-05	0.7149658203125	389	0.155184619140625	0.23065410322238	0.714845317382813	1.38454531738281	100 µA
0.716552734375	89.7907217733002	1.6851806640625E-05	0.716064453125	390	0.156252734375	0.238694145051346	0.715939749755859	1.38563974975586	100 µA
0.717620849609375	90.0043447727609	1.78955078125E-05	0.71710205078125	391	0.157320849609375	0.253477447769122	0.716969624023437	1.38666962402344	100 µA
0.71868896484375	90.2179677722215	1.8359375E-05	0.71820068359375	392	0.15838896484375	0.260047804532578	0.71806482421875	1.38776482421875	100 µA
0.719757080078125	90.4315907716822	1.89056396484375E-05	0.719207763671875	393	0.159457080078125	0.267785264142174	0.719067861938477	1.38876786193848	100 µA
0.7208251953125	90.6452137711428	1.9842529296875E-05	0.7203369140625	394	0.1605251953125	0.281055655763102	0.720190079345703	1.3898900793457	100 µA
0.721893310546875	90.8588367706035	2.100830078125E-05	0.72137451171875	395	0.161593310546875	0.297567999734419	0.721219050292969	1.39091905029297	100 µA
0.72296142578125	91.0724597700641	2.1832275390625E-05	0.722381591796875	396	0.16266142578125	0.309239028195822	0.722220032958984	1.39192003295898	100 µA
0.724029541015625	91.2860827695248	2.314453125E-05	0.72344970703125	397	0.163729541015625	0.327826221671388	0.7232784375	1.3929784375	100 µA
0.72509765625	91.4997057689855	2.447509765625E-05	0.724578857421875	398	0.16479765625	0.346672771334986	0.724397741699219	1.39409774169922	100 µA
0.726165771484375	91.7133287684461	2.5726318359375E-05	0.725616455078125	399	0.165865771484375	0.364395444183782	0.725426080322266	1.39512608032227	100 µA
0.72723388671875	91.9269517679068	2.672119140625E-05	0.7266845703125	400	0.16693388671875	0.378487130400142	0.726486833496094	1.39618683349609	100 µA
0.728302001953125	92.1405747673674	2.79449462890625E-05	0.727813720703125	401	0.168002001953125	0.395820768966891	0.727606928100586	1.39730692810059	100 µA
0.7293701171875	92.3541977668281	2.955322265625E-05	0.72882080078125	402	0.1690701171875	0.418600887482295	0.728602106933594	1.39830210693359	100 µA
0.730438232421875	92.5678207662887	3.12042236328125E-05	0.72991943359375	403	0.170138232421875	0.441986170436438	0.729688522338867	1.39938852233887	100 µA
0.73150634765625	92.7814437657494	3.30657958984375E-05	0.730926513671875	404	0.17120634765625	0.468354049552939	0.730681826782227	1.40038182678223	100 µA
0.732574462890625	92.99506676521	3.46954345703125E-05	0.731964111328125	405	0.172274462890625	0.491436750287713	0.731707365112305	1.4014073651123	100 µA
0.733642578125	93.2086897646707	3.64501953125E-05	0.7330322265625	406	0.173342578125	0.516291718307366	0.732762495117187	1.40246249511719	100 µA
0.734710693359375	93.4223127641313	3.88427734375E-05	0.734130859375	407	0.174410693359375	0.550180926876771	0.733843422851562	1.40354342285156	100 µA
0.73577880859375	93.635935763592	4.097900390625E-05	0.735321044921875	408	0.17547880859375	0.580439148813739	0.735017800292969	1.40471780029297	100 µA
0.736846923828125	93.8495587630526	4.29656982421875E-05	0.736358642578125	409	0.176546923828125	0.60857929521512	0.736040696411133	1.40574069641113	100 µA
0.7379150390625	94.0631817625133	4.5623779296875E-05	0.737457275390625	410	0.1776150390625	0.646229168510977	0.737119659423828	1.40681965942383	100 µA
0.738983154296875	94.2768047619739	4.8187255859375E-05	0.738494873046875	411	0.178683154296875	0.68253903483534	0.738138287353516	1.40783828735352	100 µA
0.74005126953125	94.4904277614346	5.0872802734375E-05	0.73956298828125	412	0.17975126953125	0.720577942413244	0.739186529541016	1.40888652954102	100 µA
0.741119384765625	94.7040507608953	5.37109375E-05	0.74066162109375	413	0.180819384765625	0.760778151558074	0.74026416015625	1.40996416015625	100 µA
0.7421875	94.9176737603559	5.706787109375E-05	0.7418212890625	414	0.1818875	0.808326786030453	0.741398986816406	1.41109898681641	100 µA
0.743255615234375	95.1312967598166	5.999755859375E-05	0.7427978515625	415	0.182955615234375	0.849823776115439	0.742353869628906	1.41205386962891	100 µA
0.74432373046875	95.3449197592772	6.3629150390625E-05	0.743896484375	416	0.18402373046875	0.901262753408286	0.743425628662109	1.41312562866211	100 µA
0.745391845703125	95.5585427587379	6.744384765625E-05	0.744964599609375	417	0.185091845703125	0.955295292581445	0.744465515136719	1.41416551513672	100 µA
0.7464599609375	95.7721657581985	7.110595703125E-05	0.7459716796875	418	0.1861599609375	1.00716653018768	0.745445495605469	1.41514549560547	100 µA
0.747528076171875	95.9857887576592	7.5439453125E-05	0.747161865234375	419	0.187228076171875	1.06854749468839	0.74660361328125	1.41630361328125	100 µA
0.74859619140625	96.1994117571198	8.0078125E-05	0.74822998046875	420	0.18829619140625	1.13425106232295	0.74763740234375	1.41733740234375	100 µA
0.749664306640625	96.4130347565805	8.477783203125E-05	0.7493896484375	421	0.189364306640625	1.20081915058428	0.748762292480469	1.41846229248047	100 µA
0.750732421875	96.6266577560411	8.9599609375E-05	0.74981689453125	422	0.190432421875	1.26911628009915	0.749153857421875	1.41885385742187	100 µA
0.751800537109375	96.8402807555018	9.5062255859375E-05	0.75103759765625	423	0.191500537109375	1.34649087619511	0.750334136962891	1.42003413696289	100 µA
0.75286865234375	97.0539037549624	0.000100006103515625	0.751953125	424	0.19256865234375	1.41651704696353	0.751213079833984	1.42091307983398	100 µA
0.753936767578125	97.2675267544231	0.00010614013671875	0.75347900390625	425	0.193636767578125	1.50340136995397	0.752693566894531	1.42239356689453	100 µA
0.7550048828125	97.4811497538838	0.00011212158203125	0.75408935546875	426	0.1947048828125	1.58812439137748	0.753259655761719	1.42295965576172	100 µA
0.756072998046875	97.6947727533444	0.00011895751953125	0.7562255859375	427	0.195772998046875	1.68495070157578	0.755345300292969	1.42504530029297	100 µA
0.75714111328125	97.9083957528051	0.00012542724609375	0.7562255859375	428	0.19684111328125	1.77658988801346	0.755297424316406	1.42499742431641	100 µA
0.758209228515625	98.1220187522657	0.000133270263671875	0.75714111328125	429	0.197909228515625	1.88768078855347	0.756154913330078	1.42585491333008	100 µA
0.75927734375	98.3356417517264	0.000140625	0.75836181640625	430	0.19897734375	1.99185552407932	0.75732119140625	1.42702119140625	100 µA
0.760345458984375	98.549264751187	0.000148162841796875	0.75958251953125	431	0.200045458984375	2.09862382148548	0.758486114501953	1.42818611450195	100 µA
0.76141357421875	98.7628877506477	0.00015679931640625	0.760498046875	432	0.20111357421875	2.22095349017351	0.759337731933594	1.42903773193359	100 µA
0.762481689453125	98.9765107501083	0.00016497802734375	0.76141357421875	433	0.202181689453125	2.33679925416077	0.760192736816406	1.42989273681641	100 µA
0.7635498046875	99.190133749569	0.000174346923828125	0.76324462890625	434	0.2032498046875	2.46950317037004	0.761954461669922	1.43165446166992	100 µA
0.764617919921875	99.4037567490296	0.0001839599609375	0.76385498046875	435	0.204317919921875	2.6056651690864	0.762493676757813	1.43219367675781	100 µA
0.76568603515625	99.6173797484903	0.000194366455078125	0.76416015625	436	0.20538603515625	2.75306593595078	0.762721844482422	1.43242184448242	100 µA
0.766754150390625	99.8310027479509	0.0002054443359375	0.76629638671875	437	0.206454150390625	2.90997642970963	0.764776098632812	1.43447609863281	100 µA
0.767822265625	100.044625747412	0.000216583251953125	0.7666015625	438	0.207522265625	3.06775144409526	0.764998846435547	1.43469884643555	100 µA
0.768890380859375	100.258248746872	0.00022833251953125	0.76812744140625	439	0.208590380859375	3.23417166474858	0.766437780761719	1.43613778076172	100 µA
0.76995849609375	100.471871746333	0.000240509033203125	0.76934814453125	440	0.20965849609375	3.40664352978931	0.767568377685547	1.43726837768555	100 µA
0.771026611328125	100.685494745794	0.00025323486328125	0.76995849609375	441	0.210726611328125	3.58689608047096	0.768084558105469	1.43778455810547	100 µA
0.7720947265625	100.899117745254	0.000266021728515625	0.771484375	442	0.2117947265625	3.76801315177939	0.769515814208984	1.43921581420898	100 µA
0.773162841796875	101.112740744715	0.00028009033203125	0.77178955078125	443	0.212862841796875	3.96728515625	0.769716882324219	1.43941688232422	100 µA
0.77423095703125	101.326363744176	0.00029510498046875	0.7733154296875	444	0.21393095703125	4.17995723043555	0.771131652832031	1.44083165283203	100 µA
0.775299072265625	101.539986743636	0.00031024169921875	0.77423095703125	445	0.214999072265625	4.39435834587465	0.771935168457031	1.44163516845703	100 µA
0.7763671875	101.753609743097	0.00032623291015625	0.77545166015625	446	0.2160671875	4.62086275008853	0.773037536621094	1.44273753662109	100 µA
0.777435302734375	101.967232742557	0.000341888427734375	0.7763671875	447	0.217135302734375	4.84261229085517	0.773837213134766	1.44353721313477	100 µA
0.77850341796875	102.180855742018	0.0003583984375	0.777587890625	448	0.21820341796875	5.0764651203966	0.7749357421875	1.4446357421875	100 µA
0.779571533203125	102.394478741479	0.00037591552734375	0.77880859375	449	0.219271533203125	5.32458254027975	0.776026818847656	1.44572681884766	100 µA
0.7806396484375	102.608101740939	0.00039459228515625	0.780029296875	450	0.2203396484375	5.58912585207153	0.777109313964844	1.44680931396484	100 µA
0.781707763671875	102.8217247404	0.000413818359375	0.7806396484375	451	0.221407763671875	5.86144984950425	0.777577392578125	1.44727739257812	100 µA
0.78277587890625	103.035347739861	0.00043402099609375	0.78216552734375	452	0.22247587890625	6.1476061769653	0.778953771972656	1.44865377197266	100 µA
0.783843994140625	103.248970739321	0.00045294189453125	0.78277587890625	453	0.223543994140625	6.41560757126416	0.779424108886719	1.44912410888672	100 µA
0.784912109375	103.462593738782	0.000475128173828125	0.78399658203125	454	0.224612109375	6.72986081909526	0.780480633544922	1.45018063354492	100 µA
0.785980224609375	103.676216738243	0.00049603271484375	0.784912109375	455	0.225680224609375	7.02595913376417	0.781241467285156	1.45094146728516	100 µA
0.78704833984375	103.889839737703	0.00051885986328125	0.7861328125	456	0.22674833984375	7.34928984817635	0.782293249511719	1.45199324951172	100 µA
0.788116455078125	104.103462737164	0.00054180908203125	0.78704833984375	457	0.227816455078125	7.67434960384207	0.783038952636719	1.45273895263672	100 µA
0.7891845703125	104.317085736625	0.00056646728515625	0.7879638671875	458	0.2288845703125	8.02361593705737	0.783772009277344	1.45347200927734	100 µA
0.790252685546875	104.530708736085	0.000591766357421875	0.78948974609375	459	0.229952685546875	8.38195973685375	0.785110675048828	1.45481067504883	100 µA
0.79132080078125	104.744331735546	0.000617919921875	0.7904052734375	460	0.23102080078125	8.75240682542493	0.785832666015625	1.45553266601562	100 µA
0.792388916015625	104.957954735007	0.000645751953125	0.79132080078125	461	0.232088916015625	9.1466282312323	0.786542236328125	1.45624223632813	1 mA
0.79345703125	105.171577734467	0.0006732177734375	0.79254150390625	462	0.23315703125	9.53566251327904	0.787559692382813	1.45725969238281	1 mA
0.794525146484375	105.385200733928	0.000701904296875	0.7940673828125	463	0.234225146484375	9.94198720786119	0.788873291015625	1.45857329101562	1 mA
0.79559326171875	105.598823733389	0.00073272705078125	0.79498291015625	464	0.23529326171875	10.3785701243803	0.789560729980469	1.45926072998047	1 mA
0.796661376953125	105.812446732849	0.000762939453125	0.79559326171875	465	0.236361376953125	10.8065078346317	0.789947509765625	1.45964750976562	1 mA
0.7977294921875	106.02606973231	0.0007940673828125	0.79681396484375	466	0.2374294921875	11.2474133542847	0.790937866210938	1.46063786621094	1 mA
0.798797607421875	106.239692731771	0.000826416015625	0.79803466796875	467	0.238497607421875	11.7056092864731	0.791919189453125	1.46161918945312	1 mA
0.79986572265625	106.453315731231	0.00085845947265625	0.79925537109375	468	0.23956572265625	12.1594826155276	0.792902770996094	1.46260277099609	1 mA
0.800933837890625	106.666938730692	0.00089111328125	0.80047607421875	469	0.240633837890625	12.6220011508499	0.7938818359375	1.4635818359375	1 mA
0.802001953125	106.880561730153	0.00092498779296875	0.80078125	470	0.241701953125	13.1018100987075	0.793936340332031	1.46363634033203	1 mA
0.803070068359375	107.094184729613	0.000960693359375	0.802001953125	471	0.242770068359375	13.6075546653683	0.794892822265625	1.46459282226563	1 mA
0.80413818359375	107.307807729074	0.000997314453125	0.8026123046875	472	0.24383818359375	14.1262670414306	0.795232177734375	1.46493217773437	1 mA
0.805206298828125	107.521430728534	0.001033935546875	0.804443359375	473	0.244906298828125	14.6449794174929	0.796792236328125	1.46649223632812	1 mA
0.8062744140625	107.735053727995	0.0010736083984375	0.8050537109375	474	0.2459744140625	15.2069178248938	0.797109008789063	1.46680900878906	1 mA
0.807342529296875	107.948676727456	0.00111175537109375	0.806884765625	475	0.247042529296875	15.7472432166254	0.798657775878906	1.46835777587891	1 mA
0.80841064453125	108.162299726916	0.0011505126953125	0.80718994140625	476	0.24811064453125	16.2962138146246	0.798676147460938	1.46837614746094	1 mA
0.809478759765625	108.375922726377	0.00119110107421875	0.8087158203125	477	0.249178759765625	16.8711200314271	0.799901672363281	1.46960167236328	1 mA
0.810546875	108.589545725838	0.00122955322265625	0.8099365234375	478	0.250246875	17.4157680262925	0.800837829589844	1.47053782958984	1 mA
0.811614990234375	108.803168725298	0.001268310546875	0.81085205078125	479	0.251314990234375	17.9647386242918	0.801466552734375	1.47116655273437	1 mA
0.81268310546875	109.016791724759	0.00130767822265625	0.811767578125	480	0.25238310546875	18.5223544285588	0.802090759277344	1.47179075927734	1 mA
0.813751220703125	109.23041472422	0.00135986328125	0.8135986328125	481	0.253451220703125	19.2615195644476	0.80353564453125	1.47323564453125	1 mA
0.8148193359375	109.44403772368	0.00140777587890625	0.8135986328125	482	0.2545193359375	19.9401682564625	0.803181091308594	1.47288109130859	1 mA
0.815887451171875	109.657660723141	0.00145050048828125	0.81573486328125	483	0.255587451171875	20.5453326952018	0.805001159667969	1.47470115966797	1 mA
0.81695556640625	109.871283722602	0.00149566650390625	0.8154296875	484	0.25665556640625	21.185077959012	0.804361755371094	1.47406175537109	1 mA
0.818023681640625	110.084906722062	0.001541748046875	0.816650390625	485	0.257723681640625	21.8377910322238	0.805241455078125	1.47494145507812	1 mA
0.819091796875	110.298529721523	0.00158966064453125	0.8184814453125	486	0.258791796875	22.5164397242387	0.806717956542969	1.47641795654297	1 mA
0.820159912109375	110.512152720984	0.0016387939453125	0.81939697265625	487	0.259859912109375	23.212378828789	0.807269897460937	1.47696989746094	1 mA
0.82122802734375	110.725775720444	0.0016864013671875	0.82061767578125	488	0.26092802734375	23.88670491767	0.808138305664063	1.47783830566406	1 mA
0.822296142578125	110.939398719905	0.0017425537109375	0.821533203125	489	0.261996142578125	24.6820638942989	0.808638305664062	1.47833830566406	1 mA
0.8233642578125	111.153021719366	0.00179443359375	0.82244873046875	490	0.2630642578125	25.4169064270538	0.809169921875	1.478869921875	1 mA
0.824432373046875	111.366644718826	0.00184234619140625	0.8233642578125	491	0.264132373046875	26.0955551190687	0.809730895996094	1.47943089599609	1 mA
0.82550048828125	111.580267718287	0.0019000244140625	0.823974609375	492	0.26520048828125	26.9125271113669	0.809914428710938	1.47961442871094	1 mA
0.826568603515625	111.793890717748	0.00194976806640625	0.8258056640625	493	0.266268603515625	27.6171114221848	0.811377380371094	1.48107738037109	1 mA
0.82763671875	112.007513717208	0.00199981689453125	0.8270263671875	494	0.26733671875	28.3260183361367	0.812227722167969	1.48192772216797	1 mA
0.828704833984375	112.221136716669	0.00205322265625	0.828857421875	495	0.268404833984375	29.0824738845609	0.81366357421875	1.48336357421875	1 mA
0.82977294921875	112.43475971613	0.0021124267578125	0.8294677734375	496	0.26947294921875	29.9210588925283	0.813835815429688	1.48353581542969	1 mA
0.830841064453125	112.64838271559	0.00215789794921875	0.83038330078125	497	0.270541064453125	30.5651267594724	0.814414855957031	1.48411485595703	1 mA
0.8319091796875	112.862005715051	0.002215576171875	0.8306884765625	498	0.2716091796875	31.3820987517705	0.814293212890625	1.48399321289063	1 mA
0.832977294921875	113.075628714511	0.00227081298828125	0.83251953125	499	0.272677294921875	32.1644899189979	0.815715515136719	1.48541551513672	1 mA
0.83404541015625	113.289251713972	0.00232666015625	0.8331298828125	500	0.27374541015625	32.9555262924929	0.81591259765625	1.48561259765625	1 mA
0.835113525390625	113.502874713433	0.00238250732421875	0.8343505859375	501	0.274813525390625	33.746562665988	0.816720031738281	1.48642003173828	1 mA
0.836181640625	113.716497712893	0.00245269775390625	0.8349609375	502	0.275881640625	34.7407613867741	0.816810974121094	1.48651097412109	1 mA
0.837249755859375	113.930120712354	0.00250274658203125	0.83648681640625	503	0.276949755859375	35.4496683007259	0.817966491699219	1.48766649169922	1 mA
0.83831787109375	114.143743711815	0.00256256103515625	0.83709716796875	504	0.27801787109375	36.2968985149611	0.818134216308594	1.48783421630859	1 mA
0.839385986328125	114.357366711275	0.00260955810546875	0.83831787109375	505	0.279085986328125	36.9625793975744	0.819007141113281	1.48870714111328	1 mA
0.8404541015625	114.570989710736	0.0026763916015625	0.83984375	506	0.2801541015625	37.9092294838881	0.820038452148438	1.48973845214844	1 mA
0.841522216796875	114.784612710197	0.0027325439453125	0.8404541015625	507	0.281222216796875	38.704588460517	0.820233276367187	1.48993327636719	1 mA
0.84259033203125	114.998235709657	0.0027972412109375	0.8416748046875	508	0.28229033203125	39.6209803248938	0.820975219726563	1.49067521972656	1 mA
0.843658447265625	115.211858709118	0.00291107177734375	0.8428955078125	509	0.283358447265625	41.2333112938208	0.821353576660156	1.49105357666016	1 mA
0.8447265625	115.425481708579	0.0029852294921875	0.8441162109375	510	0.2844265625	42.283703855347	0.822025512695313	1.49172551269531	1 mA
0.845794677734375	115.639104708039	0.00305389404296875	0.84564208984375	511	0.285494677734375	43.2562895604639	0.823043273925781	1.49274327392578	1 mA
0.84686279296875	115.8527277075	0.00310791015625	0.84625244140625	512	0.28656279296875	44.0213903151558	0.82325390625	1.49295390625	1 mA
0.847930908203125	116.066350706961	0.003182373046875	0.84686279296875	513	0.287630908203125	45.0761054798159	0.823313232421875	1.49301323242188	1 mA
0.8489990234375	116.279973706421	0.003232421875	0.84808349609375	514	0.2886990234375	45.7850123937677	0.82416357421875	1.49386357421875	1 mA
0.850067138671875	116.493596705882	0.0032806396484375	0.84930419921875	515	0.289767138671875	46.4679836889164	0.825027465820313	1.49472746582031	1 mA
0.85113525390625	116.707219705343	0.0033941650390625	0.85052490234375	516	0.29083525390625	48.0759920547096	0.825408081054688	1.49510808105469	1 mA
0.852203369140625	116.920842704803	0.00346099853515625	0.8514404296875	517	0.291903369140625	49.0226421410234	0.825829040527344	1.49552904052734	1 mA
0.853271484375	117.134465704264	0.003514404296875	0.85235595703125	518	0.292971484375	49.7790976894476	0.826349365234375	1.49604936523437	1 mA
0.854339599609375	117.348088703725	0.00357025146484375	0.85357666015625	519	0.294039599609375	50.5701340629426	0.827156799316406	1.49685679931641	1 mA
0.85540771484375	117.561711703185	0.00363128662109375	0.85479736328125	520	0.29510771484375	51.4346546897132	0.827925842285156	1.49762584228516	1 mA
0.856475830078125	117.775334702646	0.003717041015625	0.85601806640625	521	0.296175830078125	52.6493061703258	0.828511962890625	1.49821196289062	1 mA
0.8575439453125	117.988957702107	0.0038018798828125	0.85693359375	522	0.2972439453125	53.8509898415368	0.828799682617188	1.49849968261719	1 mA
0.858612060546875	118.202580701567	0.00385345458984375	0.85784912109375	523	0.298312060546875	54.5815097711579	0.829333557128906	1.49903355712891	1 mA
0.85968017578125	118.416203701028	0.0039520263671875	0.859375	524	0.29938017578125	55.9777105833924	0.830130004882813	1.49983000488281	1 mA
0.860748291015625	118.629826700488	0.0039898681640625	0.8599853515625	525	0.300448291015625	56.5137133719901	0.830460327148438	1.50016032714844	1 mA
0.86181640625	118.843449699949	0.0040643310546875	0.8612060546875	526	0.30151640625	57.5684285366501	0.831130004882813	1.50083000488281	1 mA
0.862884521484375	119.05707269941	0.004136962890625	0.86212158203125	527	0.302584521484375	58.5972080825071	0.831508056640625	1.50120805664062	1 mA
0.86395263671875	119.27069569887	0.00422393798828125	0.8636474609375	528	0.30365263671875	59.8291499756551	0.832390319824219	1.50209031982422	1 mA
0.865020751953125	119.484318698331	0.00428192138671875	0.8636474609375	529	0.304720751953125	60.6504445710871	0.831961242675781	1.50166124267578	1 mA
0.8660888671875	119.697941697792	0.00433349609375	0.86578369140625	530	0.3057888671875	61.3809645007082	0.8337158203125	1.5034158203125	1 mA
0.867156982421875	119.911564697252	0.0044244384765625	0.86639404296875	531	0.306856982421875	62.6691002345963	0.833653198242188	1.50335319824219	1 mA
0.86822509765625	120.125187696713	0.00450958251953125	0.86669921875	532	0.30792509765625	63.8751065089412	0.833328308105469	1.50302830810547	1 mA
0.869293212890625	120.338810696174	0.0045660400390625	0.86883544921875	533	0.308993212890625	64.674788088704	0.835046752929687	1.50474675292969	1 mA
0.870361328125	120.552433695634	0.004637451171875	0.870361328125	534	0.310061328125	65.6862772220255	0.836044189453125	1.50574418945312	1 mA
0.871429443359375	120.766056695095	0.00473175048828125	0.8709716796875	535	0.311129443359375	67.021961590386	0.835956726074219	1.50565672607422	1 mA
0.87249755859375	120.979679694556	0.004774169921875	0.87158203125	536	0.31219755859375	67.6228034259915	0.836253173828125	1.50595317382813	1 mA
0.873565673828125	121.193302694016	0.004862060546875	0.87249755859375	537	0.313265673828125	68.8677131285411	0.836518310546875	1.50621831054687	1 mA
0.8746337890625	121.406925693477	0.0049176025390625	0.8734130859375	538	0.3143337890625	69.6544268989023	0.837022827148437	1.50672282714844	1 mA
0.875701904296875	121.620548692938	0.00496246337890625	0.87554931640625	539	0.315401904296875	70.2898495595786	0.838827087402344	1.50852708740234	1 mA
0.87677001953125	121.834171692398	0.00508880615234375	0.87554931640625	540	0.31647001953125	72.0794072569936	0.837892150878906	1.50759215087891	1 mA
0.877838134765625	122.047794691859	0.0051690673828125	0.87677001953125	541	0.317538134765625	73.2162518811969	0.838518920898437	1.50821892089844	1 mA
0.87890625	122.26141769132	0.00527587890625	0.8782958984375	542	0.31860625	74.7291629780453	0.83925439453125	1.50895439453125	1 mA
0.879974365234375	122.47504069078	0.0053118896484375	0.8795166015625	543	0.319674365234375	75.2392301478399	0.840208618164062	1.50990861816406	1 mA
0.88104248046875	122.688663690241	0.00541595458984375	0.8807373046875	544	0.32074248046875	76.7132378164837	0.840659240722656	1.51035924072266	1 mA
0.882110595703125	122.902286689702	0.00547607421875	0.88134765625	545	0.321810595703125	77.5647906338527	0.84082470703125	1.51052470703125	1 mA
0.8831787109375	123.115909689162	0.00549896240234375	0.88287353515625	546	0.3228787109375	77.8889858688917	0.842181213378906	1.51188121337891	1 mA
0.884246826171875	123.329532688623	0.00568023681640625	0.88409423828125	547	0.323946826171875	80.4566121304001	0.842060485839844	1.51176048583984	1 mA
0.88531494140625	123.543155688084	0.00572967529296875	0.88470458984375	548	0.32501494140625	81.1568738380843	0.842304992675781	1.51200499267578	1 mA
0.886383056640625	123.756778687544	0.00585113525390625	0.88623046875	549	0.326083056640625	82.8772698853577	0.842932067871094	1.51263206787109	1 mA
0.887451171875	123.970401687005	0.00589752197265625	0.8868408203125	550	0.327151171875	83.5343055617033	0.843199157714844	1.51289915771484	1 mA
0.888519287109375	124.184024686465	0.0059930419921875	0.888671875	551	0.328219287109375	84.8872803425992	0.844323364257813	1.51402336425781	1 mA
0.88958740234375	124.397647685926	0.0061065673828125	0.888671875	552	0.32928740234375	86.4952887083924	0.843483276367187	1.51318327636719	1 mA
0.890655517578125	124.611270685387	0.0061309814453125	0.8905029296875	553	0.330355517578125	86.8410969591006	0.845133666992188	1.51483366699219	10 mA
0.8917236328125	124.824893684847	0.0062835693359375	0.89111328125	554	0.3314236328125	89.0023985260269	0.844614868164063	1.51431486816406	10 mA
0.892791748046875	125.038516684308	0.006256103515625	0.89202880859375	555	0.332491748046875	88.6133642439802	0.845733642578125	1.51543364257812	10 mA
0.89385986328125	125.252139683769	0.0063751220703125	0.8929443359375	556	0.33355986328125	90.2991794661827	0.845768432617187	1.51546843261719	10 mA
0.894927978515625	125.465762683229	0.006390380859375	0.89385986328125	557	0.334627978515625	90.5153096228754	0.846571044921875	1.51627104492187	10 mA
0.89599609375	125.67938568269	0.0064208984375	0.89508056640625	558	0.33569609375	90.9475699362606	0.84756591796875	1.51726591796875	10 mA
0.897064208984375	125.893008682151	0.006695556640625	0.89630126953125	559	0.336764208984375	94.837912756728	0.846754150390625	1.51645415039062	10 mA
0.89813232421875	126.106631681611	0.0067108154296875	0.897216796875	560	0.33783232421875	95.0540429134207	0.847556762695312	1.51725676269531	10 mA
0.899200439453125	126.320254681072	0.0068023681640625	0.89813232421875	561	0.338900439453125	96.3508238535765	0.847794799804688	1.51749479980469	10 mA
0.9002685546875	126.533877680533	0.0068603515625	0.89874267578125	562	0.3399685546875	97.1721184490085	0.84797607421875	1.51767607421875	10 mA
0.901336669921875	126.747500679993	0.0069061279296875	0.9002685546875	563	0.341036669921875	97.8205089190864	0.849163208007813	1.51886320800781	10 mA
0.90240478515625	126.961123679454	0.0070587158203125	0.9014892578125	564	0.34210478515625	99.9818104860127	0.849254760742188	1.51895476074219	10 mA
0.903472900390625	127.174746678915	0.0070404052734375	0.90240478515625	565	0.343172900390625	99.7224542979816	0.850305786132812	1.52000578613281	10 mA
0.904541015625	127.388369678375	0.007110595703125	0.90362548828125	566	0.344241015625	100.716653018768	0.851007080078125	1.52070708007812	10 mA
0.905609130859375	127.601992677836	0.0072540283203125	0.904541015625	567	0.345309130859375	102.748276491678	0.850861206054688	1.52056120605469	10 mA
0.90667724609375	127.815615677297	0.0072601318359375	0.90606689453125	568	0.34637724609375	102.834728554356	0.852341918945313	1.52204191894531	10 mA
0.907745361328125	128.029238676757	0.007342529296875	0.90667724609375	569	0.347445361328125	104.001831400496	0.852342529296875	1.52204252929688	10 mA
0.9088134765625	128.242861676218	0.007470703125	0.90789794921875	570	0.3485134765625	105.817324716714	0.85261474609375	1.52231474609375	10 mA
0.909881591796875	128.456484675679	0.007745361328125	0.90850830078125	571	0.349581591796875	109.707667537181	0.851192626953125	1.52089262695312	10 mA
0.91094970703125	128.670107675139	0.007763671875	0.9100341796875	572	0.35064970703125	109.967023725212	0.8525830078125	1.5222830078125	10 mA
0.912017822265625	128.8837306746	0.00782470703125	0.91064453125	573	0.351717822265625	110.831544351983	0.85274169921875	1.52244169921875	10 mA
0.9130859375	129.097353674061	0.00777587890625	0.91156005859375	574	0.3527859375	110.139927850567	0.8540185546875	1.5237185546875	10 mA
0.914154052734375	129.310976673521	0.008074951171875	0.9130859375	575	0.353854052734375	114.376078921742	0.853331298828125	1.52303129882812	10 mA
0.91522216796875	129.524599672982	0.0080291748046875	0.914306640625	576	0.35492216796875	113.727688451664	0.854890747070313	1.52459074707031	10 mA
0.916290283203125	129.738222672442	0.0080230712890625	0.9161376953125	577	0.355990283203125	113.641236388987	0.856766967773438	1.52646696777344	10 mA
0.9173583984375	129.951845671903	0.008221435546875	0.91644287109375	578	0.3570583984375	116.450928425992	0.855604248046875	1.52530424804687	10 mA
0.918426513671875	130.165468671364	0.0082977294921875	0.91766357421875	579	0.358126513671875	117.531579209455	0.856260375976562	1.52596037597656	10 mA
0.91949462890625	130.379091670824	0.0083709716796875	0.91888427734375	580	0.35919462890625	118.569003961579	0.856939086914063	1.52663908691406	10 mA
0.920562744140625	130.592714670285	0.008380126953125	0.91949462890625	581	0.360262744140625	118.698682055595	0.857481689453125	1.52718168945312	10 mA
0.921630859375	130.806337669746	0.0085205078125	0.9197998046875	582	0.361330859375	120.687079497167	0.856748046875	1.526448046875	10 mA
0.922698974609375	131.019960669206	0.0086273193359375	0.921630859375	583	0.362398974609375	122.199990594016	0.857788696289063	1.52748869628906	10 mA
0.92376708984375	131.233583668667	0.0085906982421875	0.9228515625	584	0.36346708984375	121.681278217953	0.859280395507813	1.52898039550781	10 mA
0.924835205078125	131.447206668128	0.0085601806640625	0.92376708984375	585	0.364535205078125	121.249017904568	0.860421752929687	1.53012175292969	10 mA
0.9259033203125	131.660829667588	0.00867919921875	0.92498779296875	586	0.3656033203125	122.934833126771	0.86076171875	1.53046171875	10 mA
0.926971435546875	131.874452667049	0.0088623046875	0.9259033203125	587	0.366671435546875	125.528395007082	0.860322265625	1.530022265625	10 mA
0.92803955078125	132.08807566651	0.009002685546875	0.9271240234375	588	0.36773955078125	127.516792448654	0.860504150390625	1.53020415039062	10 mA
0.929107666015625	132.30169866597	0.00924072265625	0.927734375	589	0.368807666015625	130.888422893059	0.85935302734375	1.52905302734375	10 mA
0.93017578125	132.515321665431	0.0091217041015625	0.9295654296875	590	0.36987578125	129.202607670857	0.862064819335937	1.53176481933594	10 mA
0.931243896484375	132.728944664892	0.0092193603515625	0.92987060546875	591	0.370943896484375	130.58584067369	0.861647338867187	1.53134733886719	10 mA
0.93231201171875	132.942567664352	0.009344482421875	0.93109130859375	592	0.37201201171875	132.358107958569	0.861942138671875	1.53164213867188	10 mA
0.933380126953125	133.156190663813	0.0094146728515625	0.93231201171875	593	0.373080126953125	133.352306679356	0.862643432617187	1.53234343261719	10 mA
0.9344482421875	133.369813663274	0.0096160888671875	0.9332275390625	594	0.3741482421875	136.205224747698	0.862068481445312	1.53176848144531	10 mA
0.935516357421875	133.583436662734	0.0096466064453125	0.93475341796875	595	0.375216357421875	136.637485061084	0.863368530273438	1.53306853027344	10 mA
0.93658447265625	133.797059662195	0.0097442626953125	0.9356689453125	596	0.37628447265625	138.020718063916	0.863561401367188	1.53326140136719	10 mA
0.937652587890625	134.010682661656	0.009564208984375	0.93719482421875	597	0.377352587890625	135.470382214943	0.866419677734375	1.53611967773438	10 mA
0.938720703125	134.224305661116	0.0099334716796875	0.9375	598	0.378420703125	140.700732006905	0.863992309570312	1.53369230957031	10 mA
0.939788818359375	134.437928660577	0.01015625	0.9381103515625	599	0.379488818359375	143.856232294618	0.8629541015625	1.5326541015625	10 mA
0.94085693359375	134.651551660038	0.01025390625	0.93963623046875	600	0.38055693359375	145.23946529745	0.86375732421875	1.53345732421875	10 mA
0.941925048828125	134.865174659498	0.01031494140625	0.94085693359375	601	0.381625048828125	146.103985924221	0.8645263671875	1.5342263671875	10 mA
0.9429931640625	135.078797658959	0.0103118896484375	0.9417724609375	602	0.3826931640625	146.060759892882	0.865464477539063	1.53516447753906	10 mA
0.944061279296875	135.292420658419	0.0103424072265625	0.94329833984375	603	0.383761279296875	146.493020206268	0.866764526367187	1.53646452636719	10 mA
0.94512939453125	135.50604365788	0.010321044921875	0.94329833984375	604	0.38482939453125	146.190437986898	0.866922607421875	1.53662260742187	10 mA
0.946197509765625	135.719666657341	0.0106170654296875	0.94512939453125	605	0.385897509765625	150.383363026735	0.866563110351563	1.53626311035156	10 mA
0.947265625	135.933289656801	0.0105194091796875	0.94635009765625	606	0.386965625	149.000130023902	0.868506469726563	1.53820646972656	10 mA
0.948333740234375	136.146912656262	0.0106903076171875	0.94757080078125	607	0.388033740234375	151.42078777886	0.868462524414062	1.53816252441406	10 mA
0.94940185546875	136.360535655723	0.0105987548828125	0.94818115234375	608	0.38910185546875	150.124006838704	0.869750366210937	1.53945036621094	10 mA
0.950469970703125	136.574158655183	0.01072998046875	0.94940185546875	609	0.390169970703125	151.982726186261	0.87	1.5397	10 mA
0.9515380859375	136.787781654644	0.01080322265625	0.9503173828125	610	0.3912380859375	153.020150938385	0.87037353515625	1.54007353515625	10 mA
0.952606201171875	137.001404654105	0.0111572265625	0.95123291015625	611	0.392306201171875	158.034370573654	0.86866943359375	1.53836943359375	10 mA
0.95367431640625	137.215027653565	0.0111968994140625	0.95184326171875	612	0.39337431640625	158.596308981055	0.868986206054687	1.53868620605469	10 mA
0.954742431640625	137.428650653026	0.011090087890625	0.95367431640625	613	0.394442431640625	157.083397884207	0.871607666015625	1.54130766601563	10 mA
0.955810546875	137.642273652487	0.0112091064453125	0.95458984375	614	0.395510546875	158.769213106409	0.871642456054687	1.54134245605469	10 mA
0.956878662109375	137.855896651947	0.0114288330078125	0.95550537109375	615	0.396578662109375	161.881487362783	0.870932006835938	1.54063200683594	10 mA
0.95794677734375	138.069519651408	0.0116363525390625	0.95672607421875	616	0.39764677734375	164.820857493803	0.870617065429688	1.54031706542969	10 mA
0.959014892578125	138.283142650869	0.011688232421875	0.95794677734375	617	0.398714892578125	165.555700026558	0.871453857421875	1.54115385742187	10 mA
0.9600830078125	138.496765650329	0.0115631103515625	0.95855712890625	618	0.3997830078125	163.783432741678	0.872990112304687	1.54269011230469	10 mA
0.961151123046875	138.71038864979	0.011456298828125	0.95947265625	619	0.400851123046875	162.27052164483	0.874696044921875	1.54439604492187	10 mA
0.96221923828125	138.924011649251	0.0115753173828125	0.96099853515625	620	0.40191923828125	163.956336867033	0.875341186523438	1.54504118652344	10 mA
0.963287353515625	139.137634648711	0.0119964599609375	0.9625244140625	621	0.402987353515625	169.921529191749	0.873750610351562	1.54345061035156	10 mA
0.96435546875	139.351257648172	0.0120635986328125	0.96343994140625	622	0.40405546875	170.872501881197	0.874169311523437	1.54386931152344	10 mA
0.965423583984375	139.564880647633	0.0119873046875	0.96405029296875	623	0.405123583984375	169.791851097734	0.87534423828125	1.54504423828125	10 mA
0.96649169921875	139.778503647093	0.0121185302734375	0.96527099609375	624	0.40619169921875	171.65057044529	0.875593872070312	1.54529387207031	10 mA
0.967559814453125	139.992126646554	0.01234130859375	0.96588134765625	625	0.407259814453125	174.806070733003	0.8745556640625	1.5442556640625	10 mA
0.9686279296875	140.205749646015	0.0124969482421875	0.96771240234375	626	0.4083279296875	177.010598331268	0.875234985351563	1.54493498535156	10 mA
0.969696044921875	140.419372645475	0.012396240234375	0.96832275390625	627	0.409396044921875	175.584139297096	0.876590576171875	1.54629057617188	10 mA
0.97076416015625	140.632995644936	0.01258544921875	0.96954345703125	628	0.41046416015625	178.264153240085	0.8764111328125	1.5461111328125	10 mA
0.971832275390625	140.846618644396	0.012506103515625	0.97076416015625	629	0.411532275390625	177.140276425283	0.878218994140625	1.54791899414063	10 mA
0.972900390625	141.060241643857	0.012445068359375	0.9716796875	630	0.412600390625	176.275755798513	0.879586181640625	1.54928618164062	10 mA
0.973968505859375	141.273864643318	0.0124481201171875	0.972900390625	631	0.413668505859375	176.318981829851	0.880784301757813	1.55048430175781	10 mA
0.97503662109375	141.487487642778	0.0126617431640625	0.97442626953125	632	0.41473662109375	179.344804023548	0.880729370117187	1.55042937011719	10 mA
0.976104736328125	141.701110642239	0.0130767822265625	0.97503662109375	633	0.415804736328125	185.223544285588	0.878268432617187	1.54796843261719	10 mA
0.9771728515625	141.9147336417	0.01322021484375	0.9765625	634	0.4168728515625	187.255167758499	0.87873291015625	1.54843291015625	10 mA
0.978240966796875	142.12835664116	0.0128570556640625	0.97747802734375	635	0.417940966796875	182.111270029214	0.882335815429688	1.55203581542969	10 mA
0.97930908203125	142.341979640621	0.0133331298828125	0.9783935546875	636	0.41900908203125	188.854530918024	0.879728393554687	1.54942839355469	10 mA
0.980377197265625	142.555602640082	0.01326904296875	0.97900390625	637	0.420077197265625	187.946784259915	0.88081298828125	1.55051298828125	10 mA
0.9814453125	142.769225639542	0.0131591796875	0.9808349609375	638	0.4211453125	186.390647131728	0.88345703125	1.55315703125	10 mA
0.982513427734375	142.982848639003	0.0130157470703125	0.9814453125	639	0.422213427734375	184.359023658817	0.885128784179688	1.55482878417969	10 mA
0.98358154296875	143.196471638464	0.0134429931640625	0.982666015625	640	0.42328154296875	190.410668046211	0.883187866210937	1.55288786621094	10 mA
0.984649658203125	143.410094637924	0.0135833740234375	0.98358154296875	641	0.424349658203125	192.399065487783	0.883064575195312	1.55276457519531	10 mA
0.9857177734375	143.623717637385	0.0130401611328125	0.9844970703125	642	0.4254177734375	184.704831909525	0.887999877929687	1.55769987792969	10 mA
0.986785888671875	143.837340636846	0.0134185791015625	0.98602294921875	643	0.426485888671875	190.064859795503	0.886725463867188	1.55642546386719	10 mA
0.98785400390625	144.050963636306	0.013739013671875	0.987548828125	644	0.42755400390625	194.603593086048	0.885880126953125	1.55558012695312	10 mA
0.988922119140625	144.264586635767	0.0142120361328125	0.9881591796875	645	0.428622119140625	201.30362794352	0.882990112304687	1.55269011230469	10 mA
0.989990234375	144.478209635228	0.0138702392578125	0.9893798828125	646	0.429690234375	196.462312433605	0.886740112304688	1.55644011230469	10 mA
0.991058349609375	144.691832634688	0.0136444091796875	0.98968505859375	647	0.430758349609375	193.263586114554	0.888716430664062	1.55841643066406	10 mA
0.99212646484375	144.905455634149	0.0141937255859375	0.99090576171875	648	0.43182646484375	201.044271755489	0.885872192382812	1.55557219238281	10 mA
0.993194580078125	145.11907863361	0.01400146484375	0.992431640625	649	0.432894580078125	198.321031781161	0.88882080078125	1.55852080078125	10 mA
0.9942626953125	145.33270163307	0.013946533203125	0.99334716796875	650	0.4339626953125	197.542963217068	0.890142822265625	1.55984282226563	10 mA
0.995330810546875	145.546324632531	0.0140289306640625	0.9942626953125	651	0.435030810546875	198.710066063208	0.890448608398438	1.56014860839844	10 mA
0.99639892578125	145.759947631992	0.0147125244140625	0.99578857421875	652	0.43609892578125	208.392697083038	0.886915893554687	1.55661589355469	10 mA
0.997467041015625	145.973570631452	0.0145111083984375	0.99639892578125	653	0.437167041015625	205.539779014695	0.889016723632812	1.55871672363281	10 mA
0.99853515625	146.187193630913	0.0147796630859375	0.9979248046875	654	0.43823515625	209.343669772486	0.888555297851563	1.55825529785156	10 mA
0.999603271484375	146.400816630373	0.014190673828125	0.99853515625	655	0.439303271484375	201.00104572415	0.893524169921875	1.56322416992187	10 mA
1.00067138671875	146.614439629834	0.0143951416015625	0.9991455078125	656	0.44037138671875	203.897189823831	0.892621459960937	1.56232145996094	10 mA
1.00173950195313	146.828062629295	0.015264892578125	1.0009765625	657	0.441439501953125	216.216608755312	0.888016357421875	1.55771635742187	10 mA
1.0028076171875	147.041685628755	0.014642333984375	1.0015869140625	658	0.4425076171875	207.398498362252	0.893233642578125	1.56293364257813	10 mA
1.00387573242188	147.255308628216	0.0146881103515625	1.0028076171875	659	0.443575732421875	208.04688883233	0.894115600585938	1.56381560058594	10 mA
1.00494384765625	147.468931627677	0.0143585205078125	1.0040283203125	660	0.44464384765625	203.378477447769	0.897775268554687	1.56747526855469	10 mA
1.00601196289063	147.682554627137	0.0153717041015625	1.0052490234375	661	0.445711962890625	217.72951985216	0.891498413085937	1.56119841308594	10 mA
1.007080078125	147.896177626598	0.0153564453125	1.00555419921875	662	0.446780078125	217.513389695467	0.89191650390625	1.56161650390625	10 mA
1.00814819335938	148.109800626059	0.0152496337890625	1.00799560546875	663	0.447848193359375	216.000478598619	0.895148315429688	1.56484831542969	10 mA
1.00921630859375	148.323423625519	0.015576171875	1.0076904296875	664	0.44891630859375	220.625663951841	0.8924267578125	1.5621267578125	10 mA
1.01028442382813	148.53704662498	0.0153228759765625	1.0089111328125	665	0.449984423828125	217.037903350744	0.895521850585937	1.56522185058594	10 mA
1.0113525390625	148.750669624441	0.0151763916015625	1.01043701171875	666	0.4510525390625	214.963053846494	0.898131713867187	1.56783171386719	10 mA
1.01242065429688	148.964292623901	0.015924072265625	1.0113525390625	667	0.452120654296875	225.553431524433	0.893514404296875	1.56321440429687	10 mA
1.01348876953125	149.177915623362	0.0153533935546875	1.01226806640625	668	0.45318876953125	217.470163664129	0.898652954101562	1.56835295410156	10 mA
1.01455688476563	149.391538622823	0.0156646728515625	1.01348876953125	669	0.454256884765625	221.879218860659	0.897570190429688	1.56727019042969	10 mA
1.015625	149.605161622283	0.0152618408203125	1.014404296875	670	0.455325	216.173382723973	0.901466674804687	1.57116667480469	10 mA
1.01669311523438	149.818784621744	0.01610107421875	1.01593017578125	671	0.456393115234375	228.060541342068	0.8967822265625	1.5664822265625	10 mA
1.01776123046875	150.032407621205	0.0163909912109375	1.016845703125	672	0.45746123046875	232.167014319228	0.895552368164062	1.56525236816406	10 mA
1.01882934570313	150.246030620665	0.0155792236328125	1.01715087890625	673	0.458529345703125	220.66888998318	0.901864624023437	1.57156462402344	10 mA
1.0198974609375	150.459653620126	0.0165679931640625	1.0186767578125	674	0.4595974609375	234.674124136863	0.896073608398438	1.56577360839844	10 mA
1.02096557617188	150.673276619587	0.0156494140625	1.0198974609375	675	0.460665576171875	221.663088703966	0.904091796875	1.573791796875	10 mA
1.02203369140625	150.886899619047	0.015899658203125	1.02142333984375	676	0.46173369140625	225.207623273725	0.903765869140625	1.57346586914062	10 mA
1.02310180664063	151.100522618508	0.0161773681640625	1.0223388671875	677	0.462801806640625	229.141192125531	0.902626342773437	1.57232634277344	10 mA
1.024169921875	151.314145617969	0.0168792724609375	1.02294921875	678	0.463869921875	239.083179333392	0.898042602539062	1.56774260253906	10 mA
1.02523803710938	151.527768617429	0.016448974609375	1.024169921875	679	0.464938037109375	232.98830891466	0.902447509765625	1.57214750976563	10 mA
1.02630615234375	151.74139161689	0.01610107421875	1.02447509765625	680	0.46600615234375	228.060541342068	0.9053271484375	1.5750271484375	10 mA
1.02737426757813	151.95501461635	0.0170013427734375	1.0260009765625	681	0.467074267578125	240.812220586933	0.900191040039062	1.56989104003906	10 mA
1.0284423828125	152.168637615811	0.0160125732421875	1.0272216796875	682	0.4681423828125	226.806986433251	0.908728637695313	1.57842863769531	10 mA
1.02951049804688	152.382260615272	0.017205810546875	1.0284423828125	683	0.469210498046875	243.708364686615	0.901119384765625	1.57081938476562	10 mA
1.03057861328125	152.595883614732	0.0170928955078125	1.029052734375	684	0.47027861328125	242.109001527089	0.902565307617187	1.57226530761719	10 mA
1.03164672851563	152.809506614193	0.0175628662109375	1.0308837890625	685	0.471346728515625	248.765810353222	0.900918579101562	1.57061857910156	10 mA
1.03271484375	153.023129613654	0.016046142578125	1.03179931640625	686	0.47241484375	227.282472777975	0.913057861328125	1.58275786132813	10 mA
1.03378295898438	153.236752613114	0.0170440673828125	1.0333251953125	687	0.473482958984375	241.417385025673	0.907199096679687	1.57689909667969	10 mA
1.03485107421875	153.450375612575	0.0174896240234375	1.03302001953125	688	0.47455107421875	247.728385601098	0.903596801757812	1.57329680175781	10 mA
1.03591918945313	153.663998612036	0.0177978515625	1.03515625	689	0.475619189453125	252.094214766289	0.9034521484375	1.5731521484375	10 mA
1.0369873046875	153.877621611496	0.0177947998046875	1.0357666015625	690	0.4766873046875	252.05098873495	0.904085083007812	1.57378508300781	10 mA
1.03805541992188	154.091244610957	0.016680908203125	1.0369873046875	691	0.477755419921875	236.273487296388	0.913548583984375	1.58324858398437	10 mA
1.03912353515625	154.304867610418	0.0168914794921875	1.0382080078125	692	0.47882353515625	239.256083458746	0.913211059570312	1.58291105957031	10 mA
1.04019165039063	154.518490609878	0.0177490234375	1.038818359375	693	0.479891650390625	251.402598264873	0.9074755859375	1.5771755859375	10 mA
1.041259765625	154.732113609339	0.0179718017578125	1.0406494140625	694	0.480959765625	254.558098552585	0.907658081054687	1.57735808105469	10 mA
1.04232788085938	154.9457366088	0.017437744140625	1.041259765625	695	0.482027880859375	246.993543068343	0.912220458984375	1.58192045898437	10 mA
1.04339599609375	155.15935960826	0.0166717529296875	1.04217529296875	696	0.48309599609375	236.143809202373	0.918804321289062	1.58850432128906	10 mA
1.04446411132813	155.372982607721	0.01787109375	1.04339599609375	697	0.484164111328125	253.131639518414	0.91114990234375	1.58084990234375	10 mA
1.0455322265625	155.586605607182	0.0178863525390625	1.04461669921875	698	0.4852322265625	253.347769675106	0.912257690429688	1.58195769042969	10 mA
1.04660034179688	155.800228606642	0.0172393798828125	1.044921875	699	0.486300341796875	244.183851031339	0.917350463867187	1.58705046386719	10 mA
1.04766845703125	156.013851606103	0.01826171875	1.0467529296875	700	0.48736845703125	258.664571529745	0.9116162109375	1.5813162109375	10 mA
1.04873657226563	156.227474605564	0.0180908203125	1.0479736328125	701	0.488436572265625	256.243913774788	0.9141015625	1.5838015625	10 mA
1.0498046875	156.441097605024	0.017608642578125	1.0491943359375	702	0.4895046875	249.4142008233	0.918890380859375	1.58859038085938	10 mA
1.05087280273438	156.654720604485	0.0179229736328125	1.05010986328125	703	0.490572802734375	253.866482051169	0.917479858398437	1.58717985839844	10 mA
