# Supplementary material for: Introducing Brønsted acid sites to accelerate the bridging-oxygen-assisted deprotonation in acidic water oxidation
Source: Nat Commun. 2022 Aug 18;13:4871. doi: 10.1038/s41467-022-32581-w (PMC9388623; doi:10.1038/s41467-022-32581-w)
Supplement: Supplementary file 4 — Source Data [file 41467_2022_32581_MOESM4_ESM.zip › Ru7W1Ox/w165 LSV RDE No (1).txt]

Potential applied (V)	Time (s)	WE(1).Current (A)	WE(1).Potential (V)	Index	Overpotential (V vs. RHE)	Current density (mA cm^-2)	Corrected potential (V)	E-iR (V vs. RHE)	Current range
0.301055908203125	6.62937498326244	-1.007080078125E-06	0.301544189453125	1	-0.259244091796875	-0.0142645903417139	0.301551742553711	0.971251742553711	100 µA
0.3021240234375	6.84299798272309	-6.134033203125E-07	0.302825927734375	2	-0.2581759765625	-0.00868843229904391	0.302830528259277	0.972530528259277	100 µA
0.303192138671875	7.05662098218374	-6.866455078125E-07	0.3038330078125	3	-0.257107861328125	-0.00972585705116856	0.303838157653809	0.973538157653809	100 µA
0.30426025390625	7.2702439816444	-7.598876953125E-07	0.304840087890625	4	-0.25603974609375	-0.0107632818032932	0.30484578704834	0.97454578704834	100 µA
0.305328369140625	7.48386698110505	-6.256103515625E-07	0.30596923828125	5	-0.254971630859375	-0.00886133642439802	0.305973930358887	0.975673930358887	100 µA
0.306396484375	7.69748998056571	-6.2255859375E-07	0.307037353515625	6	-0.253903515625	-0.00881811039305949	0.307042022705078	0.976742022705078	100 µA
0.307464599609375	7.91111298002636	-6.927490234375E-07	0.30810546875	7	-0.252835400390625	-0.00981230911384561	0.308110664367676	0.977810664367676	100 µA
0.30853271484375	8.12473597948701	-5.035400390625E-07	0.30914306640625	8	-0.25176728515625	-0.00713229517085694	0.309146842956543	0.978846842956543	100 µA
0.309600830078125	8.33835897894767	-3.143310546875E-07	0.3101806640625	9	-0.250699169921875	-0.00445228122786827	0.31018302154541	0.97988302154541	100 µA
0.3106689453125	8.55198197840832	-2.5634765625E-07	0.311248779296875	10	-0.2496310546875	-0.00363098663243626	0.311250701904297	0.980950701904297	100 µA
0.311737060546875	8.76560497786897	-1.52587890625E-07	0.312255859375	11	-0.248562939453125	-0.00216130156692635	0.31225700378418	0.98195700378418	100 µA
0.31280517578125	8.97922797732963	-2.3193359375E-07	0.31329345703125	12	-0.24749482421875	-0.00328517838172805	0.313295196533203	0.982995196533203	100 µA
0.313873291015625	9.19285097679028	-4.119873046875E-07	0.314483642578125	13	-0.246426708984375	-0.00583551423070113	0.31448673248291	0.98418673248291	100 µA
0.31494140625	9.40647397625094	-3.84521484375E-07	0.315582275390625	14	-0.24535859375	-0.00544647994865439	0.315585159301758	0.985285159301758	100 µA
0.316009521484375	9.62009697571159	-2.838134765625E-07	0.316619873046875	15	-0.244290478515625	-0.004020020914483	0.316622001647949	0.986322001647949	100 µA
0.31707763671875	9.83371997517224	-2.38037109375E-07	0.3177490234375	16	-0.24322236328125	-0.0033716304444051	0.31775080871582	0.98745080871582	100 µA
0.318145751953125	10.0473429746329	-1.007080078125E-07	0.31878662109375	17	-0.242154248046875	-0.00142645903417139	0.318787376403809	0.988487376403809	100 µA
0.3192138671875	10.2609659740936	1.068115234375E-07	0.31982421875	18	-0.2410861328125	0.00151291109684844	0.319823417663574	0.989523417663574	100 µA
0.320281982421875	10.4745889735542	-3.0517578125E-08	0.32098388671875	19	-0.240018017578125	-0.000432260313385269	0.320984115600586	0.990684115600586	100 µA
0.32135009765625	10.6882119730149	-1.5869140625E-07	0.322021484375	20	-0.23894990234375	-0.0022477536296034	0.322022674560547	0.991722674560547	100 µA
0.322418212890625	10.9018349724755	-1.983642578125E-07	0.323028564453125	21	-0.237881787109375	-0.00280969203700425	0.323030052185059	0.992730052185059	100 µA
0.323486328125	11.1154579719362	-7.62939453125E-08	0.32415771484375	22	-0.236813671875	-0.00108065078346317	0.32415828704834	0.99385828704834	100 µA
0.324554443359375	11.3290809713968	-1.8310546875E-07	0.3251953125	23	-0.235745556640625	-0.00259356188031161	0.325196685791016	0.994896685791016	100 µA
0.32562255859375	11.5427039708575	6.103515625E-09	0.32623291015625	24	-0.23467744140625	8.64520626770538E-05	0.326232864379883	0.995932864379883	100 µA
0.326690673828125	11.7563269703181	1.495361328125E-07	0.327301025390625	25	-0.233609326171875	0.00211807553558782	0.327299903869629	0.996999903869629	100 µA
0.3277587890625	11.9699499697788	9.46044921875E-08	0.328399658203125	26	-0.2325412109375	0.00134000697149433	0.328398948669434	0.998098948669434	100 µA
0.328826904296875	12.1835729692394	1.40380859375E-07	0.329345703125	27	-0.231473095703125	0.00198839744157224	0.329344650268555	0.999044650268555	100 µA
0.32989501953125	12.3971959687001	1.495361328125E-07	0.330535888671875	28	-0.23040498046875	0.00211807553558782	0.330534767150879	1.00023476715088	100 µA
0.330963134765625	12.6108189681607	5.79833984375E-08	0.3316650390625	29	-0.229336865234375	0.000821294595432011	0.331664604187012	1.00136460418701	100 µA
0.33203125	12.8244419676214	-1.007080078125E-07	0.33258056640625	30	-0.22826875	-0.00142645903417139	0.332581321716309	1.00228132171631	100 µA
0.333099365234375	13.0380649670821	7.9345703125E-08	0.33380126953125	31	-0.227200634765625	0.0011238768148017	0.333800674438477	1.00350067443848	100 µA
0.33416748046875	13.2516879665427	3.204345703125E-07	0.334747314453125	32	-0.22613251953125	0.00453873329054533	0.334744911193848	1.00444491119385	100 µA
0.335235595703125	13.4653109660034	2.197265625E-07	0.335845947265625	33	-0.225064404296875	0.00311227425637394	0.335844299316406	1.00554429931641	100 µA
0.3363037109375	13.678933965464	3.60107421875E-07	0.33697509765625	34	-0.2239962890625	0.00510067169794618	0.336972396850586	1.00667239685059	100 µA
0.337371826171875	13.8925569649247	3.936767578125E-07	0.338043212890625	35	-0.222928173828125	0.00557615804266997	0.338040260314941	1.00774026031494	100 µA
0.33843994140625	14.1061799643853	1.89208984375E-07	0.33917236328125	36	-0.22186005859375	0.00268001394298867	0.339170944213867	1.00887094421387	100 µA
0.339508056640625	14.319802963846	1.373291015625E-07	0.339996337890625	37	-0.220791943359375	0.00194517141023371	0.339995307922363	1.00969530792236	100 µA
0.340576171875	14.5334259633066	1.6448974609375E-07	0.34112548828125	38	-0.219723828125	0.0023298830891466	0.341124254608154	1.01082425460815	100 µA
0.341644287109375	14.7470489627673	1.129150390625E-07	0.342193603515625	39	-0.218655712890625	0.0015993631595255	0.342192756652832	1.01189275665283	100 µA
0.34271240234375	14.9606719622279	2.532958984375E-07	0.3433837890625	40	-0.21758759765625	0.00358776060109773	0.343381889343262	1.01308188934326	100 µA
0.343780517578125	15.1742949616886	5.218505859375E-07	0.34429931640625	41	-0.216519482421875	0.0073916513588881	0.344295402526855	1.01399540252686	100 µA
0.3448486328125	15.3879179611492	4.5166015625E-07	0.345458984375	42	-0.2154513671875	0.00639745263810198	0.345455596923828	1.01515559692383	100 µA
0.345916748046875	15.6015409606099	3.997802734375E-07	0.346435546875	43	-0.214383251953125	0.00566261010534703	0.346432548522949	1.01613254852295	100 µA
0.34698486328125	15.8151639600705	3.89709472656249E-07	0.347625732421875	44	-0.21331513671875	0.00551996420192988	0.34762280960083	1.01732280960083	100 µA
0.348052978515625	16.0287869595312	1.983642578125E-07	0.34869384765625	45	-0.212247021484375	0.00280969203700425	0.348692359924316	1.01839235992432	100 µA
0.34912109375	16.2424099589919	1.922607421875E-07	0.34979248046875	46	-0.21117890625	0.0027232399743272	0.349791038513184	1.01949103851318	100 µA
0.350189208984375	16.4560329584525	2.8076171875E-07	0.350799560546875	47	-0.210110791015625	0.00397679488314448	0.350797454833984	1.02049745483398	100 µA
0.35125732421875	16.6696559579132	5.06591796875E-07	0.351898193359375	48	-0.20904267578125	0.00717552120219547	0.351894393920898	1.0215943939209	100 µA
0.352325439453125	16.8832789573738	4.45556640625E-07	0.35284423828125	49	-0.207974560546875	0.00631100057542493	0.352840896606445	1.02254089660645	100 µA
0.3533935546875	17.0969019568345	4.08935546875E-07	0.35394287109375	50	-0.2069064453125	0.00579228819936261	0.353939804077148	1.02363980407715	100 µA
0.354461669921875	17.3105249562951	5.7373046875E-07	0.3551025390625	51	-0.205838330078125	0.00812649389164306	0.355098236083984	1.02479823608398	100 µA
0.35552978515625	17.5241479557558	2.716064453125E-07	0.3560791015625	52	-0.20477021484375	0.0038471167891289	0.35607706451416	1.02577706451416	100 µA
0.356597900390625	17.7377709552164	2.105712890625E-07	0.3570556640625	53	-0.203702099609375	0.00298259616235836	0.357054084777832	1.02675408477783	100 µA
0.357666015625	17.9513939546771	4.08935546875E-07	0.358245849609375	54	-0.202633984375	0.00579228819936261	0.358242782592773	1.02794278259277	100 µA
0.358734130859375	18.1650169541377	4.974365234375E-07	0.359375	55	-0.201565869140625	0.00704584310817989	0.359371269226074	1.02907126922607	100 µA
0.35980224609375	18.3786399535984	5.950927734375E-07	0.360504150390625	56	-0.20049775390625	0.00842907611101275	0.360499687194824	1.03019968719482	100 µA
0.360870361328125	18.592262953059	5.584716796875E-07	0.361480712890625	57	-0.199429638671875	0.00791036373495043	0.361476524353027	1.03117652435303	100 µA
0.3619384765625	18.8058859525197	5.828857421875E-07	0.362518310546875	58	-0.1983615234375	0.00825617198565864	0.362513938903809	1.03221393890381	100 µA
0.363006591796875	19.0195089519804	3.387451171875E-07	0.36358642578125	59	-0.197293408203125	0.00479808947857649	0.363583885192871	1.03328388519287	100 µA
0.36407470703125	19.233131951441	2.8076171875E-07	0.36468505859375	60	-0.19622529296875	0.00397679488314448	0.364682952880859	1.03438295288086	100 µA
0.365142822265625	19.4467549509017	3.67431640625E-07	0.365692138671875	61	-0.195157177734375	0.00520441417315864	0.36568938293457	1.03538938293457	100 µA
0.3662109375	19.6603779503623	3.7841796875E-07	0.36663818359375	62	-0.1940890625	0.00536002788597734	0.366635345458984	1.03633534545898	100 µA
0.367279052734375	19.874000949823	5.43212890625E-07	0.367919921875	63	-0.193020947265625	0.00769423357825779	0.36791584777832	1.03761584777832	100 µA
0.36834716796875	20.0876239492836	6.378173828125E-07	0.368865966796875	64	-0.19195283203125	0.00903424054975213	0.368861183166504	1.0385611831665	100 µA
0.369415283203125	20.3012469487443	7.293701171875E-07	0.370025634765625	65	-0.190884716796875	0.0103310214899079	0.370020164489746	1.03972016448975	100 µA
0.3704833984375	20.5148699482049	6.53076171875E-07	0.37103271484375	66	-0.1898166015625	0.00925037070644476	0.371027816772461	1.04072781677246	100 µA
0.371551513671875	20.7284929476656	6.04248046875E-07	0.372161865234375	67	-0.188748486328125	0.00855875420502833	0.372157333374023	1.04185733337402	100 µA
0.37261962890625	20.9421159471262	3.875732421875E-07	0.373199462890625	68	-0.18768037109375	0.00548970597999292	0.373196556091309	1.04289655609131	100 µA
0.373687744140625	21.1557389465869	4.31213378906251E-07	0.374237060546875	69	-0.186612255859375	0.00610783822813386	0.374233826446533	1.04393382644653	100 µA
0.374755859375	21.3693619460475	6.195068359375E-07	0.3753662109375	70	-0.185544140625	0.00877488436172096	0.37536156463623	1.04506156463623	100 µA
0.375823974609375	21.5829849455082	5.767822265625E-07	0.376434326171875	71	-0.184476025390625	0.00816971992298159	0.376430000305176	1.04613000030518	100 µA
0.37689208984375	21.7966079449689	8.087158203125E-07	0.377471923828125	72	-0.18340791015625	0.0114548983047096	0.377465858459473	1.04716585845947	100 µA
0.377960205078125	22.0102309444295	7.32421875E-07	0.378509521484375	73	-0.182339794921875	0.0103742475212465	0.378504028320312	1.04820402832031	100 µA
0.3790283203125	22.2238539438902	7.9345703125E-07	0.37957763671875	74	-0.1812716796875	0.011238768148017	0.379571685791016	1.04927168579102	100 µA
0.380096435546875	22.4374769433508	5.4931640625E-07	0.380645751953125	75	-0.180203564453125	0.00778068564093485	0.380641632080078	1.05034163208008	100 µA
0.38116455078125	22.6510999428115	5.859375E-07	0.3817138671875	76	-0.17913544921875	0.00829939801699717	0.38170947265625	1.05140947265625	100 µA
0.382232666015625	22.8647229422721	5.828857421875E-07	0.382720947265625	77	-0.178067333984375	0.00825617198565864	0.382716575622559	1.05241657562256	100 µA
0.38330078125	23.0783459417328	6.439208984375E-07	0.38397216796875	78	-0.17699921875	0.00912069261242918	0.383967338562012	1.05366733856201	100 µA
0.384368896484375	23.2919689411934	5.950927734375E-07	0.385040283203125	79	-0.175931103515625	0.00842907611101275	0.385035820007324	1.05473582000732	100 µA
0.38543701171875	23.5055919406541	8.209228515625E-07	0.3861083984375	80	-0.17486298828125	0.0116278024300637	0.386102241516113	1.05580224151611	100 µA
0.386505126953125	23.7192149401147	7.568359375E-07	0.387115478515625	81	-0.173794873046875	0.0107200557719547	0.387109802246094	1.05680980224609	100 µA
0.3875732421875	23.9328379395754	5.79833984375E-07	0.388153076171875	82	-0.1727267578125	0.00821294595432011	0.388148727416992	1.05784872741699	100 µA
0.388641357421875	24.146460939036	6.988525390625E-07	0.389251708984375	83	-0.171658642578125	0.00989876117652266	0.389246467590332	1.05894646759033	100 µA
0.38970947265625	24.3600839384967	5.828857421875E-07	0.39031982421875	84	-0.17059052734375	0.00825617198565864	0.390315452575684	1.06001545257568	100 µA
0.390777587890625	24.5737069379574	6.195068359375E-07	0.391326904296875	85	-0.169522412109375	0.00877488436172096	0.391322257995605	1.06102225799561	100 µA
0.391845703125	24.787329937418	5.67626953125E-07	0.392486572265625	86	-0.168454296875	0.00804004182896601	0.392482315063477	1.06218231506348	100 µA
0.392913818359375	25.0009529368787	8.331298828125E-07	0.3935546875	87	-0.167386181640625	0.0118007065554178	0.393548439025879	1.06324843902588	100 µA
0.39398193359375	25.2145759363393	8.48388671875E-07	0.394622802734375	88	-0.16631806640625	0.0120168367121105	0.394616439819336	1.06431643981934	100 µA
0.395050048828125	25.4281989358	8.148193359375E-07	0.395599365234375	89	-0.165249951171875	0.0115413503673867	0.395593254089355	1.06529325408936	100 µA
0.3961181640625	25.6418219352606	9.185791015625E-07	0.396759033203125	90	-0.1641818359375	0.0130110354328966	0.396752143859863	1.06645214385986	100 µA
0.397186279296875	25.8554449347213	7.26318359375E-07	0.397857666015625	91	-0.163113720703125	0.0102877954585694	0.39785221862793	1.06755221862793	100 µA
0.39825439453125	26.0690679341819	6.134033203125E-07	0.398834228515625	92	-0.16204560546875	0.00868843229904391	0.398829627990723	1.06852962799072	100 µA
0.399322509765625	26.2826909336426	6.683349609375E-07	0.39996337890625	93	-0.160977490234375	0.00946650086313739	0.399958366394043	1.06965836639404	100 µA
0.400390625	26.4963139331032	7.99560546875E-07	0.400909423828125	94	-0.159909375	0.0113252202106941	0.400903427124023	1.07060342712402	100 µA
0.401458740234375	26.7099369325639	8.453369140625E-07	0.40203857421875	95	-0.158841259765625	0.011973610680772	0.402032234191895	1.07173223419189	100 µA
0.40252685546875	26.9235599320245	8.97216796875E-07	0.403228759765625	96	-0.15777314453125	0.0127084532135269	0.403222030639648	1.07292203063965	100 µA
0.403594970703125	27.1371829314852	9.033203125E-07	0.404296875	97	-0.156705029296875	0.012794905276204	0.404290100097656	1.07399010009766	100 µA
0.4046630859375	27.3508059309459	6.53076171875E-07	0.40521240234375	98	-0.1556369140625	0.00925037070644476	0.405207504272461	1.07490750427246	100 µA
0.405731201171875	27.5644289304065	7.50732421875E-07	0.406494140625	99	-0.154568798828125	0.0106336037092776	0.406488510131836	1.07618851013184	100 µA
0.40679931640625	27.7780519298672	8.819580078125E-07	0.4073486328125	100	-0.15350068359375	0.0124923230568343	0.407342018127441	1.07704201812744	100 µA
0.407867431640625	27.9916749293278	6.866455078125E-07	0.408477783203125	101	-0.152432568359375	0.00972585705116856	0.408472633361816	1.07817263336182	100 µA
0.408935546875	28.2052979287885	7.8125E-07	0.409454345703125	102	-0.151364453125	0.0110658640226629	0.409448486328125	1.07914848632812	100 µA
0.410003662109375	28.4189209282491	9.33837890625E-07	0.410491943359375	103	-0.150296337890625	0.0132271655895892	0.410484939575195	1.0801849395752	100 µA
0.41107177734375	28.6325439277098	8.9111328125E-07	0.41168212890625	104	-0.14922822265625	0.0126220011508499	0.411675445556641	1.08137544555664	100 µA
0.412139892578125	28.8461669271704	8.60595703125E-07	0.412689208984375	105	-0.148160107421875	0.0121897408374646	0.412682754516602	1.0823827545166	100 µA
0.4132080078125	29.0597899266311	8.6669921875E-07	0.413818359375	106	-0.1470919921875	0.0122761929001416	0.413811859130859	1.08351185913086	100 µA
0.414276123046875	29.2734129260917	7.75146484375E-07	0.41485595703125	107	-0.146023876953125	0.0109794119599858	0.414850143432617	1.08455014343262	100 µA
0.41534423828125	29.4870359255524	6.988525390625E-07	0.415924072265625	108	-0.14495576171875	0.00989876117652266	0.415918830871582	1.08561883087158	100 µA
0.416412353515625	29.700658925013	8.60595703125E-07	0.417083740234375	109	-0.143887646484375	0.0121897408374646	0.417077285766602	1.0867772857666	100 µA
0.41748046875	29.9142819244737	9.674072265625E-07	0.41796875	110	-0.14281953125	0.013702651934313	0.417961494445801	1.0876614944458	100 µA
0.418548583984375	30.1279049239344	1.0772705078125E-06	0.4190673828125	111	-0.141751416015625	0.0152587890625	0.419059303283691	1.08875930328369	100 µA
0.41961669921875	30.341527923395	1.0650634765625E-06	0.420196533203125	112	-0.14068330078125	0.0150858849371459	0.420188545227051	1.08988854522705	100 µA
0.420684814453125	30.5551509228557	9.82666015625E-07	0.42138671875	113	-0.139615185546875	0.0139187820910057	0.421379348754883	1.09107934875488	100 µA
0.4217529296875	30.7687739223163	8.7890625E-07	0.42242431640625	114	-0.1385470703125	0.0124490970254958	0.422417724609375	1.09211772460937	100 µA
0.422821044921875	30.982396921777	8.11767578125E-07	0.42340087890625	115	-0.137478955078125	0.0114981243360482	0.423394790649414	1.09309479064941	100 µA
0.42388916015625	31.1960199212376	8.148193359375E-07	0.424530029296875	116	-0.13641083984375	0.0115413503673867	0.424523918151855	1.09422391815186	100 µA
0.424957275390625	31.4096429206983	8.697509765625E-07	0.425567626953125	117	-0.135342724609375	0.0123194189314802	0.425561103820801	1.0952611038208	100 µA
0.426025390625	31.6232659201589	8.97216796875E-07	0.42657470703125	118	-0.134274609375	0.0127084532135269	0.426567977905273	1.09626797790527	100 µA
0.427093505859375	31.8368889196196	1.0894775390625E-06	0.42767333984375	119	-0.133206494140625	0.0154316931878541	0.427665168762207	1.09736516876221	100 µA
0.42816162109375	32.0505119190802	1.055908203125E-06	0.42877197265625	120	-0.13213837890625	0.0149562068431303	0.428764053344727	1.09846405334473	100 µA
0.429229736328125	32.2641349185409	8.97216796875E-07	0.429840087890625	121	-0.131070263671875	0.0127084532135269	0.429833358764648	1.09953335876465	100 µA
0.4302978515625	32.4777579180015	7.99560546875E-07	0.430908203125	122	-0.1300021484375	0.0113252202106941	0.430902206420898	1.1006022064209	100 µA
0.431365966796875	32.6913809174622	7.598876953125E-07	0.43206787109375	123	-0.128934033203125	0.0107632818032932	0.432062171936035	1.10176217193604	100 µA
0.43243408203125	32.9050039169229	8.270263671875E-07	0.43304443359375	124	-0.12786591796875	0.0117142544927408	0.433038230895996	1.102738230896	100 µA
0.433502197265625	33.1186269163835	9.857177734375E-07	0.434051513671875	125	-0.126797802734375	0.0139620081223442	0.434044120788574	1.10374412078857	100 µA
0.4345703125	33.3322499158442	1.141357421875E-06	0.435302734375	126	-0.1257296875	0.0161665357206091	0.435294174194336	1.10499417419434	100 µA
0.435638427734375	33.5458729153048	1.019287109375E-06	0.436279296875	127	-0.124661572265625	0.014437494467068	0.43627165222168	1.10597165222168	100 µA
0.43670654296875	33.7594959147655	1.03759765625E-06	0.437225341796875	128	-0.12359345703125	0.0146968506550992	0.437217559814453	1.10691755981445	100 µA
0.437774658203125	33.9731189142261	9.552001953125E-07	0.438446044921875	129	-0.122525341796875	0.0135297478089589	0.43843888092041	1.10813888092041	100 µA
0.4388427734375	34.1867419136868	9.735107421875E-07	0.439483642578125	130	-0.1214572265625	0.0137891039969901	0.439476341247559	1.10917634124756	100 µA
0.439910888671875	34.4003649131474	8.36181640625E-07	0.440582275390625	131	-0.120389111328125	0.0118439325867564	0.44057600402832	1.11027600402832	100 µA
0.44097900390625	34.6139879126081	8.026123046875E-07	0.441619873046875	132	-0.11932099609375	0.0113684462420326	0.44161385345459	1.11131385345459	100 µA
0.442047119140625	34.8276109120687	1.068115234375E-06	0.44268798828125	133	-0.118252880859375	0.0151291109684844	0.442679977416992	1.11237997741699	100 µA
0.443115234375	35.0412339115294	1.226806640625E-06	0.443817138671875	134	-0.117184765625	0.0173768645980878	0.44380793762207	1.11350793762207	100 µA
0.444183349609375	35.25485691099	1.1505126953125E-06	0.44476318359375	135	-0.116116650390625	0.0162962138146246	0.444754554748535	1.11445455474854	100 µA
0.44525146484375	35.4684799104507	1.116943359375E-06	0.445892333984375	136	-0.11504853515625	0.0158207274699009	0.44588395690918	1.11558395690918	100 µA
0.446319580078125	35.6821029099114	1.0009765625E-06	0.44696044921875	137	-0.113980419921875	0.0141781382790368	0.446952941894531	1.11665294189453	100 µA
0.4473876953125	35.895725909372	9.185791015625E-07	0.447998046875	138	-0.1129123046875	0.0130110354328966	0.447991157531738	1.11769115753174	100 µA
0.448455810546875	36.1093489088327	9.1552734375E-07	0.449066162109375	139	-0.111844189453125	0.0129678094015581	0.449059295654297	1.1187592956543	100 µA
0.44952392578125	36.3229719082933	9.185791015625E-07	0.4500732421875	140	-0.11077607421875	0.0130110354328966	0.450066352844238	1.11976635284424	100 µA
0.450592041015625	36.536594907754	1.11083984375E-06	0.451171875	141	-0.109707958984375	0.0157342754072238	0.451163543701172	1.12086354370117	100 µA
0.45166015625	36.7502179072146	1.2603759765625E-06	0.4522705078125	142	-0.10863984375	0.0178523509428116	0.452261054992676	1.12196105499268	100 µA
0.452728271484375	36.9638409066753	1.190185546875E-06	0.453338623046875	143	-0.107571728515625	0.0168581522220255	0.453329696655273	1.12302969665527	100 µA
0.45379638671875	37.1774639061359	1.08642578125E-06	0.454376220703125	144	-0.10650361328125	0.0153884671565156	0.454368072509766	1.12406807250977	100 µA
0.454864501953125	37.3910869055966	1.0284423828125E-06	0.455474853515625	145	-0.105435498046875	0.0145671725610836	0.455467140197754	1.12516714019775	100 µA
0.4559326171875	37.6047099050572	1.0528564453125E-06	0.45654296875	146	-0.1043673828125	0.0149129808117918	0.45653507232666	1.12623507232666	100 µA
0.457000732421875	37.8183329045179	1.0406494140625E-06	0.457611083984375	147	-0.103299267578125	0.0147400766864377	0.45760327911377	1.12730327911377	100 µA
0.45806884765625	38.0319559039785	1.141357421875E-06	0.4586181640625	148	-0.10223115234375	0.0161665357206091	0.458609603881836	1.12830960388184	100 µA
0.459136962890625	38.2455789034392	1.1566162109375E-06	0.459747314453125	149	-0.101163037109375	0.0163826658773017	0.459738639831543	1.12943863983154	100 µA
0.460205078125	38.4592019028998	1.25732421875E-06	0.46075439453125	150	-0.100094921875	0.0178091249114731	0.460744964599609	1.13044496459961	100 µA
0.461273193359375	38.6728249023605	1.2359619140625E-06	0.46185302734375	151	-0.099026806640625	0.0175065426921034	0.461843757629395	1.13154375762939	100 µA
0.46234130859375	38.8864479018212	1.1993408203125E-06	0.462860107421875	152	-0.09795869140625	0.0169878303160411	0.462851112365723	1.13255111236572	100 µA
0.463409423828125	39.1000709012818	1.104736328125E-06	0.4639892578125	153	-0.096890576171875	0.0156478233445467	0.463980972290039	1.13368097229004	100 µA
0.4644775390625	39.3136939007425	9.6435546875E-07	0.465057373046875	154	-0.0958224609375	0.0136594259029745	0.465050140380859	1.13475014038086	100 µA
0.465545654296875	39.5273169002031	1.06201171875E-06	0.46612548828125	155	-0.094754345703125	0.0150426589058074	0.466117523193359	1.13581752319336	100 µA
0.46661376953125	39.7409398996638	1.129150390625E-06	0.467193603515625	156	-0.09368623046875	0.015993631595255	0.467185134887695	1.1368851348877	100 µA
0.467681884765625	39.9545628991244	1.220703125E-06	0.4683837890625	157	-0.092618115234375	0.0172904125354108	0.468374633789063	1.13807463378906	100 µA
0.46875	40.1681858985851	1.2664794921875E-06	0.469451904296875	158	-0.09155	0.0179388030054887	0.469442405700684	1.13914240570068	100 µA
0.469818115234375	40.3818088980457	1.324462890625E-06	0.470428466796875	159	-0.090481884765625	0.0187600976009207	0.470418533325195	1.1401185333252	100 µA
0.47088623046875	40.5954318975064	1.1444091796875E-06	0.471466064453125	160	-0.08941376953125	0.0162097617519476	0.471457481384277	1.14115748138428	100 µA
0.471954345703125	40.809054896967	1.080322265625E-06	0.472503662109375	161	-0.088345654296875	0.0153020150938385	0.472495559692383	1.14219555969238	100 µA
0.4730224609375	41.0226778964277	1.15966796875E-06	0.4736328125	162	-0.0872775390625	0.0164258919086402	0.473624114990234	1.14332411499023	100 µA
0.474090576171875	41.2363008958883	1.1474609375E-06	0.474822998046875	163	-0.086209423828125	0.0162529877832861	0.474814392089844	1.14451439208984	100 µA
0.47515869140625	41.449923895349	1.287841796875E-06	0.4757080078125	164	-0.08514130859375	0.0182413852248584	0.475698348999023	1.14539834899902	100 µA
0.476226806640625	41.6635468948097	1.3671875E-06	0.476837158203125	165	-0.084073193359375	0.0193652620396601	0.476826904296875	1.14652690429687	100 µA
0.477294921875	41.8771698942703	1.3214111328125E-06	0.477996826171875	166	-0.083005078125	0.0187168715695822	0.477986915588379	1.14768691558838	100 µA
0.478363037109375	42.090792893731	1.2298583984375E-06	0.47894287109375	167	-0.081936962890625	0.0174200906294263	0.478933647155762	1.14863364715576	100 µA
0.47943115234375	42.3044158931916	1.1627197265625E-06	0.480010986328125	168	-0.08086884765625	0.0164691179399788	0.480002265930176	1.14970226593018	100 µA
0.480499267578125	42.5180388926523	1.1199951171875E-06	0.481201171875	169	-0.079800732421875	0.0158639535012394	0.481192771911621	1.15089277191162	100 µA
0.4815673828125	42.7316618921129	1.141357421875E-06	0.482269287109375	170	-0.0787326171875	0.0161665357206091	0.482260726928711	1.15196072692871	100 µA
0.482635498046875	42.9452848915736	1.2359619140625E-06	0.4832763671875	171	-0.077664501953125	0.0175065426921034	0.483267097473145	1.15296709747314	100 µA
0.48370361328125	43.1589078910342	1.3519287109375E-06	0.484283447265625	172	-0.07659638671875	0.0191491318829674	0.484273307800293	1.15397330780029	100 µA
0.484771728515625	43.3725308904949	1.397705078125E-06	0.485443115234375	173	-0.075528271484375	0.0197975223530453	0.485432632446289	1.15513263244629	100 µA
0.48583984375	43.5861538899555	1.446533203125E-06	0.486541748046875	174	-0.07446015625	0.0204891388544618	0.486530899047852	1.15623089904785	100 µA
0.486907958984375	43.7997768894162	1.385498046875E-06	0.48748779296875	175	-0.073392041015625	0.0196246182276912	0.487477401733398	1.1571774017334	100 µA
0.48797607421875	44.0133998888768	1.1627197265625E-06	0.488494873046875	176	-0.07232392578125	0.0164691179399788	0.488486152648926	1.15818615264893	100 µA
0.489044189453125	44.2270228883375	1.080322265625E-06	0.489776611328125	177	-0.071255810546875	0.0153020150938385	0.489768508911133	1.15946850891113	100 µA
0.4901123046875	44.4406458877982	1.2603759765625E-06	0.490753173828125	178	-0.0701876953125	0.0178523509428116	0.490743721008301	1.1604437210083	100 µA
0.491180419921875	44.6542688872588	1.446533203125E-06	0.49188232421875	179	-0.069119580078125	0.0204891388544618	0.491871475219727	1.16157147521973	100 µA
0.49224853515625	44.8678918867195	1.324462890625E-06	0.492828369140625	180	-0.06805146484375	0.0187600976009207	0.492818435668945	1.16251843566895	100 µA
0.493316650390625	45.0815148861801	1.4801025390625E-06	0.494049072265625	181	-0.066983349609375	0.0209646251991856	0.494037971496582	1.16373797149658	100 µA
0.494384765625	45.2951378856408	1.4923095703125E-06	0.495025634765625	182	-0.065915234375	0.0211375293245397	0.495014442443848	1.16471444244385	100 µA
0.495452880859375	45.5087608851014	1.1962890625E-06	0.496185302734375	183	-0.064847119140625	0.0169446042847025	0.496176330566406	1.16587633056641	100 µA
0.49652099609375	45.7223838845621	1.165771484375E-06	0.497039794921875	184	-0.06377900390625	0.0165123439713173	0.497031051635742	1.16673105163574	100 µA
0.497589111328125	45.9360068840227	1.300048828125E-06	0.498291015625	185	-0.062710888671875	0.0184142893502125	0.498281265258789	1.16798126525879	100 µA
0.4986572265625	46.1496298834834	1.2451171875E-06	0.499359130859375	186	-0.0616427734375	0.017636220786119	0.499349792480469	1.16904979248047	100 µA
0.499725341796875	46.363252882944	1.4190673828125E-06	0.5003662109375	187	-0.060574658203125	0.020100104572415	0.500355567932129	1.17005556793213	100 µA
0.50079345703125	46.5768758824047	1.5167236328125E-06	0.501434326171875	188	-0.05950654296875	0.0214833375752479	0.501422950744629	1.17112295074463	100 µA
0.501861572265625	46.7904988818653	1.5106201171875E-06	0.50250244140625	189	-0.058438427734375	0.0213968855125708	0.502491111755371	1.17219111175537	100 µA
0.5029296875	47.004121881326	1.409912109375E-06	0.50372314453125	190	-0.0573703125	0.0199704264783994	0.50371257019043	1.17341257019043	100 µA
0.503997802734375	47.2177448807867	1.287841796875E-06	0.504608154296875	191	-0.056302197265625	0.0182413852248584	0.504598495483398	1.1742984954834	100 µA
0.50506591796875	47.4313678802473	1.275634765625E-06	0.505706787109375	192	-0.05523408203125	0.0180684810995043	0.505697219848633	1.17539721984863	100 µA
0.506134033203125	47.644990879708	1.3397216796875E-06	0.506744384765625	193	-0.054165966796875	0.0189762277576133	0.506734336853027	1.17643433685303	100 µA
0.5072021484375	47.8586138791686	1.28173828125E-06	0.507843017578125	194	-0.0530978515625	0.0181549331621813	0.507833404541016	1.17753340454102	100 µA
0.508270263671875	48.0722368786293	1.6326904296875E-06	0.508880615234375	195	-0.052029736328125	0.0231259267661119	0.508868370056152	1.17856837005615	100 µA
0.50933837890625	48.2858598780899	1.5472412109375E-06	0.509979248046875	196	-0.05096162109375	0.0219155978886331	0.509967643737793	1.17966764373779	100 µA
0.510406494140625	48.4994828775506	1.513671875E-06	0.51104736328125	197	-0.049893505859375	0.0214401115439094	0.511036010742188	1.18073601074219	100 µA
0.511474609375	48.7131058770112	1.5289306640625E-06	0.512115478515625	198	-0.048825390625	0.021656241700602	0.512104011535645	1.18180401153564	100 µA
0.512542724609375	48.9267288764719	1.30615234375E-06	0.51318359375	199	-0.047757275390625	0.0185007414128895	0.513173797607422	1.18287379760742	100 µA
0.51361083984375	49.1403518759325	1.251220703125E-06	0.51422119140625	200	-0.04668916015625	0.017722672848796	0.514211807250977	1.18391180725098	100 µA
0.514678955078125	49.3539748753932	1.3427734375E-06	0.515289306640625	201	-0.045621044921875	0.0190194537889518	0.515279235839844	1.18497923583984	100 µA
0.5157470703125	49.5675978748538	1.46484375E-06	0.516448974609375	202	-0.0445529296875	0.0207484950424929	0.51643798828125	1.18613798828125	100 µA
0.516815185546875	49.7812208743145	1.5655517578125E-06	0.517578125	203	-0.043484814453125	0.0221749540766643	0.517566383361816	1.18726638336182	100 µA
0.51788330078125	49.9948438737752	1.6632080078125E-06	0.51849365234375	204	-0.04241669921875	0.0235581870794972	0.518481178283691	1.18818117828369	100 µA
0.518951416015625	50.2084668732358	1.5899658203125E-06	0.51959228515625	205	-0.041348583984375	0.0225207623273725	0.519580360412598	1.1892803604126	100 µA
0.52001953125	50.4220898726965	1.4190673828125E-06	0.520660400390625	206	-0.04028046875	0.020100104572415	0.520649757385254	1.19034975738525	100 µA
0.521087646484375	50.6357128721571	1.3916015625E-06	0.521728515625	207	-0.039212353515625	0.0197110702903683	0.521718078613281	1.19141807861328	100 µA
0.52215576171875	50.8493358716178	1.416015625E-06	0.522735595703125	208	-0.03814423828125	0.0200568785410765	0.522724975585937	1.19242497558594	100 µA
0.523223876953125	51.0629588710784	1.4190673828125E-06	0.52386474609375	209	-0.037076123046875	0.020100104572415	0.523854103088379	1.19355410308838	100 µA
0.5242919921875	51.2765818705391	1.6448974609375E-06	0.524871826171875	210	-0.0360080078125	0.023298830891466	0.524859489440918	1.19455948944092	100 µA
0.525360107421875	51.4902048699997	1.727294921875E-06	0.5260009765625	211	-0.034939892578125	0.0244659337376062	0.525988021850586	1.19568802185059	100 µA
0.52642822265625	51.7038278694604	1.641845703125E-06	0.527069091796875	212	-0.03387177734375	0.0232556048601275	0.527056777954102	1.1967567779541	100 µA
0.527496337890625	51.917450868921	1.605224609375E-06	0.528167724609375	213	-0.032803662109375	0.0227368924840652	0.528155685424805	1.1978556854248	100 µA
0.528564453125	52.1310738683817	1.6357421875E-06	0.529205322265625	214	-0.031735546875	0.0231691527974504	0.529193054199219	1.19889305419922	100 µA
0.529632568359375	52.3446968678423	1.4923095703125E-06	0.53021240234375	215	-0.030667431640625	0.0211375293245397	0.530201210021973	1.19990121002197	100 µA
0.53070068359375	52.558319867303	1.4617919921875E-06	0.53131103515625	216	-0.02959931640625	0.0207052690111544	0.531300071716309	1.20100007171631	100 µA
0.531768798828125	52.7719428667637	1.5228271484375E-06	0.53253173828125	217	-0.028531201171875	0.0215697896379249	0.532520317077637	1.20222031707764	100 µA
0.5328369140625	52.9855658662243	1.6754150390625E-06	0.533477783203125	218	-0.0274630859375	0.0237310912048513	0.533465217590332	1.20316521759033	100 µA
0.533905029296875	53.199188865685	1.702880859375E-06	0.53448486328125	219	-0.026394970703125	0.024120125486898	0.534472091674805	1.2041720916748	100 µA
0.53497314453125	53.4128118651456	1.7578125E-06	0.535552978515625	220	-0.02532685546875	0.0248981940509915	0.535539794921875	1.20523979492187	100 µA
0.536041259765625	53.6264348646063	1.7822265625E-06	0.536651611328125	221	-0.024258740234375	0.0252440023016997	0.536638244628906	1.20633824462891	100 µA
0.537109375	53.8400578640669	1.605224609375E-06	0.537689208984375	222	-0.023190625	0.0227368924840652	0.537677169799805	1.2073771697998	100 µA
0.538177490234375	54.0536808635276	1.5411376953125E-06	0.538726806640625	223	-0.022122509765625	0.0218291458259561	0.53871524810791	1.20841524810791	100 µA
0.53924560546875	54.2673038629882	1.5228271484375E-06	0.5399169921875	224	-0.02105439453125	0.0215697896379249	0.539905570983887	1.20960557098389	100 µA
0.540313720703125	54.4809268624489	1.5380859375E-06	0.54095458984375	225	-0.019986279296875	0.0217859197946176	0.540943054199219	1.21064305419922	100 µA
0.5413818359375	54.6945498619095	1.763916015625E-06	0.542083740234375	226	-0.0189181640625	0.0249846461136686	0.542070510864258	1.21177051086426	100 µA
0.542449951171875	54.9081728613702	1.8890380859375E-06	0.54302978515625	227	-0.017850048828125	0.0267569133985482	0.543015617370605	1.21271561737061	100 µA
0.54351806640625	55.1217958608308	1.79443359375E-06	0.5440673828125	228	-0.01678193359375	0.0254169064270538	0.544053924560547	1.21375392456055	100 µA
0.544586181640625	55.3354188602915	1.739501953125E-06	0.545257568359375	229	-0.015713818359375	0.0246388378629603	0.545244522094727	1.21494452209473	100 µA
0.545654296875	55.5490418597522	1.6632080078125E-06	0.54632568359375	230	-0.014645703125	0.0235581870794972	0.546313209533691	1.21601320953369	100 µA
0.546722412109375	55.7626648592128	1.6357421875E-06	0.547271728515625	231	-0.013577587890625	0.0231691527974504	0.547259460449219	1.21695946044922	100 µA
0.54779052734375	55.9762878586735	1.5655517578125E-06	0.54840087890625	232	-0.01250947265625	0.0221749540766643	0.548389137268066	1.21808913726807	100 µA
0.548858642578125	56.1899108581341	1.739501953125E-06	0.5494384765625	233	-0.011441357421875	0.0246388378629603	0.549425430297852	1.21912543029785	100 µA
0.5499267578125	56.4035338575948	1.904296875E-06	0.550537109375	234	-0.0103732421875	0.0269730435552408	0.550522827148437	1.22022282714844	100 µA
0.550994873046875	56.6171568570554	2.001953125E-06	0.55157470703125	235	-0.00930512695312502	0.0283562765580737	0.551559692382813	1.22125969238281	100 µA
0.55206298828125	56.8307798565161	1.81884765625E-06	0.55279541015625	236	-0.00823701171875002	0.025762714677762	0.552781768798828	1.22248176879883	100 µA
0.553131103515625	57.0444028559767	1.8157958984375E-06	0.553924560546875	237	-0.00716889648437502	0.0257194886464235	0.553910942077637	1.22361094207764	100 µA
0.55419921875	57.2580258554374	1.8157958984375E-06	0.55487060546875	238	-0.00610078125000002	0.0257194886464235	0.554856986999512	1.22455698699951	100 µA
0.555267333984375	57.471648854898	1.6632080078125E-06	0.5557861328125	239	-0.00503266601562502	0.0235581870794972	0.555773658752441	1.22547365875244	100 µA
0.55633544921875	57.6852718543587	1.8035888671875E-06	0.557037353515625	240	-0.00396455078125002	0.0255465845210694	0.557023826599121	1.22672382659912	100 µA
0.557403564453125	57.8988948538193	1.7608642578125E-06	0.5579833984375	241	-0.00289643554687502	0.02494142008233	0.557970191955566	1.22767019195557	100 µA
0.5584716796875	58.11251785328	1.81884765625E-06	0.559051513671875	242	-0.00182832031250002	0.025762714677762	0.559037872314453	1.22873787231445	100 µA
0.559539794921875	58.3261408527407	2.001953125E-06	0.560211181640625	243	-0.00076020507812502	0.0283562765580737	0.560196166992188	1.22989616699219	100 µA
0.56060791015625	58.5397638522013	2.0721435546875E-06	0.56121826171875	244	0.00030791015624998	0.0293504752788598	0.56120272064209	1.23090272064209	100 µA
0.561676025390625	58.753386851662	1.953125E-06	0.56231689453125	245	0.00137602539062498	0.0276646600566572	0.56230224609375	1.23200224609375	100 µA
0.562744140625	58.9670098511226	1.89208984375E-06	0.563385009765625	246	0.00244414062499998	0.0268001394298867	0.563370819091797	1.2330708190918	100 µA
0.563812255859375	59.1806328505833	1.8310546875E-06	0.564483642578125	247	0.00351225585937498	0.0259356188031162	0.564469909667969	1.23416990966797	100 µA
0.56488037109375	59.3942558500439	1.9775390625E-06	0.565521240234375	248	0.00458037109374998	0.0280104683073654	0.565506408691406	1.23520640869141	100 µA
0.565948486328125	59.6078788495046	1.8951416015625E-06	0.566619873046875	249	0.00564848632812498	0.0268433654612252	0.566605659484863	1.23630565948486	100 µA
0.5670166015625	59.8215018489652	2.0965576171875E-06	0.56768798828125	250	0.00671660156249998	0.029696283529568	0.567672264099121	1.23737226409912	100 µA
0.568084716796875	60.0351248484259	2.093505859375E-06	0.568756103515625	251	0.00778471679687498	0.0296530574982295	0.56874040222168	1.23844040222168	100 µA
0.56915283203125	60.2487478478865	1.9622802734375E-06	0.569793701171875	252	0.00885283203124998	0.0277943381506728	0.569778984069824	1.23947898406982	100 µA
0.570220947265625	60.4623708473472	1.9012451171875E-06	0.570831298828125	253	0.00992094726562498	0.0269298175239023	0.570817039489746	1.24051703948975	100 µA
0.5712890625	60.6759938468078	2.0233154296875E-06	0.571990966796875	254	0.0109890625	0.0286588587774433	0.571975791931152	1.24167579193115	100 µA
0.572357177734375	60.8896168462685	1.8707275390625E-06	0.572998046875	255	0.012057177734375	0.026497557210517	0.572984016418457	1.24268401641846	100 µA
0.57342529296875	61.1032398457291	1.983642578125E-06	0.57415771484375	256	0.01312529296875	0.0280969203700425	0.574142837524414	1.24384283752441	100 µA
0.574493408203125	61.3168628451898	2.1575927734375E-06	0.57513427734375	257	0.014193408203125	0.0305608041563385	0.575118095397949	1.24481809539795	100 µA
0.5755615234375	61.5304858446505	2.2216796875E-06	0.576141357421875	258	0.0152615234375	0.0314685508144476	0.576124694824219	1.24582469482422	100 µA
0.576629638671875	61.7441088441111	2.1240234375E-06	0.577301025390625	259	0.016329638671875	0.0300853178116147	0.577285095214844	1.24698509521484	100 µA
0.57769775390625	61.9577318435718	2.1728515625E-06	0.578369140625	260	0.01739775390625	0.0307769343130312	0.578352844238281	1.24805284423828	100 µA
0.578765869140625	62.1713548430324	2.0050048828125E-06	0.57940673828125	261	0.018465869140625	0.0283995025894122	0.579391700744629	1.24909170074463	100 µA
0.579833984375	62.3849778424931	1.910400390625E-06	0.58038330078125	262	0.019533984375	0.0270594956179178	0.58036897277832	1.25006897277832	100 µA
0.580902099609375	62.5986008419537	2.099609375E-06	0.58160400390625	263	0.020602099609375	0.0297395095609065	0.581588256835938	1.25128825683594	100 µA
0.58197021484375	62.8122238414144	2.16064453125E-06	0.58258056640625	264	0.02167021484375	0.0306040301876771	0.582564361572266	1.25226436157227	100 µA
0.583038330078125	63.025846840875	2.215576171875E-06	0.58367919921875	265	0.022738330078125	0.0313820987517705	0.583662582397461	1.25336258239746	100 µA
0.5841064453125	63.2394698403357	2.2613525390625E-06	0.584747314453125	266	0.0238064453125	0.0320304892218484	0.584730354309082	1.25443035430908	100 µA
0.585174560546875	63.4530928397963	2.4139404296875E-06	0.585968017578125	267	0.024874560546875	0.0341917907887748	0.585949913024902	1.2556499130249	100 µA
0.58624267578125	63.666715839257	2.1026611328125E-06	0.58685302734375	268	0.02594267578125	0.029782735592245	0.586837257385254	1.25653725738525	100 µA
0.587310791015625	63.8803388387176	2.0355224609375E-06	0.5880126953125	269	0.027010791015625	0.0288317629027975	0.587997428894043	1.25769742889404	100 µA
0.58837890625	64.0939618381783	2.1484375E-06	0.58905029296875	270	0.02807890625	0.030431126062323	0.5890341796875	1.2587341796875	100 µA
0.589447021484375	64.307584837639	2.1209716796875E-06	0.59014892578125	271	0.029147021484375	0.0300420917802762	0.590133018493652	1.25983301849365	100 µA
0.59051513671875	64.5212078370996	2.215576171875E-06	0.591064453125	272	0.03021513671875	0.0313820987517705	0.591047836303711	1.26074783630371	100 µA
0.591583251953125	64.7348308365603	2.398681640625E-06	0.59222412109375	273	0.031283251953125	0.0339756606320822	0.592206130981445	1.26190613098145	100 µA
0.5926513671875	64.9484538360209	2.34375E-06	0.593353271484375	274	0.0323513671875	0.0331975920679887	0.593335693359375	1.26303569335937	100 µA
0.593719482421875	65.1620768354816	2.374267578125E-06	0.5943603515625	275	0.033419482421875	0.0336298523813739	0.594342544555664	1.26404254455566	100 µA
0.59478759765625	65.3756998349422	2.154541015625E-06	0.59539794921875	276	0.03448759765625	0.030517578125	0.595381790161133	1.26508179016113	100 µA
0.595855712890625	65.5893228344029	2.2216796875E-06	0.596527099609375	277	0.035555712890625	0.0314685508144476	0.596510437011719	1.26621043701172	100 µA
0.596923828125	65.8029458338635	2.0233154296875E-06	0.597625732421875	278	0.036623828125	0.0286588587774433	0.597610557556152	1.26731055755615	100 µA
0.597991943359375	66.0165688333242	2.276611328125E-06	0.59857177734375	279	0.037691943359375	0.0322466193785411	0.598554702758789	1.26825470275879	100 µA
0.59906005859375	66.2301918327848	2.4261474609375E-06	0.599761962890625	280	0.03876005859375	0.0343646949141289	0.599743766784668	1.26944376678467	100 µA
0.600128173828125	66.4438148322455	2.508544921875E-06	0.6007080078125	281	0.039828173828125	0.0355317977602691	0.600689193725586	1.27038919372559	100 µA
0.6011962890625	66.6574378317061	2.545166015625E-06	0.60186767578125	282	0.0408962890625	0.0360505101363314	0.601848587036133	1.27154858703613	100 µA
0.602264404296875	66.8710608311668	2.5543212890625E-06	0.602935791015625	283	0.041964404296875	0.036180188230347	0.602916633605957	1.27261663360596	100 µA
0.60333251953125	67.0846838306275	2.2796630859375E-06	0.6041259765625	284	0.04303251953125	0.0322898454098796	0.604108879089356	1.27380887908936	100 µA
0.604400634765625	67.2983068300881	2.23388671875E-06	0.605010986328125	285	0.044100634765625	0.0316414549398017	0.604994232177734	1.27469423217773	100 µA
0.60546875	67.5119298295488	2.362060546875E-06	0.606109619140625	286	0.04516875	0.0334569482560198	0.606091903686523	1.27579190368652	100 µA
0.606536865234375	67.7255528290094	2.276611328125E-06	0.607208251953125	287	0.046236865234375	0.0322466193785411	0.607191177368164	1.27689117736816	100 µA
0.60760498046875	67.9391758284701	2.349853515625E-06	0.608367919921875	288	0.04730498046875	0.0332840441306657	0.608350296020508	1.27805029602051	100 µA
0.608673095703125	68.1527988279307	2.587890625E-06	0.609375	289	0.048373095703125	0.0366556745750708	0.609355590820313	1.27905559082031	100 µA
0.6097412109375	68.3664218273914	2.703857421875E-06	0.610382080078125	290	0.0494412109375	0.0382982637659348	0.610361801147461	1.28006180114746	100 µA
0.610809326171875	68.580044826852	2.5482177734375E-06	0.611480712890625	291	0.050509326171875	0.03609373616767	0.611461601257324	1.28116160125732	100 µA
0.61187744140625	68.7936678263127	2.447509765625E-06	0.612518310546875	292	0.05157744140625	0.0346672771334986	0.612499954223633	1.28219995422363	100 µA
0.612945556640625	69.0072908257733	2.4749755859375E-06	0.613616943359375	293	0.052645556640625	0.0350563114155453	0.61359838104248	1.28329838104248	100 µA
0.614013671875	69.220913825234	2.20947265625E-06	0.614654541015625	294	0.053713671875	0.0312956466890935	0.614637969970703	1.2843379699707	100 µA
0.615081787109375	69.4345368246946	2.484130859375E-06	0.615814208984375	295	0.054781787109375	0.0351859895095609	0.61579557800293	1.28549557800293	100 µA
0.61614990234375	69.6481598241553	2.593994140625E-06	0.6168212890625	296	0.05584990234375	0.0367421266377479	0.616801834106445	1.28650183410645	100 µA
0.617218017578125	69.861782823616	2.667236328125E-06	0.6177978515625	297	0.056918017578125	0.0377795513898725	0.617777847290039	1.28747784729004	100 µA
0.6182861328125	70.0754058230766	2.8106689453125E-06	0.618927001953125	298	0.0579861328125	0.0398111748627833	0.618905921936035	1.28860592193604	100 µA
0.619354248046875	70.2890288225373	2.703857421875E-06	0.62005615234375	299	0.059054248046875	0.0382982637659348	0.620035873413086	1.28973587341309	100 µA
0.62042236328125	70.5026518219979	2.6031494140625E-06	0.621063232421875	300	0.06012236328125	0.0368718047317635	0.62104370880127	1.29074370880127	100 µA
0.621490478515625	70.7162748214586	2.3590087890625E-06	0.622100830078125	301	0.061190478515625	0.0334137222246813	0.622083137512207	1.29178313751221	100 µA
0.62255859375	70.9298978209192	2.4688720703125E-06	0.6231689453125	302	0.06225859375	0.0349698593528683	0.623150428771973	1.29285042877197	100 µA
0.623626708984375	71.1435208203799	2.7008056640625E-06	0.624298095703125	303	0.063326708984375	0.0382550377345963	0.624277839660645	1.29397783966064	100 µA
0.62469482421875	71.3571438198405	2.783203125E-06	0.625457763671875	304	0.06439482421875	0.0394221405807366	0.625436889648437	1.29513688964844	100 µA
0.625762939453125	71.5707668193012	2.83203125E-06	0.626434326171875	305	0.065462939453125	0.040113757082153	0.6264130859375	1.2961130859375	100 µA
0.6268310546875	71.7843898187618	2.8350830078125E-06	0.627471923828125	306	0.0665310546875	0.0401569831134915	0.627450660705566	1.29715066070557	100 µA
0.627899169921875	71.9980128182225	2.7374267578125E-06	0.62860107421875	307	0.067599169921875	0.0387737501106586	0.628580543518066	1.29828054351807	100 µA
0.62896728515625	72.2116358176831	2.679443359375E-06	0.629730224609375	308	0.06866728515625	0.0379524555152266	0.62971012878418	1.29941012878418	100 µA
0.630035400390625	72.4252588171438	2.655029296875E-06	0.630706787109375	309	0.069735400390625	0.0376066472645184	0.630686874389648	1.30038687438965	100 µA
0.631103515625	72.6388818166045	2.67333984375E-06	0.631744384765625	310	0.070803515625	0.0378660034525496	0.631724334716797	1.3014243347168	100 µA
0.632171630859375	72.8525048160651	2.789306640625E-06	0.63287353515625	311	0.071871630859375	0.0395085926434136	0.632852615356445	1.30255261535645	100 µA
0.63323974609375	73.0661278155258	2.99072265625E-06	0.633941650390625	312	0.07293974609375	0.0423615107117564	0.633919219970703	1.3036192199707	100 µA
0.634307861328125	73.2797508149864	3.0517578125E-06	0.635040283203125	313	0.074007861328125	0.0432260313385269	0.635017395019531	1.30471739501953	100 µA
0.6353759765625	73.4933738144471	2.81982421875E-06	0.63604736328125	314	0.0750759765625	0.0399408529567989	0.636026214599609	1.30572621459961	100 µA
0.636444091796875	73.7069968139077	2.813720703125E-06	0.63714599609375	315	0.076144091796875	0.0398544008941218	0.637124893188477	1.30682489318848	100 µA
0.63751220703125	73.9206198133684	2.8411865234375E-06	0.63824462890625	316	0.07721220703125	0.0402434351761686	0.638223320007324	1.30792332000732	100 µA
0.638580322265625	74.134242812829	2.6885986328125E-06	0.639312744140625	317	0.078280322265625	0.0380821336092422	0.639292579650879	1.30899257965088	100 µA
0.6396484375	74.3478658122897	2.7740478515625E-06	0.640380859375	318	0.0793484375	0.039292462486721	0.640360054016113	1.31006005401611	100 µA
0.640716552734375	74.5614888117503	2.935791015625E-06	0.641387939453125	319	0.080416552734375	0.0415834421476629	0.641365921020508	1.31106592102051	100 µA
0.64178466796875	74.775111811211	3.2470703125E-06	0.6424560546875	320	0.08148466796875	0.0459924973441926	0.642431701660156	1.31213170166016	100 µA
0.642852783203125	74.9887348106716	3.277587890625E-06	0.643585205078125	321	0.082552783203125	0.0464247576575779	0.643560623168945	1.31326062316895	100 µA
0.6439208984375	75.2023578101323	3.173828125E-06	0.644622802734375	322	0.0836208984375	0.044955072592068	0.644598999023438	1.31429899902344	100 µA
0.644989013671875	75.415980809593	3.0670166015625E-06	0.645660400390625	323	0.084689013671875	0.0434421614952195	0.645637397766113	1.31533739776611	100 µA
0.64605712890625	75.6296038090536	2.84423828125E-06	0.646728515625	324	0.08575712890625	0.0402866612075071	0.646707183837891	1.31640718383789	100 µA
0.647125244140625	75.8432268085143	3.02734375E-06	0.647857666015625	325	0.086825244140625	0.0428802230878187	0.6478349609375	1.3175349609375	100 µA
0.648193359375	76.0568498079749	2.935791015625E-06	0.648895263671875	326	0.087893359375	0.0415834421476629	0.648873245239258	1.31857324523926	100 µA
0.649261474609375	76.2704728074356	3.2958984375E-06	0.649932861328125	327	0.088961474609375	0.0466841138456091	0.649908142089844	1.31960814208984	100 µA
0.65032958984375	76.4840958068962	3.3416748046875E-06	0.651123046875	328	0.09002958984375	0.047332504315687	0.651097984313965	1.32079798431396	100 µA
0.651397705078125	76.6977188063569	3.387451171875E-06	0.65203857421875	329	0.091097705078125	0.0479808947857649	0.652013168334961	1.32171316833496	100 µA
0.6524658203125	76.9113418058175	3.173828125E-06	0.653167724609375	330	0.0921658203125	0.044955072592068	0.653143920898438	1.32284392089844	100 µA
0.653533935546875	77.1249648052782	3.192138671875E-06	0.654296875	331	0.093233935546875	0.0452144287800992	0.654272933959961	1.32397293395996	100 µA
0.65460205078125	77.3385878047388	3.2379150390625E-06	0.655303955078125	332	0.09430205078125	0.0458628192501771	0.655279670715332	1.32497967071533	100 µA
0.655670166015625	77.5522108041995	2.9998779296875E-06	0.65625	333	0.095370166015625	0.042491188805772	0.656227500915527	1.32592750091553	100 µA
0.65673828125	77.7658338036601	3.3935546875E-06	0.65740966796875	334	0.09643828125	0.0480673468484419	0.657384216308594	1.32708421630859	100 µA
0.657806396484375	77.9794568031208	3.411865234375E-06	0.65850830078125	335	0.097506396484375	0.0483267030364731	0.658482711791992	1.32818271179199	100 µA
0.65887451171875	78.1930798025815	3.64990234375E-06	0.65960693359375	336	0.09857451171875	0.0516983334808782	0.659579559326172	1.32927955932617	100 µA
0.659942626953125	78.4067028020421	3.47900390625E-06	0.660614013671875	337	0.099642626953125	0.0492776757259207	0.660587921142578	1.33028792114258	100 µA
0.6610107421875	78.6203258015028	3.5064697265625E-06	0.661712646484375	338	0.1007107421875	0.0496667100079674	0.661686347961426	1.33138634796143	100 µA
0.662078857421875	78.8339488009634	3.3355712890625E-06	0.662872314453125	339	0.101778857421875	0.0472460522530099	0.662847297668457	1.33254729766846	100 µA
0.66314697265625	79.0475718004241	3.38134765625E-06	0.663848876953125	340	0.10284697265625	0.0478944427230878	0.663823516845703	1.3335235168457	100 µA
0.664215087890625	79.2611947998847	3.5675048828125E-06	0.66485595703125	341	0.103915087890625	0.050531230634738	0.664829200744629	1.33452920074463	100 µA
0.665283203125	79.4748177993454	3.7017822265625E-06	0.665985107421875	342	0.104983203125	0.0524331760136332	0.665957344055176	1.33565734405518	100 µA
0.666351318359375	79.688440798806	3.7567138671875E-06	0.6669921875	343	0.106051318359375	0.0532112445777266	0.666964012145996	1.336664012146	100 µA
0.66741943359375	79.9020637982667	3.8116455078125E-06	0.66802978515625	344	0.10711943359375	0.0539893131418201	0.668001197814941	1.33770119781494	100 µA
0.668487548828125	80.1156867977273	3.948974609375E-06	0.66900634765625	345	0.108187548828125	0.0559344845520538	0.66897673034668	1.33867673034668	100 µA
0.6695556640625	80.329309797188	3.7109375E-06	0.67022705078125	346	0.1092556640625	0.0525628541076487	0.67019921875	1.33989921875	100 µA
0.670623779296875	80.5429327966486	3.662109375E-06	0.6712646484375	347	0.110323779296875	0.0518712376062323	0.671237182617187	1.34093718261719	100 µA
0.67169189453125	80.7565557961093	3.680419921875E-06	0.67230224609375	348	0.11139189453125	0.0521305937942635	0.672274642944336	1.34197464294434	100 µA
0.672760009765625	80.97017879557	3.6346435546875E-06	0.673370361328125	349	0.112460009765625	0.0514822033241856	0.673343101501465	1.34304310150146	100 µA
0.673828125	81.1838017950306	3.9886474609375E-06	0.6744384765625	350	0.113528125	0.0564964229594547	0.674408561706543	1.34410856170654	100 µA
0.674896240234375	81.3974247944913	4.144287109375E-06	0.67572021484375	351	0.114596240234375	0.0587009505577196	0.67568913269043	1.34538913269043	100 µA
0.67596435546875	81.6110477939519	4.132080078125E-06	0.676605224609375	352	0.11566435546875	0.0585280464323655	0.676574234008789	1.34627423400879	100 µA
0.677032470703125	81.8246707934126	3.9794921875E-06	0.677703857421875	353	0.116732470703125	0.0563667448654391	0.677674011230469	1.34737401123047	100 µA
0.6781005859375	82.0382937928732	4.0008544921875E-06	0.6787109375	354	0.1178005859375	0.0566693270848088	0.678680931091309	1.34838093109131	100 µA
0.679168701171875	82.2519167923339	3.9642333984375E-06	0.679901123046875	355	0.118868701171875	0.0561506147087465	0.679871391296387	1.34957139129639	100 µA
0.68023681640625	82.4655397917945	3.96728515625E-06	0.68096923828125	356	0.11993681640625	0.056193840740085	0.680939483642578	1.35063948364258	100 µA
0.681304931640625	82.6791627912552	4.229736328125E-06	0.68194580078125	357	0.121004931640625	0.0599112794351983	0.681914077758789	1.35161407775879	100 µA
0.682373046875	82.8927857907158	4.4891357421875E-06	0.683013916015625	358	0.122073046875	0.0635854920989731	0.682980247497559	1.35268024749756	100 µA
0.683441162109375	83.1064087901765	4.6600341796875E-06	0.684173583984375	359	0.123141162109375	0.0660061498539306	0.684138633728027	1.35383863372803	100 µA
0.68450927734375	83.3200317896371	4.52880859375E-06	0.685272216796875	360	0.12420927734375	0.0641474305063739	0.685238250732422	1.35493825073242	100 µA
0.685577392578125	83.5336547890978	4.6661376953125E-06	0.686248779296875	361	0.125277392578125	0.0660926019166077	0.68621378326416	1.35591378326416	100 µA
0.6866455078125	83.7472777885584	4.6173095703125E-06	0.68731689453125	362	0.1263455078125	0.0654009854151912	0.687282264709473	1.35698226470947	100 µA
0.687713623046875	83.9609007880191	4.45556640625E-06	0.6884765625	363	0.127413623046875	0.0631100057542493	0.688443145751953	1.35814314575195	100 µA
0.68878173828125	84.1745237874798	4.6356201171875E-06	0.689361572265625	364	0.12848173828125	0.0656603416032224	0.689326805114746	1.35902680511475	100 µA
0.689849853515625	84.3881467869404	4.730224609375E-06	0.690521240234375	365	0.129549853515625	0.0670003485747167	0.690485763549805	1.3601857635498	100 µA
0.69091796875	84.6017697864011	4.91943359375E-06	0.691558837890625	366	0.13061796875	0.0696803625177054	0.691521942138672	1.36122194213867	100 µA
0.691986083984375	84.8153927858617	5.133056640625E-06	0.69268798828125	367	0.131686083984375	0.0727061847114023	0.692649490356445	1.36234949035645	100 µA
0.69305419921875	85.0290157853224	5.2978515625E-06	0.693817138671875	368	0.13275419921875	0.0750403904036827	0.693777404785156	1.36347740478516	100 µA
0.694122314453125	85.242638784783	5.0201416015625E-06	0.694793701171875	369	0.133822314453125	0.0711068215518768	0.694756050109863	1.36445605010986	100 µA
0.6951904296875	85.4562617842437	5.1513671875E-06	0.695831298828125	370	0.1348904296875	0.0729655408994334	0.695792663574219	1.36549266357422	100 µA
0.696258544921875	85.6698847837043	5.2093505859375E-06	0.696990966796875	371	0.135958544921875	0.0737868354948654	0.69695189666748	1.36665189666748	100 µA
0.69732666015625	85.883507783165	5.2642822265625E-06	0.69805908203125	372	0.13702666015625	0.0745649040589589	0.698019599914551	1.36771959991455	100 µA
0.698394775390625	86.0971307826256	5.5694580078125E-06	0.698974609375	373	0.138094775390625	0.0788875071928116	0.698932838439941	1.36863283843994	100 µA
0.699462890625	86.3107537820863	5.902099609375E-06	0.700164794921875	374	0.139162890625	0.0835991446087111	0.700120529174805	1.3698205291748	100 µA
0.700531005859375	86.5243767815469	5.9906005859375E-06	0.701324462890625	375	0.140231005859375	0.0848526995175283	0.701279533386231	1.37097953338623	100 µA
0.70159912109375	86.7379997810076	5.914306640625E-06	0.702239990234375	376	0.14129912109375	0.0837720487340652	0.70219563293457	1.37189563293457	100 µA
0.702667236328125	86.9516227804683	6.1370849609375E-06	0.703369140625	377	0.142367236328125	0.0869275490217776	0.703323112487793	1.37302311248779	100 µA
0.7037353515625	87.1652457799289	6.1492919921875E-06	0.70440673828125	378	0.1434353515625	0.0871004531471317	0.704360618591309	1.37406061859131	100 µA
0.704803466796875	87.3788687793896	6.2164306640625E-06	0.705474853515625	379	0.144503466796875	0.0880514258365793	0.705428230285644	1.37512823028564	100 µA
0.70587158203125	87.5924917788502	6.3873291015625E-06	0.706573486328125	380	0.14557158203125	0.0904720835915368	0.706525581359863	1.37622558135986	100 µA
0.706939697265625	87.8061147783109	6.817626953125E-06	0.7076416015625	381	0.146639697265625	0.0965669540102691	0.707590469360352	1.37729046936035	100 µA
0.7080078125	88.0197377777715	6.9427490234375E-06	0.70880126953125	382	0.1477078125	0.0983392212951487	0.708749198913574	1.37844919891357	100 µA
0.709075927734375	88.2333607772322	7.1533203125E-06	0.70977783203125	383	0.148775927734375	0.101321817457507	0.709724182128906	1.37942418212891	100 µA
0.71014404296875	88.4469837766928	7.4920654296875E-06	0.710845947265625	384	0.14984404296875	0.106119906936084	0.710789756774902	1.3804897567749	100 µA
0.711212158203125	88.6606067761535	7.6202392578125E-06	0.712005615234375	385	0.150912158203125	0.107935400252302	0.711948463439941	1.38164846343994	100 µA
0.7122802734375	88.8742297756141	7.537841796875E-06	0.713043212890625	386	0.1519802734375	0.106768297406161	0.712986679077148	1.38268667907715	100 µA
0.713348388671875	89.0878527750748	7.8857421875E-06	0.714141845703125	387	0.153048388671875	0.111696064978754	0.714082702636719	1.38378270263672	100 µA
0.71441650390625	89.3014757745354	8.282470703125E-06	0.715087890625	388	0.15411650390625	0.117315449052762	0.715025772094727	1.38472577209473	100 µA
0.715484619140625	89.5150987739961	8.636474609375E-06	0.716217041015625	389	0.155184619140625	0.122329668688031	0.716152267456055	1.38585226745605	100 µA
0.716552734375	89.7287217734568	8.990478515625E-06	0.71734619140625	390	0.156252734375	0.1273438883233	0.717278762817383	1.38697876281738	100 µA
0.717620849609375	89.9423447729174	9.4818115234375E-06	0.71826171875	391	0.157320849609375	0.134303279368803	0.718190605163574	1.38789060516357	100 µA
0.71868896484375	90.1559677723781	9.625244140625E-06	0.719512939453125	392	0.15838896484375	0.136334902841714	0.71944075012207	1.38914075012207	100 µA
0.719757080078125	90.3695907718387	9.9151611328125E-06	0.72039794921875	393	0.159457080078125	0.140441375818874	0.720323585510254	1.39002358551025	100 µA
0.7208251953125	90.5832137712994	1.015625E-05	0.721527099609375	394	0.1605251953125	0.143856232294618	0.721450927734375	1.39115092773437	100 µA
0.721893310546875	90.79683677076	1.04736328125E-05	0.722686767578125	395	0.161593310546875	0.148351739553824	0.722608215332031	1.39230821533203	100 µA
0.72296142578125	91.0104597702207	1.1328125E-05	0.723724365234375	396	0.16266142578125	0.160455028328612	0.723639404296875	1.39333940429687	100 µA
0.724029541015625	91.2240827696813	1.18316650390625E-05	0.7247314453125	397	0.163729541015625	0.167587323499469	0.724642707824707	1.39434270782471	100 µA
0.72509765625	91.437705769142	1.23809814453125E-05	0.725860595703125	398	0.16479765625	0.175368009140404	0.725767738342285	1.39546773834229	100 µA
0.726165771484375	91.6513287686026	1.2744140625E-05	0.7269287109375	399	0.165865771484375	0.180511906869688	0.726833129882812	1.39653312988281	100 µA
0.72723388671875	91.8649517680633	1.33087158203125E-05	0.72796630859375	400	0.16693388671875	0.188508722667316	0.727866493225098	1.3975664932251	100 µA
0.728302001953125	92.0785747675239	1.36962890625E-05	0.728973388671875	401	0.168002001953125	0.193998428647309	0.728870666503906	1.39857066650391	100 µA
0.7293701171875	92.2921977669846	1.4154052734375E-05	0.730133056640625	402	0.1690701171875	0.200482333348088	0.730026901245117	1.39972690124512	100 µA
0.730438232421875	92.5058207664453	1.49444580078125E-05	0.731048583984375	403	0.170138232421875	0.211677875464766	0.730936500549316	1.40063650054932	100 µA
0.73150634765625	92.7194437659059	1.56890869140625E-05	0.732086181640625	404	0.17120634765625	0.222225027111367	0.73196851348877	1.40166851348877	100 µA
0.732574462890625	92.9330667653666	1.669921875E-05	0.73333740234375	405	0.172274462890625	0.236532843484419	0.733212158203125	1.40291215820312	100 µA
0.733642578125	93.1466897648272	1.75018310546875E-05	0.734375	406	0.173342578125	0.247901289726452	0.73424373626709	1.40394373626709	100 µA
0.734710693359375	93.3603127642879	1.829833984375E-05	0.73541259765625	407	0.174410693359375	0.259183283905807	0.735275360107422	1.40497536010742	100 µA
0.73577880859375	93.5739357637485	1.90826416015625E-05	0.736541748046875	408	0.17547880859375	0.270292373959809	0.736398628234863	1.40609862823486	100 µA
0.736846923828125	93.7875587632092	1.99127197265625E-05	0.737579345703125	409	0.176546923828125	0.282049854483888	0.737430000305176	1.40713000030518	100 µA
0.7379150390625	94.0011817626698	2.10235595703125E-05	0.738677978515625	410	0.1776150390625	0.297784129891112	0.738520301818848	1.40822030181885	100 µA
0.738983154296875	94.2148047621305	2.2100830078125E-05	0.739715576171875	411	0.178683154296875	0.313042918953612	0.739549819946289	1.40924981994629	100 µA
0.74005126953125	94.4284277615911	2.33642578125E-05	0.74078369140625	412	0.17975126953125	0.330938495927762	0.740608459472656	1.41030845947266	100 µA
0.741119384765625	94.6420507610518	2.47039794921875E-05	0.74188232421875	413	0.180819384765625	0.349914723685375	0.741697044372559	1.41139704437256	100 µA
0.7421875	94.8556737605124	2.60284423828125E-05	0.743011474609375	414	0.1818875	0.368674821286296	0.742816261291504	1.4125162612915	100 µA
0.743255615234375	95.0692967599731	2.723388671875E-05	0.744049072265625	415	0.182955615234375	0.385749103665014	0.743844818115234	1.41354481811523	100 µA
0.74432373046875	95.2829197594338	2.8668212890625E-05	0.745086669921875	416	0.18402373046875	0.406065338394122	0.744871658325195	1.4145716583252	100 µA
0.745391845703125	95.4965427588944	3.001708984375E-05	0.746246337890625	417	0.185091845703125	0.425171244245751	0.746021209716797	1.4157212097168	100 µA
0.7464599609375	95.7101657583551	3.16497802734375E-05	0.747222900390625	418	0.1861599609375	0.448297171011863	0.746985527038574	1.41668552703857	100 µA
0.747528076171875	95.9237887578157	3.33221435546875E-05	0.748291015625	419	0.187228076171875	0.471985036185375	0.74804109954834	1.41774109954834	100 µA
0.74859619140625	96.1374117572764	3.5418701171875E-05	0.7493896484375	420	0.18829619140625	0.501681319714943	0.749124008178711	1.41882400817871	100 µA
0.749664306640625	96.351034756737	3.73870849609375E-05	0.75042724609375	421	0.189364306640625	0.529562109928293	0.750146842956543	1.41984684295654	100 µA
0.750732421875	96.5646577561977	3.94775390625E-05	0.7501220703125	422	0.190432421875	0.559171941395184	0.749825988769531	1.41952598876953	100 µA
0.751800537109375	96.7782807556583	4.15740966796875E-05	0.7525634765625	423	0.191500537109375	0.588868224924752	0.752251670837402	1.4219516708374	100 µA
0.75286865234375	96.991903755119	4.361572265625E-05	0.75347900390625	424	0.19256865234375	0.617786439890227	0.753151885986328	1.42285188598633	100 µA
0.753936767578125	97.2055267545796	4.5654296875E-05	0.7537841796875	425	0.193636767578125	0.646661428824363	0.753441772460937	1.42314177246094	100 µA
0.7550048828125	97.4191497540403	4.8370361328125E-05	0.75469970703125	426	0.1947048828125	0.685132596715652	0.754336929321289	1.42403692932129	100 µA
0.756072998046875	97.6327727535009	5.0811767578125E-05	0.7562255859375	427	0.195772998046875	0.719713421786473	0.755844497680664	1.42554449768066	100 µA
0.75714111328125	97.8463957529616	5.38330078125E-05	0.75775146484375	428	0.19684111328125	0.762507192811615	0.757347717285156	1.42704771728516	100 µA
0.758209228515625	98.0600187524223	5.6976318359375E-05	0.75836181640625	429	0.197909228515625	0.807030005090298	0.757934494018555	1.42763449401855	100 µA
0.75927734375	98.2736417518829	6.0028076171875E-05	0.76019287109375	430	0.19897734375	0.850256036428824	0.759742660522461	1.42944266052246	100 µA
0.760345458984375	98.4872647513436	6.3079833984375E-05	0.76019287109375	431	0.200045458984375	0.893482067767351	0.759719772338867	1.42941977233887	100 µA
0.76141357421875	98.7008877508042	6.6497802734375E-05	0.76202392578125	432	0.20111357421875	0.941895222866502	0.761525192260742	1.43122519226074	100 µA
0.762481689453125	98.9145107502649	7.0098876953125E-05	0.76263427734375	433	0.202181689453125	0.992901939845963	0.762108535766602	1.4318085357666	100 µA
0.7635498046875	99.1281337497255	7.379150390625E-05	0.76416015625	434	0.2032498046875	1.04520543776558	0.763606719970703	1.4333067199707	100 µA
0.764617919921875	99.3417567491862	7.781982421875E-05	0.76446533203125	435	0.204317919921875	1.10226379913244	0.763881683349609	1.43358168334961	100 µA
0.76568603515625	99.5553797486468	8.2305908203125E-05	0.76568603515625	436	0.20538603515625	1.16580606520007	0.765068740844727	1.43476874084473	100 µA
0.766754150390625	99.7690027481075	8.67919921875E-05	0.7666015625	437	0.206454150390625	1.22934833126771	0.765950622558594	1.43565062255859	100 µA
0.767822265625	99.9826257475681	9.124755859375E-05	0.767822265625	438	0.207522265625	1.29245833702195	0.767137908935547	1.43683790893555	100 µA
0.768890380859375	100.196248747029	9.625244140625E-05	0.7684326171875	439	0.208590380859375	1.36334902841714	0.767710723876953	1.43741072387695	100 µA
0.76995849609375	100.409871746489	0.000100921630859375	0.770263671875	440	0.20965849609375	1.42948485636509	0.769506759643555	1.43920675964355	100 µA
0.771026611328125	100.62349474595	0.00010601806640625	0.77056884765625	441	0.210726611328125	1.50167232870042	0.769773712158203	1.4394737121582	100 µA
0.7720947265625	100.837117745411	0.000111846923828125	0.772705078125	442	0.2117947265625	1.58423404855701	0.771866226196289	1.44156622619629	100 µA
0.773162841796875	101.050740744871	0.000117828369140625	0.77362060546875	443	0.212862841796875	1.66895706998052	0.772736892700195	1.4424368927002	100 µA
0.77423095703125	101.264363744332	0.00012420654296875	0.77545166015625	444	0.21393095703125	1.75929947547805	0.774520111083984	1.44422011108398	100 µA
0.775299072265625	101.477986743793	0.000130584716796875	0.77545166015625	445	0.214999072265625	1.84964188097557	0.774472274780273	1.44417227478027	100 µA
0.7763671875	101.691609743253	0.00013720703125	0.7763671875	446	0.2160671875	1.94344236898017	0.775338134765625	1.44503813476562	100 µA
0.777435302734375	101.905232742714	0.000144073486328125	0.77728271484375	447	0.217135302734375	2.04070093949186	0.776202163696289	1.44590216369629	100 µA
0.77850341796875	102.118855742175	0.000151153564453125	0.77880859375	448	0.21820341796875	2.14098533219724	0.777674942016602	1.4473749420166	100 µA
0.779571533203125	102.332478741635	0.00015863037109375	0.77972412109375	449	0.219271533203125	2.24688910897663	0.778534393310547	1.44823439331055	100 µA
0.7806396484375	102.546101741096	0.000166778564453125	0.780029296875	450	0.2203396484375	2.3623026126505	0.778778457641602	1.4484784576416	100 µA
0.781707763671875	102.759724740557	0.000175018310546875	0.78216552734375	451	0.221407763671875	2.47901289726452	0.780852890014648	1.45055289001465	100 µA
0.78277587890625	102.973347740017	0.00018402099609375	0.7830810546875	452	0.22247587890625	2.60652968971317	0.781700897216797	1.4514008972168	100 µA
0.783843994140625	103.186970739478	0.000193267822265625	0.78460693359375	453	0.223543994140625	2.73750456466891	0.783157424926758	1.45285742492676	100 µA
0.784912109375	103.400593738939	0.00020257568359375	0.78460693359375	454	0.224612109375	2.86934396025142	0.783087615966797	1.4527876159668	100 µA
0.785980224609375	103.614216738399	0.00021209716796875	0.7861328125	455	0.225680224609375	3.00420917802762	0.784542083740234	1.45424208374023	100 µA
0.78704833984375	103.82783973786	0.00022216796875	0.787353515625	456	0.22674833984375	3.14685508144476	0.785687255859375	1.45538725585938	100 µA
0.788116455078125	104.041462737321	0.000232269287109375	0.7879638671875	457	0.227816455078125	3.28993324517528	0.78622184753418	1.45592184753418	100 µA
0.7891845703125	104.255085736781	0.00024310302734375	0.78948974609375	458	0.2288845703125	3.44338565642705	0.787666473388672	1.45736647338867	100 µA
0.790252685546875	104.468708736242	0.000254638671875	0.79010009765625	459	0.229952685546875	3.60678005488669	0.788190307617187	1.45789030761719	100 µA
0.79132080078125	104.682331735703	0.000266510009765625	0.791015625	460	0.23102080078125	3.77492931679356	0.789016799926758	1.45871679992676	100 µA
0.792388916015625	104.895954735163	0.000278564453125	0.7928466796875	461	0.232088916015625	3.94567214058074	0.790757446289063	1.46045744628906	100 µA
0.79345703125	105.109577734624	0.000291259765625	0.79376220703125	462	0.23315703125	4.12549243094901	0.791577758789062	1.46127775878906	100 µA
0.794525146484375	105.323200734084	0.000304351806640625	0.794677734375	463	0.234225146484375	4.31093210539129	0.792395095825195	1.4620950958252	100 µA
0.79559326171875	105.536823733545	0.000317352294921875	0.7958984375	464	0.23529326171875	4.49507499889341	0.793518295288086	1.46321829528809	100 µA
0.796661376953125	105.750446733006	0.00033123779296875	0.7965087890625	465	0.236361376953125	4.69175344148371	0.794024505615234	1.46372450561523	100 µA
0.7977294921875	105.964069732466	0.000345855712890625	0.79742431640625	466	0.2374294921875	4.89880613159526	0.79483039855957	1.46453039855957	100 µA
0.798797607421875	106.177692731927	0.000360870361328125	0.7989501953125	467	0.238497607421875	5.11147820578081	0.796243667602539	1.46594366760254	100 µA
0.79986572265625	106.391315731388	0.000376373291015625	0.799560546875	468	0.23956572265625	5.33106644498052	0.796737747192383	1.46643774719238	100 µA
0.800933837890625	106.604938730848	0.000392547607421875	0.80169677734375	469	0.240633837890625	5.56016441107472	0.798752670288086	1.46845267028809	100 µA
0.802001953125	106.818561730309	0.00040875244140625	0.80230712890625	470	0.241701953125	5.7896946374823	0.799241485595703	1.4689414855957	100 µA
0.803070068359375	107.03218472977	0.000425262451171875	0.80352783203125	471	0.242770068359375	6.02354746702373	0.800338363647461	1.47003836364746	100 µA
0.80413818359375	107.24580772923	0.000442779541015625	0.80474853515625	472	0.24383818359375	6.27166488690687	0.801427688598633	1.47112768859863	100 µA
0.805206298828125	107.459430728691	0.00046063232421875	0.8056640625	473	0.244906298828125	6.52453717023725	0.802209320068359	1.47190932006836	100 µA
0.8062744140625	107.673053728152	0.000479095458984375	0.80657958984375	474	0.2459744140625	6.78605465983534	0.802986373901367	1.47268637390137	100 µA
0.807342529296875	107.886676727612	0.000498291015625	0.806884765625	475	0.247042529296875	7.05794639695467	0.803147583007813	1.47284758300781	100 µA
0.80841064453125	108.100299727073	0.000517181396484375	0.8087158203125	476	0.24811064453125	7.32551553094016	0.804836959838867	1.47453695983887	100 µA
0.809478759765625	108.313922726534	0.00053717041015625	0.80963134765625	477	0.249178759765625	7.60864603620751	0.805602569580078	1.47530256958008	100 µA
0.810546875	108.527545725994	0.0005582275390625	0.8111572265625	478	0.250246875	7.90690565244334	0.806970520019531	1.47667052001953	100 µA
0.811614990234375	108.741168725455	0.000579376220703125	0.811767578125	479	0.251314990234375	8.20646204961933	0.807422256469727	1.47712225646973	100 µA
0.81268310546875	108.954791724916	0.000600799560546875	0.81329345703125	480	0.25238310546875	8.50990878961579	0.808787460327148	1.47848746032715	100 µA
0.813751220703125	109.168414724376	0.00062286376953125	0.814208984375	481	0.253451220703125	8.82243299619334	0.809537506103516	1.47923750610352	1 mA
0.8148193359375	109.382037723837	0.00064544677734375	0.81512451171875	482	0.2545193359375	9.14230562809844	0.810283660888672	1.47998366088867	1 mA
0.815887451171875	109.595660723298	0.0006683349609375	0.81512451171875	483	0.255587451171875	9.4665008631374	0.810111999511719	1.47981199951172	1 mA
0.81695556640625	109.809283722758	0.00069305419921875	0.8172607421875	484	0.25665556640625	9.81663171697946	0.812062835693359	1.48176283569336	1 mA
0.818023681640625	110.022906722219	0.0007171630859375	0.81787109375	485	0.257723681640625	10.1581173645538	0.812492370605469	1.48219237060547	1 mA
0.819091796875	110.23652972168	0.0007415771484375	0.819091796875	486	0.258791796875	10.503925615262	0.813529968261719	1.48322996826172	1 mA
0.820159912109375	110.45015272114	0.0007666015625	0.8197021484375	487	0.259859912109375	10.858379072238	0.81395263671875	1.48365263671875	1 mA
0.82122802734375	110.663775720601	0.000791015625	0.82122802734375	488	0.26092802734375	11.2041873229462	0.81529541015625	1.48499541015625	1 mA
0.822296142578125	110.877398720061	0.00081695556640625	0.82244873046875	489	0.261996142578125	11.5716085893237	0.816321563720703	1.4860215637207	1 mA
0.8233642578125	111.091021719522	0.00084381103515625	0.8233642578125	490	0.2630642578125	11.9519976651027	0.817035675048828	1.48673567504883	1 mA
0.824432373046875	111.304644718983	0.0008709716796875	0.82489013671875	491	0.264132373046875	12.3367093440156	0.818357849121094	1.48805784912109	1 mA
0.82550048828125	111.518267718443	0.0008984375	0.82550048828125	492	0.26520048828125	12.7257436260623	0.81876220703125	1.48846220703125	1 mA
0.826568603515625	111.731890717904	0.00092681884765625	0.82672119140625	493	0.266268603515625	13.1277457175106	0.819770050048828	1.48947005004883	1 mA
0.82763671875	111.945513717365	0.0009564208984375	0.82794189453125	494	0.26733671875	13.5470382214943	0.820768737792969	1.49046873779297	1 mA
0.828704833984375	112.159136716825	0.000985107421875	0.82916259765625	495	0.268404833984375	13.9533629160765	0.821774291992188	1.49147429199219	1 mA
0.82977294921875	112.372759716286	0.00101348876953125	0.83038330078125	496	0.26947294921875	14.3553650075248	0.822782135009766	1.49248213500977	1 mA
0.830841064453125	112.586382715747	0.00104461669921875	0.83099365234375	497	0.270541064453125	14.7962705271778	0.823159027099609	1.49285902709961	1 mA
0.8319091796875	112.800005715207	0.00107513427734375	0.83251953125	498	0.2716091796875	15.228530840563	0.824456024169922	1.49415602416992	1 mA
0.832977294921875	113.013628714668	0.00110565185546875	0.83251953125	499	0.272677294921875	15.6607911539483	0.824227142333984	1.49392714233398	1 mA
0.83404541015625	113.227251714129	0.001136474609375	0.83465576171875	500	0.27374541015625	16.0973740704674	0.826132202148438	1.49583220214844	1 mA
0.835113525390625	113.440874713589	0.00116851806640625	0.8349609375	501	0.274813525390625	16.551247399522	0.826197052001953	1.49589705200195	1 mA
0.836181640625	113.65449771305	0.0012005615234375	0.83709716796875	502	0.275881640625	17.0051207285765	0.828092956542969	1.49779295654297	1 mA
0.837249755859375	113.868120712511	0.00123260498046875	0.83740234375	503	0.276949755859375	17.458994057631	0.828157806396484	1.49785780639648	1 mA
0.83831787109375	114.081743711971	0.0012646484375	0.838623046875	504	0.27801787109375	17.9128673866856	0.82913818359375	1.49883818359375	1 mA
0.839385986328125	114.295366711432	0.001297607421875	0.83984375	505	0.279085986328125	18.3797085251416	0.830111694335937	1.49981169433594	1 mA
0.8404541015625	114.508989710893	0.0013311767578125	0.84014892578125	506	0.2801541015625	18.8551948698654	0.830165100097656	1.49986510009766	1 mA
0.841522216796875	114.722612710353	0.0013702392578125	0.84136962890625	507	0.281222216796875	19.4084880709986	0.831092834472656	1.50079283447266	1 mA
0.84259033203125	114.936235709814	0.0014044189453125	0.84228515625	508	0.28229033203125	19.8926196219901	0.831752014160156	1.50145201416016	1 mA
0.843658447265625	115.149858709275	0.001439208984375	0.843505859375	509	0.283358447265625	20.3853963792493	0.832711791992187	1.50241179199219	1 mA
0.8447265625	115.363481708735	0.001474609375	0.84442138671875	510	0.2844265625	20.8868183427762	0.83336181640625	1.50306181640625	1 mA
0.845794677734375	115.577104708196	0.0015093994140625	0.84625244140625	511	0.285494677734375	21.3795951000354	0.834931945800781	1.50463194580078	1 mA
0.84686279296875	115.790727707657	0.001551513671875	0.84716796875	512	0.28656279296875	21.9761143325071	0.835531616210938	1.50523161621094	1 mA
0.847930908203125	116.004350707117	0.0015863037109375	0.8477783203125	513	0.287630908203125	22.4688910897663	0.835881042480469	1.50558104248047	1 mA
0.8489990234375	116.217973706578	0.00162628173828125	0.84930419921875	514	0.2886990234375	23.035152100301	0.837107086181641	1.50680708618164	1 mA
0.850067138671875	116.431596706038	0.001668701171875	0.8502197265625	515	0.289767138671875	23.6359939359065	0.837704467773438	1.50740446777344	1 mA
0.85113525390625	116.645219705499	0.00170623779296875	0.8514404296875	516	0.29083525390625	24.1676741213704	0.838643646240234	1.50834364624023	1 mA
0.852203369140625	116.85884270496	0.00174468994140625	0.85235595703125	517	0.291903369140625	24.7123221162358	0.839270782470703	1.5089707824707	1 mA
0.853271484375	117.07246570442	0.00179046630859375	0.85296630859375	518	0.292971484375	25.3607125863137	0.839537811279297	1.5092378112793	1 mA
0.854339599609375	117.286088703881	0.0018365478515625	0.8544921875	519	0.294039599609375	26.0134256595255	0.840718078613281	1.51041807861328	1 mA
0.85540771484375	117.499711703342	0.00187835693359375	0.855712890625	520	0.29510771484375	26.6056222888633	0.841625213623047	1.51132521362305	1 mA
0.856475830078125	117.713334702802	0.0019256591796875	0.85723876953125	521	0.296175830078125	27.2756257746105	0.842796325683594	1.51249632568359	1 mA
0.8575439453125	117.926957702263	0.00196533203125	0.858154296875	522	0.2972439453125	27.8375641820113	0.843414306640625	1.51311430664062	1 mA
0.858612060546875	118.140580701724	0.00200592041015625	0.85906982421875	523	0.298312060546875	28.4124703988137	0.844025421142578	1.51372542114258	1 mA
0.85968017578125	118.354203701184	0.0020489501953125	0.859375	524	0.29938017578125	29.021957440687	0.844007873535156	1.51370787353516	1 mA
0.860748291015625	118.567826700645	0.0020892333984375	0.86090087890625	525	0.300448291015625	29.5925410543555	0.845231628417969	1.51493162841797	1 mA
0.86181640625	118.781449700106	0.0021337890625	0.8624267578125	526	0.30151640625	30.223641111898	0.84642333984375	1.51612333984375	1 mA
0.862884521484375	118.995072699566	0.00221954345703125	0.86273193359375	527	0.302584521484375	31.4382925925106	0.846085357666016	1.51578535766602	1 mA
0.86395263671875	119.208695699027	0.002279052734375	0.8636474609375	528	0.30365263671875	32.2812002036119	0.846554565429688	1.51625456542969	1 mA
0.865020751953125	119.422318698488	0.00231964111328125	0.8648681640625	529	0.304720751953125	32.8561064204143	0.847470855712891	1.51717085571289	1 mA
0.8660888671875	119.635941697948	0.00238037109375	0.86700439453125	530	0.3057888671875	33.716304444051	0.849151611328125	1.51885161132812	1 mA
0.867156982421875	119.849564697409	0.00242218017578125	0.86700439453125	531	0.306856982421875	34.3085010733888	0.848838043212891	1.51853804321289	1 mA
0.86822509765625	120.06318769687	0.00246795654296875	0.8685302734375	532	0.30792509765625	34.9568915434667	0.850020599365234	1.51972059936523	1 mA
0.869293212890625	120.27681069633	0.00250946044921875	0.8697509765625	533	0.308993212890625	35.5447655696707	0.850930023193359	1.52063002319336	1 mA
0.870361328125	120.490433695791	0.0025518798828125	0.87066650390625	534	0.310061328125	36.1456074052762	0.851527404785156	1.52122740478516	1 mA
0.871429443359375	120.704056695252	0.00260589599609375	0.8709716796875	535	0.311129443359375	36.9107081599681	0.851427459716797	1.5211274597168	1 mA
0.87249755859375	120.917679694712	0.00267303466796875	0.87310791015625	536	0.31219755859375	37.8616808494157	0.853060150146484	1.52276015014648	1 mA
0.873565673828125	121.131302694173	0.002716064453125	0.87310791015625	537	0.313265673828125	38.471167891289	0.852737426757813	1.52243742675781	1 mA
0.8746337890625	121.344925693634	0.00275665283203125	0.87493896484375	538	0.3143337890625	39.0460741080914	0.854264068603516	1.52396406860352	1 mA
0.875701904296875	121.558548693094	0.0028021240234375	0.87615966796875	539	0.315401904296875	39.6901419750354	0.855143737792969	1.52484373779297	1 mA
0.87677001953125	121.772171692555	0.0028521728515625	0.8770751953125	540	0.31647001953125	40.3990488889873	0.855683898925781	1.52538389892578	1 mA
0.877838134765625	121.985794692015	0.0029052734375	0.877685546875	541	0.317538134765625	41.1511818342776	0.85589599609375	1.52559599609375	1 mA
0.87890625	122.199417691476	0.00294830322265625	0.87890625	542	0.31860625	41.7606688761509	0.856793975830078	1.52649397583008	1 mA
0.879974365234375	122.413040690937	0.00301544189453125	0.8807373046875	543	0.319674365234375	42.7116415655984	0.858121490478516	1.52782149047852	1 mA
0.88104248046875	122.626663690397	0.00306121826171875	0.88104248046875	544	0.32074248046875	43.3600320356763	0.858083343505859	1.52778334350586	1 mA
0.882110595703125	122.840286689858	0.003115234375	0.88226318359375	545	0.321810595703125	44.1251327903683	0.85889892578125	1.52859892578125	1 mA
0.8831787109375	123.053909689319	0.00317138671875	0.88348388671875	546	0.3228787109375	44.9204917669972	0.859698486328125	1.52939848632812	1 mA
0.884246826171875	123.267532688779	0.00321807861328125	0.88470458984375	547	0.323946826171875	45.5818500464766	0.860569000244141	1.53026900024414	1 mA
0.88531494140625	123.48115568824	0.00329071044921875	0.88531494140625	548	0.32501494140625	46.6106295923336	0.860634613037109	1.53033461303711	1 mA
0.886383056640625	123.694778687701	0.0033563232421875	0.88623046875	549	0.326083056640625	47.5399892661119	0.861058044433594	1.53075804443359	1 mA
0.887451171875	123.908401687161	0.003402099609375	0.887451171875	550	0.327151171875	48.1883797361898	0.861935424804688	1.53163542480469	1 mA
0.888519287109375	124.122024686622	0.00344024658203125	0.88836669921875	551	0.328219287109375	48.7287051279214	0.862564849853516	1.53226484985352	1 mA
0.88958740234375	124.335647686083	0.0034942626953125	0.89080810546875	552	0.32928740234375	49.4938058826133	0.864601135253906	1.53430113525391	1 mA
0.890655517578125	124.549270685543	0.00357208251953125	0.89080810546875	553	0.330355517578125	50.5960696817458	0.864017486572266	1.53371748657227	1 mA
0.8917236328125	124.762893685004	0.003616943359375	0.8917236328125	554	0.3314236328125	51.2314923424221	0.864596557617187	1.53429655761719	1 mA
0.892791748046875	124.976516684465	0.00366241455078125	0.8929443359375	555	0.332491748046875	51.8755602093661	0.865476226806641	1.53517622680664	1 mA
0.89385986328125	125.190139683925	0.00371856689453125	0.8941650390625	556	0.33355986328125	52.6709191859951	0.866275787353516	1.53597578735352	1 mA
0.894927978515625	125.403762683386	0.00379302978515625	0.8953857421875	557	0.334627978515625	53.7256343506551	0.866938018798828	1.53663801879883	1 mA
0.89599609375	125.617385682847	0.00383575439453125	0.8966064453125	558	0.33569609375	54.3307987893945	0.867838287353516	1.53753828735352	1 mA
0.897064208984375	125.831008682307	0.00389007568359375	0.897216796875	559	0.336764208984375	55.1002221472203	0.868041229248047	1.53774122924805	1 mA
0.89813232421875	126.044631681768	0.00396575927734375	0.89813232421875	560	0.33783232421875	56.1722277244157	0.868389129638672	1.53808912963867	1 mA
0.899200439453125	126.258254681229	0.004010009765625	0.8990478515625	561	0.338900439453125	56.7990051788244	0.868972778320313	1.53867277832031	1 mA
0.9002685546875	126.471877680689	0.004056396484375	0.90118408203125	562	0.3399685546875	57.45604085517	0.870761108398437	1.54046110839844	1 mA
0.901336669921875	126.68550068015	0.004095458984375	0.90240478515625	563	0.341036669921875	58.0093340563031	0.871688842773438	1.54138884277344	1 mA
0.90240478515625	126.899123679611	0.0041448974609375	0.90301513671875	564	0.34210478515625	58.7095957639873	0.871928405761719	1.54162840576172	1 mA
0.903472900390625	127.112746679071	0.0042230224609375	0.9039306640625	565	0.343172900390625	59.8161821662535	0.872257995605469	1.54195799560547	1 mA
0.904541015625	127.326369678532	0.00431243896484375	0.9051513671875	566	0.344241015625	61.0827048844724	0.872808074951172	1.54250807495117	1 mA
0.905609130859375	127.539992677992	0.00440277099609375	0.90606689453125	567	0.345309130859375	62.3621954120928	0.873046112060547	1.54274611206055	1 mA
0.90667724609375	127.753615677453	0.0044427490234375	0.906982421875	568	0.34637724609375	62.9284564226275	0.873661804199219	1.54336180419922	1 mA
0.907745361328125	127.967238676914	0.0044940185546875	0.90850830078125	569	0.347445361328125	63.6546537491147	0.874803161621094	1.54450316162109	1 mA
0.9088134765625	128.180861676374	0.00452972412109375	0.909423828125	570	0.3485134765625	64.1603983157755	0.875450897216797	1.5451508972168	1 mA
0.909881591796875	128.394484675835	0.004608154296875	0.91033935546875	571	0.349581591796875	65.2713073211756	0.875778198242188	1.54547819824219	1 mA
0.91094970703125	128.608107675296	0.0046728515625	0.91094970703125	572	0.35064970703125	66.1876991855524	0.8759033203125	1.5456033203125	1 mA
0.912017822265625	128.821730674756	0.004732666015625	0.91156005859375	573	0.351717822265625	67.0349293997875	0.876065063476563	1.54576506347656	1 mA
0.9130859375	129.035353674217	0.00476104736328125	0.91339111328125	574	0.3527859375	67.4369314912358	0.877683258056641	1.54738325805664	1 mA
0.914154052734375	129.248976673678	0.00486083984375	0.91400146484375	575	0.353854052734375	68.8504227160057	0.877545166015625	1.54724516601563	1 mA
0.91522216796875	129.462599673138	0.00492218017578125	0.91552734375	576	0.35492216796875	69.7192659459101	0.878610992431641	1.54831099243164	1 mA
0.916290283203125	129.676222672599	0.0050079345703125	0.9161376953125	577	0.355990283203125	70.9339174265227	0.878578186035156	1.54827818603516	1 mA
0.9173583984375	129.88984567206	0.00504608154296875	0.91796875	578	0.3570583984375	71.4742428182543	0.880123138427734	1.54982313842773	1 mA
0.918426513671875	130.10346867152	0.005091552734375	0.9185791015625	579	0.358126513671875	72.1183106851983	0.880392456054688	1.55009245605469	1 mA
0.91949462890625	130.317091670981	0.00515655517578125	0.919189453125	580	0.35919462890625	73.0390251527089	0.880515289306641	1.55021528930664	1 mA
0.920562744140625	130.530714670442	0.00520843505859375	0.92041015625	581	0.360262744140625	73.7738676854639	0.881346893310547	1.55104689331055	1 mA
0.921630859375	130.744337669902	0.00526580810546875	0.9222412109375	582	0.361330859375	74.5865170746282	0.882747650146484	1.55244765014648	1 mA
0.922698974609375	130.957960669363	0.00532867431640625	0.9228515625	583	0.362398974609375	75.4769733202019	0.882886505126953	1.55258650512695	1 mA
0.92376708984375	131.171583668824	0.005352783203125	0.9234619140625	584	0.36346708984375	75.8184589677762	0.883316040039063	1.55301604003906	1 mA
0.924835205078125	131.385206668284	0.0053875732421875	0.92529296875	585	0.364535205078125	76.3112357250354	0.884886169433594	1.55458616943359	1 mA
0.9259033203125	131.598829667745	0.00551483154296875	0.92529296875	586	0.3656033203125	78.113761231852	0.883931732177734	1.55363173217773	1 mA
0.926971435546875	131.812452667206	0.00553497314453125	0.9271240234375	587	0.366671435546875	78.3990530386863	0.885611724853516	1.55531172485352	1 mA
0.92803955078125	132.026075666666	0.005565185546875	0.92864990234375	588	0.36773955078125	78.8269907489377	0.886911010742187	1.55661101074219	1 mA
0.929107666015625	132.239698666127	0.005601806640625	0.92926025390625	589	0.368807666015625	79.345703125	0.887246704101562	1.55694670410156	1 mA
0.93017578125	132.453321665588	0.00568878173828125	0.93017578125	590	0.36987578125	80.577645018148	0.887509918212891	1.55720991821289	1 mA
0.931243896484375	132.666944665048	0.00571136474609375	0.9307861328125	591	0.370943896484375	80.8975176500531	0.887950897216797	1.5576508972168	1 mA
0.93231201171875	132.880567664509	0.0057794189453125	0.9326171875	592	0.37201201171875	81.8614581489023	0.889271545410156	1.55897154541016	1 mA
0.933380126953125	133.094190663969	0.005849609375	0.93353271484375	593	0.373080126953125	82.8556568696884	0.88966064453125	1.55936064453125	1 mA
0.9344482421875	133.30781366343	0.0058935546875	0.93505859375	594	0.3741482421875	83.4781117209632	0.89085693359375	1.56055693359375	1 mA
0.935516357421875	133.521436662891	0.00595794677734375	0.93536376953125	595	0.375216357421875	84.3901809822061	0.890679168701172	1.56037916870117	1 mA
0.93658447265625	133.735059662351	0.00597808837890625	0.9368896484375	596	0.37628447265625	84.6754727890404	0.892053985595703	1.5617539855957	1 mA
0.937652587890625	133.948682661812	0.00607025146484375	0.93841552734375	597	0.377352587890625	85.9808989354639	0.892888641357422	1.56258864135742	1 mA
0.938720703125	134.162305661273	0.0062713623046875	0.9381103515625	598	0.378420703125	88.8294944006728	0.891075134277344	1.56077513427734	10 mA
0.939788818359375	134.375928660733	0.0062744140625	0.9393310546875	599	0.379488818359375	88.8727204320113	0.89227294921875	1.56197294921875	10 mA
0.94085693359375	134.589551660194	0.0062896728515625	0.94085693359375	600	0.38055693359375	89.088850588704	0.893684387207031	1.56338438720703	10 mA
0.941925048828125	134.803174659655	0.006317138671875	0.9417724609375	601	0.381625048828125	89.4778848707507	0.894393920898438	1.56409392089844	10 mA
0.9429931640625	135.016797659115	0.006396484375	0.9423828125	602	0.3826931640625	90.6017616855524	0.8944091796875	1.5641091796875	10 mA
0.944061279296875	135.230420658576	0.0063995361328125	0.94390869140625	603	0.383761279296875	90.644987716891	0.895912170410156	1.56561217041016	10 mA
0.94512939453125	135.444043658037	0.006494140625	0.94451904296875	604	0.38482939453125	91.9849946883853	0.89581298828125	1.56551298828125	10 mA
0.946197509765625	135.657666657497	0.006561279296875	0.946044921875	605	0.385897509765625	92.9359673778329	0.896835327148438	1.56653532714844	10 mA
0.947265625	135.871289656958	0.0066802978515625	0.947265625	606	0.386965625	94.6217826000354	0.897163391113281	1.56686339111328	10 mA
0.948333740234375	136.084912656419	0.0066986083984375	0.9490966796875	607	0.388033740234375	94.8811387880666	0.898857116699219	1.56855711669922	10 mA
0.94940185546875	136.298535655879	0.0067047119140625	0.94940185546875	608	0.38910185546875	94.9675908507436	0.899116516113281	1.56881651611328	10 mA
0.950469970703125	136.51215865534	0.0067291259765625	0.95001220703125	609	0.390169970703125	95.3133991014519	0.899543762207031	1.56924376220703	10 mA
0.9515380859375	136.725781654801	0.0067413330078125	0.95123291015625	610	0.3912380859375	95.486303226806	0.900672912597656	1.57037291259766	10 mA
0.952606201171875	136.939404654261	0.0069122314453125	0.9527587890625	611	0.392306201171875	97.9069609817635	0.900917053222656	1.57061705322266	10 mA
0.95367431640625	137.153027653722	0.0069122314453125	0.953369140625	612	0.39337431640625	97.9069609817635	0.901527404785156	1.57122740478516	10 mA
0.954742431640625	137.366650653183	0.006951904296875	0.95458984375	613	0.394442431640625	98.4688993891643	0.902450561523438	1.57215056152344	10 mA
0.955810546875	137.580273652643	0.006951904296875	0.955810546875	614	0.395510546875	98.4688993891643	0.903671264648438	1.57337126464844	10 mA
0.956878662109375	137.793896652104	0.0071044921875	0.95703125	615	0.396578662109375	100.630200956091	0.90374755859375	1.57344755859375	10 mA
0.95794677734375	138.007519651565	0.007122802734375	0.95794677734375	616	0.39764677734375	100.889557144122	0.904525756835938	1.57422575683594	10 mA
0.959014892578125	138.221142651025	0.0071319580078125	0.958251953125	617	0.398714892578125	101.019235238137	0.904762268066406	1.57446226806641	10 mA
0.9600830078125	138.434765650486	0.0072052001953125	0.96038818359375	618	0.3997830078125	102.056659990262	0.906349182128906	1.57604918212891	10 mA
0.961151123046875	138.648388649946	0.0071624755859375	0.960693359375	619	0.400851123046875	101.451495551523	0.906974792480469	1.57667479248047	10 mA
0.96221923828125	138.862011649407	0.0072998046875	0.9619140625	620	0.40191923828125	103.396666961756	0.90716552734375	1.57686552734375	10 mA
0.963287353515625	139.075634648868	0.0073455810546875	0.963134765625	621	0.402987353515625	104.045057431834	0.908042907714844	1.57774290771484	10 mA
0.96435546875	139.289257648328	0.007421875	0.96405029296875	622	0.40405546875	105.125708215297	0.90838623046875	1.57808623046875	10 mA
0.965423583984375	139.502880647789	0.0074798583984375	0.96466064453125	623	0.405123583984375	105.947002810729	0.908561706542969	1.57826170654297	10 mA
0.96649169921875	139.71650364725	0.00753173828125	0.9661865234375	624	0.40619169921875	106.681845343484	0.909698486328125	1.57939848632812	10 mA
0.967559814453125	139.93012664671	0.00748291015625	0.96710205078125	625	0.407259814453125	105.990228842068	0.910980224609375	1.58068022460937	10 mA
0.9686279296875	140.143749646171	0.0076080322265625	0.9686279296875	626	0.4083279296875	107.762496126948	0.911567687988281	1.58126768798828	10 mA
0.969696044921875	140.357372645632	0.0076751708984375	0.96954345703125	627	0.409396044921875	108.713468816395	0.911979675292969	1.58167967529297	10 mA
0.97076416015625	140.570995645092	0.0077789306640625	0.97076416015625	628	0.41046416015625	110.183153881905	0.912422180175781	1.58212218017578	10 mA
0.971832275390625	140.784618644553	0.007769775390625	0.9716796875	629	0.411532275390625	110.05347578789	0.913406372070313	1.58310637207031	10 mA
0.972900390625	140.998241644014	0.0078033447265625	0.972900390625	630	0.412600390625	110.528962132613	0.914375305175781	1.58407530517578	10 mA
0.973968505859375	141.211864643474	0.0078125	0.97442626953125	631	0.413668505859375	110.658640226629	0.91583251953125	1.58553251953125	10 mA
0.97503662109375	141.425487642935	0.0079193115234375	0.9747314453125	632	0.41473662109375	112.171551323477	0.915336608886719	1.58503660888672	10 mA
0.976104736328125	141.639110642396	0.0078643798828125	0.97625732421875	633	0.415804736328125	111.393482759384	0.917274475097656	1.58697447509766	10 mA
0.9771728515625	141.852733641856	0.0079071044921875	0.977783203125	634	0.4168728515625	111.998647198123	0.918479919433594	1.58817991943359	10 mA
0.978240966796875	142.066356641317	0.00809326171875	0.97747802734375	635	0.417940966796875	114.635435109773	0.916778564453125	1.58647856445312	10 mA
0.97930908203125	142.279979640778	0.0081207275390625	0.97930908203125	636	0.41900908203125	115.02446939182	0.918403625488281	1.58810362548828	10 mA
0.980377197265625	142.493602640238	0.0081451416015625	0.980224609375	637	0.420077197265625	115.370277642528	0.919136047363281	1.58883604736328	10 mA
0.9814453125	142.707225639699	0.0081451416015625	0.98175048828125	638	0.4211453125	115.370277642528	0.920661926269531	1.59036192626953	10 mA
0.982513427734375	142.92084863916	0.0080413818359375	0.982666015625	639	0.422213427734375	113.900592577018	0.922355651855469	1.59205565185547	10 mA
0.98358154296875	143.13447163862	0.008148193359375	0.98358154296875	640	0.42328154296875	115.413503673867	0.922470092773438	1.59217009277344	10 mA
0.984649658203125	143.348094638081	0.0082275390625	0.9844970703125	641	0.424349658203125	116.537380488669	0.92279052734375	1.59249052734375	10 mA
0.9857177734375	143.561717637542	0.00831298828125	0.98541259765625	642	0.4254177734375	117.747709366147	0.923065185546875	1.59276518554687	10 mA
0.986785888671875	143.775340637002	0.0082916259765625	0.9869384765625	643	0.426485888671875	117.445127146778	0.924751281738281	1.59445128173828	10 mA
0.98785400390625	143.988963636463	0.00845947265625	0.9881591796875	644	0.42755400390625	119.822558870397	0.924713134765625	1.59441313476562	10 mA
0.988922119140625	144.202586635923	0.008331298828125	0.98876953125	645	0.428622119140625	118.007065554178	0.926284790039063	1.59598479003906	10 mA
0.989990234375	144.416209635384	0.008453369140625	0.989990234375	646	0.429690234375	119.73610680772	0.926589965820313	1.59628996582031	10 mA
0.991058349609375	144.629832634845	0.0084381103515625	0.9906005859375	647	0.430758349609375	119.519976651027	0.927314758300781	1.59701475830078	10 mA
0.99212646484375	144.843455634305	0.00859375	0.99273681640625	648	0.43182646484375	121.724504249292	0.92828369140625	1.59798369140625	10 mA
0.993194580078125	145.057078633766	0.0085906982421875	0.9930419921875	649	0.432894580078125	121.681278217953	0.928611755371094	1.59831175537109	10 mA
0.9942626953125	145.270701633227	0.0086578369140625	0.9942626953125	650	0.4339626953125	122.632250907401	0.929328918457031	1.59902891845703	10 mA
0.995330810546875	145.484324632687	0.0086181640625	0.99578857421875	651	0.435030810546875	122.0703125	0.93115234375	1.60085234375	10 mA
0.99639892578125	145.697947632148	0.008685302734375	0.99609375	652	0.43609892578125	123.021285189448	0.930953979492188	1.60065397949219	10 mA
0.997467041015625	145.911570631609	0.0087249755859375	0.997314453125	653	0.437167041015625	123.583223596848	0.931877136230469	1.60157713623047	10 mA
0.99853515625	146.125193631069	0.0087738037109375	0.99853515625	654	0.43823515625	124.274840098265	0.932731628417969	1.60243162841797	10 mA
0.999603271484375	146.33881663053	0.0087982177734375	0.9991455078125	655	0.439303271484375	124.620648348973	0.933158874511719	1.60285887451172	10 mA
1.00067138671875	146.552439629991	0.00889892578125	1.00067138671875	656	0.44037138671875	126.047107383144	0.933929443359375	1.60362944335937	10 mA
1.00173950195313	146.766062629451	0.00897216796875	1.0015869140625	657	0.441439501953125	127.084532135269	0.934295654296875	1.60399565429687	10 mA
1.0028076171875	146.979685628912	0.00892333984375	1.00250244140625	658	0.4425076171875	126.392915633853	0.935577392578125	1.60527739257812	10 mA
1.00387573242188	147.193308628373	0.0102508544921875	1.0040283203125	659	0.443575732421875	145.196239266112	0.927146911621094	1.59684691162109	10 mA
1.00494384765625	147.406931627833	0.010467529296875	1.004638671875	660	0.44464384765625	148.265287491147	0.926132202148438	1.59583220214844	10 mA
1.00601196289063	147.620554627294	0.0099945068359375	1.005859375	661	0.445711962890625	141.565252633676	0.930900573730469	1.60060057373047	10 mA
1.007080078125	147.834177626755	0.010406494140625	1.007080078125	662	0.446780078125	147.400766864377	0.929031372070313	1.59873137207031	10 mA
1.00814819335938	148.047800626215	0.0107421875	1.00799560546875	663	0.447848193359375	152.155630311615	0.92742919921875	1.59712919921875	10 mA
1.00921630859375	148.261423625676	0.01016845703125	1.0089111328125	664	0.44891630859375	144.029136419972	0.932647705078125	1.60234770507812	10 mA
1.01028442382813	148.475046625137	0.0104461669921875	1.0101318359375	665	0.449984423828125	147.962705271778	0.931785583496094	1.60148558349609	10 mA
1.0113525390625	148.688669624597	0.0103515625	1.0113525390625	666	0.4510525390625	146.622698300283	0.9337158203125	1.6034158203125	10 mA
1.01242065429688	148.902292624058	0.0105621337890625	1.01287841796875	667	0.452120654296875	149.605294462642	0.933662414550781	1.60336241455078	10 mA
1.01348876953125	149.115915623519	0.010736083984375	1.01287841796875	668	0.45318876953125	152.069178248938	0.932357788085938	1.60205778808594	10 mA
1.01455688476563	149.329538622979	0.0108428955078125	1.014404296875	669	0.454256884765625	153.582089345786	0.933082580566406	1.60278258056641	10 mA
1.015625	149.54316162244	0.0107513427734375	1.015625	670	0.455325	152.28530840563	0.934989929199219	1.60468992919922	10 mA
1.01669311523438	149.7567846219	0.010638427734375	1.016845703125	671	0.456393115234375	150.685945246105	0.937057495117188	1.60675749511719	10 mA
1.01776123046875	149.970407621361	0.010760498046875	1.01776123046875	672	0.45746123046875	152.414986499646	0.937057495117188	1.60675749511719	10 mA
1.01882934570313	150.184030620822	0.010552978515625	1.0186767578125	673	0.458529345703125	149.475616368626	0.939529418945313	1.60922941894531	10 mA
1.0198974609375	150.397653620282	0.0109710693359375	1.0198974609375	674	0.4595974609375	155.397582662004	0.937614440917969	1.60731444091797	10 mA
1.02096557617188	150.611276619743	0.0112213134765625	1.0211181640625	675	0.460665576171875	158.942117231763	0.936958312988281	1.60665831298828	10 mA
1.02203369140625	150.824899619204	0.010980224609375	1.02203369140625	676	0.46173369140625	155.52726075602	0.939682006835938	1.60938200683594	10 mA
1.02310180664063	151.038522618664	0.0108795166015625	1.02294921875	677	0.462801806640625	154.100801721848	0.941352844238281	1.61105284423828	10 mA
1.024169921875	151.252145618125	0.011126708984375	1.0235595703125	678	0.463869921875	157.602110260269	0.940109252929688	1.60980925292969	10 mA
1.02523803710938	151.465768617586	0.011285400390625	1.0247802734375	679	0.464938037109375	159.849863889873	0.940139770507813	1.60983977050781	10 mA
1.02630615234375	151.679391617046	0.010894775390625	1.02569580078125	680	0.46600615234375	154.316931878541	0.943984985351563	1.61368498535156	10 mA
1.02737426757813	151.893014616507	0.0108734130859375	1.0272216796875	681	0.467074267578125	154.014349659171	0.945671081542969	1.61537108154297	10 mA
1.0284423828125	152.106637615968	0.01131591796875	1.0284423828125	682	0.4681423828125	160.282124203258	0.943572998046875	1.61327299804687	10 mA
1.02951049804688	152.320260615428	0.01097412109375	1.029052734375	683	0.469210498046875	155.440808693343	0.946746826171875	1.61644682617187	10 mA
1.03057861328125	152.533883614889	0.0116973876953125	1.03057861328125	684	0.47027861328125	165.685378120574	0.942848205566406	1.61254820556641	10 mA
1.03164672851563	152.74750661435	0.0117828369140625	1.03179931640625	685	0.471346728515625	166.895706998052	0.943428039550781	1.61312803955078	10 mA
1.03271484375	152.96112961381	0.011151123046875	1.03302001953125	686	0.47241484375	157.947918510977	0.949386596679688	1.61908659667969	10 mA
1.03378295898438	153.174752613271	0.0111785888671875	1.033935546875	687	0.473482958984375	158.336952793024	0.950096130371094	1.61979613037109	10 mA
1.03485107421875	153.388375612732	0.0113922119140625	1.03515625	688	0.47455107421875	161.362774986721	0.949714660644531	1.61941466064453	10 mA
1.03591918945313	153.601998612192	0.01156005859375	1.03546142578125	689	0.475619189453125	163.74020671034	0.948760986328125	1.61846098632812	10 mA
1.0369873046875	153.815621611653	0.011651611328125	1.03668212890625	690	0.4766873046875	165.036987650496	0.949295043945313	1.61899504394531	10 mA
1.03805541992188	154.029244611114	0.011431884765625	1.0382080078125	691	0.477755419921875	161.924713394122	0.952468872070313	1.62216887207031	10 mA
1.03912353515625	154.242867610574	0.0117462158203125	1.03851318359375	692	0.47882353515625	166.37699462199	0.950416564941406	1.62011656494141	10 mA
1.04019165039063	154.456490610035	0.0114288330078125	1.0400390625	693	0.479891650390625	161.881487362783	0.954322814941406	1.62402281494141	10 mA
1.041259765625	154.670113609496	0.0121337890625	1.04095458984375	694	0.480959765625	171.866700601983	0.949951171875	1.619651171875	10 mA
1.04232788085938	154.883736608956	0.0123016357421875	1.04248046875	695	0.482027880859375	174.244132325602	0.950218200683594	1.61991820068359	10 mA
1.04339599609375	155.097359608417	0.0117156982421875	1.0430908203125	696	0.48309599609375	165.944734308605	0.955223083496094	1.62492308349609	10 mA
1.04446411132813	155.310982607877	0.0121124267578125	1.04461669921875	697	0.484164111328125	171.564118382613	0.953773498535156	1.62347349853516	10 mA
1.0455322265625	155.524605607338	0.0127777099609375	1.04583740234375	698	0.4852322265625	180.987393214412	0.950004577636719	1.61970457763672	10 mA
1.04660034179688	155.738228606799	0.01265869140625	1.04644775390625	699	0.486300341796875	179.30157799221	0.951507568359375	1.62120756835937	10 mA
1.04766845703125	155.951851606259	0.0132720947265625	1.04827880859375	700	0.48736845703125	187.990010291254	0.948738098144531	1.61843809814453	10 mA
1.04873657226563	156.16547460572	0.012481689453125	1.04888916015625	701	0.488436572265625	176.794468174575	0.955276489257813	1.62497648925781	10 mA
1.0498046875	156.379097605181	0.0134185791015625	1.04949951171875	702	0.4895046875	190.064859795503	0.948860168457031	1.61856016845703	10 mA
1.05087280273438	156.592720604641	0.01243896484375	1.05072021484375	703	0.490572802734375	176.189303735836	0.957427978515625	1.62712797851562	10 mA
