# Supplementary material for: Introducing Brønsted acid sites to accelerate the bridging-oxygen-assisted deprotonation in acidic water oxidation
Source: Nat Commun. 2022 Aug 18;13:4871. doi: 10.1038/s41467-022-32581-w (PMC9388623; doi:10.1038/s41467-022-32581-w)
Supplement: Supplementary file 4 — Source Data [file 41467_2022_32581_MOESM4_ESM.zip › Ru7W1Ox/w165 LSV RDE No (2).txt]

Potential applied (V)	Time (s)	WE(1).Current (A)	WE(1).Potential (V)	Index	Overpotential (V vs. RHE)	Current density (mA cm^-2)	Corrected potential (V)	E-iR (V vs. RHE)	Current range
0.301055908203125	6.38136098388861	8.392333984375E-05	0.302154541015625	1	-0.259244091796875	1.18871586180949	0.301525115966797	0.971225115966797	100 mA
0.3021240234375	6.59498398334927	8.087158203125E-05	0.303314208984375	2	-0.2581759765625	1.14548983047096	0.302707672119141	0.972407672119141	100 mA
0.303192138671875	6.80860698280992	7.72094726562506E-05	0.304443359375	3	-0.257107861328125	1.09361859286474	0.303864288330078	0.973564288330078	100 mA
0.30426025390625	7.02222998227057	7.781982421875E-05	0.305450439453125	4	-0.25603974609375	1.10226379913244	0.304866790771484	0.974566790771484	100 mA
0.305328369140625	7.23585298173123	8.33129882812506E-06	0.306427001953125	5	-0.254971630859375	0.118007065554179	0.306364517211914	0.976064517211914	10 mA
0.306396484375	7.44947598119188	1.33056640625E-05	0.30743408203125	6	-0.253903515625	0.188465496635977	0.307334289550781	0.977034289550781	10 mA
0.307464599609375	7.66309898065253	1.39770507812501E-05	0.30853271484375	7	-0.252835400390625	0.197975223530454	0.308427886962891	0.978127886962891	10 mA
0.30853271484375	7.87672198011319	8.85009765625E-06	0.309661865234375	8	-0.25176728515625	0.125355490881728	0.309595489501953	0.979295489501953	10 mA
0.309600830078125	8.09034497957384	2.96020507812494E-06	0.310882568359375	9	-0.250699169921875	0.0419292503983703	0.310860366821289	0.980560366821289	10 mA
0.3106689453125	8.3039679790345	-7.0953369140625E-06	0.311798095703125	10	-0.2496310546875	-0.100500522862075	0.31185131072998	0.98155131072998	1 mA
0.311737060546875	8.51759097849515	-2.3773193359375E-06	0.312896728515625	11	-0.248562939453125	-0.0336730784127125	0.312914558410645	0.982614558410644	1 mA
0.31280517578125	8.7312139779558	3.7384033203125E-06	0.31396484375	12	-0.24749482421875	0.0529518883896955	0.313936805725098	0.983636805725098	1 mA
0.313873291015625	8.94483697741646	7.1441650390625E-06	0.31512451171875	13	-0.246426708984375	0.101192139363491	0.315070930480957	0.984770930480957	1 mA
0.31494140625	9.15845997687711	3.8116455078125E-06	0.316162109375	14	-0.24535859375	0.0539893131418202	0.316133522033691	0.985833522033691	1 mA
0.316009521484375	9.37208297633777	-2.0477294921875E-06	0.3172607421875	15	-0.244290478515625	-0.0290046670281516	0.317276100158691	0.986976100158691	100 µA
0.31707763671875	9.58570597579842	-6.4727783203125E-06	0.318359375	16	-0.24322236328125	-0.0916824124690156	0.318407920837402	0.988107920837402	100 µA
0.318145751953125	9.79932897525907	-5.120849609375E-06	0.319305419921875	17	-0.242154248046875	-0.0725332805860482	0.319343826293945	0.989043826293945	100 µA
0.3192138671875	10.0129519747197	8.1787109375E-07	0.32049560546875	18	-0.2410861328125	0.0115845763987252	0.320489471435547	0.990189471435547	100 µA
0.320281982421875	10.2265749741804	5.8319091796875E-06	0.321502685546875	19	-0.240018017578125	0.0826049458879249	0.321458946228027	0.991158946228027	100 µA
0.32135009765625	10.440197973641	6.6162109375E-06	0.32257080078125	20	-0.23894990234375	0.0937140359419264	0.322521179199219	0.992221179199219	100 µA
0.322418212890625	10.6538209731017	1.52587890625E-06	0.32366943359375	21	-0.237881787109375	0.0216130156692635	0.323657989501953	0.993357989501953	100 µA
0.323486328125	10.8674439725623	-4.4586181640625E-06	0.32464599609375	22	-0.236813671875	-0.0631532317855878	0.32467943572998	0.99437943572998	100 µA
0.324554443359375	11.081066972023	-6.7291259765625E-06	0.32574462890625	23	-0.235745556640625	-0.0953133991014518	0.325795097351074	0.995495097351074	100 µA
0.32562255859375	11.2946899714836	-2.0599365234375E-06	0.326812744140625	24	-0.23467744140625	-0.0291775711535057	0.326828193664551	0.996528193664551	100 µA
0.326690673828125	11.5083129709443	3.91845703125E-06	0.327850341796875	25	-0.233609326171875	0.0555022242386686	0.327820953369141	0.997520953369141	100 µA
0.3277587890625	11.721935970405	7.5408935546875E-06	0.328948974609375	26	-0.2325412109375	0.1068115234375	0.328892417907715	0.998592417907715	100 µA
0.328826904296875	11.9355589698656	4.4891357421875E-06	0.33001708984375	27	-0.231473095703125	0.0635854920989731	0.329983421325684	0.999683421325684	100 µA
0.32989501953125	12.1491819693263	-1.4556884765625E-06	0.331146240234375	28	-0.23040498046875	-0.0206188169484773	0.331157157897949	1.00085715789795	100 µA
0.330963134765625	12.3628049687869	-5.712890625E-06	0.332183837890625	29	-0.229336865234375	-0.0809191306657224	0.332226684570313	1.00192668457031	100 µA
0.33203125	12.5764279682476	-5.0537109375E-06	0.333251953125	30	-0.22826875	-0.0715823078966006	0.333289855957031	1.00298985595703	100 µA
0.333099365234375	12.7900509677082	6.561279296875E-07	0.33428955078125	31	-0.227200634765625	0.00929359673778329	0.334284629821777	1.00398462982178	100 µA
0.33416748046875	13.0036739671689	5.9967041015625E-06	0.33538818359375	32	-0.22613251953125	0.0849391515802054	0.335343208312988	1.00504320831299	100 µA
0.335235595703125	13.2172969666295	7.04345703125E-06	0.33648681640625	33	-0.225064404296875	0.0997656803293201	0.336433990478516	1.00613399047852	100 µA
0.3363037109375	13.4309199660902	1.837158203125E-06	0.337554931640625	34	-0.2239962890625	0.0260220708657932	0.337541152954102	1.0072411529541	100 µA
0.337371826171875	13.6445429655508	-4.022216796875E-06	0.338623046875	35	-0.222928173828125	-0.0569719093041785	0.338653213500977	1.00835321350098	100 µA
0.33843994140625	13.8581659650115	-6.536865234375E-06	0.339599609375	36	-0.22186005859375	-0.0925901591271246	0.339648635864258	1.00934863586426	100 µA
0.339508056640625	14.0717889644721	-2.0721435546875E-06	0.34063720703125	37	-0.220791943359375	-0.0293504752788598	0.34065274810791	1.01035274810791	100 µA
0.340576171875	14.2854119639328	3.7933349609375E-06	0.341766357421875	38	-0.219723828125	0.053729956953789	0.341737907409668	1.01143790740967	100 µA
0.341644287109375	14.4990349633935	7.4920654296875E-06	0.34283447265625	39	-0.218655712890625	0.106119906936084	0.342778282165527	1.01247828216553	100 µA
0.34271240234375	14.7126579628541	4.82177734375E-06	0.343902587890625	40	-0.21758759765625	0.0682971295148725	0.343866424560547	1.01356642456055	100 µA
0.343780517578125	14.9262809623148	-1.13525390625E-06	0.345001220703125	41	-0.216519482421875	-0.016080083657932	0.345009735107422	1.01470973510742	100 µA
0.3448486328125	15.1399039617754	-5.6182861328125E-06	0.345977783203125	42	-0.2154513671875	-0.0795791236942281	0.346019920349121	1.01571992034912	100 µA
0.345916748046875	15.3535269612361	-5.0018310546875E-06	0.34710693359375	43	-0.214383251953125	-0.0708474653638456	0.34714444732666	1.01684444732666	100 µA
0.34698486328125	15.5671499606967	7.110595703125E-07	0.34814453125	44	-0.21331513671875	0.0100716653018768	0.348139198303223	1.01783919830322	100 µA
0.348052978515625	15.7807729601574	6.01806640625E-06	0.34930419921875	45	-0.212247021484375	0.0852417337995751	0.349259063720703	1.0189590637207	100 µA
0.34912109375	15.994395959618	7.2021484375E-06	0.350250244140625	46	-0.21117890625	0.102013433958924	0.350196228027344	1.01989622802734	100 µA
0.350189208984375	16.2080189590787	2.093505859375E-06	0.351318359375	47	-0.210110791015625	0.0296530574982295	0.351302658081055	1.02100265808105	100 µA
0.35125732421875	16.4216419585393	-3.8604736328125E-06	0.352447509765625	48	-0.20904267578125	-0.0546809296432365	0.352476463317871	1.02217646331787	100 µA
0.352325439453125	16.635264958	-6.378173828125E-06	0.353515625	49	-0.207974560546875	-0.0903424054975213	0.353563461303711	1.02326346130371	100 µA
0.3533935546875	16.8488879574606	-1.9256591796875E-06	0.354583740234375	50	-0.2069064453125	-0.0272756257746105	0.354598182678223	1.02429818267822	100 µA
0.354461669921875	17.0625109569213	4.119873046875E-06	0.35565185546875	51	-0.205838330078125	0.0583551423070113	0.355620956420898	1.0253209564209	100 µA
0.35552978515625	17.276133956382	7.6873779296875E-06	0.356781005859375	52	-0.20477021484375	0.108886372941749	0.356723350524902	1.0264233505249	100 µA
0.356597900390625	17.4897569558426	4.742431640625E-06	0.357818603515625	53	-0.203702099609375	0.0671732527000708	0.35778303527832	1.02748303527832	100 µA
0.357666015625	17.7033799553033	-1.18408203125E-06	0.358917236328125	54	-0.202633984375	-0.0167717001593484	0.358926116943359	1.02862611694336	100 µA
0.358734130859375	17.9170029547639	-5.7891845703125E-06	0.359954833984375	55	-0.201565869140625	-0.0819997814491856	0.359998252868652	1.02969825286865	100 µA
0.35980224609375	18.1306259542246	-4.632568359375E-06	0.360992431640625	56	-0.20049775390625	-0.0656171155718839	0.36102717590332	1.03072717590332	100 µA
0.360870361328125	18.3442489536852	1.104736328125E-06	0.362060546875	57	-0.199429638671875	0.0156478233445467	0.362052261352539	1.03175226135254	100 µA
0.3619384765625	18.5578719531459	6.2103271484375E-06	0.36322021484375	58	-0.1983615234375	0.0879649737739023	0.363173637390137	1.03287363739014	100 µA
0.363006591796875	18.7714949526065	7.2418212890625E-06	0.364227294921875	59	-0.197293408203125	0.102575372366324	0.364172981262207	1.03387298126221	100 µA
0.36407470703125	18.9851179520672	2.069091796875E-06	0.36529541015625	60	-0.19622529296875	0.0293072492475212	0.365279891967773	1.03497989196777	100 µA
0.365142822265625	19.1987409515278	-3.8116455078125E-06	0.3663330078125	61	-0.195157177734375	-0.0539893131418201	0.366361595153809	1.03606159515381	100 µA
0.3662109375	19.4123639509885	-6.0821533203125E-06	0.367431640625	62	-0.1940890625	-0.0861494804576841	0.367477256774902	1.0371772567749	100 µA
0.367279052734375	19.6259869504491	-1.7120361328125E-06	0.368438720703125	63	-0.193020947265625	-0.0242498035809136	0.368451560974121	1.03815156097412	100 µA
0.36834716796875	19.8396099499098	4.205322265625E-06	0.369537353515625	64	-0.19195283203125	0.0595654711844901	0.369505813598633	1.03920581359863	100 µA
0.369415283203125	20.0532329493705	7.8765869140625E-06	0.370635986328125	65	-0.190884716796875	0.111566386884738	0.37057691192627	1.04027691192627	100 µA
0.3704833984375	20.2668559488311	4.8126220703125E-06	0.371734619140625	66	-0.1898166015625	0.068167451420857	0.371698524475098	1.0413985244751	100 µA
0.371551513671875	20.4804789482918	-1.0833740234375E-06	0.372802734375	67	-0.188748486328125	-0.0153452411251771	0.372810859680176	1.04251085968018	100 µA
0.37261962890625	20.6941019477524	-5.4412841796875E-06	0.37384033203125	68	-0.18768037109375	-0.0770720138765935	0.373881141662598	1.0435811416626	100 µA
0.373687744140625	20.9077249472131	-4.7454833984375E-06	0.374908447265625	69	-0.186612255859375	-0.0672164787314093	0.374944038391113	1.04464403839111	100 µA
0.374755859375	21.1213479466737	1.0284423828125E-06	0.376007080078125	70	-0.185544140625	0.0145671725610836	0.375999366760254	1.04569936676025	100 µA
0.375823974609375	21.3349709461344	6.2469482421875E-06	0.37701416015625	71	-0.184476025390625	0.0884836861499646	0.376967308044434	1.04666730804443	100 µA
0.37689208984375	21.548593945595	7.171630859375E-06	0.37811279296875	72	-0.18340791015625	0.101581173645538	0.378059005737305	1.0477590057373	100 µA
0.377960205078125	21.7622169450557	2.117919921875E-06	0.379150390625	73	-0.182339794921875	0.0299988657489377	0.379134506225586	1.04883450622559	100 µA
0.3790283203125	21.9758399445163	-3.8665771484375E-06	0.3802490234375	74	-0.1812716796875	-0.0547673817059136	0.380278022766113	1.04997802276611	100 µA
0.380096435546875	22.189462943977	-6.1004638671875E-06	0.381317138671875	75	-0.180203564453125	-0.0864088366457153	0.381362892150879	1.05106289215088	100 µA
0.38116455078125	22.4030859434376	-1.5380859375E-06	0.382415771484375	76	-0.17913544921875	-0.0217859197946176	0.382427307128906	1.05212730712891	100 µA
0.382232666015625	22.6167089428983	4.2083740234375E-06	0.383514404296875	77	-0.178067333984375	0.0596086972158286	0.383482841491699	1.0531828414917	100 µA
0.38330078125	22.830331942359	7.8643798828125E-06	0.384490966796875	78	-0.17699921875	0.111393482759384	0.384431983947754	1.05413198394775	100 µA
0.384368896484375	23.0439549418196	5.0018310546875E-06	0.385528564453125	79	-0.175931103515625	0.0708474653638456	0.385491050720215	1.05519105072021	100 µA
0.38543701171875	23.2575779412803	-1.0650634765625E-06	0.38665771484375	80	-0.17486298828125	-0.0150858849371459	0.386665702819824	1.05636570281982	100 µA
0.386505126953125	23.4712009407409	-5.4412841796875E-06	0.3876953125	81	-0.173794873046875	-0.0770720138765935	0.387736122131348	1.05743612213135	100 µA
0.3875732421875	23.6848239402016	-4.43115234375E-06	0.3887939453125	82	-0.1727267578125	-0.0627641975035411	0.388827178955078	1.05852717895508	100 µA
0.388641357421875	23.8984469396622	1.2542724609375E-06	0.38983154296875	83	-0.171658642578125	0.0177658988801346	0.389822135925293	1.05952213592529	100 µA
0.38970947265625	24.1120699391229	6.475830078125E-06	0.390838623046875	84	-0.17059052734375	0.0917256385003541	0.390790054321289	1.06049005432129	100 µA
0.390777587890625	24.3256929385835	7.2998046875E-06	0.3919677734375	85	-0.169522412109375	0.103396666961756	0.391913024902344	1.06161302490234	100 µA
0.391845703125	24.5393159380442	2.1697998046875E-06	0.39300537109375	86	-0.168454296875	0.0307337082816926	0.392989097595215	1.06268909759521	100 µA
0.392913818359375	24.7529389375048	-3.662109375E-06	0.3941650390625	87	-0.167386181640625	-0.0518712376062323	0.394192504882812	1.06389250488281	100 µA
0.39398193359375	24.9665619369655	-6.15234375E-06	0.395233154296875	88	-0.16631806640625	-0.0871436791784703	0.395279296875	1.064979296875	100 µA
0.395050048828125	25.1801849364261	-1.5594482421875E-06	0.396270751953125	89	-0.165249951171875	-0.0220885020139873	0.396282447814941	1.06598244781494	100 µA
0.3961181640625	25.3938079358868	4.4677734375E-06	0.39739990234375	90	-0.1641818359375	0.0632829098796034	0.397366394042969	1.06706639404297	100 µA
0.397186279296875	25.6074309353475	8.0657958984375E-06	0.398468017578125	91	-0.163113720703125	0.114246400827727	0.398407524108887	1.06810752410889	100 µA
0.39825439453125	25.8210539348081	4.888916015625E-06	0.399444580078125	92	-0.16204560546875	0.0692481022043201	0.399407913208008	1.06910791320801	100 µA
0.399322509765625	26.0346769342688	-1.0009765625E-06	0.40057373046875	93	-0.160977490234375	-0.0141781382790368	0.400581237792969	1.07028123779297	100 µA
0.400390625	26.2482999337294	-5.340576171875E-06	0.40155029296875	94	-0.159909375	-0.0756455548424221	0.401590347290039	1.07129034729004	100 µA
0.401458740234375	26.4619229331901	-4.400634765625E-06	0.402679443359375	95	-0.158841259765625	-0.0623319371901558	0.402712448120117	1.07241244812012	100 µA
0.40252685546875	26.6755459326507	1.3671875E-06	0.40374755859375	96	-0.15777314453125	0.0193652620396601	0.4037373046875	1.0734373046875	100 µA
0.403594970703125	26.8891689321114	6.6619873046875E-06	0.40484619140625	97	-0.156705029296875	0.0943624264120043	0.404796226501465	1.07449622650146	100 µA
0.4046630859375	27.102791931572	7.5927734375E-06	0.405914306640625	98	-0.1556369140625	0.107546365970255	0.405857360839844	1.07555736083984	100 µA
0.405731201171875	27.3164149310327	2.4261474609375E-06	0.406982421875	99	-0.154568798828125	0.0343646949141289	0.406964225769043	1.07666422576904	100 µA
0.40679931640625	27.5300379304933	-3.64990234375E-06	0.40802001953125	100	-0.15350068359375	-0.0516983334808782	0.408047393798828	1.07774739379883	100 µA
0.407867431640625	27.743660929954	-5.99365234375E-06	0.4090576171875	101	-0.152432568359375	-0.0848959255488669	0.409102569580078	1.07880256958008	100 µA
0.408935546875	27.9572839294146	-1.531982421875E-06	0.41015625	102	-0.151364453125	-0.0216994677319405	0.410167739868164	1.07986773986816	100 µA
0.410003662109375	28.1709069288753	4.547119140625E-06	0.411224365234375	103	-0.150296337890625	0.0644067866944051	0.41119026184082	1.08089026184082	100 µA
0.41107177734375	28.384529928336	8.209228515625E-06	0.412322998046875	104	-0.14922822265625	0.116278024300637	0.412261428833008	1.08196142883301	100 µA
0.412139892578125	28.5981529277966	4.9896240234375E-06	0.41339111328125	105	-0.148160107421875	0.0706745612384915	0.413353691101074	1.08305369110107	100 µA
0.4132080078125	28.8117759272573	-8.97216796875E-07	0.414398193359375	106	-0.1470919921875	-0.0127084532135269	0.414404922485352	1.08410492248535	100 µA
0.414276123046875	29.0253989267179	-5.40771484375E-06	0.415557861328125	107	-0.146023876953125	-0.0765965275318697	0.415598419189453	1.08529841918945	100 µA
0.41534423828125	29.2390219261786	-4.327392578125E-06	0.416534423828125	108	-0.14495576171875	-0.0612945124380312	0.416566879272461	1.08626687927246	100 µA
0.416412353515625	29.4526449256392	1.385498046875E-06	0.4176025390625	109	-0.143887646484375	0.0196246182276912	0.417592147827148	1.08729214782715	100 µA
0.41748046875	29.6662679250999	6.683349609375E-06	0.418701171875	110	-0.14281953125	0.0946650086313739	0.41865104675293	1.08835104675293	100 µA
0.418548583984375	29.8798909245605	7.757568359375E-06	0.41973876953125	111	-0.141751416015625	0.109880571662535	0.419680587768555	1.08938058776855	100 µA
0.41961669921875	30.0935139240212	2.435302734375E-06	0.42083740234375	112	-0.14068330078125	0.0344943730081445	0.420819137573242	1.09051913757324	100 µA
0.420684814453125	30.3071369234818	-3.6285400390625E-06	0.42193603515625	113	-0.139615185546875	-0.0513957512615085	0.421963249206543	1.09166324920654	100 µA
0.4217529296875	30.5207599229425	-5.89599609375E-06	0.42291259765625	114	-0.1385470703125	-0.083512692546034	0.422956817626953	1.09265681762695	100 µA
0.422821044921875	30.7343829224031	-1.3946533203125E-06	0.42401123046875	115	-0.137478955078125	-0.0197542963217068	0.424021690368652	1.09372169036865	100 µA
0.42388916015625	30.9480059218638	4.632568359375E-06	0.425079345703125	116	-0.13641083984375	0.0656171155718839	0.42504460144043	1.09474460144043	100 µA
0.424957275390625	31.1616289213244	8.2794189453125E-06	0.4261474609375	117	-0.135342724609375	0.117272223021424	0.42608536529541	1.09578536529541	100 µA
0.426025390625	31.3752519207851	5.3466796875E-06	0.42730712890625	118	-0.134274609375	0.0757320069050992	0.427267028808594	1.09696702880859	100 µA
0.427093505859375	31.5888749202458	-5.859375E-07	0.4283447265625	119	-0.133206494140625	-0.00829939801699717	0.42834912109375	1.09804912109375	100 µA
0.42816162109375	31.8024979197064	-5.0811767578125E-06	0.42938232421875	120	-0.13213837890625	-0.0719713421786473	0.429420433044434	1.09912043304443	100 µA
0.429229736328125	32.0161209191671	-4.3914794921875E-06	0.430389404296875	121	-0.131070263671875	-0.0622022590961402	0.430422340393066	1.10012234039307	100 µA
0.4302978515625	32.2297439186277	1.6387939453125E-06	0.431488037109375	122	-0.1300021484375	0.023212378828789	0.431475746154785	1.10117574615479	100 µA
0.431365966796875	32.4433669180884	7.0068359375E-06	0.4326171875	123	-0.128934033203125	0.0992469679532578	0.432564636230469	1.10226463623047	100 µA
0.43243408203125	32.656989917549	7.8155517578125E-06	0.433685302734375	124	-0.12786591796875	0.110701866257967	0.433626686096191	1.10332668609619	100 µA
0.433502197265625	32.8706129170097	2.50244140625E-06	0.43475341796875	125	-0.126797802734375	0.0354453456975921	0.434734649658203	1.1044346496582	100 µA
0.4345703125	33.0842359164703	-3.61328125E-06	0.43585205078125	126	-0.1257296875	-0.0511796211048159	0.435879150390625	1.10557915039062	100 µA
0.435638427734375	33.297858915931	-5.889892578125E-06	0.436798095703125	127	-0.124661572265625	-0.083426240483357	0.436842269897461	1.10654226989746	100 µA
0.43670654296875	33.5114819153916	-1.287841796875E-06	0.437896728515625	128	-0.12359345703125	-0.0182413852248584	0.437906387329102	1.1076063873291	100 µA
0.437774658203125	33.7251049148523	4.8553466796875E-06	0.43902587890625	129	-0.122525341796875	0.0687726158595963	0.438989463806152	1.10868946380615	100 µA
0.4388427734375	33.9387279143129	8.514404296875E-06	0.44012451171875	130	-0.1214572265625	0.12060062743449	0.440060653686523	1.10976065368652	100 µA
0.439910888671875	34.1523509137736	5.224609375E-06	0.44122314453125	131	-0.120389111328125	0.0740029656515581	0.441183959960938	1.11088395996094	100 µA
0.44097900390625	34.3659739132343	-9.002685546875E-07	0.442291259765625	132	-0.11932099609375	-0.0127516792448654	0.442298011779785	1.11199801177979	100 µA
0.442047119140625	34.5795969126949	-5.38330078125E-06	0.44329833984375	133	-0.118252880859375	-0.0762507192811615	0.443338714599609	1.11303871459961	100 µA
0.443115234375	34.7932199121556	-4.1290283203125E-06	0.444366455078125	134	-0.117184765625	-0.0584848204010269	0.444397422790527	1.11409742279053	100 µA
0.444183349609375	35.0068429116162	1.837158203125E-06	0.44537353515625	135	-0.116116650390625	0.0260220708657932	0.445359756469727	1.11505975646973	100 µA
0.44525146484375	35.2204659110769	7.0953369140625E-06	0.446502685546875	136	-0.11504853515625	0.100500522862075	0.44644947052002	1.11614947052002	100 µA
0.446319580078125	35.4340889105375	7.9376220703125E-06	0.44757080078125	137	-0.113980419921875	0.112430907511509	0.447511268615723	1.11721126861572	100 µA
0.4473876953125	35.6477119099982	2.57568359375E-06	0.448577880859375	138	-0.1129123046875	0.0364827704497167	0.448558563232422	1.11825856323242	100 µA
0.448455810546875	35.8613349094588	-3.69873046875E-06	0.449737548828125	139	-0.111844189453125	-0.0523899499822946	0.449765289306641	1.11946528930664	100 µA
0.44952392578125	36.0749579089195	-5.8258056640625E-06	0.45086669921875	140	-0.11077607421875	-0.0825184938252479	0.45091039276123	1.12061039276123	100 µA
0.450592041015625	36.2885809083801	-1.129150390625E-06	0.451812744140625	141	-0.109707958984375	-0.015993631595255	0.451821212768555	1.12152121276855	100 µA
0.45166015625	36.5022039078408	5.0537109375E-06	0.452911376953125	142	-0.10863984375	0.0715823078966006	0.452873474121094	1.12257347412109	100 µA
0.452728271484375	36.7158269073014	8.685302734375E-06	0.45391845703125	143	-0.107571728515625	0.123021285189448	0.453853317260742	1.12355331726074	100 µA
0.45379638671875	36.9294499067621	5.2764892578125E-06	0.455047607421875	144	-0.10650361328125	0.074737808184313	0.455008033752441	1.12470803375244	100 µA
0.454864501953125	37.1430729062228	-7.26318359375E-07	0.456146240234375	145	-0.105435498046875	-0.0102877954585694	0.45615168762207	1.12585168762207	100 µA
0.4559326171875	37.3566959056834	-5.328369140625E-06	0.457275390625	146	-0.1043673828125	-0.075472650717068	0.457315353393555	1.12701535339355	100 µA
0.457000732421875	37.5703189051441	-3.9703369140625E-06	0.458251953125	147	-0.103299267578125	-0.0562370667714235	0.458281730651855	1.12798173065186	100 µA
0.45806884765625	37.7839419046047	1.8890380859375E-06	0.459259033203125	148	-0.10223115234375	0.0267569133985482	0.45924486541748	1.12894486541748	100 µA
0.459136962890625	37.9975649040654	7.208251953125E-06	0.46044921875	149	-0.101163037109375	0.102099886021601	0.460395156860352	1.13009515686035	100 µA
0.460205078125	38.211187903526	8.0474853515625E-06	0.46148681640625	150	-0.100094921875	0.113987044639695	0.461426460266113	1.13112646026611	100 µA
0.461273193359375	38.4248109029867	2.569580078125E-06	0.46258544921875	151	-0.099026806640625	0.0363963183870397	0.462566177368164	1.13226617736816	100 µA
0.46234130859375	38.6384339024473	-3.52783203125E-06	0.46356201171875	152	-0.09795869140625	-0.0499692922273371	0.463588470458984	1.13328847045898	100 µA
0.463409423828125	38.852056901908	-5.7037353515625E-06	0.464599609375	153	-0.096890576171875	-0.0807894525717068	0.464642387390137	1.13434238739014	100 µA
0.4644775390625	39.0656799013686	-1.1322021484375E-06	0.465789794921875	154	-0.0958224609375	-0.0160368576265935	0.465798286437988	1.13549828643799	100 µA
0.465545654296875	39.2793029008293	4.9835205078125E-06	0.466888427734375	155	-0.094754345703125	0.0705881091758145	0.466851051330566	1.13655105133057	100 µA
0.46661376953125	39.4929259002899	8.6883544921875E-06	0.467864990234375	156	-0.09368623046875	0.123064511220786	0.467799827575684	1.13749982757568	100 µA
0.467681884765625	39.7065488997506	5.5267333984375E-06	0.4688720703125	157	-0.092618115234375	0.0782823427540723	0.468830619812012	1.13853061981201	100 µA
0.46875	39.9201718992113	-6.103515625E-07	0.469970703125	158	-0.09155	-0.00864520626770538	0.469975280761719	1.13967528076172	100 µA
0.469818115234375	40.1337948986719	-5.2337646484375E-06	0.471038818359375	159	-0.090481884765625	-0.0741326437455737	0.471078071594238	1.14077807159424	100 µA
0.47088623046875	40.3474178981326	-4.0557861328125E-06	0.47210693359375	160	-0.08941376953125	-0.0574473956489023	0.472137351989746	1.14183735198975	100 µA
0.471954345703125	40.5610408975932	1.8646240234375E-06	0.4732666015625	161	-0.088345654296875	0.0264111051478399	0.473252616882324	1.14295261688232	100 µA
0.4730224609375	40.7746638970539	7.2906494140625E-06	0.47418212890625	162	-0.0872775390625	0.103266988867741	0.474127449035645	1.14382744903564	100 µA
0.474090576171875	40.9882868965145	8.245849609375E-06	0.475311279296875	163	-0.086209423828125	0.1167967366767	0.475249435424805	1.1449494354248	100 µA
0.47515869140625	41.2019098959752	2.8533935546875E-06	0.4764404296875	164	-0.08514130859375	0.0404163393015227	0.47641902923584	1.14611902923584	100 µA
0.476226806640625	41.4155328954358	-3.4423828125E-06	0.477447509765625	165	-0.084073193359375	-0.0487589633498584	0.477473327636719	1.14717332763672	100 µA
0.477294921875	41.6291558948965	-5.8624267578125E-06	0.478546142578125	166	-0.083005078125	-0.0830372062013102	0.478590110778809	1.14829011077881	100 µA
0.478363037109375	41.8427788943571	-1.0589599609375E-06	0.479583740234375	167	-0.081936962890625	-0.0149994328744688	0.479591682434082	1.14929168243408	100 µA
0.47943115234375	42.0564018938178	5.2642822265625E-06	0.48065185546875	168	-0.08086884765625	0.0745649040589589	0.480612373352051	1.15031237335205	100 µA
0.480499267578125	42.2700248932784	8.9813232421875E-06	0.481689453125	169	-0.079800732421875	0.127214210229285	0.481622093200684	1.15132209320068	100 µA
0.4815673828125	42.4836478927391	5.718994140625E-06	0.48291015625	170	-0.0787326171875	0.0810055827283994	0.482867263793945	1.15256726379395	100 µA
0.482635498046875	42.6972708921998	-4.638671875E-07	0.48388671875	171	-0.077664501953125	-0.00657035676345609	0.483890197753906	1.15359019775391	100 µA
0.48370361328125	42.9108938916604	-5.16357421875E-06	0.484893798828125	172	-0.07659638671875	-0.0731384450247875	0.484932525634766	1.15463252563477	100 µA
0.484771728515625	43.1245168911211	-4.022216796875E-06	0.485992431640625	173	-0.075528271484375	-0.0569719093041785	0.486022598266602	1.1557225982666	100 µA
0.48583984375	43.3381398905817	1.9378662109375E-06	0.48712158203125	174	-0.07446015625	0.0274485298999646	0.487107048034668	1.15680704803467	100 µA
0.486907958984375	43.5517628900424	7.4432373046875E-06	0.48822021484375	175	-0.073392041015625	0.105428290434667	0.488164390563965	1.15786439056396	100 µA
0.48797607421875	43.765385889503	8.4381103515625E-06	0.48919677734375	176	-0.07232392578125	0.119519976651027	0.489133491516113	1.15883349151611	100 µA
0.489044189453125	43.9790088889637	3.03955078125E-06	0.4903564453125	177	-0.071255810546875	0.0430531272131728	0.490333648681641	1.16003364868164	100 µA
0.4901123046875	44.1926318884243	-3.277587890625E-06	0.49139404296875	178	-0.0701876953125	-0.0464247576575779	0.49141862487793	1.16111862487793	100 µA
0.491180419921875	44.406254887885	-5.8807373046875E-06	0.49249267578125	179	-0.069119580078125	-0.0832965623893414	0.492536781311035	1.16223678131104	100 µA
0.49224853515625	44.6198778873456	-9.918212890625E-07	0.49346923828125	180	-0.06805146484375	-0.0140484601850212	0.493476676940918	1.16317667694092	100 µA
0.493316650390625	44.8335008868063	5.2581787109375E-06	0.494537353515625	181	-0.066983349609375	0.0744784519962819	0.494497917175293	1.16419791717529	100 µA
0.494384765625	45.0471238862669	9.222412109375E-06	0.495635986328125	182	-0.065915234375	0.130629066705028	0.495566818237305	1.1652668182373	100 µA
0.495452880859375	45.2607468857276	5.89599609375E-06	0.496734619140625	183	-0.064847119140625	0.083512692546034	0.496690399169922	1.16639039916992	100 µA
0.49652099609375	45.4743698851883	-5.67626953125E-07	0.49774169921875	184	-0.06377900390625	-0.00804004182896601	0.497745956420898	1.1674459564209	100 µA
0.497589111328125	45.6879928846489	-5.13916015625E-06	0.49884033203125	185	-0.062710888671875	-0.0727926367740793	0.498878875732422	1.16857887573242	100 µA
0.4986572265625	45.9016158841096	-4.0618896484375E-06	0.49993896484375	186	-0.0616427734375	-0.0575338477115793	0.499969429016113	1.16966942901611	100 µA
0.499725341796875	46.1152388835702	2.239990234375E-06	0.501007080078125	187	-0.060574658203125	0.0317279070024788	0.500990280151367	1.17069028015137	100 µA
0.50079345703125	46.3288618830309	7.7239990234375E-06	0.50201416015625	188	-0.05950654296875	0.109405085317812	0.501956230163574	1.17165623016357	100 µA
0.501861572265625	46.5424848824915	8.380126953125E-06	0.503082275390625	189	-0.058438427734375	0.118698682055595	0.503019424438477	1.17271942443848	100 µA
0.5029296875	46.7561078819522	2.8900146484375E-06	0.50421142578125	190	-0.0573703125	0.040935051677585	0.504189750671387	1.17388975067139	100 µA
0.503997802734375	46.9697308814128	-3.45458984375E-06	0.5052490234375	191	-0.056302197265625	-0.0489318674752125	0.505274932861328	1.17497493286133	100 µA
0.50506591796875	47.1833538808735	-5.6884765625E-06	0.50634765625	192	-0.05523408203125	-0.0805733224150142	0.506390319824219	1.17609031982422	100 µA
0.506134033203125	47.3969768803341	-7.049560546875E-07	0.50732421875	193	-0.054165966796875	-0.00998521323919972	0.50732950592041	1.17702950592041	100 µA
0.5072021484375	47.6105998797948	5.7342529296875E-06	0.508392333984375	194	-0.0530978515625	0.0812217128850921	0.508349327087402	1.1780493270874	100 µA
0.508270263671875	47.8242228792554	9.332275390625E-06	0.509490966796875	195	-0.052029736328125	0.132185203833215	0.509420974731445	1.17912097473145	100 µA
0.50933837890625	48.0378458787161	5.7769775390625E-06	0.510498046875	196	-0.05096162109375	0.0818268773238314	0.510454719543457	1.18015471954346	100 µA
0.510406494140625	48.2514688781768	-6.16455078125E-07	0.51165771484375	197	-0.049893505859375	-0.00873165833038244	0.511662338256836	1.18136233825684	100 µA
0.511474609375	48.4650918776374	-5.322265625E-06	0.512725830078125	198	-0.048825390625	-0.0753861986543909	0.512765747070313	1.18246574707031	100 µA
0.512542724609375	48.6787148770981	-3.5797119140625E-06	0.513824462890625	199	-0.047757275390625	-0.0507041347600921	0.51385131072998	1.18355131072998	100 µA
0.51361083984375	48.8923378765587	2.557373046875E-06	0.51483154296875	200	-0.04668916015625	0.0362234142616856	0.514812362670898	1.1845123626709	100 µA
0.514678955078125	49.1059608760194	8.0780029296875E-06	0.515838623046875	201	-0.045621044921875	0.114419304953081	0.515778038024902	1.1854780380249	100 µA
0.5157470703125	49.31958387548	8.4564208984375E-06	0.516998291015625	202	-0.0445529296875	0.119779332839058	0.516934867858887	1.18663486785889	100 µA
0.516815185546875	49.5332068749407	2.7313232421875E-06	0.518157958984375	203	-0.043484814453125	0.0386872980479816	0.518137474060059	1.18783747406006	100 µA
0.51788330078125	49.7468298744013	-3.6407470703125E-06	0.51910400390625	204	-0.04241669921875	-0.0515686553868626	0.519131309509277	1.18883130950928	100 µA
0.518951416015625	49.960452873862	-5.4840087890625E-06	0.520172119140625	205	-0.041348583984375	-0.0776771783153329	0.520213249206543	1.18991324920654	100 µA
0.52001953125	50.1740758733226	-3.509521484375E-07	0.521209716796875	206	-0.04028046875	-0.0049709936039306	0.521212348937988	1.19091234893799	100 µA
0.521087646484375	50.3876988727833	6.15234375E-06	0.5223388671875	207	-0.039212353515625	0.0871436791784703	0.522292724609375	1.19199272460938	100 µA
0.52215576171875	50.6013218722439	9.613037109375E-06	0.523406982421875	208	-0.03814423828125	0.13616199871636	0.523334884643555	1.19303488464355	100 µA
0.523223876953125	50.8149448717046	5.48095703125E-06	0.52447509765625	209	-0.037076123046875	0.0776339522839943	0.524433990478516	1.19413399047852	100 µA
0.5242919921875	51.0285678711653	-9.1552734375E-07	0.525543212890625	210	-0.0360080078125	-0.0129678094015581	0.525550079345703	1.1952500793457	100 µA
0.525360107421875	51.2421908706259	-5.4595947265625E-06	0.526641845703125	211	-0.034939892578125	-0.0773313700646246	0.526682792663574	1.19638279266357	100 µA
0.52642822265625	51.4558138700866	-3.3966064453125E-06	0.52764892578125	212	-0.03387177734375	-0.0481105728797805	0.52767440032959	1.19737440032959	100 µA
0.527496337890625	51.6694368695472	3.0517578125E-06	0.528717041015625	213	-0.032803662109375	0.0432260313385269	0.528694152832031	1.19839415283203	100 µA
0.528564453125	51.8830598690079	8.2061767578125E-06	0.529815673828125	214	-0.031735546875	0.116234798269299	0.529754127502441	1.19945412750244	100 µA
0.529632568359375	52.0966828684685	8.5693359375E-06	0.53094482421875	215	-0.030667431640625	0.121378695998584	0.530880554199219	1.20058055419922	100 µA
0.53070068359375	52.3103058679292	2.685546875E-06	0.53192138671875	216	-0.02959931640625	0.0380389075779037	0.531901245117188	1.20160124511719	100 µA
0.531768798828125	52.5239288673898	-3.582763671875E-06	0.533050537109375	217	-0.028531201171875	-0.0507473607914306	0.533077407836914	1.20277740783691	100 µA
0.5328369140625	52.7375518668505	-5.57861328125E-06	0.534088134765625	218	-0.0274630859375	-0.0790171852868272	0.534129974365234	1.20382997436523	100 µA
0.533905029296875	52.9511748663111	-2.62451171875E-07	0.535186767578125	219	-0.026394970703125	-0.00371743869511331	0.535188735961914	1.20488873596191	100 µA
0.53497314453125	53.1647978657718	6.329345703125E-06	0.53619384765625	220	-0.02532685546875	0.0896507889961048	0.536146377563477	1.20584637756348	100 µA
0.536041259765625	53.3784208652324	9.8419189453125E-06	0.53717041015625	221	-0.024258740234375	0.139403951066749	0.53709659576416	1.20679659576416	100 µA
0.537109375	53.5920438646931	5.6915283203125E-06	0.538360595703125	222	-0.023190625	0.0806165484463527	0.538317909240723	1.20801790924072	100 µA
0.538177490234375	53.8056668641537	-8.636474609375E-07	0.5394287109375	223	-0.022122509765625	-0.0122329668688031	0.539435188293457	1.20913518829346	100 µA
0.53924560546875	54.0192898636144	-5.4840087890625E-06	0.540435791015625	224	-0.02105439453125	-0.0776771783153329	0.540476921081543	1.21017692108154	100 µA
0.540313720703125	54.2329128630751	-3.2958984375E-06	0.54150390625	225	-0.019986279296875	-0.0466841138456091	0.541528625488281	1.21122862548828	100 µA
0.5413818359375	54.4465358625357	3.009033203125E-06	0.542572021484375	226	-0.0189181640625	0.0426208668997875	0.542549453735352	1.21224945373535	100 µA
0.542449951171875	54.6601588619964	8.502197265625E-06	0.543731689453125	227	-0.017850048828125	0.120427723309136	0.543667922973633	1.21336792297363	100 µA
0.54351806640625	54.873781861457	8.9141845703125E-06	0.544769287109375	228	-0.01678193359375	0.126263237539837	0.544702430725098	1.2144024307251	100 µA
0.544586181640625	55.0874048609177	2.81982421875E-06	0.545806884765625	229	-0.015713818359375	0.0399408529567989	0.545785736083984	1.21548573608398	100 µA
0.545654296875	55.3010278603783	-3.521728515625E-06	0.546875	230	-0.014645703125	-0.0498828401646601	0.546901412963867	1.21660141296387	100 µA
0.546722412109375	55.514650859839	-5.6121826171875E-06	0.548004150390625	231	-0.013577587890625	-0.079492671631551	0.548046241760254	1.21774624176025	100 µA
0.54779052734375	55.7282738592996	-3.326416015625E-07	0.548980712890625	232	-0.01250947265625	-0.00471163741589943	0.548983207702637	1.21868320770264	100 µA
0.548858642578125	55.9418968587603	6.4910888671875E-06	0.550079345703125	233	-0.011441357421875	0.0919417686570467	0.550030662536621	1.21973066253662	100 µA
0.5499267578125	56.1555198582209	9.912109375E-06	0.551116943359375	234	-0.0103732421875	0.140398149787535	0.551042602539062	1.22074260253906	100 µA
0.550994873046875	56.3691428576816	5.938720703125E-06	0.552215576171875	235	-0.00930512695312502	0.0841178569847734	0.552171035766602	1.2218710357666	100 µA
0.55206298828125	56.5827658571422	-8.026123046875E-07	0.55328369140625	236	-0.00823701171875002	-0.0113684462420326	0.553289710998535	1.22298971099854	100 µA
0.553131103515625	56.7963888566029	-5.389404296875E-06	0.554351806640625	237	-0.00716889648437502	-0.0763371713438385	0.554392227172852	1.22409222717285	100 µA
0.55419921875	57.0100118560636	-3.4210205078125E-06	0.555450439453125	238	-0.00610078125000002	-0.0484563811304887	0.555476097106934	1.22517609710693	100 µA
0.555267333984375	57.2236348555242	3.2379150390625E-06	0.556488037109375	239	-0.00503266601562502	0.0458628192501771	0.556463752746582	1.22616375274658	100 µA
0.55633544921875	57.4372578549849	8.6822509765625E-06	0.557464599609375	240	-0.00396455078125002	0.122978059158109	0.557399482727051	1.22709948272705	100 µA
0.557403564453125	57.6508808544455	8.9385986328125E-06	0.55859375	241	-0.00289643554687502	0.126609045790545	0.558526710510254	1.22822671051025	100 µA
0.5584716796875	57.8645038539062	2.667236328125E-06	0.55975341796875	242	-0.00182832031250002	0.0377795513898725	0.559733413696289	1.22943341369629	100 µA
0.559539794921875	58.0781268533668	-3.6163330078125E-06	0.560699462890625	243	-0.00076020507812502	-0.0512228471361544	0.560726585388184	1.23042658538818	100 µA
0.56060791015625	58.2917498528275	-5.4595947265625E-06	0.5618896484375	244	0.00030791015624998	-0.0773313700646246	0.561930595397949	1.23163059539795	100 µA
0.561676025390625	58.5053728522881	3.0517578125E-09	0.5628662109375	245	0.00137602539062498	4.32260313385269E-05	0.562866188049316	1.23256618804932	100 µA
0.562744140625	58.7189958517488	6.82373046875E-06	0.56396484375	246	0.00244414062499998	0.0966534060729462	0.563913665771484	1.23361366577148	100 µA
0.563812255859375	58.9326188512094	1.0211181640625E-05	0.56500244140625	247	0.00351225585937498	0.144634300858711	0.564925857543945	1.23462585754395	100 µA
0.56488037109375	59.1462418506701	5.95703125E-06	0.566131591796875	248	0.00458037109374998	0.0843772131728045	0.5660869140625	1.2357869140625	100 µA
0.565948486328125	59.3598648501307	-9.8876953125E-07	0.567138671875	249	0.00564848632812498	-0.0140052341536827	0.567146087646484	1.23684608764648	100 µA
0.5670166015625	59.5734878495914	-5.5877685546875E-06	0.568267822265625	250	0.00671660156249998	-0.0791468633808428	0.568309730529785	1.23800973052979	100 µA
0.568084716796875	59.7871108490521	-3.326416015625E-06	0.569305419921875	251	0.00778471679687498	-0.0471163741589943	0.569330368041992	1.23903036804199	100 µA
0.56915283203125	60.0007338485127	3.594970703125E-06	0.57037353515625	252	0.00885283203124998	0.0509202649167847	0.570346572875977	1.24004657287598	100 µA
0.570220947265625	60.2143568479734	8.953857421875E-06	0.571441650390625	253	0.00992094726562498	0.126825175947238	0.571374496459961	1.24107449645996	100 µA
0.5712890625	60.427979847434	9.1400146484375E-06	0.572509765625	254	0.0109890625	0.129461963858888	0.572441215515137	1.24214121551514	100 µA
0.572357177734375	60.6416028468947	2.6123046875E-06	0.5736083984375	255	0.012057177734375	0.037001482825779	0.573588806152344	1.24328880615234	100 µA
0.57342529296875	60.8552258463553	-3.7567138671875E-06	0.57464599609375	256	0.01312529296875	-0.0532112445777266	0.574674171447754	1.24437417144775	100 µA
0.574493408203125	61.068848845816	-5.5328369140625E-06	0.57574462890625	257	0.014193408203125	-0.0783687948167493	0.575786125183105	1.24548612518311	100 µA
0.5755615234375	61.2824718452766	9.1552734375E-08	0.57672119140625	258	0.0152615234375	0.00129678094015581	0.576720504760742	1.24642050476074	100 µA
0.576629638671875	61.4960948447373	7.0556640625E-06	0.577911376953125	259	0.016329638671875	0.0999385844546742	0.577858459472656	1.24755845947266	100 µA
0.57769775390625	61.7097178441979	1.048583984375E-05	0.578857421875	260	0.01739775390625	0.148524643679178	0.578778778076172	1.24847877807617	100 µA
0.578765869140625	61.9233408436586	5.95703125E-06	0.57989501953125	261	0.018465869140625	0.0843772131728045	0.579850341796875	1.24955034179687	100 µA
0.579833984375	62.1369638431192	-1.0528564453125E-06	0.58099365234375	262	0.019533984375	-0.0149129808117918	0.58100154876709	1.25070154876709	100 µA
0.580902099609375	62.3505868425799	-5.6549072265625E-06	0.58209228515625	263	0.020602099609375	-0.0800978360702904	0.582134696960449	1.25183469696045	100 µA
0.58197021484375	62.5642098420406	-2.8564453125E-06	0.583251953125	264	0.02167021484375	-0.0404595653328612	0.583273376464844	1.25297337646484	100 µA
0.583038330078125	62.7778328415012	3.86962890625E-06	0.584228515625	265	0.022738330078125	0.0548106077372521	0.584199493408203	1.2538994934082	100 µA
0.5841064453125	62.9914558409619	9.33837890625E-06	0.58526611328125	266	0.0238064453125	0.132271655895892	0.585196075439453	1.25489607543945	100 µA
0.585174560546875	63.2050788404225	9.295654296875E-06	0.58636474609375	267	0.024874560546875	0.131666491457153	0.586295028686523	1.25599502868652	100 µA
0.58624267578125	63.4187018398832	2.83203125E-06	0.587493896484375	268	0.02594267578125	0.040113757082153	0.58747265625	1.25717265625	100 µA
0.587310791015625	63.6323248393438	-3.8177490234375E-06	0.588623046875	269	0.027010791015625	-0.0540757652044972	0.588651679992676	1.25835167999268	100 µA
0.58837890625	63.8459478388045	-5.40771484375E-06	0.58966064453125	270	0.02807890625	-0.0765965275318697	0.589701202392578	1.25940120239258	100 µA
0.589447021484375	64.0595708382651	3.814697265625E-07	0.5906982421875	271	0.029147021484375	0.00540325391731586	0.590695381164551	1.26039538116455	100 µA
0.59051513671875	64.2731938377258	7.3699951171875E-06	0.591827392578125	272	0.03021513671875	0.104390865682543	0.591772117614746	1.26147211761475	100 µA
0.591583251953125	64.4868168371864	1.0772705078125E-05	0.592803955078125	273	0.031283251953125	0.152587890625	0.592723159790039	1.26242315979004	100 µA
0.5926513671875	64.7004398366471	5.9844970703125E-06	0.593902587890625	274	0.0323513671875	0.0847662474548513	0.593857704162598	1.2635577041626	100 µA
0.593719482421875	64.9140628361077	-1.01318359375E-06	0.594970703125	275	0.033419482421875	-0.0143510424043909	0.594978302001953	1.26467830200195	100 µA
0.59478759765625	65.1276858355684	-5.572509765625E-06	0.596038818359375	276	0.03448759765625	-0.0789307332241502	0.596080612182617	1.26578061218262	100 µA
0.595855712890625	65.3413088350291	-2.7862548828125E-06	0.59710693359375	277	0.035555712890625	-0.0394653666120751	0.597127830505371	1.26682783050537	100 µA
0.596923828125	65.5549318344897	4.1351318359375E-06	0.598175048828125	278	0.036623828125	0.058571272463704	0.598144035339355	1.26784403533936	100 µA
0.597991943359375	65.7685548339504	9.637451171875E-06	0.5992431640625	279	0.037691943359375	0.136507806967068	0.599170883178711	1.26887088317871	100 µA
0.59906005859375	65.982177833411	9.48486328125E-06	0.600311279296875	280	0.03876005859375	0.134346505400142	0.600240142822266	1.26994014282227	100 µA
0.600128173828125	66.1958008328717	2.6885986328125E-06	0.601318359375	281	0.039828173828125	0.0380821336092422	0.601298194885254	1.27099819488525	100 µA
0.6011962890625	66.4094238323323	-3.863525390625E-06	0.6024169921875	282	0.0408962890625	-0.0547241556745751	0.60244596862793	1.27214596862793	100 µA
0.602264404296875	66.623046831793	-5.3802490234375E-06	0.603515625	283	0.041964404296875	-0.076207493249823	0.603555976867676	1.27325597686768	100 µA
0.60333251953125	66.8366698312536	5.523681640625E-07	0.604583740234375	284	0.04303251953125	0.00782391167227337	0.604579597473144	1.27427959747314	100 µA
0.604400634765625	67.0502928307143	7.6629638671875E-06	0.60565185546875	285	0.044100634765625	0.108540564691041	0.605594383239746	1.27529438323975	100 µA
0.60546875	67.2639158301749	1.103515625E-05	0.606689453125	286	0.04516875	0.156305329320113	0.606606689453125	1.27630668945312	100 µA
0.606536865234375	67.4775388296356	6.103515625E-06	0.607757568359375	287	0.046236865234375	0.0864520626770538	0.607711791992188	1.27741179199219	100 µA
0.60760498046875	67.6911618290962	-1.141357421875E-06	0.608856201171875	288	0.04730498046875	-0.0161665357206091	0.608864761352539	1.27856476135254	100 µA
0.608673095703125	67.9047848285569	-5.7952880859375E-06	0.609832763671875	289	0.048373095703125	-0.0820862335118626	0.60987622833252	1.27957622833252	100 µA
0.6097412109375	68.1184078280176	-2.6275634765625E-06	0.610931396484375	290	0.0494412109375	-0.0372176129824717	0.610951103210449	1.28065110321045	100 µA
0.610809326171875	68.3320308274782	4.486083984375E-06	0.612060546875	291	0.050509326171875	0.0635422660676346	0.612026901245117	1.28172690124512	100 µA
0.61187744140625	68.5456538269389	9.9639892578125E-06	0.613189697265625	292	0.05157744140625	0.14113299232029	0.613114967346191	1.28281496734619	100 µA
0.612945556640625	68.7592768263995	9.7198486328125E-06	0.6141357421875	293	0.052645556640625	0.137674909813208	0.614062843322754	1.28376284332275	100 µA
0.614013671875	68.9728998258602	2.84423828125E-06	0.615234375	294	0.053713671875	0.0402866612075071	0.615213043212891	1.28491304321289	100 µA
0.615081787109375	69.1865228253208	-3.9093017578125E-06	0.616241455078125	295	0.054781787109375	-0.055372546144653	0.616270774841309	1.28597077484131	100 µA
0.61614990234375	69.4001458247815	-5.322265625E-06	0.61737060546875	296	0.05584990234375	-0.0753861986543909	0.617410522460938	1.28711052246094	100 µA
0.617218017578125	69.6137688242421	9.09423828125E-07	0.6185302734375	297	0.056918017578125	0.012881357338881	0.618523452758789	1.28822345275879	100 µA
0.6182861328125	69.8273918237028	8.1207275390625E-06	0.619537353515625	298	0.0579861328125	0.11502446939182	0.619476448059082	1.28917644805908	100 µA
0.619354248046875	70.0410148231634	1.1468505859375E-05	0.620513916015625	299	0.059054248046875	0.162443425770184	0.62042790222168	1.29012790222168	100 µA
0.62042236328125	70.2546378226241	6.3262939453125E-06	0.6217041015625	300	0.06012236328125	0.0896075629647663	0.62165665435791	1.29135665435791	100 µA
0.621490478515625	70.4682608220847	-1.0528564453125E-06	0.622772216796875	301	0.061190478515625	-0.0149129808117918	0.622780113220215	1.29248011322021	100 µA
0.62255859375	70.6818838215454	-5.72509765625E-06	0.623779296875	302	0.06225859375	-0.0810920347910765	0.623822235107422	1.29352223510742	100 µA
0.623626708984375	70.8955068210061	-2.679443359375E-06	0.6248779296875	303	0.063326708984375	-0.0379524555152266	0.624898025512695	1.2945980255127	100 µA
0.62469482421875	71.1091298204667	4.7515869140625E-06	0.625823974609375	304	0.06439482421875	0.0673029307940864	0.62578833770752	1.29548833770752	100 µA
0.625762939453125	71.3227528199274	1.04095458984375E-05	0.626983642578125	305	0.065462939453125	0.147443992895715	0.626905570983887	1.29660557098389	100 µA
0.6268310546875	71.536375819388	9.8388671875E-06	0.628082275390625	306	0.0665310546875	0.139360725035411	0.628008483886719	1.29770848388672	100 µA
0.627899169921875	71.7499988188487	2.8228759765625E-06	0.62921142578125	307	0.067599169921875	0.0399840789881374	0.629190254211426	1.29889025421143	100 µA
0.62896728515625	71.9636218183093	-3.9886474609375E-06	0.6302490234375	308	0.06866728515625	-0.0564964229594547	0.630278938293457	1.29997893829346	100 µA
0.630035400390625	72.17724481777	-5.4290771484375E-06	0.63134765625	309	0.069735400390625	-0.0768991097512394	0.631388374328613	1.30108837432861	100 µA
0.631103515625	72.3908678172306	1.1260986328125E-06	0.63238525390625	310	0.070803515625	0.0159504055639164	0.632376808166504	1.3020768081665	100 µA
0.632171630859375	72.6044908166913	8.63037109375E-06	0.633453369140625	311	0.071871630859375	0.122243216625354	0.633388641357422	1.30308864135742	100 µA
0.63323974609375	72.8181138161519	1.18560791015625E-05	0.634490966796875	312	0.07293974609375	0.167933131750177	0.634402046203613	1.30410204620361	100 µA
0.634307861328125	73.0317368156126	6.3568115234375E-06	0.6356201171875	313	0.074007861328125	0.0900398232781516	0.635572441101074	1.30527244110107	100 µA
0.6353759765625	73.2453598150732	-1.1810302734375E-06	0.636627197265625	314	0.0750759765625	-0.0167284741280099	0.636636054992676	1.30633605499268	100 µA
0.636444091796875	73.4589828145339	-5.908203125E-06	0.637725830078125	315	0.076144091796875	-0.0836855966713881	0.637770141601563	1.30747014160156	100 µA
0.63751220703125	73.6726058139946	-2.24609375E-06	0.638763427734375	316	0.07721220703125	-0.0318143590651558	0.6387802734375	1.3084802734375	100 µA
0.638580322265625	73.8862288134552	5.462646484375E-06	0.639892578125	317	0.078280322265625	0.0773745960959632	0.639851608276367	1.30955160827637	100 µA
0.6396484375	74.0998518129159	1.10076904296875E-05	0.640869140625	318	0.0793484375	0.155916295038067	0.640786582946777	1.31048658294678	100 µA
0.640716552734375	74.3134748123765	9.954833984375E-06	0.641937255859375	319	0.080416552734375	0.141003314226275	0.641862594604492	1.31156259460449	100 µA
0.64178466796875	74.5270978118372	2.4658203125E-06	0.64306640625	320	0.08148466796875	0.0349266333215298	0.643047912597656	1.31274791259766	100 µA
0.642852783203125	74.7407208112978	-4.302978515625E-06	0.64404296875	321	0.082552783203125	-0.0609487041873229	0.644075241088867	1.31377524108887	100 µA
0.6439208984375	74.9543438107585	-5.145263671875E-06	0.645263671875	322	0.0836208984375	-0.0728790888367564	0.645302261352539	1.31500226135254	100 µA
0.644989013671875	75.1679668102191	1.641845703125E-06	0.646270751953125	323	0.084689013671875	0.0232556048601275	0.646258438110352	1.31595843811035	100 µA
0.64605712890625	75.3815898096798	9.185791015625E-06	0.64739990234375	324	0.08575712890625	0.130110354328966	0.647331008911133	1.31703100891113	100 µA
0.647125244140625	75.5952128091404	1.201171875E-05	0.648406982421875	325	0.086825244140625	0.170137659348442	0.64831689453125	1.31801689453125	100 µA
0.648193359375	75.8088358086011	6.1981201171875E-06	0.649505615234375	326	0.087893359375	0.0877920696485482	0.649459129333496	1.3191591293335	100 µA
0.649261474609375	76.0224588080617	-1.5899658203125E-06	0.650543212890625	327	0.088961474609375	-0.0225207623273725	0.650555137634277	1.32025513763428	100 µA
0.65032958984375	76.2360818075224	-6.0089111328125E-06	0.651580810546875	328	0.09002958984375	-0.0851120557055595	0.651625877380371	1.32132587738037	100 µA
0.651397705078125	76.449704806983	-1.6815185546875E-06	0.652679443359375	329	0.091097705078125	-0.0238175432675283	0.652692054748535	1.32239205474854	100 µA
0.6524658203125	76.6633278064437	5.9722900390625E-06	0.653717041015625	330	0.0921658203125	0.0845933433294972	0.653672248840332	1.32337224884033	100 µA
0.653533935546875	76.8769508059044	1.1480712890625E-05	0.654815673828125	331	0.093233935546875	0.162616329895538	0.654729568481445	1.32442956848145	100 µA
0.65460205078125	77.090573805365	1.0247802734375E-05	0.6558837890625	332	0.09430205078125	0.145153013234773	0.655806930541992	1.32550693054199	100 µA
0.655670166015625	77.3041968048257	2.7557373046875E-06	0.656951904296875	333	0.095370166015625	0.0390331062986898	0.65693123626709	1.32663123626709	100 µA
0.65673828125	77.5178198042863	-4.21142578125E-06	0.65802001953125	334	0.09643828125	-0.0596519232471671	0.658051605224609	1.32775160522461	100 µA
0.657806396484375	77.731442803747	-5.1055908203125E-06	0.6590576171875	335	0.097506396484375	-0.0723171504293555	0.659095909118652	1.32879590911865	100 µA
0.65887451171875	77.9450658032076	1.947021484375E-06	0.66015625	336	0.09857451171875	0.0275782079939802	0.660141647338867	1.32984164733887	100 µA
0.659942626953125	78.1586888026683	9.796142578125E-06	0.661224365234375	337	0.099642626953125	0.138755560596671	0.661150894165039	1.33085089416504	100 µA
0.6610107421875	78.3723118021289	1.2841796875E-05	0.662322998046875	338	0.1007107421875	0.181895139872521	0.662226684570313	1.33192668457031	100 µA
0.662078857421875	78.5859348015896	6.353759765625E-06	0.663360595703125	339	0.101778857421875	0.089996597246813	0.663312942504883	1.33301294250488	100 µA
0.66314697265625	78.7995578010502	-1.55029296875E-06	0.66436767578125	340	0.10284697265625	-0.0219588239199717	0.664379302978516	1.33407930297852	100 µA
0.664215087890625	79.0131808005109	-6.0211181640625E-06	0.665496826171875	341	0.103915087890625	-0.0852849598309136	0.665541984558105	1.33524198455811	100 µA
0.665283203125	79.2268037999715	-1.641845703125E-06	0.666534423828125	342	0.104983203125	-0.0232556048601275	0.666546737670898	1.3362467376709	100 µA
0.666351318359375	79.4404267994322	6.4849853515625E-06	0.667633056640625	343	0.106051318359375	0.0918553165943697	0.667584419250488	1.33728441925049	100 µA
0.66741943359375	79.6540497988929	1.226806640625E-05	0.668701171875	344	0.10711943359375	0.173768645980878	0.668609161376953	1.33830916137695	100 µA
0.668487548828125	79.8676727983535	1.07269287109375E-05	0.669769287109375	345	0.108187548828125	0.151939500154922	0.669688835144043	1.33938883514404	100 µA
0.6695556640625	80.0812957978142	2.6336669921875E-06	0.670806884765625	346	0.1092556640625	0.0373040650451487	0.670787132263184	1.34048713226318	100 µA
0.670623779296875	80.2949187972748	-4.47998046875E-06	0.671905517578125	347	0.110323779296875	-0.0634558140049575	0.671939117431641	1.34163911743164	100 µA
0.67169189453125	80.5085417967355	-5.194091796875E-06	0.67291259765625	348	0.11139189453125	-0.0735707053381728	0.672951553344727	1.34265155334473	100 µA
0.672760009765625	80.7221647961961	2.45361328125E-06	0.67401123046875	349	0.112460009765625	0.0347537291961756	0.673992828369141	1.34369282836914	100 µA
0.673828125	80.9357877956568	1.0662841796875E-05	0.67510986328125	350	0.113528125	0.151031753496813	0.675029891967773	1.34472989196777	100 µA
0.674896240234375	81.1494107951174	1.34002685546875E-05	0.676177978515625	351	0.114596240234375	0.189805503607472	0.676077476501465	1.34577747650146	100 µA
0.67596435546875	81.3630337945781	6.719970703125E-06	0.677215576171875	352	0.11566435546875	0.0951837210074363	0.677165176391602	1.3468651763916	100 µA
0.677032470703125	81.5766567940387	-1.4923095703125E-06	0.67828369140625	353	0.116732470703125	-0.0211375293245397	0.678294883728027	1.34799488372803	100 µA
0.6781005859375	81.7902797934994	-6.195068359375E-06	0.6793212890625	354	0.1178005859375	-0.0877488436172096	0.679367752075195	1.3490677520752	100 µA
0.679168701171875	82.00390279296	-1.1749267578125E-06	0.680389404296875	355	0.118868701171875	-0.0166420220653329	0.680398216247559	1.35009821624756	100 µA
0.68023681640625	82.2175257924207	7.2784423828125E-06	0.68145751953125	356	0.11993681640625	0.103094084742387	0.681402931213379	1.35110293121338	100 µA
0.681304931640625	82.4311487918814	1.30706787109375E-05	0.682586669921875	357	0.121004931640625	0.185137092222911	0.682488639831543	1.35218863983154	100 µA
0.682373046875	82.644771791342	1.1383056640625E-05	0.683563232421875	358	0.122073046875	0.161233096892705	0.68347785949707	1.35317785949707	100 µA
0.683441162109375	82.8583947908027	2.6092529296875E-06	0.684722900390625	359	0.123141162109375	0.0369582567944405	0.684703330993652	1.35440333099365	100 µA
0.68450927734375	83.0720177902633	-4.3975830078125E-06	0.685821533203125	360	0.12420927734375	-0.0622887111588173	0.685854515075684	1.35555451507568	100 µA
0.685577392578125	83.285640789724	-4.669189453125E-06	0.6868896484375	361	0.125277392578125	-0.0661358279479462	0.686924667358398	1.3566246673584	100 µA
0.6866455078125	83.4992637891846	3.35693359375E-06	0.687896728515625	362	0.1263455078125	0.0475486344723796	0.687871551513672	1.35757155151367	100 µA
0.687713623046875	83.7128867886453	1.17034912109375E-05	0.688995361328125	363	0.127413623046875	0.165771830183251	0.688907585144043	1.35860758514404	100 µA
0.68878173828125	83.9265097881059	1.4141845703125E-05	0.690093994140625	364	0.12848173828125	0.200309429222734	0.689987930297852	1.35968793029785	100 µA
0.689849853515625	84.1401327875666	7.135009765625E-06	0.691131591796875	365	0.129549853515625	0.101062461269476	0.691078079223633	1.36077807922363	100 µA
0.69091796875	84.3537557870272	-1.507568359375E-06	0.692169189453125	366	0.13061796875	-0.0213536594812323	0.69218049621582	1.36188049621582	100 µA
0.691986083984375	84.5673787864879	-5.7647705078125E-06	0.693206787109375	367	0.131686083984375	-0.0816539731984774	0.693250022888184	1.36295002288818	100 µA
0.69305419921875	84.7810017859485	-6.40869140625E-07	0.69427490234375	368	0.13275419921875	-0.00907746658109065	0.694279708862305	1.3639797088623	100 µA
0.694122314453125	84.9946247854092	8.3526611328125E-06	0.6954345703125	369	0.133822314453125	0.118309647773548	0.695371925354004	1.365071925354	100 µA
0.6951904296875	85.2082477848699	1.4373779296875E-05	0.69647216796875	370	0.1348904296875	0.203594607604462	0.696364364624023	1.36606436462402	100 µA
0.696258544921875	85.4218707843305	1.22314453125E-05	0.697509765625	371	0.135958544921875	0.173249933604816	0.697418029785156	1.36711802978516	100 µA
0.69732666015625	85.6354937837912	3.3233642578125E-06	0.6986083984375	372	0.13702666015625	0.0470731481276558	0.698583473205566	1.36828347320557	100 µA
0.698394775390625	85.8491167832518	-3.90625E-06	0.699737548828125	373	0.138094775390625	-0.0553293201133144	0.699766845703125	1.36946684570312	100 µA
0.699462890625	86.0627397827125	-3.875732421875E-06	0.700775146484375	374	0.139162890625	-0.0548970597999292	0.700804214477539	1.37050421447754	100 µA
0.700531005859375	86.2763627821731	4.6051025390625E-06	0.7017822265625	375	0.140231005859375	0.0652280812898371	0.701747688293457	1.37144768829346	100 µA
0.70159912109375	86.4899857816338	1.331787109375E-05	0.702850341796875	376	0.14129912109375	0.188638400761331	0.702750457763672	1.37245045776367	100 µA
0.702667236328125	86.7036087810944	1.5704345703125E-05	0.703948974609375	377	0.142367236328125	0.22244115726806	0.703831192016602	1.3735311920166	100 µA
0.7037353515625	86.9172317805551	8.2672119140625E-06	0.7049560546875	378	0.1434353515625	0.117099318896069	0.704894050598145	1.37459405059814	100 µA
0.704803466796875	87.1308547800157	-6.89697265625E-07	0.7060546875	379	0.144503466796875	-0.00976908308250708	0.706059860229492	1.37575986022949	100 µA
0.70587158203125	87.3444777794764	-4.6630859375E-06	0.70721435546875	380	0.14557158203125	-0.0660493758852691	0.707249328613281	1.37694932861328	100 µA
0.706939697265625	87.558100778937	1.1444091796875E-06	0.708160400390625	381	0.146639697265625	0.0162097617519476	0.708151817321777	1.37785181732178	100 µA
0.7080078125	87.7717237783977	1.0711669921875E-05	0.709320068359375	382	0.1477078125	0.151723369998229	0.709239730834961	1.37893973083496	100 µA
0.709075927734375	87.9853467778584	1.65985107421875E-05	0.710296630859375	383	0.148775927734375	0.235106384450248	0.710172142028809	1.37987214202881	100 µA
0.71014404296875	88.198969777319	1.37176513671875E-05	0.711456298828125	384	0.14984404296875	0.194301010866678	0.711353416442871	1.38105341644287	100 µA
0.711212158203125	88.4125927767797	4.412841796875E-06	0.712493896484375	385	0.150912158203125	0.0625048413155099	0.712460800170898	1.3821608001709	100 µA
0.7122802734375	88.6262157762403	-2.6458740234375E-06	0.713531494140625	386	0.1519802734375	-0.0374769691705028	0.713551338195801	1.3832513381958	100 µA
0.713348388671875	88.839838775701	-1.715087890625E-06	0.71466064453125	387	0.153048388671875	-0.0242930296122521	0.71467350769043	1.38437350769043	100 µA
0.71441650390625	89.0534617751616	7.257080078125E-06	0.7156982421875	388	0.15411650390625	0.102791502523017	0.715643814086914	1.38534381408691	100 µA
0.715484619140625	89.2670847746223	1.60888671875E-05	0.716705322265625	389	0.155184619140625	0.227887637216714	0.716584655761719	1.38628465576172	100 µA
0.716552734375	89.4807077740829	1.83441162109375E-05	0.71783447265625	390	0.156252734375	0.259831674375885	0.717696891784668	1.38739689178467	100 µA
0.717620849609375	89.6943307735436	1.03973388671875E-05	0.718902587890625	391	0.157320849609375	0.147271088770361	0.718824607849121	1.38852460784912	100 µA
0.71868896484375	89.9079537730042	1.2725830078125E-06	0.719970703125	392	0.15838896484375	0.0180252550681657	0.719961158752441	1.38966115875244	100 µA
0.719757080078125	90.1215767724649	-2.04315185546875E-06	0.721038818359375	393	0.159457080078125	-0.0289398279811438	0.721054141998291	1.39075414199829	100 µA
0.7208251953125	90.3351997719255	4.8126220703125E-06	0.72210693359375	394	0.1605251953125	0.068167451420857	0.722070838928223	1.39177083892822	100 µA
0.721893310546875	90.5488227713862	1.4666748046875E-05	0.723297119140625	395	0.161593310546875	0.20774430661296	0.723187118530273	1.39288711853027	100 µA
0.72296142578125	90.7624457708469	2.07061767578125E-05	0.7242431640625	396	0.16266142578125	0.293288622631905	0.724087867736816	1.39378786773682	100 µA
0.724029541015625	90.9760687703075	1.72210693359375E-05	0.725372314453125	397	0.163729541015625	0.243924494843307	0.725243156433105	1.39494315643311	100 µA
0.72509765625	91.1896917697682	7.940673828125E-06	0.726409912109375	398	0.16479765625	0.112474133542847	0.726350357055664	1.39605035705566	100 µA
0.726165771484375	91.4033147692288	1.104736328125E-06	0.72747802734375	399	0.165865771484375	0.0156478233445467	0.727469741821289	1.39716974182129	100 µA
0.72723388671875	91.6169377686895	3.2745361328125E-06	0.72857666015625	400	0.16693388671875	0.0463815316262394	0.728552101135254	1.39825210113525	100 µA
0.728302001953125	91.8305607681501	1.30279541015625E-05	0.729644775390625	401	0.168002001953125	0.184531927784171	0.729547065734863	1.39924706573486	100 µA
0.7293701171875	92.0441837676108	2.2021484375E-05	0.730682373046875	402	0.1690701171875	0.31191904213881	0.730517211914062	1.40021721191406	100 µA
0.730438232421875	92.2578067670714	2.41943359375E-05	0.731689453125	403	0.170138232421875	0.342695976451841	0.731507995605469	1.40120799560547	100 µA
0.73150634765625	92.4714297665321	1.6015625E-05	0.7327880859375	404	0.17120634765625	0.226850212464589	0.73266796875	1.40236796875	100 µA
0.732574462890625	92.6850527659927	7.1258544921875E-06	0.73388671875	405	0.172274462890625	0.10093278317546	0.733833274841309	1.40353327484131	100 µA
0.733642578125	92.8986757654534	4.4097900390625E-06	0.735015869140625	406	0.173342578125	0.0624616152841714	0.734982795715332	1.40468279571533	100 µA
0.734710693359375	93.112298764914	1.2420654296875E-05	0.736083984375	407	0.174410693359375	0.175929947547805	0.735990829467773	1.40569082946777	100 µA
0.73577880859375	93.3259217643747	2.315673828125E-05	0.737060546875	408	0.17547880859375	0.327999125796742	0.736886871337891	1.40658687133789	100 µA
0.736846923828125	93.5395447638354	2.94403076171875E-05	0.738128662109375	409	0.176546923828125	0.417001524322769	0.737907859802246	1.40760785980225	100 µA
0.7379150390625	93.753167763296	2.56927490234375E-05	0.7392578125	410	0.1776150390625	0.363919957839058	0.739065116882324	1.40876511688232	100 µA
0.738983154296875	93.9667907627567	1.6448974609375E-05	0.740386962890625	411	0.178683154296875	0.23298830891466	0.740263595581055	1.40996359558105	100 µA
0.74005126953125	94.1804137622173	1.07421875E-05	0.741363525390625	412	0.17975126953125	0.152155630311615	0.741282958984375	1.41098295898437	100 µA
0.741119384765625	94.394036761678	1.33941650390625E-05	0.74249267578125	413	0.180819384765625	0.189719051544795	0.742392219543457	1.41209221954346	100 µA
0.7421875	94.6076597611386	2.4371337890625E-05	0.743499755859375	414	0.1818875	0.345203086269476	0.743316970825195	1.4130169708252	100 µA
0.743255615234375	94.8212827605993	3.4112548828125E-05	0.74462890625	415	0.182955615234375	0.483180578302054	0.744373062133789	1.41407306213379	100 µA
0.74432373046875	95.0349057600599	3.6572265625E-05	0.745574951171875	416	0.18402373046875	0.518020759560907	0.745300659179687	1.41500065917969	100 µA
0.745391845703125	95.2485287595206	2.879638671875E-05	0.746734619140625	417	0.185091845703125	0.40788083171034	0.746518646240234	1.41621864624023	100 µA
0.7464599609375	95.4621517589812	2.07794189453125E-05	0.747802734375	418	0.1861599609375	0.29432604738403	0.74764688873291	1.41734688873291	100 µA
0.747528076171875	95.6757747584419	1.90582275390625E-05	0.7489013671875	419	0.187228076171875	0.269946565709101	0.748758430480957	1.41845843048096	100 µA
0.74859619140625	95.8893977579025	2.83416748046875E-05	0.750030517578125	420	0.18829619140625	0.401440153040899	0.74981795501709	1.41951795501709	100 µA
0.749664306640625	96.1030207573632	3.98193359375E-05	0.7501220703125	421	0.189364306640625	0.564013256905099	0.749823425292969	1.41952342529297	100 µA
0.750732421875	96.3166437568239	4.6783447265625E-05	0.751953125	422	0.190432421875	0.662655060419618	0.751602249145508	1.42130224914551	100 µA
0.751800537109375	96.5302667562845	4.40673828125E-05	0.75225830078125	423	0.191500537109375	0.624183892528329	0.751927795410156	1.42162779541016	100 µA
0.75286865234375	96.7438897557452	3.55926513671875E-05	0.75347900390625	424	0.19256865234375	0.504145203501239	0.753212059020996	1.422912059021	100 µA
0.753936767578125	96.9575127552058	3.12225341796875E-05	0.75469970703125	425	0.193636767578125	0.442245526624469	0.754465538024902	1.4241655380249	100 µA
0.7550048828125	97.1711357546665	3.57879638671875E-05	0.7562255859375	426	0.1947048828125	0.506911669506905	0.755957176208496	1.4256571762085	100 µA
0.756072998046875	97.3847587541271	4.7882080078125E-05	0.7568359375	427	0.195772998046875	0.678216431701487	0.756476821899414	1.42617682189941	100 µA
0.75714111328125	97.5983817535878	5.8685302734375E-05	0.758056640625	428	0.19684111328125	0.831236582639873	0.757616500854492	1.42731650085449	100 µA
0.758209228515625	97.8120047530484	6.18896484375E-05	0.75927734375	429	0.197909228515625	0.876623915545326	0.758813171386719	1.42851317138672	100 µA
0.75927734375	98.0256277525091	5.5572509765625E-05	0.7598876953125	430	0.19897734375	0.787146030674575	0.759470901489258	1.42917090148926	100 µA
0.760345458984375	98.2392507519697	4.8614501953125E-05	0.7611083984375	431	0.200045458984375	0.688590679222734	0.760743789672852	1.43044378967285	100 µA
0.76141357421875	98.4528737514304	4.8919677734375E-05	0.76202392578125	432	0.20111357421875	0.692913282356586	0.761657028198242	1.43135702819824	100 µA
0.762481689453125	98.666496750891	6.0150146484375E-05	0.7635498046875	433	0.202181689453125	0.851985077682366	0.763098678588867	1.43279867858887	100 µA
0.7635498046875	98.8801197503517	7.3150634765625E-05	0.76446533203125	434	0.2032498046875	1.03612797118449	0.763916702270508	1.43361670227051	100 µA
0.764617919921875	99.0937427498123	8.209228515625E-05	0.7647705078125	435	0.204317919921875	1.16278024300637	0.764154815673828	1.43385481567383	100 µA
0.76568603515625	99.307365749273	8.087158203125E-05	0.7666015625	436	0.20538603515625	1.14548983047096	0.765995025634766	1.43569502563477	100 µA
0.766754150390625	99.5209887487337	7.3883056640625E-05	0.767822265625	437	0.206454150390625	1.04650221870574	0.767268142700195	1.4369681427002	100 µA
0.767822265625	99.7346117481943	7.1533203125E-05	0.76904296875	438	0.207522265625	1.01321817457507	0.768506469726562	1.43820646972656	100 µA
0.768890380859375	99.948234747655	7.8948974609375E-05	0.76904296875	439	0.208590380859375	1.11825743072769	0.76845085144043	1.43815085144043	100 µA
0.76995849609375	100.161857747116	9.2803955078125E-05	0.7708740234375	440	0.20965849609375	1.3145036130046	0.770177993774414	1.43987799377441	100 µA
0.771026611328125	100.375480746576	0.00010577392578125	0.77117919921875	441	0.210726611328125	1.49821424619334	0.770385894775391	1.44008589477539	100 µA
0.7720947265625	100.589103746037	0.00011151123046875	0.77301025390625	442	0.2117947265625	1.57947918510977	0.772173919677734	1.44187391967773	100 µA
0.773162841796875	100.802726745498	0.000107208251953125	0.77392578125	443	0.212862841796875	1.51853048092245	0.773121719360352	1.44282171936035	100 µA
0.77423095703125	101.016349744958	0.00010260009765625	0.775146484375	444	0.21393095703125	1.45325917360127	0.774376983642578	1.44407698364258	100 µA
0.775299072265625	101.229972744419	0.000106353759765625	0.77606201171875	445	0.214999072265625	1.50642719214766	0.775264358520508	1.44496435852051	100 µA
0.7763671875	101.44359574388	0.000121063232421875	0.77728271484375	446	0.2160671875	1.71477666319936	0.776374740600586	1.44607474060059	100 µA
0.777435302734375	101.65721874334	0.000136260986328125	0.777587890625	447	0.217135302734375	1.93004229926523	0.776565933227539	1.44626593322754	100 µA
0.77850341796875	101.870841742801	0.00014794921875	0.77911376953125	448	0.21820341796875	2.09559799929179	0.778004150390625	1.44770415039062	100 µA
0.779571533203125	102.084464742262	0.00014862060546875	0.780029296875	449	0.219271533203125	2.10510772618626	0.778914642333984	1.44861464233398	100 µA
0.7806396484375	102.298087741722	0.000144561767578125	0.78125	450	0.2203396484375	2.04761710450602	0.780165786743164	1.44986578674316	100 µA
0.781707763671875	102.511710741183	0.000146392822265625	0.78216552734375	451	0.221407763671875	2.07355272330914	0.781067581176758	1.45076758117676	100 µA
0.78277587890625	102.725333740643	0.000157958984375	0.78338623046875	452	0.22247587890625	2.23737938208215	0.782201538085938	1.45190153808594	100 µA
0.783843994140625	102.938956740104	0.00017559814453125	0.78460693359375	453	0.223543994140625	2.48722584321884	0.783289947509766	1.45298994750977	100 µA
0.784912109375	103.152579739565	0.000191131591796875	0.78521728515625	454	0.224612109375	2.70724634273194	0.783783798217773	1.45348379821777	100 µA
0.785980224609375	103.366202739025	0.0002005615234375	0.7861328125	455	0.225680224609375	2.84081477956799	0.784628601074219	1.45432860107422	100 µA
0.78704833984375	103.579825738486	0.000199554443359375	0.787353515625	456	0.22674833984375	2.82655018922628	0.785856857299805	1.4555568572998	100 µA
0.788116455078125	103.793448737947	0.000199005126953125	0.78857421875	457	0.227816455078125	2.81876950358534	0.787081680297852	1.45678168029785	100 µA
0.7891845703125	104.007071737407	0.00020794677734375	0.79010009765625	458	0.2288845703125	2.94542177540722	0.788540496826172	1.45824049682617	100 µA
0.790252685546875	104.220694736868	0.000226959228515625	0.7904052734375	459	0.229952685546875	3.21471995064625	0.788703079223633	1.45840307922363	100 µA
0.79132080078125	104.434317736329	0.0002452392578125	0.79193115234375	460	0.23102080078125	3.47364387836402	0.790091857910156	1.45979185791016	100 µA
0.792388916015625	104.647940735789	0.000260986328125	0.7928466796875	461	0.232088916015625	3.69669020007082	0.790889282226563	1.46058928222656	100 µA
0.79345703125	104.86156373525	0.000266632080078125	0.79376220703125	462	0.23315703125	3.7766583580471	0.791762466430664	1.46146246643066	100 µA
0.794525146484375	105.075186734711	0.000266845703125	0.79559326171875	463	0.234225146484375	3.77968418024079	0.793591918945312	1.46329191894531	100 µA
0.79559326171875	105.288809734171	0.000274078369140625	0.7958984375	464	0.23529326171875	3.8821298745131	0.793842849731445	1.46354284973145	100 µA
0.796661376953125	105.502432733632	0.000291656494140625	0.79681396484375	465	0.236361376953125	4.13111181502302	0.794626541137695	1.4643265411377	100 µA
0.7977294921875	105.716055733093	0.000313232421875	0.79833984375	466	0.2374294921875	4.4367198565864	0.795990600585938	1.46569060058594	100 µA
0.798797607421875	105.929678732553	0.00033306884765625	0.799560546875	467	0.238497607421875	4.71768906028683	0.797062530517578	1.46676253051758	100 µA
0.79986572265625	106.143301732014	0.00034722900390625	0.80108642578125	468	0.23956572265625	4.91825784569759	0.798482208251953	1.46818220825195	100 µA
0.800933837890625	106.356924731475	0.000351654052734375	0.80169677734375	469	0.240633837890625	4.98093559113846	0.799059371948242	1.46875937194824	100 µA
0.802001953125	106.570547730935	0.000356781005859375	0.8026123046875	470	0.241701953125	5.05355532378718	0.799936447143555	1.46963644714355	100 µA
0.803070068359375	106.784170730396	0.00037371826171875	0.80413818359375	471	0.242770068359375	5.29345979771601	0.801335296630859	1.47103529663086	100 µA
0.80413818359375	106.997793729857	0.000398101806640625	0.8050537109375	472	0.24383818359375	5.63883578811084	0.802067947387695	1.4717679473877	100 µA
0.805206298828125	107.211416729317	0.000420867919921875	0.80596923828125	473	0.244906298828125	5.96130198189625	0.802812728881836	1.47251272888184	100 µA
0.8062744140625	107.425039728778	0.00044244384765625	0.80718994140625	474	0.2459744140625	6.26691002345963	0.803871612548828	1.47357161254883	100 µA
0.807342529296875	107.638662728239	0.000453765869140625	0.80810546875	475	0.247042529296875	6.42727859972557	0.804702224731445	1.47440222473145	100 µA
0.80841064453125	107.852285727699	0.00045831298828125	0.8087158203125	476	0.24811064453125	6.49168538641997	0.805278472900391	1.47497847290039	100 µA
0.809478759765625	108.06590872716	0.00047369384765625	0.81085205078125	477	0.249178759765625	6.70954458436615	0.807299346923828	1.47699934692383	100 µA
0.810546875	108.27953172662	0.000499786376953125	0.810546875	478	0.250246875	7.07912715231055	0.806798477172852	1.47649847717285	100 µA
0.811614990234375	108.493154726081	0.000526885986328125	0.8123779296875	479	0.251314990234375	7.46297431059667	0.808426284790039	1.47812628479004	100 µA
0.81268310546875	108.706777725542	0.000551727294921875	0.8135986328125	480	0.25238310546875	7.81483420569228	0.809460678100586	1.47916067810059	100 µA
0.813751220703125	108.920400725002	0.00057208251953125	0.81512451171875	481	0.253451220703125	8.10315183472026	0.810833892822266	1.48053389282227	100 µA
0.8148193359375	109.134023724463	0.000581329345703125	0.81573486328125	482	0.2545193359375	8.23412670967599	0.811374893188477	1.48107489318848	100 µA
0.815887451171875	109.347646723924	0.00059405517578125	0.816650390625	483	0.255587451171875	8.41437926035765	0.812194976806641	1.48189497680664	100 µA
0.81695556640625	109.561269723384	0.00062030029296875	0.81787109375	484	0.25665556640625	8.78612312986898	0.813218841552734	1.48291884155273	100 µA
0.818023681640625	109.774892722845	0.00065093994140625	0.81817626953125	485	0.257723681640625	9.22011248450779	0.813294219970703	1.4829942199707	1 mA
0.819091796875	109.988515722306	0.00067962646484375	0.82000732421875	486	0.258791796875	9.62643717908994	0.814910125732422	1.48461012573242	1 mA
0.820159912109375	110.202138721766	0.00070770263671875	0.8209228515625	487	0.259859912109375	10.0241166674044	0.815615081787109	1.48531508178711	1 mA
0.82122802734375	110.415761721227	0.00072601318359375	0.82183837890625	488	0.26092802734375	10.2834728554356	0.816393280029297	1.4860932800293	1 mA
0.822296142578125	110.629384720688	0.00073974609375	0.82244873046875	489	0.261996142578125	10.4779899964589	0.816900634765625	1.48660063476563	1 mA
0.8233642578125	110.843007720148	0.00076507568359375	0.8245849609375	490	0.2630642578125	10.8367660565687	0.818846893310547	1.48854689331055	1 mA
0.824432373046875	111.056630719609	0.0008001708984375	0.82550048828125	491	0.264132373046875	11.3338654169618	0.819499206542969	1.48919920654297	1 mA
0.82550048828125	111.27025371907	0.0008319091796875	0.826416015625	492	0.26520048828125	11.7834161428824	0.820176696777344	1.48987669677734	1 mA
0.826568603515625	111.48387671853	0.0008642578125	0.82733154296875	493	0.266268603515625	12.2416120750708	0.820849609375	1.490549609375	1 mA
0.82763671875	111.697499717991	0.00089263916015625	0.82855224609375	494	0.26733671875	12.6436141665191	0.821857452392578	1.49155745239258	1 mA
0.828704833984375	111.911122717452	0.0009088134765625	0.82977294921875	495	0.268404833984375	12.8727121326133	0.822956848144531	1.49265684814453	1 mA
0.82977294921875	112.124745716912	0.0009307861328125	0.83099365234375	496	0.26947294921875	13.1839395582507	0.824012756347656	1.49371275634766	1 mA
0.830841064453125	112.338368716373	0.000968017578125	0.831298828125	497	0.270541064453125	13.7112971405807	0.824038696289062	1.49373869628906	1 mA
0.8319091796875	112.551991715834	0.0010089111328125	0.8331298828125	498	0.2716091796875	14.290525960517	0.825563049316406	1.49526304931641	1 mA
0.832977294921875	112.765614715294	0.0010400390625	0.833740234375	499	0.272677294921875	14.73143148017	0.82593994140625	1.49563994140625	1 mA
0.83404541015625	112.979237714755	0.00107666015625	0.83465576171875	500	0.27374541015625	15.2501438562323	0.826580810546875	1.49628081054688	1 mA
0.835113525390625	113.192860714215	0.00110443115234375	0.8355712890625	501	0.274813525390625	15.6435007414129	0.827288055419922	1.49698805541992	1 mA
0.836181640625	113.406483713676	0.0011224365234375	0.83709716796875	502	0.275881640625	15.8985343263102	0.828678894042969	1.49837889404297	1 mA
0.837249755859375	113.620106713137	0.00115692138671875	0.83770751953125	503	0.276949755859375	16.3869884804356	0.829030609130859	1.49873060913086	1 mA
0.83831787109375	113.833729712597	0.0012060546875	0.8392333984375	504	0.27801787109375	17.0829275849858	0.83018798828125	1.49988798828125	1 mA
0.839385986328125	114.047352712058	0.00124237060546875	0.84075927734375	505	0.279085986328125	17.5973173579143	0.831441497802734	1.50114149780273	1 mA
0.8404541015625	114.260975711519	0.0012799072265625	0.84136962890625	506	0.2801541015625	18.1289975433782	0.831770324707031	1.50147032470703	1 mA
0.841522216796875	114.474598710979	0.00131988525390625	0.84259033203125	507	0.281222216796875	18.6952585539129	0.832691192626953	1.50239119262695	1 mA
0.84259033203125	114.68822171044	0.00134063720703125	0.843505859375	508	0.28229033203125	18.9891955670149	0.833451080322266	1.50315108032227	1 mA
0.843658447265625	114.901844709901	0.00136688232421875	0.8447265625	509	0.283358447265625	19.3609394365262	0.834474945068359	1.50417494506836	1 mA
0.8447265625	115.115467709361	0.001414794921875	0.8453369140625	510	0.2844265625	20.0395881285411	0.834725952148437	1.50442595214844	1 mA
0.845794677734375	115.329090708822	0.001466064453125	0.8465576171875	511	0.285494677734375	20.7657854550283	0.835562133789063	1.50526213378906	1 mA
0.84686279296875	115.542713708283	0.00150604248046875	0.84808349609375	512	0.28656279296875	21.332046465563	0.836788177490234	1.50648817749023	1 mA
0.847930908203125	115.756336707743	0.001551513671875	0.848388671875	513	0.287630908203125	21.9761143325071	0.836752319335938	1.50645231933594	1 mA
0.8489990234375	115.969959707204	0.00158294677734375	0.84991455078125	514	0.2886990234375	22.4213424552939	0.838042449951172	1.50774244995117	1 mA
0.850067138671875	116.183582706665	0.00160797119140625	0.8514404296875	515	0.289767138671875	22.7757959122698	0.839380645751953	1.50908064575195	1 mA
0.85113525390625	116.397205706125	0.00165313720703125	0.8514404296875	516	0.29083525390625	23.41554117608	0.839041900634766	1.50874190063477	1 mA
0.852203369140625	116.610828705586	0.0017071533203125	0.85296630859375	517	0.291903369140625	24.180641930772	0.840162658691406	1.50986265869141	1 mA
0.853271484375	116.824451705047	0.0017474365234375	0.8544921875	518	0.292971484375	24.7512255444405	0.841386413574219	1.51108641357422	1 mA
0.854339599609375	117.038074704507	0.001798095703125	0.8551025390625	519	0.294039599609375	25.4687776646601	0.841616821289062	1.51131682128906	1 mA
0.85540771484375	117.251697703968	0.0018487548828125	0.855712890625	520	0.29510771484375	26.1863297848796	0.841847229003906	1.51154722900391	1 mA
0.856475830078125	117.465320703429	0.00187530517578125	0.85784912109375	521	0.296175830078125	26.5623962575248	0.843784332275391	1.51348433227539	1 mA
0.8575439453125	117.678943702889	0.00190673828125	0.8587646484375	522	0.2972439453125	27.0076243803116	0.844464111328125	1.51416411132813	1 mA
0.858612060546875	117.89256670235	0.00196807861328125	0.859375	523	0.298312060546875	27.876467610216	0.844614410400391	1.51431441040039	1 mA
0.85968017578125	118.106189701811	0.002022705078125	0.86029052734375	524	0.29938017578125	28.6502135711756	0.845120239257813	1.51482023925781	1 mA
0.860748291015625	118.319812701271	0.00207244873046875	0.86151123046875	525	0.300448291015625	29.3547978819936	0.845967864990234	1.51566786499023	1 mA
0.86181640625	118.533435700732	0.0021221923828125	0.86273193359375	526	0.30151640625	30.0593821928116	0.846815490722656	1.51651549072266	1 mA
0.862884521484375	118.747058700192	0.00215911865234375	0.86334228515625	527	0.302584521484375	30.5824171720078	0.847148895263672	1.51684889526367	1 mA
0.86395263671875	118.960681699653	0.0022021484375	0.8648681640625	528	0.30365263671875	31.191904213881	0.84835205078125	1.51805205078125	1 mA
0.865020751953125	119.174304699114	0.00225494384765625	0.86578369140625	529	0.304720751953125	31.9397145560375	0.848871612548828	1.51857161254883	1 mA
0.8660888671875	119.387927698574	0.0023199462890625	0.86700439453125	530	0.3057888671875	32.8604290235482	0.849604797363281	1.51930479736328	1 mA
0.867156982421875	119.601550698035	0.00236968994140625	0.86761474609375	531	0.306856982421875	33.5650133343661	0.849842071533203	1.5195420715332	1 mA
0.86822509765625	119.815173697496	0.00241790771484375	0.86944580078125	532	0.30792509765625	34.2479846295149	0.851311492919922	1.52101149291992	1 mA
0.869293212890625	120.028796696956	0.00246826171875	0.87005615234375	533	0.308993212890625	34.9612141466006	0.851544189453125	1.52124418945313	1 mA
0.870361328125	120.242419696417	0.00249725341796875	0.87188720703125	534	0.310061328125	35.3718614443166	0.853157806396484	1.52285780639648	1 mA
0.871429443359375	120.456042695878	0.0025433349609375	0.87249755859375	535	0.311129443359375	36.0245745175283	0.853422546386719	1.52312254638672	1 mA
0.87249755859375	120.669665695338	0.0026153564453125	0.87371826171875	536	0.31219755859375	37.0447088571176	0.854103088378906	1.52380308837891	1 mA
0.873565673828125	120.883288694799	0.00266571044921875	0.87432861328125	537	0.313265673828125	37.7579383742033	0.854335784912109	1.52403578491211	1 mA
0.8746337890625	121.09691169426	0.00271148681640625	0.8758544921875	538	0.3143337890625	38.4063288442812	0.855518341064453	1.52521834106445	1 mA
0.875701904296875	121.31053469372	0.0027801513671875	0.8770751953125	539	0.315401904296875	39.378914549398	0.856224060058594	1.52592406005859	1 mA
0.87677001953125	121.524157693181	0.00281707763671875	0.877685546875	540	0.31647001953125	39.9019495285942	0.856557464599609	1.52625746459961	1 mA
0.877838134765625	121.737780692642	0.00284393310546875	0.87860107421875	541	0.317538134765625	40.2823386043732	0.857271575927734	1.52697157592773	1 mA
0.87890625	121.951403692102	0.00293304443359375	0.87982177734375	542	0.31860625	41.5445387194582	0.857823944091797	1.5275239440918	1 mA
0.879974365234375	122.165026691563	0.00300323486328125	0.88104248046875	543	0.319674365234375	42.5387374402443	0.858518218994141	1.52821821899414	1 mA
0.88104248046875	122.378649691024	0.00303680419921875	0.88165283203125	544	0.32074248046875	43.0142237849681	0.858876800537109	1.52857680053711	1 mA
0.882110595703125	122.592272690484	0.00310516357421875	0.8837890625	545	0.321810595703125	43.9824868869511	0.860500335693359	1.53020033569336	1 mA
0.8831787109375	122.805895689945	0.00315643310546875	0.88348388671875	546	0.3228787109375	44.7086842134384	0.859810638427734	1.52951063842773	1 mA
0.884246826171875	123.019518689406	0.00318603515625	0.8856201171875	547	0.323946826171875	45.1279767174221	0.861724853515625	1.53142485351562	1 mA
0.88531494140625	123.233141688866	0.0032318115234375	0.88653564453125	548	0.32501494140625	45.7763671875	0.862297058105469	1.53199705810547	1 mA
0.886383056640625	123.446764688327	0.00332000732421875	0.8868408203125	549	0.326083056640625	47.0255994931834	0.861940765380859	1.53164076538086	1 mA
0.887451171875	123.660387687788	0.00340179443359375	0.88836669921875	550	0.327151171875	48.184057133056	0.862853240966797	1.5325532409668	1 mA
0.888519287109375	123.874010687248	0.0034552001953125	0.88897705078125	551	0.328219287109375	48.9405126814802	0.863063049316406	1.53276304931641	1 mA
0.88958740234375	124.087633686709	0.00352630615234375	0.89080810546875	552	0.32928740234375	49.9476792116678	0.864360809326172	1.53406080932617	1 mA
0.890655517578125	124.301256686169	0.00357635498046875	0.89141845703125	553	0.330355517578125	50.6565861256197	0.864595794677734	1.53429579467773	1 mA
0.8917236328125	124.51487968563	0.00359771728515625	0.8929443359375	554	0.3314236328125	50.9591683449894	0.865961456298828	1.53566145629883	1 mA
0.892791748046875	124.728502685091	0.003673095703125	0.8941650390625	555	0.332491748046875	52.026851319051	0.866616821289062	1.53631682128906	1 mA
0.89385986328125	124.942125684551	0.00374908447265625	0.894775390625	556	0.33355986328125	53.1031794993803	0.866657257080078	1.53635725708008	1 mA
0.894927978515625	125.155748684012	0.00378753662109375	0.8953857421875	557	0.334627978515625	53.6478274942458	0.866979217529297	1.5366792175293	1 mA
0.89599609375	125.369371683473	0.00385162353515625	0.89691162109375	558	0.33569609375	54.5555741523548	0.868024444580078	1.53772444458008	1 mA
0.897064208984375	125.582994682933	0.003909912109375	0.8978271484375	559	0.336764208984375	55.3811913509207	0.868502807617187	1.53820280761719	1 mA
0.89813232421875	125.796617682394	0.00395965576171875	0.8990478515625	560	0.33783232421875	56.0857756617387	0.869350433349609	1.53905043334961	1 mA
0.899200439453125	126.010240681855	0.004000244140625	0.899658203125	561	0.338900439453125	56.6606818785411	0.869656372070313	1.53935637207031	1 mA
0.9002685546875	126.223863681315	0.00409576416015625	0.90118408203125	562	0.3399685546875	58.013656659437	0.870465850830078	1.54016585083008	1 mA
0.901336669921875	126.437486680776	0.00414459228515625	0.902099609375	563	0.341036669921875	58.7052731608534	0.871015167236328	1.54071516723633	1 mA
0.90240478515625	126.651109680237	0.00422515869140625	0.90423583984375	564	0.34210478515625	59.8464403881905	0.872547149658203	1.5422471496582	1 mA
0.903472900390625	126.864732679697	0.00436004638671875	0.904541015625	565	0.343172900390625	61.7570309733534	0.871840667724609	1.54154066772461	1 mA
0.904541015625	127.078355679158	0.00438323974609375	0.90545654296875	566	0.344241015625	62.0855488115262	0.872582244873047	1.54228224487305	1 mA
0.905609130859375	127.291978678619	0.00443572998046875	0.90667724609375	567	0.345309130859375	62.8290365505489	0.873409271240234	1.54310927124023	1 mA
0.90667724609375	127.505601678079	0.004517822265625	0.90789794921875	568	0.34637724609375	63.9918167935552	0.874014282226563	1.54371428222656	1 mA
0.907745361328125	127.71922467754	0.004599609375	0.90850830078125	569	0.347445361328125	65.1502744334278	0.87401123046875	1.54371123046875	1 mA
0.9088134765625	127.932847677001	0.00461578369140625	0.91033935546875	570	0.3485134765625	65.379372399522	0.875720977783203	1.5454209777832	1 mA
0.909881591796875	128.146470676461	0.00469390869140625	0.91094970703125	571	0.349581591796875	66.4859588017882	0.875745391845703	1.5454453918457	1 mA
0.91094970703125	128.360093675922	0.00476531982421875	0.911865234375	572	0.35064970703125	67.4974479351098	0.876125335693359	1.54582533569336	1 mA
0.912017822265625	128.573716675383	0.00481201171875	0.9130859375	573	0.351717822265625	68.1588062145892	0.876995849609375	1.54669584960938	1 mA
0.9130859375	128.787339674843	0.00486572265625	0.914306640625	574	0.3527859375	68.9195843661473	0.877813720703125	1.54751372070313	1 mA
0.914154052734375	129.000962674304	0.0049755859375	0.91522216796875	575	0.353854052734375	70.4757214943343	0.8779052734375	1.5476052734375	1 mA
0.91522216796875	129.214585673765	0.0050396728515625	0.916748046875	576	0.35492216796875	71.3834681524434	0.878950500488281	1.54865050048828	1 mA
0.916290283203125	129.428208673225	0.0050579833984375	0.91766357421875	577	0.355990283203125	71.6428243404745	0.879728698730469	1.54942869873047	1 mA
0.9173583984375	129.641831672686	0.00513580322265625	0.91796875	578	0.3570583984375	72.7450881396069	0.879450225830078	1.54915022583008	1 mA
0.918426513671875	129.855454672146	0.0051904296875	0.9197998046875	579	0.358126513671875	73.5188341005666	0.88087158203125	1.55057158203125	1 mA
0.91949462890625	130.069077671607	0.00522186279296875	0.92041015625	580	0.35919462890625	73.9640622233534	0.881246185302734	1.55094618530273	1 mA
0.920562744140625	130.282700671068	0.005360107421875	0.921630859375	581	0.360262744140625	75.9222014429887	0.881430053710938	1.55113005371094	1 mA
0.921630859375	130.496323670528	0.00543365478515625	0.92315673828125	582	0.361330859375	76.9639487982472	0.882404327392578	1.55210432739258	1 mA
0.922698974609375	130.709946669989	0.005509033203125	0.92376708984375	583	0.362398974609375	78.0316317723088	0.882449340820312	1.55214934082031	1 mA
0.92376708984375	130.92356966945	0.0055511474609375	0.92498779296875	584	0.36346708984375	78.6281510047805	0.883354187011719	1.55305418701172	1 mA
0.924835205078125	131.13719266891	0.00563873291015625	0.92620849609375	585	0.364535205078125	79.8687381041962	0.883917999267578	1.55361799926758	1 mA
0.9259033203125	131.350815668371	0.00563385009765625	0.92742919921875	586	0.3656033203125	79.7995764540545	0.885175323486328	1.55487532348633	1 mA
0.926971435546875	131.564438667832	0.00572479248046875	0.927734375	587	0.366671435546875	81.0877121879426	0.884798431396484	1.55449843139648	1 mA
0.92803955078125	131.778061667292	0.00581787109375	0.928955078125	588	0.36773955078125	82.4061061437677	0.885321044921875	1.55502104492188	1 mA
0.929107666015625	131.991684666753	0.005875244140625	0.93017578125	589	0.368807666015625	83.218755532932	0.886111450195312	1.55581145019531	1 mA
0.93017578125	132.205307666214	0.00590667724609375	0.931396484375	590	0.36987578125	83.6639836557188	0.887096405029297	1.5567964050293	1 mA
0.931243896484375	132.418930665674	0.0059820556640625	0.9326171875	591	0.370943896484375	84.7316666297805	0.887751770019531	1.55745177001953	1 mA
0.93231201171875	132.632553665135	0.0060479736328125	0.93353271484375	592	0.37201201171875	85.6653489066926	0.888172912597656	1.55787291259766	1 mA
0.933380126953125	132.846176664596	0.0061187744140625	0.9344482421875	593	0.373080126953125	86.6681928337465	0.888557434082031	1.55825743408203	10 mA
0.9344482421875	133.059799664056	0.006256103515625	0.93536376953125	594	0.3741482421875	88.6133642439802	0.888442993164063	1.55814299316406	10 mA
0.935516357421875	133.273422663517	0.006256103515625	0.93658447265625	595	0.375216357421875	88.6133642439802	0.889663696289063	1.55936369628906	10 mA
0.93658447265625	133.487045662978	0.006329345703125	0.9375	596	0.37628447265625	89.6507889961048	0.890029907226563	1.55972990722656	10 mA
0.937652587890625	133.700668662438	0.006439208984375	0.938720703125	597	0.377352587890625	91.2069261242918	0.890426635742188	1.56012663574219	10 mA
0.938720703125	133.914291661899	0.006488037109375	0.94024658203125	598	0.378420703125	91.8985426257082	0.891586303710938	1.56128630371094	10 mA
0.939788818359375	134.12791466136	0.006463623046875	0.94085693359375	599	0.379488818359375	91.552734375	0.892379760742188	1.56207976074219	10 mA
0.94085693359375	134.34153766082	0.0066009521484375	0.9417724609375	600	0.38055693359375	93.4979057852337	0.892265319824219	1.56196531982422	10 mA
0.941925048828125	134.555160660281	0.0067535400390625	0.9423828125	601	0.381625048828125	95.6592073521601	0.891731262207031	1.56143126220703	10 mA
0.9429931640625	134.768783659742	0.0067718505859375	0.943603515625	602	0.3826931640625	95.9185635401912	0.892814636230469	1.56251463623047	10 mA
0.944061279296875	134.982406659202	0.00677490234375	0.94451904296875	603	0.383761279296875	95.9617895715297	0.893707275390625	1.56340727539062	10 mA
0.94512939453125	135.196029658663	0.0068572998046875	0.946044921875	604	0.38482939453125	97.12889241767	0.894615173339844	1.56431517333984	10 mA
0.946197509765625	135.409652658123	0.0069549560546875	0.94696044921875	605	0.385897509765625	98.5121254205028	0.894798278808594	1.56449827880859	10 mA
0.947265625	135.623275657584	0.0070220947265625	0.94818115234375	606	0.386965625	99.4630981099504	0.895515441894531	1.56521544189453	10 mA
0.948333740234375	135.836898657045	0.0071624755859375	0.94879150390625	607	0.388033740234375	101.451495551523	0.895072937011719	1.56477293701172	10 mA
0.94940185546875	136.050521656505	0.007171630859375	0.94970703125	608	0.38910185546875	101.581173645538	0.895919799804688	1.56561979980469	10 mA
0.950469970703125	136.264144655966	0.007177734375	0.950927734375	609	0.390169970703125	101.667625708215	0.8970947265625	1.5667947265625	10 mA
0.9515380859375	136.477767655427	0.00733642578125	0.9527587890625	610	0.3912380859375	103.915379337819	0.897735595703125	1.56743559570312	10 mA
0.952606201171875	136.691390654887	0.007354736328125	0.953369140625	611	0.392306201171875	104.17473552585	0.898208618164063	1.56790861816406	10 mA
0.95367431640625	136.905013654348	0.00743408203125	0.95428466796875	612	0.39337431640625	105.298612340652	0.898529052734375	1.56822905273437	10 mA
0.954742431640625	137.118636653809	0.0074981689453125	0.95489501953125	613	0.394442431640625	106.206358998761	0.898658752441406	1.56835875244141	10 mA
0.955810546875	137.332259653269	0.007623291015625	0.95611572265625	614	0.395510546875	107.97862628364	0.898941040039063	1.56864104003906	10 mA
0.956878662109375	137.54588265273	0.00760498046875	0.95703125	615	0.396578662109375	107.719270095609	0.899993896484375	1.56969389648437	10 mA
0.95794677734375	137.759505652191	0.0077362060546875	0.95794677734375	616	0.39764677734375	109.577989443166	0.899925231933594	1.56962523193359	10 mA
0.959014892578125	137.973128651651	0.0077728271484375	0.95947265625	617	0.398714892578125	110.096701819228	0.901176452636719	1.57087645263672	10 mA
0.9600830078125	138.186751651112	0.0078338623046875	0.96099853515625	618	0.3997830078125	110.961222445999	0.902244567871094	1.57194456787109	10 mA
0.961151123046875	138.400374650573	0.0078643798828125	0.9619140625	619	0.400851123046875	111.393482759384	0.902931213378906	1.57263121337891	10 mA
0.96221923828125	138.613997650033	0.0079559326171875	0.96282958984375	620	0.40191923828125	112.69026369954	0.903160095214844	1.57286009521484	10 mA
0.963287353515625	138.827620649494	0.00802001953125	0.9637451171875	621	0.402987353515625	113.598010357649	0.903594970703125	1.57329497070312	10 mA
0.96435546875	139.041243648955	0.008074951171875	0.9649658203125	622	0.40405546875	114.376078921742	0.904403686523438	1.57410368652344	10 mA
0.965423583984375	139.254866648415	0.0083099365234375	0.965576171875	623	0.405123583984375	117.704483334809	0.903251647949219	1.57295164794922	10 mA
0.96649169921875	139.468489647876	0.008349609375	0.96771240234375	624	0.40619169921875	118.26642174221	0.90509033203125	1.57479033203125	10 mA
0.967559814453125	139.682112647337	0.008343505859375	0.96832275390625	625	0.407259814453125	118.179969679533	0.905746459960938	1.57544645996094	10 mA
0.9686279296875	139.895735646797	0.0084625244140625	0.96893310546875	626	0.4083279296875	119.865784901735	0.905464172363281	1.57516417236328	10 mA
0.969696044921875	140.109358646258	0.0086517333984375	0.9698486328125	627	0.409396044921875	122.545798844724	0.904960632324219	1.57466063232422	10 mA
0.97076416015625	140.322981645719	0.0085601806640625	0.9710693359375	628	0.41046416015625	121.249017904568	0.906867980957031	1.57656798095703	10 mA
0.971832275390625	140.536604645179	0.00863037109375	0.97259521484375	629	0.411532275390625	122.243216625354	0.907867431640625	1.57756743164062	10 mA
0.972900390625	140.75022764464	0.0087371826171875	0.9735107421875	630	0.412600390625	123.756127722203	0.907981872558594	1.57768187255859	10 mA
0.973968505859375	140.9638506441	0.00872802734375	0.97442626953125	631	0.413668505859375	123.626449628187	0.908966064453125	1.57866606445312	10 mA
0.97503662109375	141.177473643561	0.0088653564453125	0.97564697265625	632	0.41473662109375	125.571621038421	0.909156799316406	1.57885679931641	10 mA
0.976104736328125	141.391096643022	0.0089569091796875	0.9771728515625	633	0.415804736328125	126.868401978577	0.909996032714844	1.57969603271484	10 mA
0.9771728515625	141.604719642482	0.008978271484375	0.97747802734375	634	0.4168728515625	127.170984197946	0.910140991210938	1.57984099121094	10 mA
0.978240966796875	141.818342641943	0.0089019775390625	0.97900390625	635	0.417940966796875	126.090333414483	0.912239074707031	1.58193907470703	10 mA
0.97930908203125	142.031965641404	0.009100341796875	0.97991943359375	636	0.41900908203125	128.900025451487	0.911666870117188	1.58136687011719	10 mA
0.980377197265625	142.245588640864	0.0092376708984375	0.9814453125	637	0.420077197265625	130.845196861721	0.912162780761719	1.58186278076172	10 mA
0.9814453125	142.459211640325	0.0092315673828125	0.9820556640625	638	0.4211453125	130.758744799044	0.912818908691406	1.58251890869141	10 mA
0.982513427734375	142.672834639786	0.009344482421875	0.98297119140625	639	0.422213427734375	132.358107958569	0.912887573242188	1.58258757324219	10 mA
0.98358154296875	142.886457639246	0.0094329833984375	0.98388671875	640	0.42328154296875	133.611662867387	0.913139343261719	1.58283934326172	10 mA
0.984649658203125	143.100080638707	0.0094024658203125	0.985107421875	641	0.424349658203125	133.179402554001	0.914588928222656	1.58428892822266	10 mA
0.9857177734375	143.313703638168	0.00955810546875	0.986328125	642	0.4254177734375	135.383930152266	0.914642333984375	1.58434233398437	10 mA
0.986785888671875	143.527326637628	0.0096405029296875	0.98724365234375	643	0.426485888671875	136.551032998407	0.914939880371094	1.58463988037109	10 mA
0.98785400390625	143.740949637089	0.009619140625	0.9881591796875	644	0.42755400390625	136.248450779037	0.916015625	1.585715625	10 mA
0.988922119140625	143.95457263655	0.0096160888671875	0.989990234375	645	0.428622119140625	136.205224747698	0.917869567871094	1.58756956787109	10 mA
0.989990234375	144.16819563601	0.00975341796875	0.99090576171875	646	0.429690234375	138.150396157932	0.917755126953125	1.58745512695312	10 mA
0.991058349609375	144.381818635471	0.00977783203125	0.9918212890625	647	0.430758349609375	138.49620440864	0.918487548828125	1.58818754882812	10 mA
0.99212646484375	144.595441634932	0.0099639892578125	0.99334716796875	648	0.43182646484375	141.13299232029	0.918617248535156	1.58831724853516	10 mA
0.993194580078125	144.809064634392	0.01007080078125	0.99395751953125	649	0.432894580078125	142.645903417139	0.918426513671875	1.58812651367187	10 mA
0.9942626953125	145.022687633853	0.0100738525390625	0.994873046875	650	0.4339626953125	142.689129448477	0.919319152832031	1.58901915283203	10 mA
0.995330810546875	145.236310633314	0.010089111328125	0.9967041015625	651	0.435030810546875	142.90525960517	0.921035766601563	1.59073576660156	10 mA
0.99639892578125	145.449933632774	0.0103607177734375	0.997314453125	652	0.43609892578125	146.752376394299	0.919609069824219	1.58930906982422	10 mA
0.997467041015625	145.663556632235	0.0104278564453125	0.99853515625	653	0.437167041015625	147.703349083746	0.920326232910156	1.59002623291016	10 mA
0.99853515625	145.877179631696	0.0103546142578125	0.99884033203125	654	0.43823515625	146.665924331622	0.921180725097656	1.59088072509766	10 mA
0.999603271484375	146.090802631156	0.0103973388671875	1.00006103515625	655	0.439303271484375	147.271088770361	0.922080993652344	1.59178099365234	10 mA
1.00067138671875	146.304425630617	0.0107452392578125	1.0015869140625	656	0.44037138671875	152.198856342953	0.920997619628906	1.59069761962891	10 mA
1.00173950195313	146.518048630077	0.010711669921875	1.00250244140625	657	0.441439501953125	151.723369998229	0.922164916992188	1.59186491699219	10 mA
1.0028076171875	146.731671629538	0.0107452392578125	1.00341796875	658	0.4425076171875	152.198856342953	0.922828674316406	1.59252867431641	10 mA
1.00387573242188	146.945294628999	0.01092529296875	1.00433349609375	659	0.443575732421875	154.749192191926	0.922393798828125	1.59209379882812	10 mA
1.00494384765625	147.158917628459	0.010882568359375	1.0052490234375	660	0.44464384765625	154.144027753187	0.923629760742188	1.59332976074219	10 mA
1.00601196289063	147.37254062792	0.0108856201171875	1.00677490234375	661	0.445711962890625	154.187253784525	0.925132751464844	1.59483275146484	10 mA
1.007080078125	147.586163627381	0.01109619140625	1.007080078125	662	0.446780078125	157.169849946884	0.923858642578125	1.59355864257812	10 mA
1.00814819335938	147.799786626841	0.0111480712890625	1.0089111328125	663	0.447848193359375	157.904692479639	0.925300598144531	1.59500059814453	10 mA
1.00921630859375	148.013409626302	0.0111175537109375	1.009521484375	664	0.44891630859375	157.472432166254	0.926139831542969	1.59583983154297	10 mA
1.01028442382813	148.227032625763	0.011260986328125	1.0107421875	665	0.449984423828125	159.504055639164	0.926284790039063	1.59598479003906	10 mA
1.0113525390625	148.440655625223	0.011431884765625	1.01165771484375	666	0.4510525390625	161.924713394122	0.925918579101563	1.59561857910156	10 mA
1.01242065429688	148.654278624684	0.0113067626953125	1.01287841796875	667	0.452120654296875	160.152446109242	0.928077697753906	1.59777769775391	10 mA
1.01348876953125	148.867901624145	0.011468505859375	1.01409912109375	668	0.45318876953125	162.443425770184	0.928085327148438	1.59778532714844	10 mA
1.01455688476563	149.081524623605	0.011663818359375	1.0150146484375	669	0.454256884765625	165.20989177585	0.927536010742188	1.59723601074219	10 mA
1.015625	149.295147623066	0.0114990234375	1.01654052734375	670	0.455325	162.875686083569	0.9302978515625	1.5999978515625	10 mA
1.01669311523438	149.508770622527	0.01160888671875	1.01715087890625	671	0.456393115234375	164.431823211756	0.930084228515625	1.59978422851562	10 mA
1.01776123046875	149.722393621987	0.011920166015625	1.01806640625	672	0.45746123046875	168.840878408286	0.928665161132813	1.59836516113281	10 mA
1.01882934570313	149.936016621448	0.011822509765625	1.01898193359375	673	0.458529345703125	167.457645405453	0.930313110351563	1.60001311035156	10 mA
1.0198974609375	150.149639620909	0.0116790771484375	1.0205078125	674	0.4595974609375	165.426021932543	0.932914733886719	1.60261473388672	10 mA
1.02096557617188	150.363262620369	0.0120086669921875	1.02142333984375	675	0.460665576171875	170.094433317103	0.931358337402344	1.60105833740234	10 mA
1.02203369140625	150.57688561983	0.01202392578125	1.0223388671875	676	0.46173369140625	170.310563473796	0.932159423828125	1.60185942382812	10 mA
1.02310180664063	150.790508619291	0.0118072509765625	1.02386474609375	677	0.462801806640625	167.241515248761	0.935310363769531	1.60501036376953	10 mA
1.024169921875	151.004131618751	0.01219482421875	1.02508544921875	678	0.463869921875	172.731221228754	0.933624267578125	1.60332426757812	10 mA
1.02523803710938	151.217754618212	0.0123565673828125	1.02569580078125	679	0.464938037109375	175.022200889696	0.933021545410156	1.60272154541016	10 mA
1.02630615234375	151.431377617673	0.0121002197265625	1.0272216796875	680	0.46600615234375	171.391214257259	0.936470031738281	1.60617003173828	10 mA
1.02737426757813	151.645000617133	0.012286376953125	1.02783203125	681	0.467074267578125	174.028002168909	0.935684204101563	1.60538420410156	10 mA
1.0284423828125	151.858623616594	0.0123443603515625	1.0284423828125	682	0.4681423828125	174.849296764341	0.935859680175781	1.60555968017578	10 mA
1.02951049804688	152.072246616054	0.0121673583984375	1.03057861328125	683	0.469210498046875	172.342186946707	0.939323425292969	1.60902342529297	10 mA
1.03057861328125	152.285869615515	0.0124053955078125	1.03118896484375	684	0.47027861328125	175.713817391112	0.938148498535156	1.60784849853516	10 mA
1.03164672851563	152.499492614976	0.0127471923828125	1.03179931640625	685	0.471346728515625	180.555132901027	0.936195373535156	1.60589537353516	10 mA
1.03271484375	152.713115614436	0.0123565673828125	1.0333251953125	686	0.47241484375	175.022200889696	0.940650939941406	1.61035093994141	10 mA
1.03378295898438	152.926738613897	0.0124420166015625	1.03424072265625	687	0.473482958984375	176.232529767174	0.940925598144531	1.61062559814453	10 mA
1.03485107421875	153.140361613358	0.0127288818359375	1.03515625	688	0.47455107421875	180.295776712996	0.939689636230469	1.60938963623047	10 mA
1.03591918945313	153.353984612818	0.01265869140625	1.03668212890625	689	0.475619189453125	179.30157799221	0.941741943359375	1.61144194335937	10 mA
1.0369873046875	153.567607612279	0.012322998046875	1.03729248046875	690	0.4766873046875	174.546714544972	0.944869995117188	1.61456999511719	10 mA
1.03805541992188	153.78123061174	0.01273193359375	1.038818359375	691	0.477755419921875	180.339002744334	0.943328857421875	1.61302885742187	10 mA
1.03912353515625	153.9948536112	0.0128509521484375	1.0394287109375	692	0.47882353515625	182.024817966537	0.943046569824219	1.61274656982422	10 mA
1.04019165039063	154.208476610661	0.0124847412109375	1.041259765625	693	0.479891650390625	176.837694205914	0.947624206542969	1.61732420654297	10 mA
1.041259765625	154.422099610122	0.0130279541015625	1.04217529296875	694	0.480959765625	184.531927784171	0.944465637207031	1.61416563720703	10 mA
1.04232788085938	154.635722609582	0.0130126953125	1.04339599609375	695	0.482027880859375	184.315797627479	0.94580078125	1.61550078125	10 mA
1.04339599609375	154.849345609043	0.0128265380859375	1.04400634765625	696	0.48309599609375	181.679009715829	0.947807312011719	1.61750731201172	10 mA
1.04446411132813	155.062968608504	0.01297607421875	1.04522705078125	697	0.484164111328125	183.797085251416	0.947906494140625	1.61760649414062	10 mA
1.0455322265625	155.276591607964	0.01329345703125	1.0455322265625	698	0.4852322265625	188.292592510623	0.945831298828125	1.61553129882812	10 mA
1.04660034179688	155.490214607425	0.012860107421875	1.04766845703125	699	0.486300341796875	182.154496060552	0.951217651367188	1.62091765136719	10 mA
1.04766845703125	155.703837606886	0.0130584716796875	1.048583984375	700	0.48736845703125	184.964188097557	0.950645446777344	1.62034544677734	10 mA
1.04873657226563	155.917460606346	0.013629150390625	1.04888916015625	701	0.488436572265625	193.047455957861	0.946670532226563	1.61637053222656	10 mA
1.0498046875	156.131083605807	0.013360595703125	1.05072021484375	702	0.4895046875	189.243565200071	0.950515747070313	1.62021574707031	10 mA
1.05087280273438	156.344706605268	0.013238525390625	1.0516357421875	703	0.490572802734375	187.51452394653	0.952346801757813	1.62204680175781	10 mA
