# Supplementary material for: Introducing Brønsted acid sites to accelerate the bridging-oxygen-assisted deprotonation in acidic water oxidation
Source: Nat Commun. 2022 Aug 18;13:4871. doi: 10.1038/s41467-022-32581-w (PMC9388623; doi:10.1038/s41467-022-32581-w)
Supplement: Supplementary file 4 — Source Data [file 41467_2022_32581_MOESM4_ESM.zip › Ru7W1Ox/w165 LSV RDE No (3).txt]

Potential applied (V)	Time (s)	WE(1).Current (A)	WE(1).Potential (V)	Index	Overpotential (V vs. RHE)	Current density (mA cm^-2)	Corrected potential (V)	E-iR (V vs. RHE)	Current range
0.301055908203125	6.67037298315893	-6.561279296875E-07	0.301605224609375	1	-0.259244091796875	-0.00929359673778329	0.301610145568848	0.971310145568848	100 µA
0.3021240234375	6.88399598261958	-6.103515625E-07	0.302642822265625	2	-0.2581759765625	-0.00864520626770538	0.302647399902344	0.972347399902344	100 µA
0.303192138671875	7.09761898208023	-5.859375E-07	0.3038330078125	3	-0.257107861328125	-0.00829939801699717	0.30383740234375	0.97353740234375	100 µA
0.30426025390625	7.31124198154089	-4.425048828125E-07	0.30487060546875	4	-0.25603974609375	-0.0062677745440864	0.304873924255371	0.974573924255371	100 µA
0.305328369140625	7.52486498100154	-5.7525634765625E-07	0.305877685546875	5	-0.254971630859375	-0.00814810690731232	0.305881999969482	0.975581999969482	100 µA
0.306396484375	7.7384879804622	-6.04248046875E-07	0.306976318359375	6	-0.253903515625	-0.00855875420502833	0.306980850219727	0.976680850219727	100 µA
0.307464599609375	7.95211097992285	-4.7607421875E-07	0.30804443359375	7	-0.252835400390625	-0.0067432608888102	0.308048004150391	0.977748004150391	100 µA
0.30853271484375	8.1657339793835	-4.486083984375E-07	0.3092041015625	8	-0.25176728515625	-0.00635422660676346	0.309207466125488	0.978907466125488	100 µA
0.309600830078125	8.37935697884416	-4.0283203125E-07	0.310211181640625	9	-0.250699169921875	-0.00570583613668555	0.310214202880859	0.979914202880859	100 µA
0.3106689453125	8.59297997830481	-1.922607421875E-07	0.311248779296875	10	-0.2496310546875	-0.0027232399743272	0.311250221252441	0.980950221252441	100 µA
0.311737060546875	8.80660297776546	-1.9866943359375E-07	0.312286376953125	11	-0.248562939453125	-0.0028140146401381	0.312287866973877	0.981987866973877	100 µA
0.31280517578125	9.02022597722612	-3.36608886718751E-07	0.313446044921875	12	-0.24749482421875	-0.00476783125663953	0.313448569488525	0.983148569488525	100 µA
0.313873291015625	9.23384897668677	-2.1484375E-07	0.314483642578125	13	-0.246426708984375	-0.0030431126062323	0.31448525390625	0.98418525390625	100 µA
0.31494140625	9.44747197614743	-2.8533935546875E-07	0.315582275390625	14	-0.24535859375	-0.00404163393015227	0.315584415435791	0.985284415435791	100 µA
0.316009521484375	9.66109497560808	-2.64587402343749E-07	0.316619873046875	15	-0.244290478515625	-0.00374769691705028	0.316621857452393	0.986321857452393	100 µA
0.31707763671875	9.87471797506873	-1.800537109375E-07	0.317779541015625	16	-0.24322236328125	-0.00255033584897309	0.317780891418457	0.987480891418457	100 µA
0.318145751953125	10.0883409745294	-2.44140625E-08	0.318634033203125	17	-0.242154248046875	-0.000345808250708215	0.318634216308594	0.988334216308594	100 µA
0.3192138671875	10.30196397399	-5.12695312500006E-08	0.319915771484375	18	-0.2410861328125	-0.00072619732648726	0.319916156005859	0.989616156005859	100 µA
0.320281982421875	10.5155869734507	-1.0528564453125E-07	0.320831298828125	19	-0.240018017578125	-0.00149129808117918	0.320832088470459	0.990532088470459	100 µA
0.32135009765625	10.7292099729113	-3.662109375E-08	0.322021484375	20	-0.23894990234375	-0.000518712376062323	0.322021759033203	0.991721759033203	100 µA
0.322418212890625	10.942832972372	-6.103515625E-08	0.323028564453125	21	-0.237881787109375	-0.000864520626770538	0.323029022216797	0.992729022216797	100 µA
0.323486328125	11.1564559718327	-2.593994140625E-07	0.3240966796875	22	-0.236813671875	-0.00367421266377479	0.324098625183105	0.993798625183105	100 µA
0.324554443359375	11.3700789712933	-4.60815429687497E-08	0.325103759765625	23	-0.235745556640625	-0.000652713073211752	0.325104105377197	0.994804105377197	100 µA
0.32562255859375	11.583701970754	5.88989257812506E-08	0.326171875	24	-0.23467744140625	0.000834262404833577	0.326171433258057	0.995871433258057	100 µA
0.326690673828125	11.7973249702146	2.65502929687494E-08	0.327301025390625	25	-0.233609326171875	0.000376066472645176	0.327300826263428	0.997000826263428	100 µA
0.3277587890625	12.0109479696753	1.800537109375E-07	0.328369140625	26	-0.2325412109375	0.00255033584897309	0.328367790222168	0.998067790222168	100 µA
0.328826904296875	12.2245709691359	1.678466796875E-07	0.3294677734375	27	-0.231473095703125	0.00237743172361898	0.329466514587402	0.999166514587402	100 µA
0.32989501953125	12.4381939685966	2.13623046875E-08	0.330474853515625	28	-0.23040498046875	0.000302582219369688	0.33047469329834	1.00017469329834	100 µA
0.330963134765625	12.6518169680572	-4.66918945312506E-08	0.33160400390625	29	-0.229336865234375	-0.00066135827947947	0.331604354095459	1.00130435409546	100 µA
0.33203125	12.8654399675179	5.67626953124997E-08	0.33270263671875	30	-0.22826875	0.000804004182896597	0.332702210998535	1.00240221099854	100 µA
0.333099365234375	13.0790629669785	2.13623046875E-08	0.333648681640625	31	-0.227200634765625	0.000302582219369688	0.33364852142334	1.00334852142334	100 µA
0.33416748046875	13.2926859664392	2.1514892578125E-07	0.33489990234375	32	-0.22613251953125	0.00304743520936615	0.334898288726807	1.00459828872681	100 µA
0.335235595703125	13.5063089658998	2.4749755859375E-07	0.33599853515625	33	-0.225064404296875	0.00350563114155453	0.335996678924561	1.00569667892456	100 µA
0.3363037109375	13.7199319653605	3.23486328125E-07	0.336944580078125	34	-0.2239962890625	0.00458195932188385	0.336942153930664	1.00664215393066	100 µA
0.337371826171875	13.9335549648212	1.495361328125E-07	0.338043212890625	35	-0.222928173828125	0.00211807553558782	0.338042091369629	1.00774209136963	100 µA
0.33843994140625	14.1471779642818	3.96728515625E-08	0.33905029296875	36	-0.22186005859375	0.00056193840740085	0.339049995422363	1.00874999542236	100 µA
0.339508056640625	14.3608009637425	1.129150390625E-07	0.34014892578125	37	-0.220791943359375	0.0015993631595255	0.340148078918457	1.00984807891846	100 µA
0.340576171875	14.5744239632031	4.21142578125006E-08	0.341156005859375	38	-0.219723828125	0.000596519232471679	0.341155690002441	1.01085569000244	100 µA
0.341644287109375	14.7880469626638	1.2969970703125E-07	0.342193603515625	39	-0.218655712890625	0.00183710633188739	0.342192630767822	1.01189263076782	100 µA
0.34271240234375	15.0016699621244	2.93884277343751E-07	0.34332275390625	40	-0.21758759765625	0.00416266681790015	0.34332054977417	1.01302054977417	100 µA
0.343780517578125	15.2152929615851	3.47900390625E-07	0.344329833984375	41	-0.216519482421875	0.00492776757259207	0.344327224731445	1.01402722473145	100 µA
0.3448486328125	15.4289159610457	2.899169921875E-07	0.345489501953125	42	-0.2154513671875	0.00410647297716006	0.345487327575684	1.01518732757568	100 µA
0.345916748046875	15.6425389605064	4.0557861328125E-07	0.34649658203125	43	-0.214383251953125	0.00574473956489023	0.34649354019165	1.01619354019165	100 µA
0.34698486328125	15.856161959967	1.373291015625E-07	0.347625732421875	44	-0.21331513671875	0.00194517141023371	0.347624702453613	1.01732470245361	100 µA
0.348052978515625	16.0697849594277	5.645751953125E-08	0.3487548828125	45	-0.212247021484375	0.000799681579762748	0.348754459381103	1.0184544593811	100 µA
0.34912109375	16.2834079588883	2.95410156250001E-07	0.349700927734375	46	-0.21117890625	0.00418427983356941	0.349698712158203	1.0193987121582	100 µA
0.350189208984375	16.497030958349	2.1392822265625E-07	0.35089111328125	47	-0.210110791015625	0.00303014479683073	0.35088950881958	1.02058950881958	100 µA
0.35125732421875	16.7106539578097	3.37829589843749E-07	0.3519287109375	48	-0.20904267578125	0.00478512166917492	0.351926177215576	1.02162617721558	100 µA
0.352325439453125	16.9242769572703	4.23583984375001E-07	0.352935791015625	49	-0.207974560546875	0.00599977314978754	0.352932614135742	1.02263261413574	100 µA
0.3533935546875	17.137899956731	4.498291015625E-07	0.353973388671875	50	-0.2069064453125	0.00637151701929887	0.353970014953613	1.02367001495361	100 µA
0.354461669921875	17.3515229561916	3.2958984375E-07	0.355133056640625	51	-0.205838330078125	0.00466841138456091	0.355130584716797	1.0248305847168	100 µA
0.35552978515625	17.5651459556523	1.82495117187501E-07	0.35614013671875	52	-0.20477021484375	0.00258491667404392	0.356138768005371	1.02583876800537	100 µA
0.356597900390625	17.7787689551129	2.777099609375E-07	0.357025146484375	53	-0.203702099609375	0.00393356885180595	0.357023063659668	1.02672306365967	100 µA
0.357666015625	17.9923919545736	2.55737304687501E-07	0.3582763671875	54	-0.202633984375	0.00362234142616856	0.358274449157715	1.02797444915771	100 µA
0.358734130859375	18.2060149540342	3.7078857421875E-07	0.35931396484375	55	-0.201565869140625	0.00525196280763102	0.359311183929443	1.02901118392944	100 µA
0.35980224609375	18.4196379534949	5.615234375E-07	0.3603515625	56	-0.20049775390625	0.00795358976628895	0.360347351074219	1.03004735107422	100 µA
0.360870361328125	18.6332609529555	5.1849365234375E-07	0.361419677734375	57	-0.199429638671875	0.00734410272441573	0.361415789031982	1.03111578903198	100 µA
0.3619384765625	18.8468839524162	3.997802734375E-07	0.36260986328125	58	-0.1983615234375	0.00566261010534703	0.362606864929199	1.0323068649292	100 µA
0.363006591796875	19.0605069518768	4.08325195312501E-07	0.363616943359375	59	-0.197293408203125	0.00578364299309491	0.36361388092041	1.03331388092041	100 µA
0.36407470703125	19.2741299513375	3.5980224609375E-07	0.36468505859375	60	-0.19622529296875	0.00509634909481233	0.364682360076904	1.0343823600769	100 µA
0.365142822265625	19.4877529507982	3.35693359375E-07	0.365631103515625	61	-0.195157177734375	0.00475486344723796	0.36562858581543	1.03532858581543	100 µA
0.3662109375	19.7013759502588	3.23486328125E-07	0.36676025390625	62	-0.1940890625	0.00458195932188385	0.366757827758789	1.03645782775879	100 µA
0.367279052734375	19.9149989497195	4.45556640625E-07	0.367828369140625	63	-0.193020947265625	0.00631100057542493	0.36782502746582	1.03752502746582	100 µA
0.36834716796875	20.1286219491801	4.74853515625E-07	0.368896484375	64	-0.19195283203125	0.00672597047627478	0.368892922973633	1.03859292297363	100 µA
0.369415283203125	20.3422449486408	4.5166015625E-07	0.370025634765625	65	-0.190884716796875	0.00639745263810198	0.370022247314453	1.03972224731445	100 µA
0.3704833984375	20.5558679481014	5.9814453125E-07	0.371124267578125	66	-0.1898166015625	0.00847230214235127	0.371119781494141	1.04081978149414	100 µA
0.371551513671875	20.7694909475621	4.486083984375E-07	0.372222900390625	67	-0.188748486328125	0.00635422660676346	0.372219535827637	1.04191953582764	100 µA
0.37261962890625	20.9831139470227	2.777099609375E-07	0.37322998046875	68	-0.18768037109375	0.00393356885180595	0.373227897644043	1.04292789764404	100 µA
0.373687744140625	21.1967369464834	3.326416015625E-07	0.374298095703125	69	-0.186612255859375	0.00471163741589943	0.374295600891113	1.04399560089111	100 µA
0.374755859375	21.410359945944	3.83605957031249E-07	0.37542724609375	70	-0.185544140625	0.00543351213925283	0.375424369049072	1.04512436904907	100 µA
0.375823974609375	21.6239829454047	4.730224609375E-07	0.37640380859375	71	-0.184476025390625	0.00670003485747167	0.376400260925293	1.04610026092529	100 µA
0.37689208984375	21.8376059448653	6.317138671875E-07	0.3775634765625	72	-0.18340791015625	0.00894778848707507	0.377558738708496	1.0472587387085	100 µA
0.377960205078125	22.051228944326	6.40869140625E-07	0.378662109375	73	-0.182339794921875	0.00907746658109065	0.378657302856445	1.04835730285645	100 µA
0.3790283203125	22.2648519437867	4.119873046875E-07	0.37957763671875	74	-0.1812716796875	0.00583551423070113	0.379574546813965	1.04927454681396	100 µA
0.380096435546875	22.4784749432473	3.96728515625E-07	0.380615234375	75	-0.180203564453125	0.0056193840740085	0.380612258911133	1.05031225891113	100 µA
0.38116455078125	22.692097942708	3.90625E-07	0.381744384765625	76	-0.17913544921875	0.00553293201133145	0.381741455078125	1.05144145507813	100 µA
0.382232666015625	22.9057209421686	3.83605957031249E-07	0.38287353515625	77	-0.178067333984375	0.00543351213925283	0.382870658111572	1.05257065811157	100 µA
0.38330078125	23.1193439416293	4.864501953125E-07	0.3839111328125	78	-0.17699921875	0.00689022939536119	0.383907484436035	1.05360748443604	100 µA
0.384368896484375	23.3329669410899	6.65283203125E-07	0.385009765625	79	-0.175931103515625	0.00942327483179887	0.385004776000977	1.05470477600098	100 µA
0.38543701171875	23.5465899405506	6.3446044921875E-07	0.38616943359375	80	-0.17486298828125	0.00898669191527975	0.386164675140381	1.05586467514038	100 µA
0.386505126953125	23.7602129400112	6.4697265625E-07	0.387115478515625	81	-0.173794873046875	0.00916391864376771	0.387110626220703	1.0568106262207	100 µA
0.3875732421875	23.9738359394719	5.43212890625E-07	0.388153076171875	82	-0.1727267578125	0.00769423357825779	0.388149002075195	1.0578490020752	100 µA
0.388641357421875	24.1874589389325	5.279541015625E-07	0.389251708984375	83	-0.171658642578125	0.00747810342156516	0.389247749328613	1.05894774932861	100 µA
0.38970947265625	24.4010819383932	3.509521484375E-07	0.390350341796875	84	-0.17059052734375	0.0049709936039306	0.390347709655762	1.06004770965576	100 µA
0.390777587890625	24.6147049378538	4.974365234375E-07	0.391448974609375	85	-0.169522412109375	0.00704584310817989	0.391445243835449	1.06114524383545	100 µA
0.391845703125	24.8283279373145	5.035400390625E-07	0.392242431640625	86	-0.168454296875	0.00713229517085694	0.392238655090332	1.06193865509033	100 µA
0.392913818359375	25.0419509367752	6.317138671875E-07	0.393463134765625	87	-0.167386181640625	0.00894778848707507	0.393458396911621	1.06315839691162	100 µA
0.39398193359375	25.2555739362358	6.591796875E-07	0.39453125	88	-0.16631806640625	0.00933682276912181	0.394526306152344	1.06422630615234	100 µA
0.395050048828125	25.4691969356965	6.591796875E-07	0.395751953125	89	-0.165249951171875	0.00933682276912181	0.395747009277344	1.06544700927734	100 µA
0.3961181640625	25.6828199351571	4.72412109375001E-07	0.39678955078125	90	-0.1641818359375	0.00669138965120398	0.39678600769043	1.06648600769043	100 µA
0.397186279296875	25.8964429346178	4.425048828125E-07	0.39788818359375	91	-0.163113720703125	0.0062677745440864	0.397884864807129	1.06758486480713	100 µA
0.39825439453125	26.1100659340784	5.92041015625E-07	0.398834228515625	92	-0.16204560546875	0.00838585007967422	0.398829788208008	1.06852978820801	100 µA
0.399322509765625	26.3236889335391	5.645751953125E-07	0.4000244140625	93	-0.160977490234375	0.00799681579762748	0.400020179748535	1.06972017974854	100 µA
0.400390625	26.5373119329997	5.79833984375E-07	0.401031494140625	94	-0.159909375	0.00821294595432011	0.401027145385742	1.07072714538574	100 µA
0.401458740234375	26.7509349324604	6.53076171875E-07	0.402099609375	95	-0.158841259765625	0.00925037070644476	0.402094711303711	1.07179471130371	100 µA
0.40252685546875	26.964557931921	7.75146484375E-07	0.403167724609375	96	-0.15777314453125	0.0109794119599858	0.403161911010742	1.07286191101074	100 µA
0.403594970703125	27.1781809313817	5.767822265625E-07	0.40423583984375	97	-0.156705029296875	0.00816971992298159	0.404231513977051	1.07393151397705	100 µA
0.4046630859375	27.3918039308423	6.53076171875E-07	0.405364990234375	98	-0.1556369140625	0.00925037070644476	0.405360092163086	1.07506009216309	100 µA
0.405731201171875	27.605426930303	6.195068359375E-07	0.406341552734375	99	-0.154568798828125	0.00877488436172096	0.406336906433105	1.07603690643311	100 µA
0.40679931640625	27.8190499297637	4.852294921875E-07	0.4073486328125	100	-0.15350068359375	0.00687293898282578	0.407344993591309	1.07704499359131	100 µA
0.407867431640625	28.0326729292243	5.401611328125E-07	0.408477783203125	101	-0.152432568359375	0.00765100754691926	0.408473731994629	1.07817373199463	100 µA
0.408935546875	28.246295928685	6.927490234375E-07	0.40960693359375	102	-0.151364453125	0.00981230911384561	0.409601737976074	1.07930173797607	100 µA
0.410003662109375	28.4599189281456	7.32421875E-07	0.41058349609375	103	-0.150296337890625	0.0103742475212465	0.410578002929687	1.08027800292969	100 µA
0.41107177734375	28.6735419276063	7.24182128906251E-07	0.411773681640625	104	-0.14922822265625	0.0102575372366324	0.411768250274658	1.08146825027466	100 µA
0.412139892578125	28.8871649270669	7.01904296875E-07	0.41278076171875	105	-0.148160107421875	0.00994198720786119	0.412775497436523	1.08247549743652	100 µA
0.4132080078125	29.1007879265276	5.950927734375E-07	0.413818359375	106	-0.1470919921875	0.00842907611101275	0.413813896179199	1.0835138961792	100 µA
0.414276123046875	29.3144109259882	4.33349609375E-07	0.414947509765625	107	-0.146023876953125	0.00613809645007082	0.414944259643555	1.08464425964355	100 µA
0.41534423828125	29.5280339254489	5.55419921875E-07	0.415863037109375	108	-0.14495576171875	0.0078671377036119	0.415858871459961	1.08555887145996	100 µA
0.416412353515625	29.7416569249095	6.35681152343751E-07	0.417083740234375	109	-0.143887646484375	0.00900398232781516	0.417078972625732	1.08677897262573	100 µA
0.41748046875	29.9552799243702	7.232666015625E-07	0.4180908203125	110	-0.14281953125	0.0102445694272309	0.418085395812988	1.08778539581299	100 µA
0.418548583984375	30.1689029238308	7.6904296875E-07	0.41912841796875	111	-0.141751416015625	0.0108929598973088	0.419122650146484	1.08882265014648	100 µA
0.41961669921875	30.3825259232915	7.659912109375E-07	0.42010498046875	112	-0.14068330078125	0.0108497338659703	0.420099235534668	1.08979923553467	100 µA
0.420684814453125	30.5961489227521	7.171630859375E-07	0.42138671875	113	-0.139615185546875	0.0101581173645538	0.421381340026855	1.09108134002686	100 µA
0.4217529296875	30.8097719222128	5.18798828125E-07	0.42230224609375	114	-0.1385470703125	0.00734842532754958	0.422298355102539	1.09199835510254	100 µA
0.422821044921875	31.0233949216735	7.26318359375E-07	0.42352294921875	115	-0.137478955078125	0.0102877954585694	0.423517501831055	1.09321750183105	100 µA
0.42388916015625	31.2370179211341	6.866455078125E-07	0.424468994140625	116	-0.13641083984375	0.00972585705116856	0.424463844299316	1.09416384429932	100 µA
0.424957275390625	31.4506409205948	6.53076171875E-07	0.425628662109375	117	-0.135342724609375	0.00925037070644476	0.425623764038086	1.09532376403809	100 µA
0.426025390625	31.6642639200554	7.904052734375E-07	0.426666259765625	118	-0.134274609375	0.0111955421166785	0.426660331726074	1.09636033172607	100 µA
0.427093505859375	31.8778869195161	8.270263671875E-07	0.427764892578125	119	-0.133206494140625	0.0117142544927408	0.427758689880371	1.09745868988037	100 µA
0.42816162109375	32.0915099189767	7.598876953125E-07	0.4288330078125	120	-0.13213837890625	0.0107632818032932	0.428827308654785	1.09852730865479	100 µA
0.429229736328125	32.3051329184374	7.1990966796875E-07	0.42974853515625	121	-0.131070263671875	0.0101970207927585	0.42974313583374	1.09944313583374	100 µA
0.4302978515625	32.518755917898	6.256103515625E-07	0.431060791015625	122	-0.1300021484375	0.00886133642439802	0.431056098937988	1.10075609893799	100 µA
0.431365966796875	32.7323789173587	7.080078125E-07	0.432037353515625	123	-0.128934033203125	0.0100284392705382	0.432032043457031	1.10173204345703	100 µA
0.43243408203125	32.9460019168193	6.4239501953125E-07	0.43304443359375	124	-0.12786591796875	0.00909907959675992	0.433039615631103	1.1027396156311	100 µA
0.433502197265625	33.15962491628	7.4462890625E-07	0.434173583984375	125	-0.126797802734375	0.0105471516466006	0.434167999267578	1.10386799926758	100 µA
0.4345703125	33.3732479157406	8.575439453125E-07	0.435150146484375	126	-0.1257296875	0.0121465148061261	0.435143714904785	1.10484371490479	100 µA
0.435638427734375	33.5868709152013	8.575439453125E-07	0.43634033203125	127	-0.124661572265625	0.0121465148061261	0.43633390045166	1.10603390045166	100 µA
0.43670654296875	33.800493914662	8.636474609375E-07	0.437347412109375	128	-0.12359345703125	0.0122329668688031	0.437340934753418	1.10704093475342	100 µA
0.437774658203125	34.0141169141226	7.415771484375E-07	0.43841552734375	129	-0.122525341796875	0.010503925615262	0.438409965515137	1.10810996551514	100 µA
0.4388427734375	34.2277399135833	5.99365234375E-07	0.43951416015625	130	-0.1214572265625	0.00848959255488669	0.439509664916992	1.10920966491699	100 µA
0.439910888671875	34.4413629130439	7.342529296875E-07	0.440582275390625	131	-0.120389111328125	0.0104001831400496	0.440576768493652	1.11027676849365	100 µA
0.44097900390625	34.6549859125046	7.476806640625E-07	0.441619873046875	132	-0.11932099609375	0.0105903776779391	0.441614265441895	1.11131426544189	100 µA
0.442047119140625	34.8686089119652	7.4462890625E-07	0.44268798828125	133	-0.118252880859375	0.0105471516466006	0.442682403564453	1.11238240356445	100 µA
0.443115234375	35.0822319114259	9.063720703125E-07	0.443817138671875	134	-0.117184765625	0.0128381313075425	0.443810340881348	1.11351034088135	100 µA
0.444183349609375	35.2958549108865	8.72802734375E-07	0.444793701171875	135	-0.116116650390625	0.0123626449628187	0.444787155151367	1.11448715515137	100 µA
0.44525146484375	35.5094779103472	7.415771484375E-07	0.445892333984375	136	-0.11504853515625	0.010503925615262	0.445886772155762	1.11558677215576	100 µA
0.446319580078125	35.7231009098078	7.904052734375E-07	0.446990966796875	137	-0.113980419921875	0.0111955421166785	0.446985038757324	1.11668503875732	100 µA
0.4473876953125	35.9367239092685	7.9345703125E-07	0.448089599609375	138	-0.1129123046875	0.011238768148017	0.448083648681641	1.11778364868164	100 µA
0.448455810546875	36.1503469087291	7.3699951171875E-07	0.44915771484375	139	-0.111844189453125	0.0104390865682543	0.449152187347412	1.11885218734741	100 µA
0.44952392578125	36.3639699081898	7.537841796875E-07	0.45013427734375	140	-0.11077607421875	0.0106768297406161	0.450128623962402	1.1198286239624	100 µA
0.450592041015625	36.5775929076505	8.36181640625E-07	0.451202392578125	141	-0.109707958984375	0.0118439325867564	0.45119612121582	1.12089612121582	100 µA
0.45166015625	36.7912159071111	9.82666015625E-07	0.452239990234375	142	-0.10863984375	0.0139187820910057	0.452232620239258	1.12193262023926	100 µA
0.452728271484375	37.0048389065718	9.246826171875E-07	0.453521728515625	143	-0.107571728515625	0.0130974874955737	0.453514793395996	1.123214793396	100 µA
0.45379638671875	37.2184619060324	9.124755859375E-07	0.454498291015625	144	-0.10650361328125	0.0129245833702195	0.45449144744873	1.12419144744873	100 µA
0.454864501953125	37.4320849054931	7.110595703125E-07	0.45550537109375	145	-0.105435498046875	0.0100716653018768	0.455500038146973	1.12520003814697	100 µA
0.4559326171875	37.6457079049537	6.34765625E-07	0.45660400390625	146	-0.1043673828125	0.0089910145184136	0.456599243164062	1.12629924316406	100 µA
0.457000732421875	37.8593309044144	7.38525390625E-07	0.457611083984375	147	-0.103299267578125	0.0104606995839235	0.457605545043945	1.12730554504395	100 µA
0.45806884765625	38.072953903875	8.4228515625E-07	0.45867919921875	148	-0.10223115234375	0.0119303846494334	0.458672882080078	1.12837288208008	100 µA
0.459136962890625	38.2865769033357	8.575439453125E-07	0.45989990234375	149	-0.101163037109375	0.0121465148061261	0.45989347076416	1.12959347076416	100 µA
0.460205078125	38.5001999027963	9.82666015625E-07	0.4608154296875	150	-0.100094921875	0.0139187820910057	0.460808059692383	1.13050805969238	100 µA
0.461273193359375	38.713822902257	9.613037109375E-07	0.46197509765625	151	-0.099026806640625	0.013616199871636	0.461967887878418	1.13166788787842	100 µA
0.46234130859375	38.9274459017176	8.941650390625E-07	0.4630126953125	152	-0.09795869140625	0.0126652271821884	0.463005989074707	1.13270598907471	100 µA
0.463409423828125	39.1410689011783	8.026123046875E-07	0.464080810546875	153	-0.096890576171875	0.0113684462420326	0.46407479095459	1.13377479095459	100 µA
0.4644775390625	39.354691900639	7.232666015625E-07	0.465087890625	154	-0.0958224609375	0.0102445694272309	0.465082466125488	1.13478246612549	100 µA
0.465545654296875	39.5683149000996	8.270263671875E-07	0.46624755859375	155	-0.094754345703125	0.0117142544927408	0.466241355895996	1.135941355896	100 µA
0.46661376953125	39.7819378995603	9.002685546875E-07	0.467315673828125	156	-0.09368623046875	0.0127516792448654	0.467308921813965	1.13700892181396	100 µA
0.467681884765625	39.9955608990209	9.58251953125E-07	0.468414306640625	157	-0.092618115234375	0.0135729738402975	0.468407119750977	1.13810711975098	100 µA
0.46875	40.2091838984816	9.490966796875E-07	0.469329833984375	158	-0.09155	0.0134432957462819	0.469322715759277	1.13902271575928	100 µA
0.469818115234375	40.4228068979422	9.6435546875E-07	0.47052001953125	159	-0.090481884765625	0.0136594259029745	0.470512786865234	1.14021278686523	100 µA
0.47088623046875	40.6364298974029	8.331298828125E-07	0.47149658203125	160	-0.08941376953125	0.0118007065554178	0.471490333557129	1.14119033355713	100 µA
0.471954345703125	40.8500528968635	9.918212890625E-07	0.472625732421875	161	-0.088345654296875	0.0140484601850212	0.472618293762207	1.14231829376221	100 µA
0.4730224609375	41.0636758963242	8.72802734375E-07	0.473785400390625	162	-0.0872775390625	0.0123626449628187	0.473778854370117	1.14347885437012	100 µA
0.474090576171875	41.2772988957848	8.9111328125E-07	0.47479248046875	163	-0.086209423828125	0.0126220011508499	0.474785797119141	1.14448579711914	100 µA
0.47515869140625	41.4909218952455	1.0040283203125E-06	0.475860595703125	164	-0.08514130859375	0.0142213643103754	0.475853065490723	1.14555306549072	100 µA
0.476226806640625	41.7045448947061	1.0528564453125E-06	0.476776123046875	165	-0.084073193359375	0.0149129808117918	0.476768226623535	1.14646822662354	100 µA
0.477294921875	41.9181678941668	1.104736328125E-06	0.4779052734375	166	-0.083005078125	0.0156478233445467	0.477896987915039	1.14759698791504	100 µA
0.478363037109375	42.1317908936275	9.857177734375E-07	0.47906494140625	167	-0.081936962890625	0.0139620081223442	0.479057548522949	1.14875754852295	100 µA
0.47943115234375	42.3454138930881	8.4228515625E-07	0.4801025390625	168	-0.08086884765625	0.0119303846494334	0.480096221923828	1.14979622192383	100 µA
0.480499267578125	42.5590368925488	7.781982421875E-07	0.481170654296875	169	-0.079800732421875	0.0110226379913244	0.481164817810059	1.15086481781006	100 µA
0.4815673828125	42.7726598920094	8.85009765625E-07	0.482177734375	170	-0.0787326171875	0.0125355490881728	0.482171096801758	1.15187109680176	100 µA
0.482635498046875	42.9862828914701	9.09423828125E-07	0.483245849609375	171	-0.077664501953125	0.012881357338881	0.483239028930664	1.15293902893066	100 µA
0.48370361328125	43.1999058909307	1.0406494140625E-06	0.484405517578125	172	-0.07659638671875	0.0147400766864377	0.48439771270752	1.15409771270752	100 µA
0.484771728515625	43.4135288903914	1.0986328125E-06	0.4853515625	173	-0.075528271484375	0.0155613712818697	0.485343322753906	1.15504332275391	100 µA
0.48583984375	43.627151889852	9.857177734375E-07	0.486541748046875	174	-0.07446015625	0.0139620081223442	0.486534355163574	1.15623435516357	100 µA
0.486907958984375	43.8407748893127	1.0009765625E-06	0.487548828125	175	-0.073392041015625	0.0141781382790368	0.487541320800781	1.15724132080078	100 µA
0.48797607421875	44.0543978887733	9.490966796875E-07	0.488677978515625	176	-0.07232392578125	0.0134432957462819	0.488670860290527	1.15837086029053	100 µA
0.489044189453125	44.268020888234	8.880615234375E-07	0.48974609375	177	-0.071255810546875	0.0125787751195113	0.489739433288574	1.15943943328857	100 µA
0.4901123046875	44.4816438876946	8.544921875E-07	0.49072265625	178	-0.0701876953125	0.0121032887747875	0.490716247558594	1.16041624755859	100 µA
0.491180419921875	44.6952668871553	8.97216796875E-07	0.4918212890625	179	-0.069119580078125	0.0127084532135269	0.491814559936523	1.16151455993652	100 µA
0.49224853515625	44.908889886616	1.0650634765625E-06	0.493011474609375	180	-0.06805146484375	0.0150858849371459	0.493003486633301	1.1627034866333	100 µA
0.493316650390625	45.1225128860766	1.1260986328125E-06	0.493988037109375	181	-0.066983349609375	0.0159504055639164	0.493979591369629	1.16367959136963	100 µA
0.494384765625	45.3361358855373	1.0833740234375E-06	0.495025634765625	182	-0.065915234375	0.0153452411251771	0.495017509460449	1.16471750946045	100 µA
0.495452880859375	45.5497588849979	1.025390625E-06	0.496124267578125	183	-0.064847119140625	0.014523946529745	0.496116577148437	1.16581657714844	100 µA
0.49652099609375	45.7633818844586	8.72802734375E-07	0.49713134765625	184	-0.06377900390625	0.0123626449628187	0.497124801635742	1.16682480163574	100 µA
0.497589111328125	45.9770048839192	9.002685546875E-07	0.498199462890625	185	-0.062710888671875	0.0127516792448654	0.498192710876465	1.16789271087646	100 µA
0.4986572265625	46.1906278833799	9.979248046875E-07	0.4993896484375	186	-0.0616427734375	0.0141349122476983	0.499382164001465	1.16908216400146	100 µA
0.499725341796875	46.4042508828405	1.11083984375E-06	0.500335693359375	187	-0.060574658203125	0.0157342754072238	0.500327362060547	1.17002736206055	100 µA
0.50079345703125	46.6178738823012	1.092529296875E-06	0.50146484375	188	-0.05950654296875	0.0154749192191926	0.501456649780273	1.17115664978027	100 µA
0.501861572265625	46.8314968817618	1.2237548828125E-06	0.50244140625	189	-0.058438427734375	0.0173336385667493	0.502432228088379	1.17213222808838	100 µA
0.5029296875	47.0451198812225	1.26953125E-06	0.50360107421875	190	-0.0573703125	0.0179820290368272	0.503591552734375	1.17329155273438	100 µA
0.503997802734375	47.2587428806831	1.15966796875E-06	0.50469970703125	191	-0.056302197265625	0.0164258919086402	0.504691009521484	1.17439100952148	100 µA
0.50506591796875	47.4723658801438	8.575439453125E-07	0.5057373046875	192	-0.05523408203125	0.0121465148061261	0.50573087310791	1.17543087310791	100 µA
0.506134033203125	47.6859888796045	9.674072265625E-07	0.506805419921875	193	-0.054165966796875	0.013702651934313	0.506798164367676	1.17649816436768	100 µA
0.5072021484375	47.8996118790651	1.055908203125E-06	0.507904052734375	194	-0.0530978515625	0.0149562068431303	0.507896133422852	1.17759613342285	100 µA
0.508270263671875	48.1132348785258	1.07421875E-06	0.5089111328125	195	-0.052029736328125	0.0152155630311615	0.508903076171875	1.17860307617187	100 µA
0.50933837890625	48.3268578779864	1.153564453125E-06	0.510009765625	196	-0.05096162109375	0.0163394398459632	0.510001113891602	1.1797011138916	100 µA
0.510406494140625	48.5404808774471	1.239013671875E-06	0.510986328125	197	-0.049893505859375	0.0175497687234419	0.510977035522461	1.18067703552246	100 µA
0.511474609375	48.7541038769077	1.1260986328125E-06	0.5120849609375	198	-0.048825390625	0.0159504055639164	0.512076515197754	1.18177651519775	100 µA
0.512542724609375	48.9677268763684	1.0498046875E-06	0.513153076171875	199	-0.047757275390625	0.0148697547804533	0.513145202636719	1.18284520263672	100 µA
0.51361083984375	49.181349875829	1.0040283203125E-06	0.5142822265625	200	-0.04668916015625	0.0142213643103754	0.514274696350098	1.1839746963501	100 µA
0.514678955078125	49.3949728752897	9.796142578125E-07	0.515472412109375	201	-0.045621044921875	0.0138755560596671	0.515465065002441	1.18516506500244	100 µA
0.5157470703125	49.6085958747503	1.07421875E-06	0.516357421875	202	-0.0445529296875	0.0152155630311615	0.516349365234375	1.18604936523437	100 µA
0.516815185546875	49.822218874211	1.324462890625E-06	0.517486572265625	203	-0.043484814453125	0.0187600976009207	0.517476638793945	1.18717663879395	100 µA
0.51788330078125	50.0358418736716	1.23291015625E-06	0.518524169921875	204	-0.04241669921875	0.0174633166607649	0.518514923095703	1.1882149230957	100 µA
0.518951416015625	50.2494648731323	1.3153076171875E-06	0.519622802734375	205	-0.041348583984375	0.0186304195069051	0.519612937927246	1.18931293792725	100 µA
0.52001953125	50.463087872593	1.2542724609375E-06	0.52069091796875	206	-0.04028046875	0.0177658988801346	0.520681510925293	1.19038151092529	100 µA
0.521087646484375	50.6767108720536	1.043701171875E-06	0.52178955078125	207	-0.039212353515625	0.0147833027177762	0.521781723022461	1.19148172302246	100 µA
0.52215576171875	50.8903338715143	9.796142578125E-07	0.5228271484375	208	-0.03814423828125	0.0138755560596671	0.522819801330566	1.19251980133057	100 µA
0.523223876953125	51.1039568709749	1.0406494140625E-06	0.52386474609375	209	-0.037076123046875	0.0147400766864377	0.523856941223145	1.19355694122314	100 µA
0.5242919921875	51.3175798704356	1.214599609375E-06	0.52490234375	210	-0.0360080078125	0.0172039604727337	0.52489323425293	1.19459323425293	100 µA
0.525360107421875	51.5312028698962	1.2298583984375E-06	0.526123046875	211	-0.034939892578125	0.0174200906294263	0.526113822937012	1.19581382293701	100 µA
0.52642822265625	51.7448258693569	1.2725830078125E-06	0.527130126953125	212	-0.03387177734375	0.0180252550681657	0.527120582580566	1.19682058258057	100 µA
0.527496337890625	51.9584488688175	1.336669921875E-06	0.5281982421875	213	-0.032803662109375	0.0189330017262748	0.528188217163086	1.19788821716309	100 µA
0.528564453125	52.1720718682782	1.2939453125E-06	0.529205322265625	214	-0.031735546875	0.0183278372875354	0.529195617675781	1.19889561767578	100 µA
0.529632568359375	52.3856948677388	1.1871337890625E-06	0.5303955078125	215	-0.030667431640625	0.016814926190687	0.530386604309082	1.20008660430908	100 µA
0.53070068359375	52.5993178671995	1.18408203125E-06	0.53131103515625	216	-0.02959931640625	0.0167717001593484	0.531302154541016	1.20100215454102	100 µA
0.531768798828125	52.8129408666601	1.0498046875E-06	0.532440185546875	217	-0.028531201171875	0.0148697547804533	0.532432312011719	1.20213231201172	100 µA
0.5328369140625	53.0265638661208	1.239013671875E-06	0.533447265625	218	-0.0274630859375	0.0175497687234419	0.533437973022461	1.20313797302246	100 µA
0.533905029296875	53.2401868655814	1.3763427734375E-06	0.5345458984375	219	-0.026394970703125	0.0194949401336756	0.534535575866699	1.2042355758667	100 µA
0.53497314453125	53.4538098650421	1.40380859375E-06	0.53558349609375	220	-0.02532685546875	0.0198839744157224	0.535572967529297	1.2052729675293	100 µA
0.536041259765625	53.6674328645028	1.2786865234375E-06	0.536590576171875	221	-0.024258740234375	0.0181117071308428	0.536580986022949	1.20628098602295	100 µA
0.537109375	53.8810558639634	1.2786865234375E-06	0.537811279296875	222	-0.023190625	0.0181117071308428	0.537801689147949	1.20750168914795	100 µA
0.538177490234375	54.0946788634241	1.2054443359375E-06	0.5389404296875	223	-0.022122509765625	0.0170742823787181	0.53893138885498	1.20863138885498	100 µA
0.53924560546875	54.3083018628847	1.202392578125E-06	0.5399169921875	224	-0.02105439453125	0.0170310563473796	0.539907974243164	1.20960797424316	100 µA
0.540313720703125	54.5219248623454	1.275634765625E-06	0.540985107421875	225	-0.019986279296875	0.0180684810995043	0.540975540161133	1.21067554016113	100 µA
0.5413818359375	54.735547861806	1.4617919921875E-06	0.54205322265625	226	-0.0189181640625	0.0207052690111544	0.542042259216309	1.21174225921631	100 µA
0.542449951171875	54.9491708612667	1.4373779296875E-06	0.5430908203125	227	-0.017850048828125	0.0203594607604462	0.543080039978027	1.21278003997803	100 µA
0.54351806640625	55.1627938607273	1.3458251953125E-06	0.544189453125	228	-0.01678193359375	0.0190626798202904	0.544179359436035	1.21387935943604	100 µA
0.544586181640625	55.376416860188	1.45263671875E-06	0.545196533203125	229	-0.015713818359375	0.0205755909171388	0.545185638427734	1.21488563842773	100 µA
0.545654296875	55.5900398596486	1.30615234375E-06	0.546417236328125	230	-0.014645703125	0.0185007414128895	0.546407440185547	1.21610744018555	100 µA
0.546722412109375	55.8036628591093	1.220703125E-06	0.547393798828125	231	-0.013577587890625	0.0172904125354108	0.547384643554688	1.21708464355469	100 µA
0.54779052734375	56.0172858585699	1.2298583984375E-06	0.5484619140625	232	-0.01250947265625	0.0174200906294263	0.548452690124512	1.21815269012451	100 µA
0.548858642578125	56.2309088580306	1.2603759765625E-06	0.5494384765625	233	-0.011441357421875	0.0178523509428116	0.549429023742676	1.21912902374268	100 µA
0.5499267578125	56.4445318574913	1.385498046875E-06	0.55059814453125	234	-0.0103732421875	0.0196246182276912	0.550587753295898	1.2202877532959	100 µA
0.550994873046875	56.6581548569519	1.5472412109375E-06	0.55157470703125	235	-0.00930512695312502	0.0219155978886331	0.551563102722168	1.22126310272217	100 µA
0.55206298828125	56.8717778564126	1.45263671875E-06	0.552703857421875	236	-0.00823701171875002	0.0205755909171388	0.552692962646484	1.22239296264648	100 µA
0.553131103515625	57.0854008558732	1.4068603515625E-06	0.55377197265625	237	-0.00716889648437502	0.0199272004470609	0.553761421203613	1.22346142120361	100 µA
0.55419921875	57.2990238553339	1.3946533203125E-06	0.554931640625	238	-0.00610078125000002	0.0197542963217068	0.554921180725098	1.2246211807251	100 µA
0.555267333984375	57.5126468547945	1.348876953125E-06	0.555938720703125	239	-0.00503266601562502	0.0191059058516289	0.555928604125977	1.22562860412598	100 µA
0.55633544921875	57.7262698542552	1.2420654296875E-06	0.557037353515625	240	-0.00396455078125002	0.0175929947547805	0.557028038024902	1.2267280380249	100 µA
0.557403564453125	57.9398928537158	1.470947265625E-06	0.558013916015625	241	-0.00289643554687502	0.02083494710517	0.558002883911133	1.22770288391113	100 µA
0.5584716796875	58.1535158531765	1.458740234375E-06	0.559112548828125	242	-0.00182832031250002	0.0206620429798159	0.559101608276367	1.22880160827637	100 µA
0.559539794921875	58.3671388526371	1.708984375E-06	0.5601806640625	243	-0.00076020507812502	0.0242065775495751	0.560167846679688	1.22986784667969	100 µA
0.56060791015625	58.5807618520978	1.495361328125E-06	0.561309814453125	244	0.00030791015624998	0.0211807553558782	0.561298599243164	1.23099859924316	100 µA
0.561676025390625	58.7943848515584	1.37939453125E-06	0.562347412109375	245	0.00137602539062498	0.0195381661650142	0.562337066650391	1.23203706665039	100 µA
0.562744140625	59.0080078510191	1.336669921875E-06	0.56329345703125	246	0.00244414062499998	0.0189330017262748	0.563283432006836	1.23298343200684	100 µA
0.563812255859375	59.2216308504798	1.30615234375E-06	0.564544677734375	247	0.00351225585937498	0.0185007414128895	0.564534881591797	1.2342348815918	100 µA
0.56488037109375	59.4352538499404	1.385498046875E-06	0.565582275390625	248	0.00458037109374998	0.0196246182276912	0.565571884155273	1.23527188415527	100 µA
0.565948486328125	59.6488768494011	1.483154296875E-06	0.566558837890625	249	0.00564848632812498	0.0210078512305241	0.566547714233398	1.2362477142334	100 µA
0.5670166015625	59.8624998488617	1.57470703125E-06	0.56768798828125	250	0.00671660156249998	0.0223046321706799	0.567676177978516	1.23737617797852	100 µA
0.568084716796875	60.0761228483224	1.5167236328125E-06	0.56866455078125	251	0.00778471679687498	0.0214833375752479	0.568653175354004	1.238353175354	100 µA
0.56915283203125	60.289745847783	1.654052734375E-06	0.569854736328125	252	0.00885283203124998	0.0234285089854816	0.569842330932617	1.23954233093262	100 µA
0.570220947265625	60.5033688472437	1.6143798828125E-06	0.57098388671875	253	0.00992094726562498	0.0228665705780807	0.570971778869629	1.24067177886963	100 µA
0.5712890625	60.7169918467043	1.3824462890625E-06	0.571929931640625	254	0.0109890625	0.0195813921963527	0.571919563293457	1.24161956329346	100 µA
0.572357177734375	60.930614846165	1.4495849609375E-06	0.5731201171875	255	0.012057177734375	0.0205323648858003	0.573109245300293	1.24280924530029	100 µA
0.57342529296875	61.1442378456256	1.531982421875E-06	0.573944091796875	256	0.01312529296875	0.0216994677319405	0.573932601928711	1.24363260192871	100 µA
0.574493408203125	61.3578608450863	1.605224609375E-06	0.575103759765625	257	0.014193408203125	0.0227368924840652	0.575091720581055	1.24479172058105	100 µA
0.5755615234375	61.5714838445469	1.6693115234375E-06	0.576141357421875	258	0.0152615234375	0.0236446391421742	0.576128837585449	1.24582883758545	100 µA
0.576629638671875	61.7851068440076	1.5869140625E-06	0.57720947265625	259	0.016329638671875	0.022477536296034	0.577197570800781	1.24689757080078	100 µA
0.57769775390625	61.9987298434683	1.5777587890625E-06	0.578369140625	260	0.01739775390625	0.0223478582020184	0.578357307434082	1.24805730743408	100 µA
0.578765869140625	62.2123528429289	1.5289306640625E-06	0.57940673828125	261	0.018465869140625	0.021656241700602	0.57939527130127	1.24909527130127	100 µA
0.579833984375	62.4259758423896	1.5380859375E-06	0.58050537109375	262	0.019533984375	0.0217859197946176	0.580493835449219	1.25019383544922	100 µA
0.580902099609375	62.6395988418502	1.531982421875E-06	0.58160400390625	263	0.020602099609375	0.0216994677319405	0.581592514038086	1.25129251403809	100 µA
0.58197021484375	62.8532218413109	1.654052734375E-06	0.5826416015625	264	0.02167021484375	0.0234285089854816	0.582629196166992	1.25232919616699	100 µA
0.583038330078125	63.0668448407715	1.7486572265625E-06	0.58367919921875	265	0.022738330078125	0.0247685159569759	0.583666084289551	1.25336608428955	100 µA
0.5841064453125	63.2804678402322	1.77001953125E-06	0.584747314453125	266	0.0238064453125	0.0250710981763456	0.584734039306641	1.25443403930664	100 µA
0.585174560546875	63.4940908396928	1.5899658203125E-06	0.5859375	267	0.024874560546875	0.0225207623273725	0.585925575256348	1.25562557525635	100 µA
0.58624267578125	63.7077138391535	1.6693115234375E-06	0.586944580078125	268	0.02594267578125	0.0236446391421742	0.586932060241699	1.2566320602417	100 µA
0.587310791015625	63.9213368386141	1.66015625E-06	0.587982177734375	269	0.027010791015625	0.0235149610481586	0.5879697265625	1.2576697265625	100 µA
0.58837890625	64.1349598380748	1.6326904296875E-06	0.589080810546875	270	0.02807890625	0.0231259267661119	0.589068565368652	1.25876856536865	100 µA
0.589447021484375	64.3485828375354	1.6693115234375E-06	0.590118408203125	271	0.029147021484375	0.0236446391421742	0.590105888366699	1.2598058883667	100 µA
0.59051513671875	64.5622058369961	1.763916015625E-06	0.591217041015625	272	0.03021513671875	0.0249846461136686	0.591203811645508	1.26090381164551	100 µA
0.591583251953125	64.7758288364568	1.824951171875E-06	0.592315673828125	273	0.031283251953125	0.0258491667404391	0.592301986694336	1.26200198669434	100 µA
0.5926513671875	64.9894518359174	1.8157958984375E-06	0.593414306640625	274	0.0323513671875	0.0257194886464235	0.593400688171387	1.26310068817139	100 µA
0.593719482421875	65.2030748353781	1.7059326171875E-06	0.594390869140625	275	0.033419482421875	0.0241633515182365	0.594378074645996	1.264078074646	100 µA
0.59478759765625	65.4166978348387	1.6265869140625E-06	0.595489501953125	276	0.03448759765625	0.0230394747034348	0.59547730255127	1.26517730255127	100 µA
0.595855712890625	65.6303208342994	1.66015625E-06	0.5965576171875	277	0.035555712890625	0.0235149610481586	0.596545166015625	1.26624516601562	100 µA
0.596923828125	65.84394383376	1.7303466796875E-06	0.59759521484375	278	0.036623828125	0.0245091597689448	0.597582237243652	1.26728223724365	100 µA
0.597991943359375	66.0575668332207	1.7303466796875E-06	0.59857177734375	279	0.037691943359375	0.0245091597689448	0.598558799743652	1.26825879974365	100 µA
0.59906005859375	66.2711898326813	1.72119140625E-06	0.5997314453125	280	0.03876005859375	0.0243794816749292	0.599718536376953	1.26941853637695	100 µA
0.600128173828125	66.484812832142	1.995849609375E-06	0.600738525390625	281	0.039828173828125	0.0282698244953966	0.600723556518555	1.27042355651855	100 µA
0.6011962890625	66.6984358316026	1.971435546875E-06	0.6019287109375	282	0.0408962890625	0.0279240162446884	0.601913925170898	1.2716139251709	100 µA
0.602264404296875	66.9120588310633	1.7242431640625E-06	0.60284423828125	283	0.041964404296875	0.0244227077062677	0.602831306457519	1.27253130645752	100 µA
0.60333251953125	67.1256818305239	1.727294921875E-06	0.603912353515625	284	0.04303251953125	0.0244659337376062	0.603899398803711	1.27359939880371	100 µA
0.604400634765625	67.3393048299846	1.800537109375E-06	0.6051025390625	285	0.044100634765625	0.0255033584897309	0.60508903503418	1.27478903503418	100 µA
0.60546875	67.5529278294453	1.7120361328125E-06	0.60614013671875	286	0.04516875	0.0242498035809136	0.606127296447754	1.27582729644775	100 µA
0.606536865234375	67.7665508289059	1.8218994140625E-06	0.607208251953125	287	0.046236865234375	0.0258059407091006	0.60719458770752	1.27689458770752	100 µA
0.60760498046875	67.9801738283666	1.9866943359375E-06	0.60833740234375	288	0.04730498046875	0.028140146401381	0.608322502136231	1.27802250213623	100 µA
0.608673095703125	68.1937968278272	1.9927978515625E-06	0.609375	289	0.048373095703125	0.0282265984640581	0.609360054016113	1.27906005401611	100 µA
0.6097412109375	68.4074198272879	1.8798828125E-06	0.610382080078125	290	0.0494412109375	0.0266272353045326	0.610367980957031	1.28006798095703	100 µA
0.610809326171875	68.6210428267485	1.9012451171875E-06	0.611541748046875	291	0.050509326171875	0.0269298175239023	0.611527488708496	1.2812274887085	100 µA
0.61187744140625	68.8346658262092	1.776123046875E-06	0.612548828125	292	0.05157744140625	0.0251575502390227	0.612535507202148	1.28223550720215	100 µA
0.612945556640625	69.0482888256698	1.702880859375E-06	0.613525390625	293	0.052645556640625	0.024120125486898	0.613512619018555	1.28321261901855	100 µA
0.614013671875	69.2619118251305	1.8829345703125E-06	0.61468505859375	294	0.053713671875	0.0266704613358711	0.614670936584473	1.28437093658447	100 µA
0.615081787109375	69.4755348245911	1.9866943359375E-06	0.615692138671875	295	0.054781787109375	0.028140146401381	0.615677238464356	1.28537723846436	100 µA
0.61614990234375	69.6891578240518	2.099609375E-06	0.616851806640625	296	0.05584990234375	0.0297395095609065	0.616836059570313	1.28653605957031	100 µA
0.617218017578125	69.9027808235124	2.1392822265625E-06	0.61785888671875	297	0.056918017578125	0.0303014479683074	0.617842842102051	1.28754284210205	100 µA
0.6182861328125	70.1164038229731	2.1636962890625E-06	0.618927001953125	298	0.0579861328125	0.0306472562190156	0.618910774230957	1.28861077423096	100 µA
0.619354248046875	70.3300268224338	1.9134521484375E-06	0.620025634765625	299	0.059054248046875	0.0271027216492564	0.620011283874512	1.28971128387451	100 µA
0.62042236328125	70.5436498218944	2.081298828125E-06	0.62115478515625	300	0.06012236328125	0.0294801533728754	0.621139175415039	1.29083917541504	100 µA
0.621490478515625	70.7572728213551	1.934814453125E-06	0.6221923828125	301	0.061190478515625	0.0274053038686261	0.622177871704102	1.2918778717041	100 µA
0.62255859375	70.9708958208157	1.904296875E-06	0.623260498046875	302	0.06225859375	0.0269730435552408	0.623246215820312	1.29294621582031	100 µA
0.623626708984375	71.1845188202764	2.1026611328125E-06	0.624237060546875	303	0.063326708984375	0.029782735592245	0.624221290588379	1.29392129058838	100 µA
0.62469482421875	71.398141819737	2.20947265625E-06	0.625396728515625	304	0.06439482421875	0.0312956466890935	0.625380157470703	1.2950801574707	100 µA
0.625762939453125	71.6117648191977	2.178955078125E-06	0.62646484375	305	0.065462939453125	0.0308633863757082	0.626448501586914	1.29614850158691	100 µA
0.6268310546875	71.8253878186583	2.1148681640625E-06	0.627410888671875	306	0.0665310546875	0.0299556397175991	0.627395027160645	1.29709502716064	100 µA
0.627899169921875	72.039010818119	2.0965576171875E-06	0.6285400390625	307	0.067599169921875	0.029696283529568	0.628524314880371	1.29822431488037	100 µA
0.62896728515625	72.2526338175796	1.9378662109375E-06	0.629669189453125	308	0.06866728515625	0.0274485298999646	0.629654655456543	1.29935465545654	100 µA
0.630035400390625	72.4662568170403	2.008056640625E-06	0.63067626953125	309	0.069735400390625	0.0284427286207507	0.630661209106445	1.30036120910645	100 µA
0.631103515625	72.6798798165009	2.1484375E-06	0.6317138671875	310	0.070803515625	0.030431126062323	0.63169775390625	1.30139775390625	100 µA
0.632171630859375	72.8935028159616	2.2552490234375E-06	0.632904052734375	311	0.071871630859375	0.0319440371591714	0.632887138366699	1.3025871383667	100 µA
0.63323974609375	73.1071258154223	2.4139404296875E-06	0.634002685546875	312	0.07293974609375	0.0341917907887748	0.633984580993652	1.30368458099365	100 µA
0.634307861328125	73.3207488148829	2.2979736328125E-06	0.635009765625	313	0.074007861328125	0.0325492015979108	0.634992530822754	1.30469253082275	100 µA
0.6353759765625	73.5343718143436	2.313232421875E-06	0.635986328125	314	0.0750759765625	0.0327653317546034	0.635968978881836	1.30566897888184	100 µA
0.636444091796875	73.7479948138042	2.1240234375E-06	0.637115478515625	315	0.076144091796875	0.0300853178116147	0.637099548339844	1.30679954833984	100 µA
0.63751220703125	73.9616178132649	2.0111083984375E-06	0.63824462890625	316	0.07721220703125	0.0284859546520892	0.638229545593262	1.30792954559326	100 µA
0.638580322265625	74.1752408127255	2.2064208984375E-06	0.63922119140625	317	0.078280322265625	0.031252420657755	0.639204643249512	1.30890464324951	100 µA
0.6396484375	74.3888638121862	2.288818359375E-06	0.640411376953125	318	0.0793484375	0.0324195235038952	0.64039421081543	1.31009421081543	100 µA
0.640716552734375	74.6024868116468	2.35595703125E-06	0.6414794921875	319	0.080416552734375	0.0333704961933428	0.641461822509766	1.31116182250977	100 µA
0.64178466796875	74.8161098111075	2.4169921875E-06	0.64251708984375	320	0.08148466796875	0.0342350168201133	0.642498962402344	1.31219896240234	100 µA
0.642852783203125	75.0297328105681	2.4261474609375E-06	0.64349365234375	321	0.082552783203125	0.0343646949141289	0.643475456237793	1.31317545623779	100 µA
0.6439208984375	75.2433558100288	2.276611328125E-06	0.64459228515625	322	0.0836208984375	0.0322466193785411	0.644575210571289	1.31427521057129	100 µA
0.644989013671875	75.4569788094894	2.252197265625E-06	0.645782470703125	323	0.084689013671875	0.0319008111278329	0.645765579223633	1.31546557922363	100 µA
0.64605712890625	75.6706018089501	2.2705078125E-06	0.646728515625	324	0.08575712890625	0.032160167315864	0.646711486816406	1.31641148681641	100 µA
0.647125244140625	75.8842248084107	2.239990234375E-06	0.647796630859375	325	0.086825244140625	0.0317279070024788	0.647779830932617	1.31747983093262	100 µA
0.648193359375	76.0978478078714	2.410888671875E-06	0.64892578125	326	0.087893359375	0.0341485647574363	0.648907699584961	1.31860769958496	100 µA
0.649261474609375	76.3114708073321	2.520751953125E-06	0.6500244140625	327	0.088961474609375	0.0357047018856232	0.650005508422852	1.31970550842285	100 µA
0.65032958984375	76.5250938067927	2.5848388671875E-06	0.651031494140625	328	0.09002958984375	0.0366124485437323	0.651012107849121	1.32071210784912	100 µA
0.651397705078125	76.7387168062534	2.5360107421875E-06	0.652191162109375	329	0.091097705078125	0.0359208320423159	0.652172142028809	1.32187214202881	100 µA
0.6524658203125	76.952339805714	2.4749755859375E-06	0.6531982421875	330	0.0921658203125	0.0350563114155453	0.653179679870605	1.32287967987061	100 µA
0.653533935546875	77.1659628051747	2.349853515625E-06	0.654327392578125	331	0.093233935546875	0.0332840441306657	0.654309768676758	1.32400976867676	100 µA
0.65460205078125	77.3795858046353	2.42919921875E-06	0.6552734375	332	0.09430205078125	0.0344079209454674	0.655255218505859	1.32495521850586	100 µA
0.655670166015625	77.593208804096	2.3895263671875E-06	0.65643310546875	333	0.095370166015625	0.0338459825380666	0.656415184020996	1.326115184021	100 µA
0.65673828125	77.8068318035566	2.72216796875E-06	0.657440185546875	334	0.09643828125	0.038557619953966	0.657419769287109	1.32711976928711	100 µA
0.657806396484375	78.0204548030173	2.6641845703125E-06	0.658538818359375	335	0.097506396484375	0.037736325358534	0.658518836975098	1.3282188369751	100 µA
0.65887451171875	78.2340778024779	2.667236328125E-06	0.6595458984375	336	0.09857451171875	0.0377795513898725	0.659525894165039	1.32922589416504	100 µA
0.659942626953125	78.4477008019386	2.716064453125E-06	0.660736083984375	337	0.099642626953125	0.038471167891289	0.660715713500977	1.33041571350098	100 µA
0.6610107421875	78.6613238013992	2.6641845703125E-06	0.661712646484375	338	0.1007107421875	0.037736325358534	0.661692665100098	1.3313926651001	100 µA
0.662078857421875	78.8749468008599	2.5909423828125E-06	0.6627197265625	339	0.101778857421875	0.0366989006064094	0.662700294494629	1.33240029449463	100 µA
0.66314697265625	79.0885698003206	2.55126953125E-06	0.66387939453125	340	0.10284697265625	0.0361369621990085	0.663860260009766	1.33356026000977	100 µA
0.664215087890625	79.3021927997812	2.6580810546875E-06	0.66485595703125	341	0.103915087890625	0.0376498732958569	0.66483602142334	1.33453602142334	100 µA
0.665283203125	79.5158157992419	2.74658203125E-06	0.666015625	342	0.104983203125	0.0389034282046742	0.665995025634766	1.33569502563477	100 µA
0.666351318359375	79.7294387987025	2.911376953125E-06	0.66705322265625	343	0.106051318359375	0.0412376338969547	0.667031387329102	1.3367313873291	100 µA
0.66741943359375	79.9430617981632	2.9052734375E-06	0.66815185546875	344	0.10711943359375	0.0411511818342776	0.668130065917969	1.33783006591797	100 µA
0.668487548828125	80.1566847976238	2.8533935546875E-06	0.669219970703125	345	0.108187548828125	0.0404163393015227	0.669198570251465	1.33889857025146	100 µA
0.6695556640625	80.3703077970845	2.84423828125E-06	0.6702880859375	346	0.1092556640625	0.0402866612075071	0.670266754150391	1.33996675415039	100 µA
0.670623779296875	80.5839307965451	2.8076171875E-06	0.671295166015625	347	0.110323779296875	0.0397679488314448	0.671274108886719	1.34097410888672	100 µA
0.67169189453125	80.7975537960058	2.7252197265625E-06	0.672393798828125	348	0.11139189453125	0.0386008459853045	0.672373359680176	1.34207335968018	100 µA
0.672760009765625	81.0111767954664	2.91748046875E-06	0.67352294921875	349	0.112460009765625	0.0413240859596317	0.673501068115234	1.34320106811523	100 µA
0.673828125	81.2247997949271	3.1005859375E-06	0.674560546875	350	0.113528125	0.0439176478399433	0.674537292480469	1.34423729248047	100 µA
0.674896240234375	81.4384227943877	3.216552734375E-06	0.67559814453125	351	0.114596240234375	0.0455602370308074	0.675574020385742	1.34527402038574	100 µA
0.67596435546875	81.6520457938484	3.1463623046875E-06	0.676727294921875	352	0.11566435546875	0.0445660383100213	0.67670369720459	1.34640369720459	100 µA
0.677032470703125	81.8656687933091	3.216552734375E-06	0.677703857421875	353	0.116732470703125	0.0455602370308074	0.677679733276367	1.34737973327637	100 µA
0.6781005859375	82.0792917927697	2.880859375E-06	0.678802490234375	354	0.1178005859375	0.0408053735835694	0.678780883789063	1.34848088378906	100 µA
0.679168701171875	82.2929147922304	3.0548095703125E-06	0.67987060546875	355	0.118868701171875	0.0432692573698654	0.679847694396973	1.34954769439697	100 µA
0.68023681640625	82.506537791691	3.1524658203125E-06	0.68096923828125	356	0.11993681640625	0.0446524903726983	0.680945594787598	1.3506455947876	100 µA
0.681304931640625	82.7201607911517	3.3416748046875E-06	0.6820068359375	357	0.121004931640625	0.047332504315687	0.681981773376465	1.35168177337646	100 µA
0.682373046875	82.9337837906123	3.4210205078125E-06	0.68310546875	358	0.122073046875	0.0484563811304887	0.683079811096191	1.35277981109619	100 µA
0.683441162109375	83.147406790073	3.5552978515625E-06	0.684173583984375	359	0.123141162109375	0.0503583265093839	0.684146919250488	1.35384691925049	100 µA
0.68450927734375	83.3610297895336	3.6529541015625E-06	0.685211181640625	360	0.12420927734375	0.0517415595122167	0.685183784484863	1.35488378448486	100 µA
0.685577392578125	83.5746527889943	3.4820556640625E-06	0.686370849609375	361	0.125277392578125	0.0493209017572592	0.686344734191895	1.35604473419189	100 µA
0.6866455078125	83.7882757884549	3.302001953125E-06	0.687408447265625	362	0.1263455078125	0.0467705659082861	0.687383682250977	1.35708368225098	100 µA
0.687713623046875	84.0018987879156	3.5186767578125E-06	0.68853759765625	363	0.127413623046875	0.0498396141333215	0.688511207580566	1.35821120758057	100 µA
0.68878173828125	84.2155217873762	3.45458984375E-06	0.689544677734375	364	0.12848173828125	0.0489318674752125	0.689518768310547	1.35921876831055	100 µA
0.689849853515625	84.4291447868369	3.6865234375E-06	0.690582275390625	365	0.129549853515625	0.0522170458569405	0.690554626464844	1.36025462646484	100 µA
0.69091796875	84.6427677862976	4.0802001953125E-06	0.691680908203125	366	0.13061796875	0.0577932038996105	0.69165030670166	1.36135030670166	100 µA
0.691986083984375	84.8563907857582	4.0191650390625E-06	0.692626953125	367	0.131686083984375	0.05692868327284	0.692596809387207	1.36229680938721	100 µA
0.69305419921875	85.0700137852189	3.924560546875E-06	0.693572998046875	368	0.13275419921875	0.0555886763013456	0.693543563842773	1.36324356384277	100 µA
0.694122314453125	85.2836367846795	3.924560546875E-06	0.69488525390625	369	0.133822314453125	0.0555886763013456	0.694855819702148	1.36455581970215	100 µA
0.6951904296875	85.4972597841402	3.8848876953125E-06	0.69586181640625	370	0.1348904296875	0.0550267378939448	0.695832679748535	1.36553267974854	100 µA
0.696258544921875	85.7108827836008	4.0374755859375E-06	0.696868896484375	371	0.135958544921875	0.0571880394608711	0.69683861541748	1.36653861541748	100 µA
0.69732666015625	85.9245057830615	4.339599609375E-06	0.698028564453125	372	0.13702666015625	0.0614674165633853	0.697996017456055	1.36769601745605	100 µA
0.698394775390625	86.1381287825221	4.3731689453125E-06	0.699066162109375	373	0.138094775390625	0.0619429029081091	0.699033363342285	1.36873336334229	100 µA
0.699462890625	86.3517517819828	4.57763671875E-06	0.70025634765625	374	0.139162890625	0.0648390470077904	0.700222015380859	1.36992201538086	100 µA
0.700531005859375	86.5653747814434	4.5501708984375E-06	0.701263427734375	375	0.140231005859375	0.0644500127257436	0.701229301452637	1.37092930145264	100 µA
0.70159912109375	86.7789977809041	4.742431640625E-06	0.70233154296875	376	0.14129912109375	0.0671732527000708	0.702295974731445	1.37199597473145	100 µA
0.702667236328125	86.9926207803647	4.65087890625E-06	0.70343017578125	377	0.142367236328125	0.065876471759915	0.703395294189453	1.37309529418945	100 µA
0.7037353515625	87.2062437798254	4.595947265625E-06	0.7044677734375	378	0.1434353515625	0.0650984031958215	0.704433303833008	1.37413330383301	100 µA
0.704803466796875	87.4198667792861	5.010986328125E-06	0.705413818359375	379	0.144503466796875	0.0709771434578612	0.705376235961914	1.37507623596191	100 µA
0.70587158203125	87.6334897787467	5.2520751953125E-06	0.70660400390625	380	0.14557158203125	0.0743919999336048	0.706564613342285	1.37626461334229	100 µA
0.706939697265625	87.8471127782074	5.4840087890625E-06	0.707672119140625	381	0.146639697265625	0.0776771783153329	0.707630989074707	1.37733098907471	100 µA
0.7080078125	88.060735777668	5.8349609375E-06	0.708770751953125	382	0.1477078125	0.0826481719192635	0.708726989746094	1.37842698974609	100 µA
0.709075927734375	88.2743587771287	5.853271484375E-06	0.70977783203125	383	0.148775927734375	0.0829075281072946	0.709733932495117	1.37943393249512	100 µA
0.71014404296875	88.4879817765893	5.7769775390625E-06	0.7109375	384	0.14984404296875	0.0818268773238314	0.710894172668457	1.38059417266846	100 µA
0.711212158203125	88.70160477605	6.0302734375E-06	0.71197509765625	385	0.150912158203125	0.0854146379249292	0.711929870605469	1.38162987060547	100 µA
0.7122802734375	88.9152277755106	6.23779296875E-06	0.713104248046875	386	0.1519802734375	0.088354008055949	0.713057464599609	1.38275746459961	100 µA
0.713348388671875	89.1288507749713	6.201171875E-06	0.714080810546875	387	0.153048388671875	0.0878352956798867	0.714034301757812	1.38373430175781	100 µA
0.71441650390625	89.3424737744319	6.73828125E-06	0.715118408203125	388	0.15411650390625	0.0954430771954674	0.71506787109375	1.38476787109375	100 µA
0.715484619140625	89.5560967738926	7.0831298828125E-06	0.716278076171875	389	0.155184619140625	0.100327618736721	0.716224952697754	1.38592495269775	100 µA
0.716552734375	89.7697197733532	7.3272705078125E-06	0.71734619140625	390	0.156252734375	0.103785701243803	0.717291236877441	1.38699123687744	100 µA
0.717620849609375	89.9833427728139	7.476806640625E-06	0.71844482421875	391	0.157320849609375	0.105903776779391	0.718388748168945	1.38808874816895	100 µA
0.71868896484375	90.1969657722746	7.6812744140625E-06	0.71942138671875	392	0.15838896484375	0.108799920879072	0.719363777160644	1.38906377716064	100 µA
0.719757080078125	90.4105887717352	7.7728271484375E-06	0.7203369140625	393	0.159457080078125	0.110096701819228	0.720278617858887	1.38997861785889	100 µA
0.7208251953125	90.6242117711959	8.258056640625E-06	0.721466064453125	394	0.1605251953125	0.116969640802054	0.72140412902832	1.39110412902832	100 µA
0.721893310546875	90.8378347706565	8.6883544921875E-06	0.72265625	395	0.161593310546875	0.123064511220786	0.722591087341309	1.39229108734131	100 µA
0.72296142578125	91.0514577701172	9.27734375E-06	0.72369384765625	396	0.16266142578125	0.131407135269122	0.723624267578125	1.39332426757812	100 µA
0.724029541015625	91.2650807695778	9.7747802734375E-06	0.72479248046875	397	0.163729541015625	0.138452978377302	0.724719169616699	1.3944191696167	100 µA
0.72509765625	91.4787037690385	1.0076904296875E-05	0.725830078125	398	0.16479765625	0.142732355479816	0.725754501342773	1.39545450134277	100 µA
0.726165771484375	91.6923267684991	1.05133056640625E-05	0.726898193359375	399	0.165865771484375	0.148913677961225	0.726819343566894	1.39651934356689	100 µA
0.72723388671875	91.9059497679598	1.06536865234375E-05	0.7279052734375	400	0.16693388671875	0.150902075402797	0.727825370788574	1.39752537078857	100 µA
0.728302001953125	92.1195727674204	1.1163330078125E-05	0.72900390625	401	0.168002001953125	0.158120822636331	0.728920181274414	1.39862018127441	100 µA
0.7293701171875	92.3331957668811	1.1968994140625E-05	0.73004150390625	402	0.1690701171875	0.169532494909703	0.729951736450195	1.3996517364502	100 µA
0.730438232421875	92.5468187663417	1.2579345703125E-05	0.731109619140625	403	0.170138232421875	0.178177701177408	0.731015274047852	1.40071527404785	100 µA
0.73150634765625	92.7604417658024	1.32293701171875E-05	0.732330322265625	404	0.17120634765625	0.187384845852514	0.732231101989746	1.40193110198975	100 µA
0.732574462890625	92.9740647652631	1.4056396484375E-05	0.7332763671875	405	0.172274462890625	0.199099100345255	0.733170944213867	1.40287094421387	100 µA
0.733642578125	93.1876877647237	1.46087646484375E-05	0.734375	406	0.173342578125	0.206923012017528	0.734265434265137	1.40396543426514	100 µA
0.734710693359375	93.4013107641844	1.50054931640625E-05	0.73541259765625	407	0.174410693359375	0.212542396091537	0.73530005645752	1.40500005645752	100 µA
0.73577880859375	93.614933763645	1.57806396484375E-05	0.736480712890625	408	0.17547880859375	0.223521808051523	0.736362358093262	1.40606235809326	100 µA
0.736846923828125	93.8285567631057	1.6632080078125E-05	0.737579345703125	409	0.176546923828125	0.235581870794972	0.737454605102539	1.40715460510254	100 µA
0.7379150390625	94.0421797625663	1.76361083984375E-05	0.73870849609375	410	0.1776150390625	0.249803235105347	0.738576225280762	1.40827622528076	100 µA
0.738983154296875	94.255802762027	1.86798095703125E-05	0.73980712890625	411	0.178683154296875	0.264586537823123	0.739667030334473	1.40936703033447	100 µA
0.74005126953125	94.4694257614876	1.96746826171875E-05	0.740814208984375	412	0.17975126953125	0.278678224039483	0.740666648864746	1.41036664886475	100 µA
0.741119384765625	94.6830487609483	2.06390380859375E-05	0.741943359375	413	0.180819384765625	0.292337649942458	0.741788566589355	1.41148856658936	100 µA
0.7421875	94.8966717604089	2.16888427734375E-05	0.74298095703125	414	0.1818875	0.307207404722911	0.742818290710449	1.41251829071045	100 µA
0.743255615234375	95.1102947598696	2.2802734375E-05	0.743927001953125	415	0.182955615234375	0.322984906161473	0.743755981445313	1.41345598144531	100 µA
0.74432373046875	95.3239177593302	2.3956298828125E-05	0.7451171875	416	0.18402373046875	0.339324346007436	0.744937515258789	1.41463751525879	100 µA
0.745391845703125	95.5375407587909	2.52777099609375E-05	0.74627685546875	417	0.185091845703125	0.358041217577018	0.746087272644043	1.41578727264404	100 µA
0.7464599609375	95.7511637582516	2.681884765625E-05	0.747283935546875	418	0.1861599609375	0.379870363402975	0.747082794189453	1.41678279418945	100 µA
0.747528076171875	95.9647867577122	2.8369140625E-05	0.748321533203125	419	0.187228076171875	0.401829187322946	0.748108764648437	1.41780876464844	100 µA
0.74859619140625	96.1784097571729	3.00048828125E-05	0.7493896484375	420	0.18829619140625	0.424998340120397	0.749164611816406	1.41886461181641	100 µA
0.749664306640625	96.3920327566335	3.167724609375E-05	0.74981689453125	421	0.189364306640625	0.448686205293909	0.749579315185547	1.41927931518555	100 µA
0.750732421875	96.6056557560942	3.32489013671875E-05	0.7513427734375	422	0.190432421875	0.470947611433251	0.751093406677246	1.42079340667725	100 µA
0.751800537109375	96.8192787555548	3.486328125E-05	0.751953125	423	0.191500537109375	0.493814182011332	0.751691650390625	1.42139165039062	100 µA
0.75286865234375	97.0329017550155	3.6810302734375E-05	0.753173828125	424	0.19256865234375	0.521392390005312	0.752897750854492	1.42259775085449	100 µA
0.753936767578125	97.2465247544761	3.8885498046875E-05	0.7537841796875	425	0.193636767578125	0.55078609131551	0.753492538452148	1.42319253845215	100 µA
0.7550048828125	97.4601477539368	4.09912109375E-05	0.75469970703125	426	0.1947048828125	0.580612052939094	0.754392272949219	1.42409227294922	100 µA
0.756072998046875	97.6737707533974	4.351806640625E-05	0.7568359375	427	0.195772998046875	0.616403206887394	0.756509552001953	1.42620955200195	100 µA
0.75714111328125	97.8873937528581	4.5928955078125E-05	0.75714111328125	428	0.19684111328125	0.65055177164483	0.756796646118164	1.42649664611816	100 µA
0.758209228515625	98.1010167523187	4.8370361328125E-05	0.75836181640625	429	0.197909228515625	0.685132596715652	0.757999038696289	1.42769903869629	100 µA
0.75927734375	98.3146397517794	5.084228515625E-05	0.75897216796875	430	0.19897734375	0.720145682099859	0.758590850830078	1.42829085083008	100 µA
0.760345458984375	98.52826275124	5.3619384765625E-05	0.760498046875	431	0.200045458984375	0.759481370617918	0.760095901489258	1.42979590148926	100 µA
0.76141357421875	98.7418857507007	5.670166015625E-05	0.76171875	432	0.20111357421875	0.80313966226983	0.761293487548828	1.43099348754883	100 µA
0.762481689453125	98.9555087501614	5.9478759765625E-05	0.762939453125	433	0.202181689453125	0.84247535078789	0.762493362426758	1.43219336242676	100 µA
0.7635498046875	99.169131749622	6.317138671875E-05	0.7635498046875	434	0.2032498046875	0.894778848707507	0.763076019287109	1.43277601928711	100 µA
0.764617919921875	99.3827547490827	6.6650390625E-05	0.76507568359375	435	0.204317919921875	0.944056524433428	0.764575805664062	1.43427580566406	100 µA
0.76568603515625	99.5963777485433	7.01904296875E-05	0.76629638671875	436	0.20538603515625	0.994198720786119	0.765769958496094	1.43546995849609	100 µA
0.766754150390625	99.810000748004	7.3883056640625E-05	0.76690673828125	437	0.206454150390625	1.04650221870574	0.766352615356445	1.43605261535645	100 µA
0.767822265625	100.023623747465	7.7789306640625E-05	0.767822265625	438	0.207522265625	1.10183153881905	0.767238845825195	1.4369388458252	100 µA
0.768890380859375	100.237246746925	8.184814453125E-05	0.76904296875	439	0.208590380859375	1.15932216049929	0.768429107666016	1.43812910766602	100 µA
0.76995849609375	100.450869746386	8.5906982421875E-05	0.76995849609375	440	0.20965849609375	1.21681278217953	0.769314193725586	1.43901419372559	100 µA
0.771026611328125	100.664492745847	9.063720703125E-05	0.77117919921875	441	0.210726611328125	1.28381313075425	0.770499420166016	1.44019942016602	100 µA
0.7720947265625	100.878115745307	9.5794677734375E-05	0.77178955078125	442	0.2117947265625	1.35686512371636	0.771071090698242	1.44077109069824	100 µA
0.773162841796875	101.091738744768	0.00010089111328125	0.77362060546875	443	0.212862841796875	1.4290525960517	0.772863922119141	1.44256392211914	100 µA
0.77423095703125	101.305361744229	0.000106170654296875	0.77423095703125	444	0.21393095703125	1.50383363026735	0.773434677124023	1.44313467712402	100 µA
0.775299072265625	101.518984743689	0.000111602783203125	0.775146484375	445	0.214999072265625	1.58077596604993	0.774309463500977	1.44400946350098	100 µA
0.7763671875	101.73260774315	0.00011712646484375	0.7769775390625	446	0.2160671875	1.65901508277266	0.776099090576172	1.44579909057617	100 µA
0.777435302734375	101.946230742611	0.000123077392578125	0.77728271484375	447	0.217135302734375	1.74330584388279	0.776359634399414	1.44605963439941	100 µA
0.77850341796875	102.159853742071	0.0001295166015625	0.77911376953125	448	0.21820341796875	1.83451277000708	0.778142395019531	1.44784239501953	100 µA
0.779571533203125	102.373476741532	0.000135986328125	0.77911376953125	449	0.219271533203125	1.92615195644476	0.778093872070313	1.44779387207031	100 µA
0.7806396484375	102.587099740992	0.0001431884765625	0.7806396484375	450	0.2203396484375	2.02816539040368	0.779565734863281	1.44926573486328	100 µA
0.781707763671875	102.800722740453	0.0001502685546875	0.782470703125	451	0.221407763671875	2.12844978310907	0.781343688964844	1.45104368896484	100 µA
0.78277587890625	103.014345739914	0.00015765380859375	0.78277587890625	452	0.22247587890625	2.2330567789483	0.781593475341797	1.4512934753418	100 µA
0.783843994140625	103.227968739374	0.000165557861328125	0.78399658203125	453	0.223543994140625	2.34501220011509	0.782754898071289	1.45245489807129	100 µA
0.784912109375	103.441591738835	0.0001734619140625	0.78521728515625	454	0.224612109375	2.45696762128187	0.783916320800781	1.45361632080078	100 µA
0.785980224609375	103.655214738296	0.000181671142578125	0.78643798828125	455	0.225680224609375	2.57324564558251	0.785075454711914	1.45477545471191	100 µA
0.78704833984375	103.868837737756	0.00018994140625	0.7867431640625	456	0.22674833984375	2.69038819050991	0.785318603515625	1.45501860351562	100 µA
0.788116455078125	104.082460737217	0.000199249267578125	0.78857421875	457	0.227816455078125	2.82222758609242	0.787079849243164	1.45677984924316	100 µA
0.7891845703125	104.296083736678	0.000208526611328125	0.7891845703125	458	0.2288845703125	2.95363472136154	0.787620620727539	1.45732062072754	100 µA
0.790252685546875	104.509706736138	0.00021832275390625	0.7904052734375	459	0.229952685546875	3.09239028195822	0.788767852783203	1.4584678527832	100 µA
0.79132080078125	104.723329735599	0.000228729248046875	0.791015625	460	0.23102080078125	3.23979104882259	0.789300155639648	1.45900015563965	100 µA
0.792388916015625	104.93695273506	0.0002391357421875	0.792236328125	461	0.232088916015625	3.38719181568697	0.790442810058594	1.46014281005859	100 µA
0.79345703125	105.15057573452	0.000249847412109375	0.7940673828125	462	0.23315703125	3.5389151856852	0.79219352722168	1.46189352722168	100 µA
0.794525146484375	105.364198733981	0.000261383056640625	0.7940673828125	463	0.234225146484375	3.70230958414483	0.792107009887695	1.4618070098877	100 µA
0.79559326171875	105.577821733442	0.000273101806640625	0.7958984375	464	0.23529326171875	3.86829754448477	0.793850173950195	1.4635501739502	100 µA
0.796661376953125	105.791444732902	0.000285308837890625	0.79681396484375	465	0.236361376953125	4.04120166983888	0.79467414855957	1.46437414855957	100 µA
0.7977294921875	106.005067732363	0.000298095703125	0.79742431640625	466	0.2374294921875	4.22231874114731	0.795188598632813	1.46488859863281	100 µA
0.798797607421875	106.218690731824	0.00031134033203125	0.7989501953125	467	0.238497607421875	4.40991971715652	0.796615142822266	1.46631514282227	100 µA
0.79986572265625	106.432313731284	0.000324676513671875	0.8001708984375	468	0.23956572265625	4.59881747410588	0.797735824584961	1.46743582458496	100 µA
0.800933837890625	106.645936730745	0.000338409423828125	0.80108642578125	469	0.240633837890625	4.79333461512925	0.798548355102539	1.46824835510254	100 µA
0.802001953125	106.859559730206	0.000352935791015625	0.8013916015625	470	0.241701953125	4.99909052430064	0.798744583129883	1.46844458312988	100 µA
0.803070068359375	107.073182729666	0.000367828369140625	0.80322265625	471	0.242770068359375	5.21003355723265	0.800463943481445	1.47016394348145	100 µA
0.80413818359375	107.286805729127	0.000383270263671875	0.804443359375	472	0.24383818359375	5.4287572758056	0.801568832397461	1.47126883239746	100 µA
0.805206298828125	107.500428728588	0.000399383544921875	0.80535888671875	473	0.244906298828125	5.65699072127302	0.802363510131836	1.47206351013184	100 µA
0.8062744140625	107.714051728048	0.000415863037109375	0.8062744140625	474	0.2459744140625	5.89041129050106	0.80315544128418	1.47285544128418	100 µA
0.807342529296875	107.927674727509	0.000432586669921875	0.8074951171875	475	0.247042529296875	6.12728994223619	0.804250717163086	1.47395071716309	100 µA
0.80841064453125	108.141297726969	0.0004490966796875	0.8087158203125	476	0.24811064453125	6.36114277177762	0.805347595214844	1.47504759521484	100 µA
0.809478759765625	108.35492072643	0.000466796875	0.8099365234375	477	0.249178759765625	6.61185375354108	0.806435546875	1.476135546875	100 µA
0.810546875	108.568543725891	0.000485504150390625	0.81085205078125	478	0.250246875	6.87682932564625	0.80721076965332	1.47691076965332	100 µA
0.811614990234375	108.782166725351	0.000503997802734375	0.811767578125	479	0.251314990234375	7.13877907555772	0.807987594604492	1.47768759460449	100 µA
0.81268310546875	108.995789724812	0.000523651123046875	0.81268310546875	480	0.25238310546875	7.41715471737783	0.808755722045898	1.4784557220459	100 µA
0.813751220703125	109.209412724273	0.00054345703125	0.814208984375	481	0.253451220703125	7.69769166076487	0.810133056640625	1.47983305664062	100 µA
0.8148193359375	109.423035723733	0.000563629150390625	0.8154296875	482	0.2545193359375	7.98341572791254	0.81120246887207	1.48090246887207	100 µA
0.815887451171875	109.636658723194	0.00058447265625	0.81573486328125	483	0.255587451171875	8.27864952195467	0.811351318359375	1.48105131835937	100 µA
0.81695556640625	109.850281722655	0.000606109619140625	0.816650390625	484	0.25665556640625	8.58512208414483	0.812104568481445	1.48180456848145	100 µA
0.818023681640625	110.063904722115	0.00062744140625	0.81787109375	485	0.257723681640625	8.88727204320113	0.813165283203125	1.48286528320312	1 mA
0.819091796875	110.277527721576	0.00064971923828125	0.819091796875	486	0.258791796875	9.20282207197238	0.814218902587891	1.48391890258789	1 mA
0.820159912109375	110.491150721037	0.000672607421875	0.82061767578125	487	0.259859912109375	9.52701730701133	0.815573120117188	1.48527312011719	1 mA
0.82122802734375	110.704773720497	0.00069671630859375	0.82183837890625	488	0.26092802734375	9.8685029545857	0.816613006591797	1.4863130065918	1 mA
0.822296142578125	110.918396719958	0.0007208251953125	0.82244873046875	489	0.261996142578125	10.2099886021601	0.817042541503906	1.48674254150391	1 mA
0.8233642578125	111.132019719419	0.000745849609375	0.8233642578125	490	0.2630642578125	10.564442059136	0.817770385742188	1.48747038574219	1 mA
0.824432373046875	111.345642718879	0.0007708740234375	0.8245849609375	491	0.264132373046875	10.9188955161119	0.818803405761719	1.48850340576172	1 mA
0.82550048828125	111.55926571834	0.00079620361328125	0.8258056640625	492	0.26520048828125	11.2776715762217	0.819834136962891	1.48953413696289	1 mA
0.826568603515625	111.772888717801	0.00082244873046875	0.826416015625	493	0.266268603515625	11.649415445733	0.820247650146484	1.48994765014648	1 mA
0.82763671875	111.986511717261	0.00084930419921875	0.8270263671875	494	0.26733671875	12.029804521512	0.820656585693359	1.49035658569336	1 mA
0.828704833984375	112.200134716722	0.00087646484375	0.82916259765625	495	0.268404833984375	12.4145162004249	0.822589111328125	1.49228911132812	1 mA
0.82977294921875	112.413757716183	0.000904541015625	0.8294677734375	496	0.26947294921875	12.8121956887394	0.822683715820313	1.49238371582031	1 mA
0.830841064453125	112.627380715643	0.00093353271484375	0.831298828125	497	0.270541064453125	13.2228429864554	0.824297332763672	1.49399733276367	1 mA
0.8319091796875	112.841003715104	0.0009619140625	0.83221435546875	498	0.2716091796875	13.6248450779037	0.825	1.4947	1 mA
0.832977294921875	113.054626714565	0.0009930419921875	0.83282470703125	499	0.272677294921875	14.0657505975567	0.825376892089844	1.49507689208984	1 mA
0.83404541015625	113.268249714025	0.00102203369140625	0.8343505859375	500	0.27374541015625	14.4763978952727	0.826685333251953	1.49638533325195	1 mA
0.835113525390625	113.481872713486	0.001053466796875	0.8355712890625	501	0.274813525390625	14.9216260180595	0.827670288085937	1.49737028808594	1 mA
0.836181640625	113.695495712946	0.001083984375	0.836181640625	502	0.275881640625	15.3538863314448	0.8280517578125	1.4977517578125	1 mA
0.837249755859375	113.909118712407	0.0011163330078125	0.83709716796875	503	0.276949755859375	15.8120822636331	0.828724670410156	1.49842467041016	1 mA
0.83831787109375	114.122741711868	0.00114837646484375	0.83892822265625	504	0.27801787109375	16.2659555926877	0.830315399169922	1.50001539916992	1 mA
0.839385986328125	114.336364711328	0.001180419921875	0.84014892578125	505	0.279085986328125	16.7198289217422	0.831295776367188	1.50099577636719	1 mA
0.8404541015625	114.549987710789	0.0012139892578125	0.84075927734375	506	0.2801541015625	17.195315266466	0.831654357910156	1.50135435791016	1 mA
0.841522216796875	114.76361071025	0.00124755859375	0.84228515625	507	0.281222216796875	17.6708016111898	0.832928466796875	1.50262846679688	1 mA
0.84259033203125	114.97723370971	0.00128173828125	0.84320068359375	508	0.28229033203125	18.1549331621813	0.833587646484375	1.50328764648437	1 mA
0.843658447265625	115.190856709171	0.00131591796875	0.84381103515625	509	0.283358447265625	18.6390647131728	0.833941650390625	1.50364165039062	1 mA
0.8447265625	115.404479708632	0.00135101318359375	0.8447265625	510	0.2844265625	19.1361640735659	0.834593963623047	1.50429396362305	1 mA
0.845794677734375	115.618102708092	0.0013873291015625	0.84564208984375	511	0.285494677734375	19.6505538464943	0.835237121582031	1.50493712158203	1 mA
0.84686279296875	115.831725707553	0.00142364501953125	0.84747314453125	512	0.28656279296875	20.1649436194228	0.836795806884766	1.50649580688477	1 mA
0.847930908203125	116.045348707014	0.00145843505859375	0.84808349609375	513	0.287630908203125	20.657720376682	0.837145233154297	1.5068452331543	1 mA
0.8489990234375	116.258971706474	0.00149505615234375	0.8489990234375	514	0.2886990234375	21.1764327527443	0.837786102294922	1.50748610229492	1 mA
0.850067138671875	116.472594705935	0.0015362548828125	0.85052490234375	515	0.289767138671875	21.7599841758144	0.839002990722656	1.50870299072266	1 mA
0.85113525390625	116.686217705396	0.0015740966796875	0.8514404296875	516	0.29083525390625	22.2959869644122	0.839634704589844	1.50933470458984	1 mA
0.852203369140625	116.899840704856	0.0016119384765625	0.85235595703125	517	0.291903369140625	22.8319897530099	0.840266418457031	1.50996641845703	1 mA
0.853271484375	117.113463704317	0.001650390625	0.85418701171875	518	0.292971484375	23.3766377478754	0.84180908203125	1.51150908203125	1 mA
0.854339599609375	117.327086703778	0.00169342041015625	0.85418701171875	519	0.294039599609375	23.9861247897486	0.841486358642578	1.51118635864258	1 mA
0.85540771484375	117.540709703238	0.0017327880859375	0.8551025390625	520	0.29510771484375	24.5437405940156	0.842106628417969	1.51180662841797	1 mA
0.856475830078125	117.754332702699	0.00177276611328125	0.85662841796875	521	0.296175830078125	25.1100016045503	0.843332672119141	1.51303267211914	1 mA
0.8575439453125	117.96795570216	0.00181488037109375	0.85723876953125	522	0.2972439453125	25.706520837022	0.843627166748047	1.51332716674805	1 mA
0.858612060546875	118.18157870162	0.0018548583984375	0.859375	523	0.298312060546875	26.2727818475567	0.845463562011719	1.51516356201172	1 mA
0.85968017578125	118.395201701081	0.00189208984375	0.859375	524	0.29938017578125	26.8001394298867	0.845184326171875	1.51488432617187	1 mA
0.860748291015625	118.608824700542	0.00193450927734375	0.8612060546875	525	0.300448291015625	27.4009812654922	0.846697235107422	1.51639723510742	1 mA
0.86181640625	118.822447700002	0.00197723388671875	0.86212158203125	526	0.30151640625	28.0061457042316	0.847292327880859	1.51699232788086	1 mA
0.862884521484375	119.036070699463	0.0020172119140625	0.86273193359375	527	0.302584521484375	28.5724067147663	0.847602844238281	1.51730284423828	1 mA
0.86395263671875	119.249693698923	0.0020648193359375	0.8642578125	528	0.30365263671875	29.2467328036473	0.848771667480469	1.51847166748047	1 mA
0.865020751953125	119.463316698384	0.00210479736328125	0.86517333984375	529	0.304720751953125	29.812993814182	0.849387359619141	1.51908735961914	1 mA
0.8660888671875	119.676939697845	0.002149658203125	0.86639404296875	530	0.3057888671875	30.4484164748584	0.850271606445313	1.51997160644531	1 mA
0.867156982421875	119.890562697305	0.0021917724609375	0.86822509765625	531	0.306856982421875	31.04493570733	0.851786804199219	1.52148680419922	1 mA
0.86822509765625	120.104185696766	0.00223541259765625	0.86883544921875	532	0.30792509765625	31.663067955471	0.852069854736328	1.52176985473633	1 mA
0.869293212890625	120.317808696227	0.00228179931640625	0.8697509765625	533	0.308993212890625	32.3201036318166	0.852637481689453	1.52233748168945	1 mA
0.870361328125	120.531431695687	0.00232757568359375	0.870361328125	534	0.310061328125	32.9684941018945	0.852904510498047	1.52260451049805	1 mA
0.871429443359375	120.745054695148	0.002371826171875	0.87188720703125	535	0.311129443359375	33.5952715563031	0.854098510742187	1.52379851074219	1 mA
0.87249755859375	120.958677694609	0.00241363525390625	0.8721923828125	536	0.31219755859375	34.1874681856409	0.854090118408203	1.5237901184082	1 mA
0.873565673828125	121.172300694069	0.00245574951171875	0.8734130859375	537	0.313265673828125	34.7839874181126	0.854994964599609	1.52469496459961	1 mA
0.8746337890625	121.38592369353	0.00250091552734375	0.8746337890625	538	0.3143337890625	35.4237326819228	0.855876922607422	1.52557692260742	1 mA
0.875701904296875	121.599546692991	0.00254669189453125	0.87615966796875	539	0.315401904296875	36.0721231520007	0.857059478759766	1.52675947875977	1 mA
0.87677001953125	121.813169692451	0.0026080322265625	0.8770751953125	540	0.31647001953125	36.9409663819051	0.857514953613281	1.52721495361328	1 mA
0.877838134765625	122.026792691912	0.0026544189453125	0.877685546875	541	0.317538134765625	37.5980020582507	0.857777404785156	1.52747740478516	1 mA
0.87890625	122.240415691373	0.002701416015625	0.87890625	542	0.31860625	38.263682940864	0.858645629882812	1.52834562988281	1 mA
0.879974365234375	122.454038690833	0.0027471923828125	0.8795166015625	543	0.319674365234375	38.9120734109419	0.858912658691406	1.52861265869141	1 mA
0.88104248046875	122.667661690294	0.00279052734375	0.8807373046875	544	0.32074248046875	39.525883055949	0.859808349609375	1.52950834960938	1 mA
0.882110595703125	122.881284689755	0.0028326416015625	0.88287353515625	545	0.321810595703125	40.1224022884207	0.861628723144531	1.53132872314453	1 mA
0.8831787109375	123.094907689215	0.00288055419921875	0.8837890625	546	0.3228787109375	40.8010509804356	0.862184906005859	1.53188490600586	1 mA
0.884246826171875	123.308530688676	0.00292572021484375	0.88470458984375	547	0.323946826171875	41.4407962442458	0.862761688232422	1.53246168823242	1 mA
0.88531494140625	123.522153688137	0.0029681396484375	0.88531494140625	548	0.32501494140625	42.0416380798513	0.863053894042969	1.53275389404297	1 mA
0.886383056640625	123.735776687597	0.00301177978515625	0.88623046875	549	0.326083056640625	42.6597703279922	0.863642120361328	1.53334212036133	1 mA
0.887451171875	123.949399687058	0.00306182861328125	0.887451171875	550	0.327151171875	43.3686772419441	0.864487457275391	1.53418745727539	1 mA
0.888519287109375	124.163022686519	0.00310546875	0.88775634765625	551	0.328219287109375	43.986809490085	0.86446533203125	1.53416533203125	1 mA
0.88958740234375	124.376645685979	0.00315093994140625	0.88958740234375	552	0.32928740234375	44.630877357029	0.865955352783203	1.5356553527832	1 mA
0.890655517578125	124.59026868544	0.00324554443359375	0.89141845703125	553	0.330355517578125	45.9708843285234	0.867076873779297	1.5367768737793	1 mA
0.8917236328125	124.8038916849	0.00328338623046875	0.8917236328125	554	0.3314236328125	46.5068871171211	0.867098236083984	1.53679823608398	1 mA
0.892791748046875	125.017514684361	0.00332305908203125	0.89324951171875	555	0.332491748046875	47.068825524522	0.868326568603516	1.53802656860352	1 mA
0.89385986328125	125.231137683822	0.00336090087890625	0.89385986328125	556	0.33355986328125	47.6048283131197	0.868653106689453	1.53835310668945	1 mA
0.894927978515625	125.444760683282	0.00340972900390625	0.8953857421875	557	0.334627978515625	48.2964448145361	0.869812774658203	1.5395127746582	1 mA
0.89599609375	125.658383682743	0.0034442138671875	0.89599609375	558	0.33569609375	48.7848989686615	0.870164489746094	1.53986448974609	1 mA
0.897064208984375	125.872006682204	0.00350555419921875	0.897216796875	559	0.336764208984375	49.6537421985659	0.870925140380859	1.54062514038086	1 mA
0.89813232421875	126.085629681664	0.00356689453125	0.8984375	560	0.33783232421875	50.5225854284703	0.871685791015625	1.54138579101563	1 mA
0.899200439453125	126.299252681125	0.00360992431640625	0.899658203125	561	0.338900439453125	51.1320724703435	0.872583770751953	1.54228377075195	1 mA
0.9002685546875	126.512875680586	0.00375091552734375	0.90057373046875	562	0.3399685546875	53.1291151181834	0.872441864013672	1.54214186401367	1 mA
0.901336669921875	126.726498680046	0.00379425048828125	0.90087890625	563	0.341036669921875	53.7429247631905	0.872422027587891	1.54212202758789	1 mA
0.90240478515625	126.940121679507	0.0038323974609375	0.90301513671875	564	0.34210478515625	54.2832501549221	0.874272155761719	1.54397215576172	1 mA
0.903472900390625	127.153744678968	0.00392120361328125	0.90362548828125	565	0.343172900390625	55.5411276668732	0.874216461181641	1.54391646118164	1 mA
0.904541015625	127.367367678428	0.00398590087890625	0.90545654296875	566	0.344241015625	56.45751953125	0.875562286376953	1.54526228637695	1 mA
0.905609130859375	127.580990677889	0.0040142822265625	0.90576171875	567	0.345309130859375	56.8595216226983	0.875654602050781	1.54535460205078	1 mA
0.90667724609375	127.79461367735	0.0040777587890625	0.90728759765625	568	0.34637724609375	57.7586230745397	0.876704406738281	1.54640440673828	1 mA
0.907745361328125	128.00823667681	0.00415069580078125	0.90728759765625	569	0.347445361328125	58.7917252235305	0.876157379150391	1.54585737915039	1 mA
0.9088134765625	128.221859676271	0.0042034912109375	0.908203125	570	0.3485134765625	59.539535565687	0.876676940917969	1.54637694091797	1 mA
0.909881591796875	128.435482675732	0.00427581787109375	0.90972900390625	571	0.349581591796875	60.5639925084101	0.877660369873047	1.54736036987305	1 mA
0.91094970703125	128.649105675192	0.0043310546875	0.9112548828125	572	0.35064970703125	61.3463836756374	0.87877197265625	1.54847197265625	1 mA
0.912017822265625	128.862728674653	0.00420501708984375	0.9124755859375	573	0.351717822265625	59.5611485813562	0.880937957763672	1.55063795776367	1 mA
0.9130859375	129.076351674114	0.0043212890625	0.9136962890625	574	0.3527859375	61.2080603753541	0.88128662109375	1.55098662109375	1 mA
0.914154052734375	129.289974673574	0.00458831787109375	0.91461181640625	575	0.353854052734375	64.9903381174752	0.880199432373047	1.54989943237305	1 mA
0.91522216796875	129.503597673035	0.0046539306640625	0.91552734375	576	0.35492216796875	65.9196977912535	0.880622863769531	1.55032286376953	1 mA
0.916290283203125	129.717220672496	0.00471527099609375	0.9161376953125	577	0.355990283203125	66.7885410211579	0.880773162841797	1.5504731628418	1 mA
0.9173583984375	129.930843671956	0.0047698974609375	0.91766357421875	578	0.3570583984375	67.5622869821176	0.881889343261719	1.55158934326172	1 mA
0.918426513671875	130.144466671417	0.0048284912109375	0.9185791015625	579	0.358126513671875	68.3922267838173	0.882365417480469	1.55206541748047	1 mA
0.91949462890625	130.358089670877	0.0048968505859375	0.9197998046875	580	0.35919462890625	69.3604898858003	0.883073425292969	1.55277342529297	1 mA
0.920562744140625	130.571712670338	0.0049456787109375	0.9210205078125	581	0.360262744140625	70.0521063872167	0.883927917480469	1.55362791748047	1 mA
0.921630859375	130.785335669799	0.00500335693359375	0.921630859375	582	0.361330859375	70.8690783795149	0.884105682373047	1.55380568237305	1 mA
0.922698974609375	130.998958669259	0.00509246826171875	0.92315673828125	583	0.362398974609375	72.1312784945999	0.884963226318359	1.55466322631836	1 mA
0.92376708984375	131.21258166872	0.00515350341796875	0.924072265625	584	0.36346708984375	72.9957991213704	0.885420989990234	1.55512098999023	1 mA
0.924835205078125	131.426204668181	0.00516693115234375	0.92529296875	585	0.364535205078125	73.1859936592599	0.886540985107422	1.55624098510742	1 mA
0.9259033203125	131.639827667641	0.00525634765625	0.92559814453125	586	0.3656033203125	74.4525163774788	0.886175537109375	1.55587553710938	1 mA
0.926971435546875	131.853450667102	0.00527679443359375	0.926513671875	587	0.366671435546875	74.7421307874469	0.886937713623047	1.55663771362305	1 mA
0.92803955078125	132.067073666563	0.00526092529296875	0.9283447265625	588	0.36773955078125	74.5173554244866	0.888887786865234	1.55858778686523	1 mA
0.929107666015625	132.280696666023	0.00535888671875	0.9295654296875	589	0.368807666015625	75.9049110304533	0.889373779296875	1.55907377929687	1 mA
0.93017578125	132.494319665484	0.00541229248046875	0.9307861328125	590	0.36987578125	76.6613665788775	0.890193939208984	1.55989393920898	1 mA
0.931243896484375	132.707942664945	0.0053875732421875	0.93109130859375	591	0.370943896484375	76.3112357250354	0.890684509277344	1.56038450927734	1 mA
0.93231201171875	132.921565664405	0.0055169677734375	0.9320068359375	592	0.37201201171875	78.144019453789	0.890629577636719	1.56032957763672	1 mA
0.933380126953125	133.135188663866	0.00562469482421875	0.93414306640625	593	0.373080126953125	79.669898360039	0.891957855224609	1.56165785522461	1 mA
0.9344482421875	133.348811663327	0.0055255126953125	0.9344482421875	594	0.3741482421875	78.2650523415368	0.893006896972656	1.56270689697266	1 mA
0.935516357421875	133.562434662787	0.0056512451171875	0.93536376953125	595	0.375216357421875	80.0459648326841	0.892979431152344	1.56267943115234	1 mA
0.93658447265625	133.776057662248	0.00571807861328125	0.9368896484375	596	0.37628447265625	80.9926149189979	0.894004058837891	1.56370405883789	1 mA
0.937652587890625	133.989680661709	0.0058258056640625	0.93780517578125	597	0.377352587890625	82.5184938252479	0.894111633300781	1.56381163330078	1 mA
0.938720703125	134.203303661169	0.005872802734375	0.938720703125	598	0.378420703125	83.1841747078612	0.894674682617188	1.56437468261719	1 mA
0.939788818359375	134.41692666063	0.005897216796875	0.93963623046875	599	0.379488818359375	83.5299829585694	0.895407104492188	1.56510710449219	1 mA
0.94085693359375	134.630549660091	0.00595367431640625	0.94085693359375	600	0.38055693359375	84.3296645383322	0.896204376220703	1.5659043762207	1 mA
0.941925048828125	134.844172659551	0.00603240966796875	0.94146728515625	601	0.381625048828125	85.4448961468662	0.896224212646484	1.56592421264648	1 mA
0.9429931640625	135.057795659012	0.0061187744140625	0.9423828125	602	0.3826931640625	86.6681928337465	0.896492004394531	1.56619200439453	10 mA
0.944061279296875	135.271418658472	0.0061431884765625	0.9442138671875	603	0.383761279296875	87.0140010844547	0.898139953613281	1.56783995361328	10 mA
0.94512939453125	135.485041657933	0.0061126708984375	0.94512939453125	604	0.38482939453125	86.5817407710694	0.899284362792969	1.56898436279297	10 mA
0.946197509765625	135.698664657394	0.0061767578125	0.9454345703125	605	0.385897509765625	87.4894874291785	0.89910888671875	1.56880888671875	10 mA
0.947265625	135.912287656854	0.0061920166015625	0.94757080078125	606	0.386965625	87.7056175858711	0.901130676269531	1.57083067626953	10 mA
0.948333740234375	136.125910656315	0.0062408447265625	0.948486328125	607	0.388033740234375	88.3972340872875	0.901679992675781	1.57137999267578	10 mA
0.94940185546875	136.339533655776	0.006329345703125	0.94940185546875	608	0.38910185546875	89.6507889961048	0.901931762695313	1.57163176269531	10 mA
0.950469970703125	136.553156655236	0.0064300537109375	0.95001220703125	609	0.390169970703125	91.0772480302762	0.901786804199219	1.57148680419922	10 mA
0.9515380859375	136.766779654697	0.0065521240234375	0.95184326171875	610	0.3912380859375	92.8062892838173	0.902702331542969	1.57240233154297	10 mA
0.952606201171875	136.980402654158	0.006585693359375	0.95245361328125	611	0.392306201171875	93.2817756285411	0.903060913085938	1.57276091308594	10 mA
0.95367431640625	137.194025653618	0.006573486328125	0.953369140625	612	0.39337431640625	93.108871503187	0.904067993164063	1.57376799316406	10 mA
0.954742431640625	137.407648653079	0.006640625	0.95428466796875	613	0.394442431640625	94.0598441926346	0.90447998046875	1.57417998046875	10 mA
0.955810546875	137.62127165254	0.006671142578125	0.9564208984375	614	0.395510546875	94.4921045060198	0.906387329101563	1.57608732910156	10 mA
0.956878662109375	137.834894652	0.0067413330078125	0.95703125	615	0.396578662109375	95.486303226806	0.906471252441406	1.57617125244141	10 mA
0.95794677734375	138.048517651461	0.0068145751953125	0.95794677734375	616	0.39764677734375	96.5237279789306	0.906837463378906	1.57653746337891	10 mA
0.959014892578125	138.262140650922	0.0067657470703125	0.95916748046875	617	0.398714892578125	95.8321114775142	0.908424377441406	1.57812437744141	10 mA
0.9600830078125	138.475763650382	0.0068206787109375	0.9600830078125	618	0.3997830078125	96.6101800416076	0.908927917480469	1.57862791748047	10 mA
0.961151123046875	138.689386649843	0.006951904296875	0.96038818359375	619	0.400851123046875	98.4688993891643	0.908248901367188	1.57794890136719	10 mA
0.96221923828125	138.903009649304	0.0070343017578125	0.96221923828125	620	0.40191923828125	99.6360022353045	0.909461975097656	1.57916197509766	10 mA
0.963287353515625	139.116632648764	0.006976318359375	0.9637451171875	621	0.402987353515625	98.8147076398725	0.911422729492188	1.58112272949219	10 mA
0.96435546875	139.330255648225	0.0071197509765625	0.96435546875	622	0.40405546875	100.846331112783	0.910957336425781	1.58065733642578	10 mA
0.965423583984375	139.543878647686	0.007275390625	0.96527099609375	623	0.405123583984375	103.050858711048	0.91070556640625	1.58040556640625	10 mA
0.96649169921875	139.757501647146	0.0076507568359375	0.96649169921875	624	0.40619169921875	108.367660565687	0.909111022949219	1.57881102294922	10 mA
0.967559814453125	139.971124646607	0.0077911376953125	0.9674072265625	625	0.407259814453125	110.356058007259	0.908973693847656	1.57867369384766	10 mA
0.9686279296875	140.184747646068	0.0076751708984375	0.96832275390625	626	0.4083279296875	108.713468816395	0.910758972167969	1.58045897216797	10 mA
0.969696044921875	140.398370645528	0.0078155517578125	0.96923828125	627	0.409396044921875	110.701866257967	0.910621643066406	1.58032164306641	10 mA
0.97076416015625	140.611993644989	0.007647705078125	0.97015380859375	628	0.41046416015625	108.324434534348	0.912796020507813	1.58249602050781	10 mA
0.971832275390625	140.825616644449	0.0076934814453125	0.9710693359375	629	0.411532275390625	108.972825004426	0.913368225097656	1.58306822509766	10 mA
0.972900390625	141.03923964391	0.007861328125	0.97259521484375	630	0.412600390625	111.350256728045	0.91363525390625	1.58333525390625	10 mA
0.973968505859375	141.252862643371	0.0078399658203125	0.97412109375	631	0.413668505859375	111.047674508676	0.915321350097656	1.58502135009766	10 mA
0.97503662109375	141.466485642831	0.0080230712890625	0.9747314453125	632	0.41473662109375	113.641236388987	0.914558410644531	1.58425841064453	10 mA
0.976104736328125	141.680108642292	0.00811767578125	0.9759521484375	633	0.415804736328125	114.981243360482	0.915069580078125	1.58476958007812	10 mA
0.9771728515625	141.893731641753	0.0080535888671875	0.97686767578125	634	0.4168728515625	114.073496702373	0.916465759277344	1.58616575927734	10 mA
0.978240966796875	142.107354641213	0.0081939697265625	0.977783203125	635	0.417940966796875	116.061894143945	0.916328430175781	1.58602843017578	10 mA
0.97930908203125	142.320977640674	0.0080078125	0.97900390625	636	0.41900908203125	113.425106232295	0.9189453125	1.5886453125	10 mA
0.980377197265625	142.534600640135	0.008203125	0.98052978515625	637	0.420077197265625	116.19157223796	0.91900634765625	1.58870634765625	10 mA
0.9814453125	142.748223639595	0.008251953125	0.98175048828125	638	0.4211453125	116.883188739377	0.91986083984375	1.58956083984375	10 mA
0.982513427734375	142.961846639056	0.0082275390625	0.98236083984375	639	0.422213427734375	116.537380488669	0.920654296875	1.590354296875	10 mA
0.98358154296875	143.175469638517	0.0084381103515625	0.9832763671875	640	0.42328154296875	119.519976651027	0.919990539550781	1.58969053955078	10 mA
0.984649658203125	143.389092637977	0.008404541015625	0.98480224609375	641	0.424349658203125	119.044490306303	0.921768188476563	1.59146818847656	10 mA
0.9857177734375	143.602715637438	0.0083251953125	0.98541259765625	642	0.4254177734375	117.920613491501	0.9229736328125	1.5926736328125	10 mA
0.986785888671875	143.816338636899	0.0088226318359375	0.9869384765625	643	0.426485888671875	124.966456599681	0.920768737792969	1.59046873779297	10 mA
0.98785400390625	144.029961636359	0.00892333984375	0.9881591796875	644	0.42755400390625	126.392915633853	0.921234130859375	1.59093413085937	10 mA
0.988922119140625	144.24358463582	0.0087860107421875	0.98907470703125	645	0.428622119140625	124.447744223619	0.923179626464844	1.59287962646484	10 mA
0.989990234375	144.457207635281	0.0088623046875	0.989990234375	646	0.429690234375	125.528395007082	0.92352294921875	1.59322294921875	10 mA
0.991058349609375	144.670830634741	0.009100341796875	0.99090576171875	647	0.430758349609375	128.900025451487	0.922653198242188	1.59235319824219	10 mA
0.99212646484375	144.884453634202	0.008978271484375	0.99212646484375	648	0.43182646484375	127.170984197946	0.924789428710938	1.59448942871094	10 mA
0.993194580078125	145.098076633663	0.009197998046875	0.99334716796875	649	0.432894580078125	130.28325845432	0.924362182617188	1.59406218261719	10 mA
0.9942626953125	145.311699633123	0.0091339111328125	0.99365234375	650	0.4339626953125	129.375511796211	0.925148010253906	1.59484801025391	10 mA
0.995330810546875	145.525322632584	0.0092559814453125	0.9942626953125	651	0.435030810546875	131.104553049752	0.924842834472656	1.59454283447266	10 mA
0.99639892578125	145.738945632045	0.009368896484375	0.99609375	652	0.43609892578125	132.703916209278	0.925827026367188	1.59552702636719	10 mA
0.997467041015625	145.952568631505	0.009375	0.99700927734375	653	0.437167041015625	132.790368271955	0.92669677734375	1.59639677734375	10 mA
0.99853515625	146.166191630966	0.009320068359375	0.99822998046875	654	0.43823515625	132.012299707861	0.928329467773438	1.59802946777344	10 mA
0.999603271484375	146.379814630426	0.0091644287109375	0.999755859375	655	0.439303271484375	129.807772109596	0.931022644042969	1.60072264404297	10 mA
1.00067138671875	146.593437629887	0.0094207763671875	1.0003662109375	656	0.44037138671875	133.438758742033	0.929710388183594	1.59941038818359	10 mA
1.00173950195313	146.807060629348	0.00919189453125	1.002197265625	657	0.441439501953125	130.196806391643	0.933258056640625	1.60295805664062	10 mA
1.0028076171875	147.020683628808	0.009246826171875	1.00250244140625	658	0.4425076171875	130.974874955737	0.933151245117188	1.60285124511719	10 mA
1.00387573242188	147.234306628269	0.0091552734375	1.00372314453125	659	0.443575732421875	129.678094015581	0.93505859375	1.60475859375	10 mA
1.00494384765625	147.44792962773	0.0095977783203125	1.00433349609375	660	0.44464384765625	135.945868559667	0.932350158691406	1.60205015869141	10 mA
1.00601196289063	147.66155262719	0.009967041015625	1.00555419921875	661	0.445711962890625	141.176218351629	0.930801391601563	1.60050139160156	10 mA
1.007080078125	147.875175626651	0.0094940185546875	1.00799560546875	662	0.446780078125	134.476183494157	0.936790466308594	1.60649046630859	10 mA
1.00814819335938	148.088798626112	0.0096954345703125	1.00799560546875	663	0.447848193359375	137.3291015625	0.935279846191406	1.60497984619141	10 mA
1.00921630859375	148.302421625572	0.00982666015625	1.00830078125	664	0.44891630859375	139.187820910057	0.934600830078125	1.60430083007812	10 mA
1.01028442382813	148.516044625033	0.0102325439453125	1.00982666015625	665	0.449984423828125	144.936883078081	0.933082580566406	1.60278258056641	10 mA
1.0113525390625	148.729667624494	0.0100341796875	1.0113525390625	666	0.4510525390625	142.127191041076	0.93609619140625	1.60579619140625	10 mA
1.01242065429688	148.943290623954	0.010040283203125	1.01226806640625	667	0.452120654296875	142.213643103754	0.936965942382813	1.60666594238281	10 mA
1.01348876953125	149.156913623415	0.00999755859375	1.01318359375	668	0.45318876953125	141.608478665014	0.938201904296875	1.60790190429687	10 mA
1.01455688476563	149.370536622876	0.01029052734375	1.0150146484375	669	0.454256884765625	145.758177673513	0.937835693359375	1.60753569335937	10 mA
1.015625	149.584159622336	0.010247802734375	1.01531982421875	670	0.455325	145.153013234773	0.938461303710938	1.60816130371094	10 mA
1.01669311523438	149.797782621797	0.01007080078125	1.01715087890625	671	0.456393115234375	142.645903417139	0.941619873046875	1.61131987304687	10 mA
1.01776123046875	150.011405621258	0.010406494140625	1.0174560546875	672	0.45746123046875	147.400766864377	0.939407348632813	1.60910734863281	10 mA
1.01882934570313	150.225028620718	0.010260009765625	1.01898193359375	673	0.458529345703125	145.325917360127	0.942031860351563	1.61173186035156	10 mA
1.0198974609375	150.438651620179	0.010498046875	1.01959228515625	674	0.4595974609375	148.697547804533	0.94085693359375	1.61055693359375	10 mA
1.02096557617188	150.65227461964	0.010675048828125	1.0211181640625	675	0.460665576171875	151.204657622167	0.941055297851563	1.61075529785156	10 mA
1.02203369140625	150.8658976191	0.0109405517578125	1.02142333984375	676	0.46173369140625	154.965322348619	0.939369201660156	1.60906920166016	10 mA
1.02310180664063	151.079520618561	0.010595703125	1.02325439453125	677	0.462801806640625	150.080780807365	0.94378662109375	1.61348662109375	10 mA
1.024169921875	151.293143618022	0.01097412109375	1.024169921875	678	0.463869921875	155.440808693343	0.941864013671875	1.61156401367187	10 mA
1.02523803710938	151.506766617482	0.0109161376953125	1.02569580078125	679	0.464938037109375	154.619514097911	0.943824768066406	1.61352476806641	10 mA
1.02630615234375	151.720389616943	0.0108428955078125	1.026611328125	680	0.46600615234375	153.582089345786	0.945289611816406	1.61498961181641	10 mA
1.02737426757813	151.934012616403	0.0110687255859375	1.02691650390625	681	0.467074267578125	156.780815664837	0.943901062011719	1.61360106201172	10 mA
1.0284423828125	152.147635615864	0.0108642578125	1.02813720703125	682	0.4681423828125	153.884671565156	0.9466552734375	1.6163552734375	10 mA
1.02951049804688	152.361258615325	0.011053466796875	1.02935791015625	683	0.469210498046875	156.564685508144	0.946456909179688	1.61615690917969	10 mA
1.03057861328125	152.574881614785	0.0110107421875	1.0302734375	684	0.47027861328125	155.959521069405	0.94769287109375	1.61739287109375	10 mA
1.03164672851563	152.788504614246	0.010784912109375	1.03179931640625	685	0.471346728515625	152.760794750354	0.950912475585938	1.62061247558594	10 mA
1.03271484375	153.002127613707	0.01129150390625	1.0333251953125	686	0.47241484375	159.93631595255	0.948638916015625	1.61833891601562	10 mA
1.03378295898438	153.215750613167	0.011297607421875	1.03363037109375	687	0.473482958984375	160.022768015227	0.948898315429688	1.61859831542969	10 mA
1.03485107421875	153.429373612628	0.0113922119140625	1.03515625	688	0.47455107421875	161.362774986721	0.949714660644531	1.61941466064453	10 mA
1.03591918945313	153.642996612089	0.0113037109375	1.03668212890625	689	0.475619189453125	160.109220077904	0.951904296875	1.621604296875	10 mA
1.0369873046875	153.856619611549	0.011572265625	1.0369873046875	690	0.4766873046875	163.913110835694	0.9501953125	1.6198953125	10 mA
1.03805541992188	154.07024261101	0.0117401123046875	1.03790283203125	691	0.477755419921875	166.290542559313	0.949851989746094	1.61955198974609	10 mA
1.03912353515625	154.283865610471	0.0115234375	1.03912353515625	692	0.47882353515625	163.221494334278	0.95269775390625	1.62239775390625	10 mA
1.04019165039063	154.497488609931	0.01134033203125	1.0400390625	693	0.479891650390625	160.627932453966	0.954986572265625	1.62468657226562	10 mA
1.041259765625	154.711111609392	0.0117218017578125	1.0406494140625	694	0.480959765625	166.031186371282	0.952735900878906	1.62243590087891	10 mA
1.04232788085938	154.924734608853	0.0122650146484375	1.04217529296875	695	0.482027880859375	173.72541994954	0.950187683105469	1.61988768310547	10 mA
1.04339599609375	155.138357608313	0.0120025634765625	1.04278564453125	696	0.48309599609375	170.007981254426	0.952766418457031	1.62246641845703	10 mA
1.04446411132813	155.351980607774	0.0119140625	1.0443115234375	697	0.484164111328125	168.754426345609	0.9549560546875	1.6246560546875	10 mA
1.0455322265625	155.565603607235	0.012115478515625	1.0455322265625	698	0.4852322265625	171.607344413952	0.954666137695313	1.62436613769531	10 mA
1.04660034179688	155.779226606695	0.0124176025390625	1.04644775390625	699	0.486300341796875	175.886721516466	0.953315734863281	1.62301573486328	10 mA
1.04766845703125	155.992849606156	0.0120361328125	1.04766845703125	700	0.48736845703125	170.48346759915	0.9573974609375	1.6270974609375	10 mA
1.04873657226563	156.206472605617	0.0121124267578125	1.04827880859375	701	0.488436572265625	171.564118382613	0.957435607910156	1.62713560791016	10 mA
1.0498046875	156.420095605077	0.0122833251953125	1.05010986328125	702	0.4895046875	173.984776137571	0.957984924316406	1.62768492431641	10 mA
1.05087280273438	156.633718604538	0.01209716796875	1.05133056640625	703	0.490572802734375	171.347988225921	0.960601806640625	1.63030180664062	10 mA
