# Supplementary material for: Introducing Brønsted acid sites to accelerate the bridging-oxygen-assisted deprotonation in acidic water oxidation
Source: Nat Commun. 2022 Aug 18;13:4871. doi: 10.1038/s41467-022-32581-w (PMC9388623; doi:10.1038/s41467-022-32581-w)
Supplement: Supplementary file 4 — Source Data [file 41467_2022_32581_MOESM4_ESM.zip › RuO2/RuO2 LSV RDE No (1).txt]

Potential applied (V)	Time (s)	WE(1).Current (A)	WE(1).Potential (V)	Index	Overpotential (V vs. RHE)	Current density (mA cm^-2)	Corrected potential (V)	E-iR (V vs. RHE)	Current range
0.301055908203125	6.5223689835326	-7.56835937500006E-07	0.301605224609375	1	-0.264944091796875	-0.0107200557719548	0.301610900878906	0.965610900878906	1 mA
0.3021240234375	6.73599198299326	-5.67626953124997E-07	0.3026123046875	2	-0.2638759765625	-0.00804004182896597	0.302616561889648	0.966616561889649	1 mA
0.303192138671875	6.94961498245391	-5.82885742187497E-07	0.30377197265625	3	-0.262807861328125	-0.0082561719856586	0.303776344299316	0.967776344299316	1 mA
0.30426025390625	7.16323798191456	-4.63867187499994E-07	0.3048095703125	4	-0.26173974609375	-0.00657035676345601	0.304813049316406	0.968813049316406	1 mA
0.305328369140625	7.37686098137522	-3.90625E-07	0.305877685546875	5	-0.260671630859375	-0.00553293201133145	0.305880615234375	0.969880615234375	100 µA
0.306396484375	7.59048398083587	-4.08935546875E-07	0.30694580078125	6	-0.259603515625	-0.00579228819936261	0.306948867797852	0.970948867797852	100 µA
0.307464599609375	7.80410698029652	-4.3304443359375E-07	0.30804443359375	7	-0.258535400390625	-0.00613377384693697	0.308047681427002	0.972047681427002	100 µA
0.30853271484375	8.01772997975718	-3.4149169921875E-07	0.309173583984375	8	-0.25746728515625	-0.00483699290678116	0.309176145172119	0.973176145172119	100 µA
0.309600830078125	8.23135297921783	-2.6580810546875E-07	0.31024169921875	9	-0.256399169921875	-0.00376498732958569	0.310243692779541	0.974243692779541	100 µA
0.3106689453125	8.44497597867849	-2.40478515625001E-07	0.311279296875	10	-0.2553310546875	-0.00340621126947593	0.311281100463867	0.975281100463867	100 µA
0.311737060546875	8.65859897813914	-2.63671875E-07	0.3123779296875	11	-0.254262939453125	-0.00373472910764873	0.312379907226563	0.976379907226563	100 µA
0.31280517578125	8.87222197759979	-2.0263671875E-07	0.3133544921875	12	-0.25319482421875	-0.00287020848087819	0.313356011962891	0.977356011962891	100 µA
0.313873291015625	9.08584497706045	-2.001953125E-07	0.31451416015625	13	-0.252126708984375	-0.00283562765580736	0.314515661621094	0.978515661621094	100 µA
0.31494140625	9.2994679765211	-1.55029296875001E-07	0.315582275390625	14	-0.25105859375	-0.00219588239199718	0.315583438110352	0.979583438110352	100 µA
0.316009521484375	9.51309097598175	-1.33666992187501E-07	0.31658935546875	15	-0.249990478515625	-0.00189330017262749	0.316590357971191	0.980590357971191	100 µA
0.31707763671875	9.72671397544241	-1.727294921875E-07	0.317718505859375	16	-0.24892236328125	-0.00244659337376062	0.317719801330566	0.981719801330566	100 µA
0.318145751953125	9.94033697490306	-1.9683837890625E-07	0.318756103515625	17	-0.247854248046875	-0.00278807902133499	0.318757579803467	0.982757579803467	100 µA
0.3192138671875	10.1539599743637	-1.0345458984375E-07	0.31988525390625	18	-0.2467861328125	-0.00146536246237607	0.319886029815674	0.983886029815674	100 µA
0.320281982421875	10.3675829738244	-8.392333984375E-08	0.320831298828125	19	-0.245718017578125	-0.00118871586180949	0.320831928253174	0.984831928253174	100 µA
0.32135009765625	10.581205973285	-7.90405273437503E-08	0.321929931640625	20	-0.24464990234375	-0.00111955421166785	0.32193052444458	0.98593052444458	100 µA
0.322418212890625	10.7948289727457	-6.16455078124994E-08	0.322906494140625	21	-0.243581787109375	-0.000873165833038236	0.322906956481934	0.986906956481934	100 µA
0.323486328125	11.0084519722063	-8.27026367187497E-08	0.324066162109375	22	-0.242513671875	-0.00117142544927408	0.32406678237915	0.98806678237915	100 µA
0.324554443359375	11.222074971667	-6.34765625000006E-08	0.325164794921875	23	-0.241445556640625	-0.000899101451841368	0.325165270996094	0.989165270996094	100 µA
0.32562255859375	11.4356979711276	2.19726562499994E-08	0.3262939453125	24	-0.24037744140625	0.000311227425637386	0.326293780517578	0.990293780517578	100 µA
0.326690673828125	11.6493209705883	-3.57055664062494E-08	0.32733154296875	25	-0.239309326171875	-0.000505744566660757	0.327331810760498	0.991331810760498	100 µA
0.3277587890625	11.8629439700489	-4.76074218749997E-08	0.328399658203125	26	-0.2382412109375	-0.000674326088881016	0.328400015258789	0.992400015258789	100 µA
0.328826904296875	12.0765669695096	-1.03759765625E-07	0.329498291015625	27	-0.237173095703125	-0.00146968506550992	0.329499069213867	0.993499069213867	100 µA
0.32989501953125	12.2901899689703	1.40380859374997E-08	0.330535888671875	28	-0.23610498046875	0.00019883974415722	0.33053578338623	0.99453578338623	100 µA
0.330963134765625	12.5038129684309	4.730224609375E-08	0.33154296875	29	-0.235036865234375	0.000670003485747167	0.331542613983154	0.995542613983154	100 µA
0.33203125	12.7174359678916	-3.72314453124994E-08	0.332672119140625	30	-0.23396875	-0.000527357582330021	0.332672398376465	0.996672398376465	100 µA
0.333099365234375	12.9310589673522	-3.35693359375E-08	0.33367919921875	31	-0.232900634765625	-0.000475486344723796	0.33367945098877	0.99767945098877	100 µA
0.33416748046875	13.1446819668129	1.70898437499997E-08	0.3348388671875	32	-0.23183251953125	0.000242065775495747	0.334838739013672	0.998838739013672	100 µA
0.335235595703125	13.3583049662735	4.8828125E-08	0.3358154296875	33	-0.230764404296875	0.000691616501416431	0.335815063476562	0.999815063476563	100 µA
0.3363037109375	13.5719279657342	8.85009765625E-08	0.336883544921875	34	-0.2296962890625	0.00125355490881728	0.336882881164551	1.00088288116455	100 µA
0.337371826171875	13.7855509651948	5.27954101562506E-08	0.33807373046875	35	-0.228628173828125	0.000747810342156524	0.338073334503174	1.00207333450317	100 µA
0.33843994140625	13.9991739646555	2.288818359375E-08	0.33905029296875	36	-0.22756005859375	0.000324195235038952	0.339050121307373	1.00305012130737	100 µA
0.339508056640625	14.2127969641161	7.01904296875056E-09	0.340057373046875	37	-0.226491943359375	9.94198720786198E-05	0.340057320404053	1.00405732040405	100 µA
0.340576171875	14.4264199635768	1.2542724609375E-07	0.3411865234375	38	-0.225423828125	0.00177658988801345	0.341185582733154	1.00518558273315	100 µA
0.341644287109375	14.6400429630374	1.1566162109375E-07	0.342254638671875	39	-0.224355712890625	0.00163826658773017	0.342253771209717	1.00625377120972	100 µA
0.34271240234375	14.8536659624981	7.23266601562494E-08	0.343353271484375	40	-0.22328759765625	0.00102445694272308	0.343352729034424	1.00735272903442	100 µA
0.343780517578125	15.0672889619588	4.63867187499994E-08	0.34442138671875	41	-0.222219482421875	0.000657035676345601	0.344421038818359	1.00842103881836	100 µA
0.3448486328125	15.2809119614194	9.03320312499997E-08	0.34539794921875	42	-0.2211513671875	0.00127949052762039	0.345397271728516	1.00939727172852	100 µA
0.345916748046875	15.4945349608801	8.544921875E-08	0.346527099609375	43	-0.220083251953125	0.00121032887747875	0.346526458740234	1.01052645874023	100 µA
0.34698486328125	15.7081579603407	1.5594482421875E-07	0.347686767578125	44	-0.21901513671875	0.00220885020139872	0.347685597991943	1.01168559799194	100 µA
0.348052978515625	15.9217809598014	1.28173828125E-07	0.348663330078125	45	-0.217947021484375	0.00181549331621813	0.348662368774414	1.01266236877441	100 µA
0.34912109375	16.135403959262	8.14819335937494E-08	0.3497314453125	46	-0.21687890625	0.00115413503673866	0.349730834197998	1.013730834198	100 µA
0.350189208984375	16.3490269587227	1.39465332031249E-07	0.35076904296875	47	-0.215810791015625	0.00197542963217067	0.35076799697876	1.01476799697876	100 µA
0.35125732421875	16.5626499581833	1.507568359375E-07	0.35186767578125	48	-0.21474267578125	0.00213536594812323	0.35186654510498	1.01586654510498	100 µA
0.352325439453125	16.776272957644	1.53503417968751E-07	0.352813720703125	49	-0.213674560546875	0.00217426937632791	0.35281256942749	1.01681256942749	100 µA
0.3533935546875	16.9898959571046	1.2664794921875E-07	0.353973388671875	50	-0.2126064453125	0.00179388030054887	0.353972438812256	1.01797243881226	100 µA
0.354461669921875	17.2035189565653	1.11999511718749E-07	0.35498046875	51	-0.211538330078125	0.00158639535012393	0.354979628753662	1.01897962875366	100 µA
0.35552978515625	17.4171419560259	1.983642578125E-07	0.356170654296875	52	-0.21047021484375	0.00280969203700425	0.356169166564941	1.02016916656494	100 µA
0.356597900390625	17.6307649554866	1.6326904296875E-07	0.35723876953125	53	-0.209402099609375	0.00231259267661119	0.357237545013428	1.02123754501343	100 µA
0.357666015625	17.8443879549473	2.31323242187501E-07	0.358245849609375	54	-0.208333984375	0.00327653317546035	0.358244114685059	1.02224411468506	100 µA
0.358734130859375	18.0580109544079	1.22680664062499E-07	0.35931396484375	55	-0.207265869140625	0.00173768645980877	0.35931304473877	1.02331304473877	100 µA
0.35980224609375	18.2716339538686	1.73339843750001E-07	0.360382080078125	56	-0.20619775390625	0.00245523858002834	0.360380780029297	1.0243807800293	100 µA
0.360870361328125	18.4852569533292	2.13012695312501E-07	0.361480712890625	57	-0.205129638671875	0.00301717698742919	0.36147911529541	1.02547911529541	100 µA
0.3619384765625	18.6988799527899	1.90124511718751E-07	0.362579345703125	58	-0.2040615234375	0.00269298175239023	0.362577919769287	1.02657791976929	100 µA
0.363006591796875	18.9125029522505	1.98974609374999E-07	0.36358642578125	59	-0.202993408203125	0.00281833724327195	0.36358493347168	1.02758493347168	100 µA
0.36407470703125	19.1261259517112	2.42919921875E-07	0.36468505859375	60	-0.20192529296875	0.00344079209454674	0.364683236694336	1.02868323669434	100 µA
0.365142822265625	19.3397489511718	1.629638671875E-07	0.365753173828125	61	-0.200857177734375	0.00230827007347734	0.365751951599121	1.02975195159912	100 µA
0.3662109375	19.5533719506325	2.0294189453125E-07	0.366790771484375	62	-0.1997890625	0.00287453108401204	0.366789249420166	1.03078924942017	100 µA
0.367279052734375	19.7669949500931	2.4078369140625E-07	0.36785888671875	63	-0.198720947265625	0.00341053387260978	0.367857080841064	1.03185708084106	100 µA
0.36834716796875	19.9806179495538	2.63061523437499E-07	0.36895751953125	64	-0.19765283203125	0.00372608390138101	0.368955546569824	1.03295554656982	100 µA
0.369415283203125	20.1942409490144	2.056884765625E-07	0.3699951171875	65	-0.196584716796875	0.00291343451221672	0.369993574523926	1.03399357452393	100 µA
0.3704833984375	20.4078639484751	2.3651123046875E-07	0.37109375	66	-0.1955166015625	0.00335001742873584	0.371091976165771	1.03509197616577	100 µA
0.371551513671875	20.6214869479358	2.0263671875E-07	0.372161865234375	67	-0.194448486328125	0.00287020848087819	0.372160345458984	1.03616034545898	100 µA
0.37261962890625	20.8351099473964	2.98461914062501E-07	0.3731689453125	68	-0.19338037109375	0.00422750586490794	0.373166706848145	1.03716670684814	100 µA
0.373687744140625	21.0487329468571	2.4871826171875E-07	0.374267578125	69	-0.192312255859375	0.00352292155408994	0.374265712738037	1.03826571273804	100 µA
0.374755859375	21.2623559463177	2.48107910156251E-07	0.375335693359375	70	-0.191244140625	0.00351427634782225	0.375333832550049	1.03933383255005	100 µA
0.375823974609375	21.4759789457784	2.40478515625001E-07	0.376434326171875	71	-0.190176025390625	0.00340621126947593	0.376432522583008	1.04043252258301	100 µA
0.37689208984375	21.689601945239	2.6885986328125E-07	0.377471923828125	72	-0.18910791015625	0.00380821336092422	0.37746990737915	1.04146990737915	100 µA
0.377960205078125	21.9032249446997	3.155517578125E-07	0.378570556640625	73	-0.188039794921875	0.00446957164040369	0.378568190002441	1.04256819000244	100 µA
0.3790283203125	22.1168479441603	2.63061523437499E-07	0.379669189453125	74	-0.1869716796875	0.00372608390138101	0.379667216491699	1.0436672164917	100 µA
0.380096435546875	22.330470943621	2.6214599609375E-07	0.38067626953125	75	-0.185903564453125	0.00371311609197947	0.380674303436279	1.04467430343628	100 µA
0.38116455078125	22.5440939430816	2.2613525390625E-07	0.3818359375	76	-0.18483544921875	0.00320304892218484	0.381834241485596	1.0458342414856	100 µA
0.382232666015625	22.7577169425423	3.22570800781249E-07	0.3828125	77	-0.183767333984375	0.00456899151248229	0.382810080718994	1.04681008071899	100 µA
0.38330078125	22.9713399420029	3.61022949218751E-07	0.383819580078125	78	-0.18269921875	0.00511363950734774	0.383816872406006	1.04781687240601	100 µA
0.384368896484375	23.1849629414636	3.2073974609375E-07	0.385009765625	79	-0.181631103515625	0.00454305589367917	0.385007360076904	1.0490073600769	100 µA
0.38543701171875	23.3985859409242	3.27148437499999E-07	0.3861083984375	80	-0.18056298828125	0.00463383055949008	0.386105944824219	1.05010594482422	100 µA
0.386505126953125	23.6122089403849	2.7313232421875E-07	0.38714599609375	81	-0.179494873046875	0.00386872980479816	0.387143947601318	1.05114394760132	100 µA
0.3875732421875	23.8258319398456	2.86865234375E-07	0.38818359375	82	-0.1784267578125	0.00406324694582153	0.388181442260742	1.05218144226074	100 µA
0.388641357421875	24.0394549393062	3.5125732421875E-07	0.389373779296875	83	-0.177358642578125	0.00497531620706444	0.389371144866943	1.05337114486694	100 µA
0.38970947265625	24.2530779387669	3.32031250000001E-07	0.390411376953125	84	-0.17629052734375	0.00470299220963174	0.39040888671875	1.05440888671875	100 µA
0.390777587890625	24.4667009382275	2.38952636718751E-07	0.391387939453125	85	-0.175222412109375	0.00338459825380667	0.39138614730835	1.05538614730835	100 µA
0.391845703125	24.6803239376882	3.4149169921875E-07	0.392486572265625	86	-0.174154296875	0.00483699290678116	0.392484011077881	1.05648401107788	100 µA
0.392913818359375	24.8939469371488	3.03039550781251E-07	0.39349365234375	87	-0.173086181640625	0.00429234491191573	0.393491379547119	1.05749137954712	100 µA
0.39398193359375	25.1075699366095	3.35693359375E-07	0.394561767578125	88	-0.17201806640625	0.00475486344723796	0.39455924987793	1.05855924987793	100 µA
0.395050048828125	25.3211929360701	3.28369140625E-07	0.395751953125	89	-0.170949951171875	0.00465112097202549	0.395749490356445	1.05974949035645	100 µA
0.3961181640625	25.5348159355308	2.9632568359375E-07	0.39666748046875	90	-0.1698818359375	0.00419724764297096	0.396665258026123	1.06066525802612	100 µA
0.397186279296875	25.7484389349914	3.21044921874999E-07	0.397857666015625	91	-0.168813720703125	0.00454737849681302	0.397855258178711	1.06185525817871	100 µA
0.39825439453125	25.9620619344521	3.4820556640625E-07	0.398895263671875	92	-0.16774560546875	0.00493209017572592	0.398892652130127	1.06289265213013	100 µA
0.399322509765625	26.1756849339127	3.91540527343751E-07	0.399932861328125	93	-0.166677490234375	0.00554589982073301	0.39992992477417	1.06392992477417	100 µA
0.400390625	26.3893079333734	3.41186523437501E-07	0.4010009765625	94	-0.165609375	0.00483267030364732	0.400998417663574	1.06499841766357	100 µA
0.401458740234375	26.6029309328341	3.14941406249999E-07	0.402099609375	95	-0.164541259765625	0.00446092643413597	0.402097247314453	1.06609724731445	100 µA
0.40252685546875	26.8165539322947	3.4820556640625E-07	0.403167724609375	96	-0.16347314453125	0.00493209017572592	0.403165113067627	1.06716511306763	100 µA
0.403594970703125	27.0301769317554	4.01611328125E-07	0.404205322265625	97	-0.162405029296875	0.00568854572415014	0.404202310180664	1.06820231018066	100 µA
0.4046630859375	27.243799931216	4.52575683593751E-07	0.405303955078125	98	-0.1613369140625	0.00641042044750355	0.405300560760498	1.0693005607605	100 µA
0.405731201171875	27.4574229306767	4.1961669921875E-07	0.40625	99	-0.160268798828125	0.00594357930904745	0.406246852874756	1.07024685287476	100 µA
0.40679931640625	27.6710459301373	3.8116455078125E-07	0.4073486328125	100	-0.15920068359375	0.00539893131418202	0.407345774078369	1.07134577407837	100 µA
0.407867431640625	27.884668929598	3.77807617187501E-07	0.40838623046875	101	-0.158132568359375	0.00535138267970964	0.408383396911621	1.07238339691162	100 µA
0.408935546875	28.0982919290586	4.5196533203125E-07	0.40960693359375	102	-0.157064453125	0.00640177524123583	0.40960354385376	1.07360354385376	100 µA
0.410003662109375	28.3119149285193	4.6234130859375E-07	0.410614013671875	103	-0.155996337890625	0.00654874374778683	0.410610546112061	1.07461054611206	100 µA
0.41107177734375	28.5255379279799	3.94287109374999E-07	0.411712646484375	104	-0.15492822265625	0.00558480324893767	0.411709689331055	1.07570968933105	100 µA
0.412139892578125	28.7391609274406	3.66821289062499E-07	0.41278076171875	105	-0.153860107421875	0.00519576896689093	0.412778010559082	1.07677801055908	100 µA
0.4132080078125	28.9527839269012	4.486083984375E-07	0.413848876953125	106	-0.1527919921875	0.00635422660676346	0.413845512390137	1.07784551239014	100 µA
0.414276123046875	29.1664069263619	4.7607421875E-07	0.4149169921875	107	-0.151723876953125	0.0067432608888102	0.414913421630859	1.07891342163086	100 µA
0.41534423828125	29.3800299258226	3.936767578125E-07	0.416015625	108	-0.15065576171875	0.00557615804266997	0.416012672424316	1.08001267242432	100 µA
0.416412353515625	29.5936529252832	4.791259765625E-07	0.417083740234375	109	-0.149587646484375	0.00678648692014873	0.417080146789551	1.08108014678955	100 µA
0.41748046875	29.8072759247439	4.119873046875E-07	0.4180908203125	110	-0.14851953125	0.00583551423070113	0.418087730407715	1.08208773040771	100 µA
0.418548583984375	30.0208989242045	4.345703125E-07	0.419158935546875	111	-0.147451416015625	0.00615538686260624	0.419155676269531	1.08315567626953	100 µA
0.41961669921875	30.2345219236652	4.86145019531251E-07	0.420166015625	112	-0.14638330078125	0.00688590679222735	0.420162369537354	1.08416236953735	100 µA
0.420684814453125	30.4481449231258	5.01708984375E-07	0.421234130859375	113	-0.145315185546875	0.00710635955205383	0.421230368041992	1.08523036804199	100 µA
0.4217529296875	30.6617679225865	4.5135498046875E-07	0.422332763671875	114	-0.1442470703125	0.00639313003496813	0.422329378509521	1.08632937850952	100 µA
0.422821044921875	30.8753909220471	4.26025390625E-07	0.4234619140625	115	-0.143178955078125	0.00603435397485835	0.42345871887207	1.08745871887207	100 µA
0.42388916015625	31.0890139215078	5.07202148437499E-07	0.424468994140625	116	-0.14211083984375	0.00718416640846317	0.424465190124512	1.08846519012451	100 µA
0.424957275390625	31.3026369209684	4.6844482421875E-07	0.425628662109375	117	-0.141042724609375	0.00663519581046388	0.425625148773193	1.08962514877319	100 µA
0.426025390625	31.5162599204291	5.18798828125E-07	0.426605224609375	118	-0.139974609375	0.00734842532754958	0.426601333618164	1.09060133361816	100 µA
0.427093505859375	31.7298829198897	4.85839843749999E-07	0.427703857421875	119	-0.138906494140625	0.00688158418909348	0.427700213623047	1.09170021362305	100 µA
0.42816162109375	31.9435059193504	4.656982421875E-07	0.42877197265625	120	-0.13783837890625	0.0065962923822592	0.428768479919434	1.09276847991943	100 µA
0.429229736328125	32.1571289188111	5.18188476562501E-07	0.429840087890625	121	-0.136770263671875	0.00733978012128188	0.429836201477051	1.09383620147705	100 µA
0.4302978515625	32.3707519182717	5.2459716796875E-07	0.430877685546875	122	-0.1357021484375	0.00743055478709278	0.430873751068115	1.09487375106812	100 µA
0.431365966796875	32.5843749177324	5.572509765625E-07	0.4320068359375	123	-0.134634033203125	0.00789307332241501	0.432002656555176	1.09600265655518	100 µA
0.43243408203125	32.797997917193	4.35485839843749E-07	0.433074951171875	124	-0.13356591796875	0.00616835467200778	0.433071685028076	1.09707168502808	100 µA
0.433502197265625	33.0116209166537	4.7943115234375E-07	0.43414306640625	125	-0.132497802734375	0.00679080952328257	0.434139470672607	1.09813947067261	100 µA
0.4345703125	33.2252439161143	5.0048828125E-07	0.43524169921875	126	-0.1314296875	0.00708906913951841	0.435237945556641	1.09923794555664	100 µA
0.435638427734375	33.438866915575	5.79833984375E-07	0.436279296875	127	-0.130361572265625	0.00821294595432011	0.436274948120117	1.10027494812012	100 µA
0.43670654296875	33.6524899150356	5.462646484375E-07	0.43731689453125	128	-0.12929345703125	0.00773745960959632	0.437312797546387	1.10131279754639	100 µA
0.437774658203125	33.8661129144963	5.3741455078125E-07	0.438446044921875	129	-0.128225341796875	0.00761210411871458	0.438442014312744	1.10244201431274	100 µA
0.4388427734375	34.0797359139569	5.218505859375E-07	0.439453125	130	-0.1271572265625	0.0073916513588881	0.439449211120605	1.10344921112061	100 µA
0.439910888671875	34.2933589134176	5.6610107421875E-07	0.440460205078125	131	-0.126089111328125	0.00801842881329674	0.440455959320068	1.10445595932007	100 µA
0.44097900390625	34.5069819128782	5.63659667968749E-07	0.441650390625	132	-0.12502099609375	0.00798384798822591	0.44164616317749	1.10564616317749	100 µA
0.442047119140625	34.7206049123389	5.7861328125E-07	0.442657470703125	133	-0.123952880859375	0.0081956555417847	0.442653131103516	1.10665313110352	100 µA
0.443115234375	34.9342279117996	5.0628662109375E-07	0.443695068359375	134	-0.122884765625	0.00717119859906162	0.443691271209717	1.10769127120972	100 µA
0.444183349609375	35.1478509112602	4.9713134765625E-07	0.444854736328125	135	-0.121816650390625	0.00704152050504604	0.444851007843018	1.10885100784302	100 µA
0.44525146484375	35.3614739107209	5.9173583984375E-07	0.445831298828125	136	-0.12074853515625	0.00838152747654037	0.445826860809326	1.10982686080933	100 µA
0.446319580078125	35.5750969101815	6.353759765625E-07	0.446990966796875	137	-0.119680419921875	0.0089996597246813	0.446986201477051	1.11098620147705	100 µA
0.4473876953125	35.7887199096422	5.8929443359375E-07	0.447998046875	138	-0.1186123046875	0.00834694665146954	0.447993627166748	1.11199362716675	100 µA
0.448455810546875	36.0023429091028	5.54809570312501E-07	0.449066162109375	139	-0.117544189453125	0.0078584924973442	0.449062001037598	1.1130620010376	100 µA
0.44952392578125	36.2159659085635	6.15234375E-07	0.450164794921875	140	-0.11647607421875	0.00871436791784702	0.450160180664062	1.11416018066406	100 µA
0.450592041015625	36.4295889080241	5.80444335937499E-07	0.451141357421875	141	-0.115407958984375	0.00822159116058781	0.451137004089355	1.11513700408936	100 µA
0.45166015625	36.6432119074848	6.23474121093751E-07	0.452362060546875	142	-0.11433984375	0.00883107820246106	0.452357384490967	1.11635738449097	100 µA
0.452728271484375	36.8568349069454	6.12792968750001E-07	0.45330810546875	143	-0.113271728515625	0.00867978709277621	0.453303509521484	1.11730350952148	100 µA
0.45379638671875	37.0704579064061	6.0272216796875E-07	0.454437255859375	144	-0.11220361328125	0.00853714118935907	0.454432735443115	1.11843273544312	100 µA
0.454864501953125	37.2840809058667	6.17370605468751E-07	0.455474853515625	145	-0.111135498046875	0.008744626139784	0.455470223236084	1.11947022323608	100 µA
0.4559326171875	37.4977039053274	6.7474365234375E-07	0.456512451171875	146	-0.1100673828125	0.0095572755289483	0.456507390594482	1.12050739059448	100 µA
0.457000732421875	37.7113269047881	6.70471191406249E-07	0.45758056640625	147	-0.108999267578125	0.00949675908507435	0.457575537872314	1.12157553787231	100 µA
0.45806884765625	37.9249499042487	6.66198730468751E-07	0.4586181640625	148	-0.10793115234375	0.00943624264120043	0.458613167572021	1.12261316757202	100 µA
0.459136962890625	38.1385729037094	6.5185546875E-07	0.459808349609375	149	-0.106863037109375	0.00923308029390935	0.459803460693359	1.12380346069336	100 µA
0.460205078125	38.35219590317	6.25000000000001E-07	0.460784912109375	150	-0.105794921875	0.00885269121813032	0.460780224609375	1.12478022460937	100 µA
0.461273193359375	38.5658189026307	6.5155029296875E-07	0.46185302734375	151	-0.104726806640625	0.0092287576907755	0.461848140716553	1.12584814071655	100 µA
0.46234130859375	38.7794419020913	6.9580078125E-07	0.462921142578125	152	-0.10365869140625	0.00985553514518414	0.462915924072266	1.12691592407227	100 µA
0.463409423828125	38.993064901552	6.622314453125E-07	0.46405029296875	153	-0.102590576171875	0.00938004880046034	0.46404532623291	1.12804532623291	100 µA
0.4644775390625	39.2066879010126	6.29577636718751E-07	0.465179443359375	154	-0.1015224609375	0.00891753026513811	0.4651747215271	1.1291747215271	100 µA
0.465545654296875	39.4203109004733	6.256103515625E-07	0.4661865234375	155	-0.100454345703125	0.00886133642439802	0.466181831359863	1.13018183135986	100 µA
0.46661376953125	39.6339338999339	7.66601562499999E-07	0.467193603515625	156	-0.0993862304687498	0.010858379072238	0.467187854003906	1.13118785400391	100 µA
0.467681884765625	39.8475568993946	7.080078125E-07	0.468292236328125	157	-0.0983181152343748	0.0100284392705382	0.468286926269531	1.13228692626953	100 µA
0.46875	40.0611798988552	6.591796875E-07	0.469329833984375	158	-0.0972499999999998	0.00933682276912181	0.469324890136719	1.13332489013672	100 µA
0.469818115234375	40.2748028983159	6.8359375E-07	0.470428466796875	159	-0.0961818847656248	0.00968263101983003	0.47042333984375	1.13442333984375	100 µA
0.47088623046875	40.4884258977766	7.34863281250001E-07	0.4715576171875	160	-0.0951137695312498	0.0104088283463173	0.471552105712891	1.13555210571289	100 µA
0.471954345703125	40.7020488972372	7.843017578125E-07	0.472564697265625	161	-0.0940456542968748	0.0111090900540014	0.472558815002441	1.13655881500244	100 µA
0.4730224609375	40.9156718966979	7.7545166015625E-07	0.47369384765625	162	-0.0929775390624998	0.0109837345631197	0.473688031768799	1.1376880317688	100 µA
0.474090576171875	41.1292948961585	7.1441650390625E-07	0.474700927734375	163	-0.0919094238281248	0.0101192139363491	0.474695569610596	1.1386955696106	100 µA
0.47515869140625	41.3429178956192	6.69250488281251E-07	0.47589111328125	164	-0.0908413085937498	0.00947946867253896	0.475886093902588	1.13988609390259	100 µA
0.476226806640625	41.5565408950798	7.36389160156251E-07	0.47686767578125	165	-0.0897731933593748	0.0104304413619866	0.476862152862549	1.14086215286255	100 µA
0.477294921875	41.7701638945405	7.891845703125E-07	0.477935791015625	166	-0.0887050781249998	0.0111782517041431	0.477929872131348	1.14192987213135	100 µA
0.478363037109375	41.9837868940011	7.7972412109375E-07	0.47906494140625	167	-0.0876369628906248	0.0110442510069936	0.479059093475342	1.14305909347534	100 µA
0.47943115234375	42.1974098934618	7.86743164062501E-07	0.48004150390625	168	-0.0865688476562498	0.0111436708790722	0.48003560333252	1.14403560333252	100 µA
0.480499267578125	42.4110328929224	7.8155517578125E-07	0.481170654296875	169	-0.0855007324218748	0.0110701866257967	0.481164792633057	1.14516479263306	100 µA
0.4815673828125	42.6246558923831	8.31298828125E-07	0.48211669921875	170	-0.0844326171874998	0.0117747709366147	0.482110464477539	1.14611046447754	100 µA
0.482635498046875	42.8382788918437	7.916259765625E-07	0.483306884765625	171	-0.0833645019531248	0.0112128325292139	0.483300947570801	1.1473009475708	100 µA
0.48370361328125	43.0519018913044	8.197021484375E-07	0.484405517578125	172	-0.0822963867187498	0.0116105120175283	0.484399369812012	1.14839936981201	100 µA
0.484771728515625	43.2655248907651	7.87963867187499E-07	0.485443115234375	173	-0.0812282714843748	0.0111609612916076	0.485437205505371	1.14943720550537	100 µA
0.48583984375	43.4791478902257	7.5836181640625E-07	0.486419677734375	174	-0.0801601562499998	0.0107416687876239	0.486413990020752	1.15041399002075	100 µA
0.486907958984375	43.6927708896864	7.8857421875E-07	0.487457275390625	175	-0.0790920410156248	0.0111696064978754	0.487451361083984	1.15145136108398	100 µA
0.48797607421875	43.906393889147	8.3465576171875E-07	0.48858642578125	176	-0.0780239257812498	0.0118223195710871	0.488580165863037	1.15258016586304	100 µA
0.489044189453125	44.1200168886077	8.8470458984375E-07	0.489654541015625	177	-0.0769558105468748	0.012531226485039	0.489647905731201	1.1536479057312	100 µA
0.4901123046875	44.3336398880683	8.12683105468751E-07	0.490753173828125	178	-0.0758876953124998	0.0115110921454497	0.490747078704834	1.15474707870483	100 µA
0.491180419921875	44.547262887529	8.29162597656249E-07	0.491790771484375	179	-0.0748195800781248	0.0117445127146778	0.491784552764893	1.15578455276489	100 µA
0.49224853515625	44.7608858869896	8.428955078125E-07	0.492828369140625	180	-0.0737514648437498	0.0119390298557011	0.492822047424316	1.15682204742432	100 µA
0.493316650390625	44.9745088864503	8.9141845703125E-07	0.49395751953125	181	-0.0726833496093748	0.0126263237539837	0.493950833892822	1.15795083389282	100 µA
0.494384765625	45.1881318859109	8.06884765625E-07	0.49505615234375	182	-0.0716152343749998	0.0114289626859065	0.495050100708008	1.15905010070801	100 µA
0.495452880859375	45.4017548853716	7.63854980468751E-07	0.496063232421875	183	-0.0705471191406248	0.0108194756440333	0.496057503509521	1.16005750350952	100 µA
0.49652099609375	45.6153778848322	7.2021484375E-07	0.497222900390625	184	-0.0694790039062498	0.0102013433958924	0.497217498779297	1.1612174987793	100 µA
0.497589111328125	45.8290008842929	9.04541015625E-07	0.49822998046875	185	-0.0684108886718748	0.0128121956887394	0.498223196411133	1.16222319641113	100 µA
0.4986572265625	46.0426238837535	9.1705322265625E-07	0.499267578125	186	-0.0673427734374998	0.0129894224172273	0.49926070022583	1.16326070022583	100 µA
0.499725341796875	46.2562468832142	9.58862304687499E-07	0.500396728515625	187	-0.0662746582031248	0.0135816190465651	0.50038953704834	1.16438953704834	100 µA
0.50079345703125	46.4698698826749	9.25598144531251E-07	0.501434326171875	188	-0.0652065429687498	0.0131104553049752	0.501427384185791	1.16542738418579	100 µA
0.501861572265625	46.6834928821355	8.93554687500001E-07	0.502532958984375	189	-0.0641384277343748	0.0126565819759207	0.502526257324219	1.16652625732422	100 µA
0.5029296875	46.8971158815962	9.27124023437501E-07	0.5035400390625	190	-0.0630703124999998	0.0131320683206445	0.503533085632324	1.16753308563232	100 µA
0.503997802734375	47.1107388810568	8.96606445312501E-07	0.50469970703125	191	-0.0620021972656248	0.0126998080072592	0.50469298248291	1.16869298248291	100 µA
0.50506591796875	47.3243618805175	1.00860595703125E-06	0.505767822265625	192	-0.0609340820312498	0.0142862033573831	0.505760257720947	1.16976025772095	100 µA
0.506134033203125	47.5379848799781	8.6669921875E-07	0.506805419921875	193	-0.0598659667968748	0.0122761929001416	0.506798919677734	1.17079891967773	100 µA
0.5072021484375	47.7516078794388	9.77783203125E-07	0.50787353515625	194	-0.0587978515624998	0.013849620440864	0.507866201782227	1.17186620178223	100 µA
0.508270263671875	47.9652308788994	9.6282958984375E-07	0.5089111328125	195	-0.0577297363281248	0.0136378128873052	0.508903911590576	1.17290391159058	100 µA
0.50933837890625	48.1788538783601	9.503173828125E-07	0.509979248046875	196	-0.0566616210937498	0.0134605861588173	0.509972120666504	1.1739721206665	100 µA
0.510406494140625	48.3924768778207	9.686279296875E-07	0.511016845703125	197	-0.0555935058593748	0.0137199423468484	0.511009580993652	1.17500958099365	100 µA
0.511474609375	48.6060998772814	9.74426269531251E-07	0.512115478515625	198	-0.0545253906249998	0.0138020718063917	0.512108170318604	1.1761081703186	100 µA
0.512542724609375	48.819722876742	1.01043701171875E-06	0.51324462890625	199	-0.0534572753906248	0.0143121389761863	0.513237050628662	1.17723705062866	100 µA
0.51361083984375	49.0333458762027	1.0272216796875E-06	0.514312744140625	200	-0.0523891601562498	0.0145498821485482	0.514305039978027	1.17830503997803	100 µA
0.514678955078125	49.2469688756634	1.055908203125E-06	0.51531982421875	201	-0.0513210449218748	0.0149562068431303	0.515311904907227	1.17931190490723	100 µA
0.5157470703125	49.460591875124	9.857177734375E-07	0.51641845703125	202	-0.0502529296874998	0.0139620081223442	0.516411064147949	1.18041106414795	100 µA
0.516815185546875	49.6742148745847	9.6282958984375E-07	0.517486572265625	203	-0.0491848144531248	0.0136378128873052	0.517479351043701	1.1814793510437	100 µA
0.51788330078125	49.8878378740453	9.9639892578125E-07	0.518524169921875	204	-0.0481166992187498	0.014113299232029	0.518516696929932	1.18251669692993	100 µA
0.518951416015625	50.101460873506	1.00921630859375E-06	0.51959228515625	205	-0.0470485839843748	0.0142948485636508	0.519584716033936	1.18358471603394	100 µA
0.52001953125	50.3150838729666	1.04034423828125E-06	0.5206298828125	206	-0.0459804687499998	0.0147357540833038	0.520622080230713	1.18462208023071	100 µA
0.521087646484375	50.5287068724273	1.10107421875E-06	0.521759033203125	207	-0.0449123535156248	0.0155959521069405	0.521750775146484	1.18575077514648	100 µA
0.52215576171875	50.7423298718879	1.0595703125E-06	0.522796630859375	208	-0.0438442382812498	0.0150080780807365	0.522788684082031	1.18678868408203	100 µA
0.523223876953125	50.9559528713486	1.02996826171875E-06	0.523834228515625	209	-0.0427761230468748	0.0145887855767528	0.523826503753662	1.18782650375366	100 µA
0.5242919921875	51.1695758708092	1.12396240234375E-06	0.524993896484375	210	-0.0417080078124998	0.0159201473419795	0.524985466766357	1.18898546676636	100 µA
0.525360107421875	51.3831988702699	1.11053466796875E-06	0.525970458984375	211	-0.0406398925781248	0.0157299528040899	0.525962129974365	1.18996212997437	100 µA
0.52642822265625	51.5968218697305	1.141357421875E-06	0.52703857421875	212	-0.0395717773437498	0.0161665357206091	0.527030014038086	1.19103001403809	100 µA
0.527496337890625	51.8104448691912	9.89685058593751E-07	0.528167724609375	213	-0.0385036621093748	0.0140182019630843	0.528160301971436	1.19216030197144	100 µA
0.528564453125	52.0240678686519	1.126708984375E-06	0.5291748046875	214	-0.0374355468749998	0.0159590507701841	0.529166354370117	1.19316635437012	100 µA
0.529632568359375	52.2376908681125	1.1065673828125E-06	0.53033447265625	215	-0.0363674316406248	0.0156737589633499	0.530326173400879	1.19432617340088	100 µA
0.53070068359375	52.4513138675732	1.163330078125E-06	0.5313720703125	216	-0.0352993164062498	0.0164777631462465	0.531363345336914	1.19536334533691	100 µA
0.531768798828125	52.6649368670338	1.141357421875E-06	0.5323486328125	217	-0.0342312011718748	0.0161665357206091	0.532340072631836	1.19634007263184	100 µA
0.5328369140625	52.8785598664945	1.112060546875E-06	0.533477783203125	218	-0.0331630859374998	0.0157515658197592	0.533469442749023	1.19746944274902	100 µA
0.533905029296875	53.0921828659551	1.15234375E-06	0.53460693359375	219	-0.0320949707031248	0.0163221494334278	0.534598291015625	1.19859829101562	100 µA
0.53497314453125	53.3058058654158	1.15264892578125E-06	0.53558349609375	220	-0.0310268554687498	0.0163264720365616	0.535574851226807	1.19957485122681	100 µA
0.536041259765625	53.5194288648764	1.2091064453125E-06	0.536712646484375	221	-0.0299587402343748	0.0171261536163244	0.536703578186035	1.20070357818604	100 µA
0.537109375	53.7330518643371	1.0791015625E-06	0.537841796875	222	-0.0288906249999998	0.0152847246813031	0.537833703613281	1.20183370361328	100 µA
0.538177490234375	53.9466748637977	1.12060546875E-06	0.538848876953125	223	-0.0278225097656248	0.0158725987075071	0.538840472412109	1.20284047241211	100 µA
0.53924560546875	54.1602978632584	1.170654296875E-06	0.539886474609375	224	-0.0267543945312498	0.0165815056214589	0.539877694702148	1.20387769470215	100 µA
0.540313720703125	54.373920862719	1.2554931640625E-06	0.5408935546875	225	-0.0256862792968748	0.01778318929267	0.540884138488769	1.20488413848877	100 µA
0.5413818359375	54.5875438621797	1.221923828125E-06	0.542144775390625	226	-0.0246181640624998	0.0173077029479462	0.542135610961914	1.20613561096191	100 µA
0.542449951171875	54.8011668616404	1.2384033203125E-06	0.543060302734375	227	-0.0235500488281248	0.0175411235171742	0.543051014709473	1.20705101470947	100 µA
0.54351806640625	55.014789861101	1.2384033203125E-06	0.544189453125	228	-0.0224819335937498	0.0175411235171742	0.544180165100098	1.2081801651001	100 µA
0.544586181640625	55.2284128605617	1.298828125E-06	0.545257568359375	229	-0.0214138183593748	0.0183969989376771	0.545247827148437	1.20924782714844	100 µA
0.545654296875	55.4420358600223	1.32080078125E-06	0.546295166015625	230	-0.0203457031249998	0.0187082263633145	0.546285260009766	1.21028526000977	100 µA
0.546722412109375	55.655658859483	1.278076171875E-06	0.54742431640625	231	-0.0192775878906248	0.0181030619245751	0.547414730834961	1.21141473083496	100 µA
0.54779052734375	55.8692818589436	1.1822509765625E-06	0.5484619140625	232	-0.0182094726562498	0.0167457645405453	0.548453047180176	1.21245304718018	100 µA
0.548858642578125	56.0829048584043	1.24053955078125E-06	0.549530029296875	233	-0.0171413574218748	0.0175713817391112	0.549520725250244	1.21352072525024	100 µA
0.5499267578125	56.2965278578649	1.32293701171875E-06	0.55059814453125	234	-0.0160732421874998	0.0187384845852514	0.550588222503662	1.21458822250366	100 µA
0.550994873046875	56.5101508573256	1.40106201171875E-06	0.551666259765625	235	-0.0150051269531248	0.0198450709875177	0.551655751800537	1.21565575180054	100 µA
0.55206298828125	56.7237738567862	1.348876953125E-06	0.552703857421875	236	-0.0139370117187498	0.0191059058516289	0.552693740844727	1.21669374084473	100 µA
0.553131103515625	56.9373968562469	1.26708984375E-06	0.553802490234375	237	-0.0128688964843748	0.0179474482117564	0.553792987060547	1.21779298706055	100 µA
0.55419921875	57.1510198557075	1.38763427734375E-06	0.554840087890625	238	-0.0118007812499998	0.0196548764496282	0.554829680633545	1.21882968063355	100 µA
0.555267333984375	57.3646428551682	1.36444091796875E-06	0.555877685546875	239	-0.0107326660156248	0.0193263586114554	0.55586745223999	1.21986745223999	100 µA
0.55633544921875	57.5782658546289	1.41571044921875E-06	0.55694580078125	240	-0.00966455078124984	0.0200525559379426	0.556935182952881	1.22093518295288	100 µA
0.557403564453125	57.7918888540895	1.3525390625E-06	0.55804443359375	241	-0.00859643554687484	0.0191577770892351	0.558034289550781	1.22203428955078	100 µA
0.5584716796875	58.0055118535502	1.2969970703125E-06	0.55914306640625	242	-0.00752832031249984	0.0183710633188739	0.559133338928223	1.22313333892822	100 µA
0.559539794921875	58.2191348530108	1.3787841796875E-06	0.560211181640625	243	-0.00646020507812484	0.0195295209587465	0.560200840759277	1.22420084075928	100 µA
0.56060791015625	58.4327578524715	1.43402099609375E-06	0.561279296875	244	-0.00539208984374984	0.0203119121259738	0.561268541717529	1.22526854171753	100 µA
0.561676025390625	58.6463808519321	1.42974853515625E-06	0.5623779296875	245	-0.00432397460937484	0.0202513956820999	0.562367206573486	1.22636720657349	100 µA
0.562744140625	58.8600038513928	1.48162841796875E-06	0.56341552734375	246	-0.00325585937499984	0.0209862382148548	0.563404415130615	1.22740441513062	100 µA
0.563812255859375	59.0736268508534	1.45965576171875E-06	0.564453125	247	-0.00218774414062484	0.0206750107892174	0.564442177581787	1.22844217758179	100 µA
0.56488037109375	59.2872498503141	1.4630126953125E-06	0.56549072265625	248	-0.00111962890624984	0.0207225594236898	0.565479750061035	1.22947975006104	100 µA
0.565948486328125	59.5008728497747	1.512451171875E-06	0.56658935546875	249	-5.15136718748366E-05	0.0214228211313739	0.566578012084961	1.23057801208496	100 µA
0.5670166015625	59.7144958492354	1.5460205078125E-06	0.567626953125	250	0.00101660156250016	0.0218983074760977	0.567615357971191	1.23161535797119	100 µA
0.568084716796875	59.928118848696	1.4605712890625E-06	0.5687255859375	251	0.00208471679687516	0.020687978598619	0.568714631652832	1.23271463165283	100 µA
0.56915283203125	60.1417418481567	1.475830078125E-06	0.569854736328125	252	0.00315283203125016	0.0209041087553116	0.569843667602539	1.23384366760254	100 µA
0.570220947265625	60.3553648476174	1.4813232421875E-06	0.57086181640625	253	0.00422094726562516	0.020981915611721	0.570850706481934	1.23485070648193	100 µA
0.5712890625	60.568987847078	1.58599853515625E-06	0.5718994140625	254	0.00528906250000016	0.0224645684866324	0.571887519073486	1.23588751907349	100 µA
0.572357177734375	60.7826108465387	1.62353515625E-06	0.57305908203125	255	0.00635717773437516	0.0229962486720963	0.573046905517578	1.23704690551758	100 µA
0.57342529296875	60.9962338459993	1.551513671875E-06	0.574066162109375	256	0.00742529296875016	0.0219761143325071	0.574054525756836	1.23805452575684	100 µA
0.574493408203125	61.20985684546	1.5777587890625E-06	0.57513427734375	257	0.00849340820312516	0.0223478582020184	0.575122444152832	1.23912244415283	100 µA
0.5755615234375	61.4234798449206	1.5936279296875E-06	0.576202392578125	258	0.00956152343750016	0.0225726335649787	0.576190440368652	1.24019044036865	100 µA
0.576629638671875	61.6371028443813	1.6766357421875E-06	0.577239990234375	259	0.0106296386718752	0.0237483816173867	0.577227415466309	1.24122741546631	100 µA
0.57769775390625	61.8507258438419	1.66473388671875E-06	0.5782470703125	260	0.0116977539062502	0.0235798000951664	0.57823458480835	1.24223458480835	100 µA
0.578765869140625	62.0643488433026	1.54205322265625E-06	0.579376220703125	261	0.0127658691406252	0.0218421136353577	0.579364655303955	1.24336465530396	100 µA
0.579833984375	62.2779718427632	1.52191162109375E-06	0.580474853515625	262	0.0138339843750002	0.0215568218285234	0.580463439178467	1.24446343917847	100 µA
0.580902099609375	62.4915948422239	1.66717529296875E-06	0.581512451171875	263	0.0149020996093752	0.0236143809202373	0.581499947357178	1.24549994735718	100 µA
0.58197021484375	62.7052178416845	1.67755126953125E-06	0.5826416015625	264	0.0159702148437502	0.0237613494267882	0.582629019927979	1.24662901992798	100 µA
0.583038330078125	62.9188408411452	1.68426513671875E-06	0.58367919921875	265	0.0170383300781252	0.023856446695733	0.583666567230225	1.24766656723022	100 µA
0.5841064453125	63.1324638406059	1.597900390625E-06	0.584808349609375	266	0.0181064453125002	0.0226331500088527	0.584796365356445	1.24879636535645	100 µA
0.585174560546875	63.3460868400665	1.78192138671875E-06	0.5858154296875	267	0.0191745605468752	0.0252396796985659	0.5858020652771	1.2498020652771	100 µA
0.58624267578125	63.5597098395272	1.76544189453125E-06	0.586883544921875	268	0.0202426757812502	0.0250062591293378	0.586870304107666	1.25087030410767	100 µA
0.587310791015625	63.7733328389878	1.7877197265625E-06	0.58795166015625	269	0.0213107910156252	0.0253218091581091	0.587938252258301	1.2519382522583	100 µA
0.58837890625	63.9869558384485	1.73126220703125E-06	0.589111328125	270	0.0223789062500002	0.0245221275783463	0.589098343658447	1.25309834365845	100 µA
0.589447021484375	64.2005788379091	1.6925048828125E-06	0.590118408203125	271	0.0234470214843752	0.023973156980347	0.590105714416504	1.2541057144165	100 µA
0.59051513671875	64.4142018373698	1.7755126953125E-06	0.591156005859375	272	0.0245151367187502	0.025148905032755	0.59114268951416	1.25514268951416	100 µA
0.591583251953125	64.6278248368304	1.85455322265625E-06	0.59222412109375	273	0.0255832519531252	0.0262684592444228	0.59221021194458	1.25621021194458	100 µA
0.5926513671875	64.8414478362911	1.844482421875E-06	0.593292236328125	274	0.0266513671875002	0.0261258133410057	0.593278402709961	1.25727840270996	100 µA
0.593719482421875	65.0550708357517	1.827392578125E-06	0.594390869140625	275	0.0277194824218752	0.0258837475655099	0.594377163696289	1.25837716369629	100 µA
0.59478759765625	65.2686938352124	1.84906005859375E-06	0.595428466796875	276	0.0287875976562502	0.0261906523880135	0.595414598846436	1.25941459884644	100 µA
0.595855712890625	65.482316834673	1.83868408203125E-06	0.59649658203125	277	0.0298557128906252	0.0260436838814625	0.596482791900635	1.26048279190063	100 µA
0.596923828125	65.6959398341337	1.92352294921875E-06	0.5975341796875	278	0.0309238281250002	0.0272453675526735	0.597519753265381	1.26151975326538	100 µA
0.597991943359375	65.9095628335944	1.94366455078125E-06	0.59857177734375	279	0.0319919433593752	0.0275306593595078	0.598557199859619	1.26255719985962	100 µA
0.59906005859375	66.123185833055	1.864013671875E-06	0.5997314453125	280	0.0330600585937502	0.0264024599415723	0.599717465209961	1.26371746520996	100 µA
0.600128173828125	66.3368088325157	1.888427734375E-06	0.60076904296875	281	0.0341281738281252	0.0267482681922805	0.600754879760742	1.26475487976074	100 µA
0.6011962890625	66.5504318319763	1.86920166015625E-06	0.601837158203125	282	0.0351962890625002	0.0264759441948477	0.601823139190674	1.26582313919067	100 µA
0.602264404296875	66.764054831437	1.927490234375E-06	0.6029052734375	283	0.0362644042968752	0.0273015613934136	0.602890817260742	1.26689081726074	100 µA
0.60333251953125	66.9776778308976	1.9854736328125E-06	0.60394287109375	284	0.0373325195312502	0.0281228559888456	0.603927980041504	1.2679279800415	100 µA
0.604400634765625	67.1913008303583	1.951904296875E-06	0.6051025390625	285	0.0384006347656252	0.0276473696441218	0.605087899780273	1.26908789978027	100 µA
0.60546875	67.4049238298189	2.03094482421875E-06	0.606109619140625	286	0.0394687500000002	0.0287669238557897	0.606094387054443	1.27009438705444	100 µA
0.606536865234375	67.6185468292796	2.00164794921875E-06	0.607269287109375	287	0.0405368652343752	0.0283519539549398	0.607254274749756	1.27125427474976	100 µA
0.60760498046875	67.8321698287402	2.07122802734375E-06	0.60821533203125	288	0.0416049804687502	0.0293375074694582	0.608199797821045	1.27219979782104	100 µA
0.608673095703125	68.0457928282009	2.047119140625E-06	0.60931396484375	289	0.0426730957031252	0.0289960218218839	0.609298611450195	1.2732986114502	100 µA
0.6097412109375	68.2594158276615	2.01141357421875E-06	0.610382080078125	290	0.0437412109375002	0.0284902772552231	0.610366994476318	1.27436699447632	100 µA
0.610809326171875	68.4730388271222	2.01446533203125E-06	0.611541748046875	291	0.0448093261718752	0.0285335032865616	0.611526639556885	1.27552663955688	100 µA
0.61187744140625	68.6866618265828	2.04498291015625E-06	0.612548828125	292	0.0458774414062502	0.0289657635999469	0.612533490753174	1.27653349075317	100 µA
0.612945556640625	68.9002848260435	2.11151123046875E-06	0.613525390625	293	0.0469455566406252	0.0299080910831268	0.613509554290771	1.27750955429077	100 µA
0.614013671875	69.1139078255042	2.1502685546875E-06	0.6146240234375	294	0.0480136718750002	0.0304570616811261	0.61460789642334	1.27860789642334	100 µA
0.615081787109375	69.3275308249648	2.1868896484375E-06	0.61578369140625	295	0.0490817871093752	0.0309757740571884	0.615767289733887	1.27976728973389	100 µA
0.61614990234375	69.5411538244255	2.16156005859375E-06	0.616790771484375	296	0.0501499023437502	0.0306169979970786	0.616774559783936	1.28077455978394	100 µA
0.617218017578125	69.7547768238861	2.23114013671875E-06	0.617828369140625	297	0.0512180175781252	0.031602551511597	0.6178116355896	1.2818116355896	100 µA
0.6182861328125	69.9683998233468	2.2833251953125E-06	0.618988037109375	298	0.0522861328125002	0.0323417166474858	0.61897091217041	1.28297091217041	100 µA
0.619354248046875	70.1820228228074	2.24639892578125E-06	0.620025634765625	299	0.0533542480468752	0.0318186816682897	0.620008786773682	1.28400878677368	100 µA
0.62042236328125	70.3956458222681	2.181396484375E-06	0.621063232421875	300	0.0544223632812502	0.030897967200779	0.621046871948242	1.28504687194824	100 µA
0.621490478515625	70.6092688217287	2.22137451171875E-06	0.622100830078125	301	0.0554904785156252	0.0314642282113137	0.622084169769287	1.28608416976929	100 µA
0.62255859375	70.8228918211894	2.33123779296875E-06	0.623260498046875	302	0.0565585937500002	0.0330203653395007	0.623243013763428	1.28724301376343	100 µA
0.623626708984375	71.03651482065	2.36785888671875E-06	0.624237060546875	303	0.0576267089843752	0.033539077715563	0.624219301605225	1.28821930160522	100 µA
0.62469482421875	71.2501378201107	2.31597900390625E-06	0.625396728515625	304	0.0586948242187502	0.0328042351828081	0.625379358673096	1.2893793586731	100 µA
0.625762939453125	71.4637608195713	2.3138427734375E-06	0.626434326171875	305	0.0597629394531252	0.0327739769608711	0.626416972351074	1.29041697235107	100 µA
0.6268310546875	71.677383819032	2.34466552734375E-06	0.62744140625	306	0.0608310546875002	0.0332105598773902	0.627423821258545	1.29142382125854	100 µA
0.627899169921875	71.8910068184927	2.36602783203125E-06	0.628631591796875	307	0.0618991699218752	0.0335131420967599	0.628613846588135	1.29261384658813	100 µA
0.62896728515625	72.1046298179533	2.432861328125E-06	0.62957763671875	308	0.0629672851562502	0.0344597921830736	0.629559390258789	1.29355939025879	100 µA
0.630035400390625	72.318252817414	2.50579833984375E-06	0.6307373046875	309	0.0640354003906252	0.0354928943320644	0.630718511199951	1.29471851119995	100 µA
0.631103515625	72.5318758168746	2.41668701171875E-06	0.631805419921875	310	0.0651035156250002	0.0342306942169795	0.631787294769287	1.29578729476929	100 µA
0.632171630859375	72.7454988163353	2.34039306640625E-06	0.63287353515625	311	0.0661716308593752	0.0331500434335163	0.632855982208252	1.29685598220825	100 µA
0.63323974609375	72.9591218157959	2.420654296875E-06	0.6339111328125	312	0.0672397460937502	0.0342868880577195	0.633892977905273	1.29789297790527	100 µA
0.634307861328125	73.1727448152566	2.5482177734375E-06	0.634979248046875	313	0.0683078613281252	0.03609373616767	0.634960136413574	1.29896013641357	100 µA
0.6353759765625	73.3863678147172	2.5946044921875E-06	0.636016845703125	314	0.0693759765625002	0.0367507718440156	0.635997386169434	1.29999738616943	100 µA
0.636444091796875	73.5999908141779	2.52166748046875E-06	0.637115478515625	315	0.0704440917968752	0.0357176696950248	0.637096566009521	1.30109656600952	100 µA
0.63751220703125	73.8136138136385	2.5848388671875E-06	0.638153076171875	316	0.0715122070312502	0.0366124485437323	0.638133689880371	1.30213368988037	100 µA
0.638580322265625	74.0272368130992	2.63092041015625E-06	0.6392822265625	317	0.0725803222656252	0.037265161616944	0.639262494659424	1.30326249465942	100 µA
0.6396484375	74.2408598125598	2.7313232421875E-06	0.640350341796875	318	0.0736484375000002	0.0386872980479816	0.640329856872559	1.30432985687256	100 µA
0.640716552734375	74.4544828120205	2.61322021484375E-06	0.641448974609375	319	0.0747165527343752	0.0370144506351806	0.641429375457764	1.30542937545776	100 µA
0.64178466796875	74.6681058114812	2.6397705078125E-06	0.64251708984375	320	0.0757846679687502	0.0373905171078258	0.642497291564941	1.30649729156494	100 µA
0.642852783203125	74.8817288109418	2.60345458984375E-06	0.64349365234375	321	0.0768527832031252	0.0368761273348973	0.643474126434326	1.30747412643433	100 µA
0.6439208984375	75.0953518104025	2.74627685546875E-06	0.644683837890625	322	0.0779208984375002	0.0388991056015404	0.644663240814209	1.30866324081421	100 µA
0.644989013671875	75.3089748098631	2.85858154296875E-06	0.645721435546875	323	0.0789890136718752	0.0404898235547982	0.645699996185303	1.3096999961853	100 µA
0.64605712890625	75.5225978093238	2.7740478515625E-06	0.646697998046875	324	0.0800571289062502	0.039292462486721	0.646677192687988	1.31067719268799	100 µA
0.647125244140625	75.7362208087844	2.7728271484375E-06	0.6478271484375	325	0.0811252441406252	0.0392751720741856	0.647806352233887	1.31180635223389	100 µA
0.648193359375	75.9498438082451	2.8179931640625E-06	0.64892578125	326	0.0821933593750002	0.0399149173379958	0.64890464630127	1.31290464630127	100 µA
0.649261474609375	76.1634668077057	2.796630859375E-06	0.649932861328125	327	0.0832614746093752	0.0396123351186261	0.64991188659668	1.31391188659668	100 µA
0.65032958984375	76.3770898071664	2.9693603515625E-06	0.651031494140625	328	0.0843295898437502	0.0420589284923867	0.651009223937988	1.31500922393799	100 µA
0.651397705078125	76.590712806627	2.8778076171875E-06	0.652008056640625	329	0.0853977050781252	0.0407621475522309	0.651986473083496	1.3159864730835	100 µA
0.6524658203125	76.8043358060877	2.88909912109375E-06	0.653167724609375	330	0.0864658203125002	0.0409220838681834	0.653146056365967	1.31714605636597	100 µA
0.653533935546875	77.0179588055483	2.87750244140625E-06	0.6541748046875	331	0.0875339355468752	0.040757824949097	0.654153223419189	1.31815322341919	100 µA
0.65460205078125	77.231581805009	3.0426025390625E-06	0.6552734375	332	0.0886020507812502	0.0430963532445113	0.655250617980957	1.31925061798096	100 µA
0.655670166015625	77.4452048044697	3.06396484375E-06	0.6563720703125	333	0.0896701660156252	0.043398935463881	0.656349090576172	1.32034909057617	100 µA
0.65673828125	77.6588278039303	3.076171875E-06	0.657440185546875	334	0.0907382812500002	0.0435718395892351	0.657417114257812	1.32141711425781	100 µA
0.657806396484375	77.872450803391	3.06396484375E-06	0.658538818359375	335	0.0918063964843752	0.043398935463881	0.658515838623047	1.32251583862305	100 µA
0.65887451171875	78.0860738028516	3.1646728515625E-06	0.65960693359375	336	0.0928745117187502	0.0448253944980524	0.659583198547363	1.32358319854736	100 µA
0.659942626953125	78.2996968023123	3.22265625E-06	0.66070556640625	337	0.0939426269531252	0.0456466890934844	0.660681396484375	1.32468139648438	100 µA
0.6610107421875	78.5133198017729	3.228759765625E-06	0.66168212890625	338	0.0950107421875002	0.0457331411561615	0.661657913208008	1.32565791320801	100 µA
0.662078857421875	78.7269428012336	3.1524658203125E-06	0.662841796875	339	0.0960788574218752	0.0446524903726983	0.662818153381348	1.32681815338135	100 µA
0.66314697265625	78.9405658006942	3.1988525390625E-06	0.663818359375	340	0.0971469726562502	0.0453095260490439	0.663794367980957	1.32779436798096	100 µA
0.664215087890625	79.1541888001549	3.2275390625E-06	0.66485595703125	341	0.0982150878906252	0.0457158507436261	0.664831750488281	1.32883175048828	100 µA
0.665283203125	79.3678117996155	3.41796875E-06	0.665985107421875	342	0.0992832031250002	0.0484131550991501	0.66595947265625	1.32995947265625	100 µA
0.666351318359375	79.5814347990762	3.35693359375E-06	0.66705322265625	343	0.100351318359375	0.0475486344723796	0.667028045654297	1.3310280456543	100 µA
0.66741943359375	79.7950577985368	3.375244140625E-06	0.6680908203125	344	0.10141943359375	0.0478079906604108	0.668065505981445	1.33206550598145	100 µA
0.668487548828125	80.0086807979975	3.3966064453125E-06	0.66925048828125	345	0.102487548828125	0.0481105728797805	0.66922501373291	1.33322501373291	100 µA
0.6695556640625	80.2223037974582	3.45458984375E-06	0.670257568359375	346	0.1035556640625	0.0489318674752125	0.670231658935547	1.33423165893555	100 µA
0.670623779296875	80.4359267969188	3.564453125E-06	0.67138671875	347	0.104623779296875	0.0504880046033994	0.671359985351562	1.33535998535156	100 µA
0.67169189453125	80.6495497963795	3.533935546875E-06	0.67236328125	348	0.10569189453125	0.0500557442900142	0.672336776733398	1.3363367767334	100 µA
0.672760009765625	80.8631727958401	3.5552978515625E-06	0.6734619140625	349	0.106760009765625	0.0503583265093839	0.673435249328613	1.33743524932861	100 µA
0.673828125	81.0767957953008	3.50341796875E-06	0.674530029296875	350	0.107828125	0.0496234839766289	0.674503753662109	1.33850375366211	100 µA
0.674896240234375	81.2904187947614	3.582763671875E-06	0.67559814453125	351	0.108896240234375	0.0507473607914306	0.675571273803711	1.33957127380371	100 µA
0.67596435546875	81.5040417942221	3.7445068359375E-06	0.676666259765625	352	0.10996435546875	0.0530383404523725	0.676638175964355	1.34063817596436	100 µA
0.677032470703125	81.7176647936827	3.7689208984375E-06	0.67779541015625	353	0.111032470703125	0.0533841487030807	0.677767143249512	1.34176714324951	100 µA
0.6781005859375	81.9312877931434	3.7841796875E-06	0.6787109375	354	0.1121005859375	0.0536002788597734	0.678682556152344	1.34268255615234	100 µA
0.679168701171875	82.144910792604	3.887939453125E-06	0.679931640625	355	0.113168701171875	0.0550699639252833	0.679902481079102	1.3439024810791	100 µA
0.68023681640625	82.3585337920647	3.9520263671875E-06	0.680938720703125	356	0.11423681640625	0.0559777105833924	0.680909080505371	1.34490908050537	100 µA
0.681304931640625	82.5721567915253	4.022216796875E-06	0.682037353515625	357	0.115304931640625	0.0569719093041785	0.682007186889648	1.34600718688965	100 µA
0.682373046875	82.785779790986	4.0374755859375E-06	0.6829833984375	358	0.116373046875	0.0571880394608711	0.682953117370605	1.34695311737061	100 µA
0.683441162109375	82.9994027904467	3.9520263671875E-06	0.68414306640625	359	0.117441162109375	0.0559777105833924	0.684113426208496	1.3481134262085	100 µA
0.68450927734375	83.2130257899073	4.08935546875E-06	0.6851806640625	360	0.11850927734375	0.0579228819936261	0.685149993896484	1.34914999389648	100 µA
0.685577392578125	83.426648789368	4.168701171875E-06	0.686309814453125	361	0.119577392578125	0.0590467588084278	0.686278549194336	1.35027854919434	100 µA
0.6866455078125	83.6402717888286	4.3121337890625E-06	0.68731689453125	362	0.1206455078125	0.0610783822813385	0.687284553527832	1.35128455352783	100 µA
0.687713623046875	83.8538947882893	4.2877197265625E-06	0.688385009765625	363	0.121713623046875	0.0607325740306303	0.688352851867676	1.35235285186768	100 µA
0.68878173828125	84.0675177877499	4.3121337890625E-06	0.689453125	364	0.12278173828125	0.0610783822813385	0.689420783996582	1.35342078399658	100 µA
0.689849853515625	84.2811407872106	4.3365478515625E-06	0.69061279296875	365	0.123849853515625	0.0614241905320467	0.690580268859863	1.35458026885986	100 µA
0.69091796875	84.4947637866712	4.4403076171875E-06	0.691558837890625	366	0.12491796875	0.0628938755975567	0.691525535583496	1.3555255355835	100 µA
0.691986083984375	84.7083867861319	4.5684814453125E-06	0.692657470703125	367	0.125986083984375	0.0647093689137748	0.692623207092285	1.35662320709229	100 µA
0.69305419921875	84.9220097855925	4.547119140625E-06	0.69378662109375	368	0.12705419921875	0.0644067866944051	0.693752517700195	1.3577525177002	100 µA
0.694122314453125	85.1356327850532	4.57763671875E-06	0.69476318359375	369	0.128122314453125	0.0648390470077904	0.694728851318359	1.35872885131836	100 µA
0.6951904296875	85.3492557845138	4.58984375E-06	0.695892333984375	370	0.1291904296875	0.0650119511331445	0.69585791015625	1.35985791015625	100 µA
0.696258544921875	85.5628787839745	4.8187255859375E-06	0.696929931640625	371	0.130258544921875	0.068253903483534	0.696893791198731	1.36089379119873	100 µA
0.69732666015625	85.7765017834352	4.9285888671875E-06	0.698028564453125	372	0.13132666015625	0.069810040611721	0.697991600036621	1.36199160003662	100 µA
0.698394775390625	85.9901247828958	5.0811767578125E-06	0.6990966796875	373	0.132394775390625	0.0719713421786473	0.699058570861816	1.36305857086182	100 µA
0.699462890625	86.2037477823565	4.998779296875E-06	0.700225830078125	374	0.133462890625	0.0708042393325071	0.700188339233398	1.3641883392334	100 µA
0.700531005859375	86.4173707818171	5.0811767578125E-06	0.701202392578125	375	0.134531005859375	0.0719713421786473	0.701164283752441	1.36516428375244	100 µA
0.70159912109375	86.6309937812778	5.218505859375E-06	0.70233154296875	376	0.13559912109375	0.073916513588881	0.702292404174805	1.3662924041748	100 µA
0.702667236328125	86.8446167807384	5.3009033203125E-06	0.703369140625	377	0.136667236328125	0.0750836164350213	0.703329383850098	1.3673293838501	100 µA
0.7037353515625	87.0582397801991	5.426025390625E-06	0.704437255859375	378	0.1377353515625	0.0768558837199009	0.704396560668945	1.36839656066895	100 µA
0.704803466796875	87.2718627796597	5.419921875E-06	0.705535888671875	379	0.138803466796875	0.0767694316572238	0.705495239257813	1.36949523925781	100 µA
0.70587158203125	87.4854857791204	5.548095703125E-06	0.706634521484375	380	0.13987158203125	0.0785849249734419	0.706592910766602	1.3705929107666	100 µA
0.706939697265625	87.699108778581	5.7525634765625E-06	0.7076416015625	381	0.140939697265625	0.0814810690731232	0.707598457336426	1.37159845733643	100 µA
0.7080078125	87.9127317780417	5.9051513671875E-06	0.70880126953125	382	0.1420078125	0.0836423706400496	0.708756980895996	1.372756980896	100 µA
0.709075927734375	88.1263547775023	5.987548828125E-06	0.7098388671875	383	0.143075927734375	0.0848094734861898	0.709793960571289	1.37379396057129	100 µA
0.71014404296875	88.339977776963	6.0516357421875E-06	0.71087646484375	384	0.14414404296875	0.0857172201442989	0.710831077575684	1.37483107757568	100 µA
0.711212158203125	88.5536007764237	6.2225341796875E-06	0.711944580078125	385	0.145212158203125	0.0881378778992564	0.711897911071777	1.37589791107178	100 µA
0.7122802734375	88.7672237758843	6.4117431640625E-06	0.71295166015625	386	0.1462802734375	0.0908178918422451	0.71290357208252	1.37690357208252	100 µA
0.713348388671875	88.980846775345	6.597900390625E-06	0.714111328125	387	0.147348388671875	0.0934546797538952	0.71406184387207	1.37806184387207	100 µA
0.71441650390625	89.1944697748056	6.6680908203125E-06	0.715118408203125	388	0.14841650390625	0.0944488784746813	0.715068397521973	1.37906839752197	100 µA
0.715484619140625	89.4080927742663	6.7535400390625E-06	0.71624755859375	389	0.149484619140625	0.0956592073521601	0.716196907043457	1.38019690704346	100 µA
0.716552734375	89.6217157737269	7.0098876953125E-06	0.71728515625	390	0.150552734375	0.0992901939845963	0.717232582092285	1.38123258209229	100 µA
0.717620849609375	89.8353387731876	7.281494140625E-06	0.7183837890625	391	0.151620849609375	0.103137310773725	0.718329177856445	1.38232917785645	100 µA
0.71868896484375	90.0489617726482	7.440185546875E-06	0.719390869140625	392	0.15268896484375	0.105385064403329	0.719335067749023	1.38333506774902	100 µA
0.719757080078125	90.2625847721089	7.4920654296875E-06	0.720489501953125	393	0.153757080078125	0.106119906936084	0.720433311462402	1.3844333114624	100 µA
0.7208251953125	90.4762077715695	7.7972412109375E-06	0.7215576171875	394	0.1548251953125	0.110442510069936	0.721499137878418	1.38549913787842	100 µA
0.721893310546875	90.6898307710302	7.9498291015625E-06	0.722625732421875	395	0.155893310546875	0.112603811636863	0.722566108703613	1.38656610870361	100 µA
0.72296142578125	90.9034537704908	8.2275390625E-06	0.723724365234375	396	0.15696142578125	0.116537380488669	0.723662658691406	1.38766265869141	100 µA
0.724029541015625	91.1170767699515	8.5296630859375E-06	0.72479248046875	397	0.158029541015625	0.120816757591183	0.724728507995606	1.38872850799561	100 µA
0.72509765625	91.3306997694121	8.612060546875E-06	0.72576904296875	398	0.15909765625	0.121983860437323	0.725704452514648	1.38970445251465	100 µA
0.726165771484375	91.5443227688728	8.929443359375E-06	0.72686767578125	399	0.160165771484375	0.12647936769653	0.726800704956055	1.39080070495605	100 µA
0.72723388671875	91.7579457683335	9.2742919921875E-06	0.727935791015625	400	0.16123388671875	0.131363909237783	0.727866233825684	1.39186623382568	100 µA
0.728302001953125	91.9715687677941	9.600830078125E-06	0.729034423828125	401	0.162302001953125	0.135989094591006	0.728962417602539	1.39296241760254	100 µA
0.7293701171875	92.1851917672548	9.820556640625E-06	0.7301025390625	402	0.1633701171875	0.13910136884738	0.730028884887695	1.3940288848877	100 µA
0.730438232421875	92.3988147667154	1.01593017578125E-05	0.7310791015625	403	0.164438232421875	0.143899458325956	0.731002906799316	1.39500290679932	100 µA
0.73150634765625	92.6124377661761	1.043701171875E-05	0.732269287109375	404	0.16550634765625	0.147833027177762	0.732191009521484	1.39619100952148	100 µA
0.732574462890625	92.8260607656367	1.0919189453125E-05	0.73333740234375	405	0.166574462890625	0.154662740129249	0.733255508422852	1.39725550842285	100 µA
0.733642578125	93.0396837650974	1.13433837890625E-05	0.73431396484375	406	0.167642578125	0.160671158485305	0.734228889465332	1.39822888946533	100 µA
0.734710693359375	93.253306764558	1.1639404296875E-05	0.735443115234375	407	0.168710693359375	0.164864083525142	0.735355819702148	1.39935581970215	100 µA
0.73577880859375	93.4669297640187	1.2115478515625E-05	0.736480712890625	408	0.16977880859375	0.171607344413952	0.736389846801758	1.40038984680176	100 µA
0.736846923828125	93.6805527634793	1.248779296875E-05	0.737518310546875	409	0.170846923828125	0.176880920237252	0.737424652099609	1.40142465209961	100 µA
0.7379150390625	93.89417576294	1.3018798828125E-05	0.738616943359375	410	0.1719150390625	0.184402249690156	0.738519302368164	1.40251930236816	100 µA
0.738983154296875	94.1077987624006	1.3482666015625E-05	0.739715576171875	411	0.172983154296875	0.190972606453612	0.739614456176758	1.40361445617676	100 µA
0.74005126953125	94.3214217618613	1.39129638671875E-05	0.740814208984375	412	0.17405126953125	0.197067476872344	0.740709861755371	1.40470986175537	100 µA
0.741119384765625	94.535044761322	1.45263671875E-05	0.741851806640625	413	0.175119384765625	0.205755909171388	0.741742858886719	1.40574285888672	100 µA
0.7421875	94.7486677607826	1.4996337890625E-05	0.742919921875	414	0.1761875	0.212412717997521	0.74280744934082	1.40680744934082	100 µA
0.743255615234375	94.9622907602433	1.57379150390625E-05	0.74407958984375	415	0.177255615234375	0.222916643612783	0.743961555480957	1.40796155548096	100 µA
0.74432373046875	95.1759137597039	1.63787841796875E-05	0.74505615234375	416	0.17832373046875	0.231994110193874	0.744933311462402	1.4089333114624	100 µA
0.745391845703125	95.3895367591646	1.69219970703125E-05	0.746124267578125	417	0.179391845703125	0.239688343772132	0.745997352600098	1.4099973526001	100 µA
0.7464599609375	95.6031597586252	1.75811767578125E-05	0.74725341796875	418	0.1804599609375	0.249025166541254	0.747121559143066	1.41112155914307	100 µA
0.747528076171875	95.8167827580859	1.8328857421875E-05	0.748291015625	419	0.181528076171875	0.259615544219193	0.748153549194336	1.41215354919434	100 µA
0.74859619140625	96.0304057575465	1.92230224609375E-05	0.74932861328125	420	0.18259619140625	0.272280771401381	0.749184440612793	1.41318444061279	100 µA
0.749664306640625	96.2440287570072	1.998291015625E-05	0.74981689453125	421	0.183664306640625	0.283044053204674	0.749667022705078	1.41366702270508	100 µA
0.750732421875	96.4576517564678	2.0794677734375E-05	0.75103759765625	422	0.184732421875	0.294542177540722	0.750881637573242	1.41488163757324	100 µA
0.751800537109375	96.6712747559285	2.16461181640625E-05	0.75225830078125	423	0.185800537109375	0.306602240284171	0.75209595489502	1.41609595489502	100 µA
0.75286865234375	96.8848977553891	2.2528076171875E-05	0.75286865234375	424	0.18686865234375	0.319094563341006	0.752699691772461	1.41669969177246	100 µA
0.753936767578125	97.0985207548498	2.36053466796875E-05	0.7537841796875	425	0.187936767578125	0.334353352403506	0.753607139587402	1.4176071395874	100 µA
0.7550048828125	97.3121437543105	2.4658203125E-05	0.75531005859375	426	0.1890048828125	0.349266333215297	0.755125122070312	1.41912512207031	100 µA
0.756072998046875	97.5257667537711	2.557373046875E-05	0.75653076171875	427	0.190072998046875	0.362234142616856	0.756338958740234	1.42033895874023	100 µA
0.75714111328125	97.7393897532318	2.67303466796875E-05	0.7574462890625	428	0.19114111328125	0.378616808494157	0.757245811462402	1.4212458114624	100 µA
0.758209228515625	97.9530127526924	2.80853271484375E-05	0.758056640625	429	0.192209228515625	0.397809166408463	0.757846000671387	1.42184600067139	100 µA
0.75927734375	98.1666357521531	2.9339599609375E-05	0.7598876953125	430	0.19327734375	0.415575065288598	0.75966764831543	1.42366764831543	100 µA
0.760345458984375	98.3802587516137	3.052978515625E-05	0.76080322265625	431	0.194345458984375	0.432433217510623	0.760574249267578	1.42457424926758	100 µA
0.76141357421875	98.5938817510744	3.1927490234375E-05	0.7611083984375	432	0.19541357421875	0.452230739863669	0.760868942260742	1.42486894226074	100 µA
0.762481689453125	98.807504750535	3.31695556640625E-05	0.76263427734375	433	0.196481689453125	0.469823734618449	0.76238550567627	1.42638550567627	100 µA
0.7635498046875	99.0211277499957	3.47991943359375E-05	0.76416015625	434	0.1975498046875	0.492906435353222	0.76389916229248	1.42789916229248	100 µA
0.764617919921875	99.2347507494563	3.65814208984375E-05	0.76507568359375	435	0.198617919921875	0.518150437654922	0.764801322937012	1.42880132293701	100 µA
0.76568603515625	99.448373748917	3.81195068359375E-05	0.7659912109375	436	0.19968603515625	0.53993635744954	0.76570531463623	1.42970531463623	100 µA
0.766754150390625	99.6619967483776	3.97216796875E-05	0.7666015625	437	0.200754150390625	0.562630023902266	0.766303649902344	1.43030364990234	100 µA
0.767822265625	99.8756197478383	4.151611328125E-05	0.7684326171875	438	0.201822265625	0.58804693032932	0.768121246337891	1.43212124633789	100 µA
0.768890380859375	100.089242747299	4.3426513671875E-05	0.76904296875	439	0.202890380859375	0.615106425947238	0.768717269897461	1.43271726989746	100 µA
0.76995849609375	100.30286574676	4.54437255859375E-05	0.76995849609375	440	0.20395849609375	0.643678832662004	0.769617668151856	1.43361766815186	100 µA
0.771026611328125	100.51648874622	4.764404296875E-05	0.77117919921875	441	0.205026611328125	0.674844801257082	0.770821868896484	1.43482186889648	100 µA
0.7720947265625	100.730111745681	4.9652099609375E-05	0.7720947265625	442	0.2060947265625	0.703287529877833	0.77172233581543	1.43572233581543	100 µA
0.773162841796875	100.943734745142	5.18798828125E-05	0.77362060546875	443	0.207162841796875	0.734842532754958	0.773231506347656	1.43723150634766	100 µA
0.77423095703125	101.157357744602	5.438232421875E-05	0.77484130859375	444	0.20823095703125	0.77028787845255	0.774433441162109	1.43843344116211	100 µA
0.775299072265625	101.370980744063	5.67626953125E-05	0.77484130859375	445	0.209299072265625	0.804004182896601	0.774415588378906	1.43841558837891	100 µA
0.7763671875	101.584603743524	5.926513671875E-05	0.77667236328125	446	0.2103671875	0.839449528594193	0.776227874755859	1.44022787475586	100 µA
0.777435302734375	101.798226742984	6.201171875E-05	0.7769775390625	447	0.211435302734375	0.878352956798867	0.776512451171875	1.44051245117187	100 µA
0.77850341796875	102.011849742445	6.4727783203125E-05	0.77850341796875	448	0.21250341796875	0.916824124690156	0.778017959594727	1.44201795959473	100 µA
0.779571533203125	102.225472741905	6.7596435546875E-05	0.7806396484375	449	0.213571533203125	0.957456594148371	0.780132675170898	1.4441326751709	100 µA
0.7806396484375	102.439095741366	7.086181640625E-05	0.78094482421875	450	0.2146396484375	1.00370844768059	0.780413360595703	1.4444133605957	100 µA
0.781707763671875	102.652718740827	7.4005126953125E-05	0.78125	451	0.215707763671875	1.04823125995928	0.780694961547852	1.44469496154785	100 µA
0.78277587890625	102.866341740287	7.7301025390625E-05	0.782470703125	452	0.21677587890625	1.09491537380489	0.78189094543457	1.44589094543457	100 µA
0.783843994140625	103.079964739748	8.0780029296875E-05	0.7843017578125	453	0.217843994140625	1.14419304953081	0.783695907592773	1.44769590759277	100 µA
0.784912109375	103.293587739209	8.4228515625E-05	0.78460693359375	454	0.218912109375	1.19303846494334	0.783975219726562	1.44797521972656	100 µA
0.785980224609375	103.507210738669	8.8104248046875E-05	0.7867431640625	455	0.219980224609375	1.24793552474327	0.786082382202148	1.45008238220215	100 µA
0.78704833984375	103.72083373813	9.1766357421875E-05	0.78704833984375	456	0.22104833984375	1.2998067623495	0.786360092163086	1.45036009216309	100 µA
0.788116455078125	103.934456737591	9.5733642578125E-05	0.7879638671875	457	0.222116455078125	1.35600060308959	0.787245864868164	1.45124586486816	100 µA
0.7891845703125	104.148079737051	9.97314453125E-05	0.78948974609375	458	0.2231845703125	1.41262670414306	0.788741760253906	1.45274176025391	100 µA
0.790252685546875	104.361702736512	0.0001041259765625	0.7904052734375	459	0.224252685546875	1.47487218927054	0.789624328613281	1.45362432861328	100 µA
0.79132080078125	104.575325735973	0.000108612060546875	0.79193115234375	460	0.22532080078125	1.53841445533817	0.791116561889648	1.45511656188965	100 µA
0.792388916015625	104.788948735433	0.00011328125	0.7928466796875	461	0.226388916015625	1.60455028328612	0.7919970703125	1.4559970703125	100 µA
0.79345703125	105.002571734894	0.00011785888671875	0.7940673828125	462	0.22745703125	1.66938933029391	0.793183441162109	1.45718344116211	100 µA
0.794525146484375	105.216194734355	0.000122833251953125	0.794677734375	463	0.228525146484375	1.73984776137571	0.793756484985352	1.45775648498535	100 µA
0.79559326171875	105.429817733815	0.000128021240234375	0.79559326171875	464	0.22959326171875	1.8133320146512	0.794633102416992	1.45863310241699	100 µA
0.796661376953125	105.643440733276	0.000133331298828125	0.797119140625	465	0.230661376953125	1.88854530918024	0.796119155883789	1.46011915588379	100 µA
0.7977294921875	105.857063732737	0.00013861083984375	0.79864501953125	466	0.2317294921875	1.96332634339589	0.797605438232422	1.46160543823242	100 µA
0.798797607421875	106.070686732197	0.0001439208984375	0.7989501953125	467	0.232797607421875	2.03853963792493	0.797870788574219	1.46187078857422	100 µA
0.79986572265625	106.284309731658	0.000149810791015625	0.799560546875	468	0.23386572265625	2.12196587840829	0.798436965942383	1.46243696594238	100 µA
0.800933837890625	106.497932731119	0.0001558837890625	0.8013916015625	469	0.234933837890625	2.20798568077196	0.800222473144531	1.46422247314453	100 µA
0.802001953125	106.711555730579	0.0001622314453125	0.802001953125	470	0.236001953125	2.29789582595609	0.800785217285156	1.46478521728516	100 µA
0.803070068359375	106.92517873004	0.000167633056640625	0.80352783203125	471	0.237070068359375	2.37440590142528	0.802270584106445	1.46627058410645	100 µA
0.80413818359375	107.138801729501	0.00017413330078125	0.80474853515625	472	0.23813818359375	2.46647734817635	0.803442535400391	1.46744253540039	100 µA
0.805206298828125	107.352424728961	0.000180938720703125	0.8050537109375	473	0.239206298828125	2.56287139806126	0.803696670532227	1.46769667053223	100 µA
0.8062744140625	107.566047728422	0.000187957763671875	0.80657958984375	474	0.2402744140625	2.66229127013987	0.805169906616211	1.46916990661621	100 µA
0.807342529296875	107.779670727882	0.000195343017578125	0.8074951171875	475	0.241342529296875	2.76689826597911	0.806030044555664	1.47003004455566	100 µA
0.80841064453125	107.993293727343	0.000202392578125	0.80810546875	476	0.24241064453125	2.86675039837111	0.806587524414062	1.47058752441406	100 µA
0.809478759765625	108.206916726804	0.000209991455078125	0.8099365234375	477	0.243478759765625	2.97438321640404	0.808361587524414	1.47236158752441	100 µA
0.810546875	108.420539726264	0.00021832275390625	0.81085205078125	478	0.244546875	3.09239028195822	0.809214630126953	1.47321463012695	100 µA
0.811614990234375	108.634162725725	0.000226409912109375	0.81146240234375	479	0.245614990234375	3.20693926500531	0.80976432800293	1.47376432800293	100 µA
0.81268310546875	108.847785725186	0.000234710693359375	0.81329345703125	480	0.24668310546875	3.32451407024611	0.811533126831055	1.47553312683105	100 µA
0.813751220703125	109.061408724646	0.000243194580078125	0.81390380859375	481	0.247751220703125	3.44468243736721	0.812079849243164	1.47607984924316	100 µA
0.8148193359375	109.275031724107	0.000251922607421875	0.81512451171875	482	0.2488193359375	3.5683088869954	0.813235092163086	1.47723509216309	100 µA
0.815887451171875	109.488654723568	0.000261016845703125	0.81634521484375	483	0.249887451171875	3.69712246038421	0.814387588500977	1.47838758850098	100 µA
0.81695556640625	109.702277723028	0.00027044677734375	0.8172607421875	484	0.25095556640625	3.83069089722026	0.815232391357422	1.47923239135742	100 µA
0.818023681640625	109.915900722489	0.00027978515625	0.8184814453125	485	0.252023681640625	3.96296255311615	0.816383056640625	1.48038305664063	100 µA
0.819091796875	110.12952372195	0.000289398193359375	0.81939697265625	486	0.253091796875	4.09912455183251	0.817226486206055	1.48122648620605	100 µA
0.820159912109375	110.34314672141	0.000299285888671875	0.8209228515625	487	0.254159912109375	4.23917689336933	0.818678207397461	1.48267820739746	100 µA
0.82122802734375	110.556769720871	0.00030902099609375	0.8209228515625	488	0.25522802734375	4.37706793333924	0.818605194091797	1.4826051940918	100 µA
0.822296142578125	110.770392720332	0.000319427490234375	0.82275390625	489	0.256296142578125	4.52446870020361	0.820358200073242	1.48435820007324	100 µA
0.8233642578125	110.984015719792	0.000330230712890625	0.82427978515625	490	0.2573642578125	4.677488851142	0.82180305480957	1.48580305480957	100 µA
0.824432373046875	111.197638719253	0.000340850830078125	0.8245849609375	491	0.258432373046875	4.82791544020007	0.822028579711914	1.48602857971191	100 µA
0.82550048828125	111.411261718714	0.000351898193359375	0.8251953125	492	0.25950048828125	4.98439367364554	0.822556076049805	1.4865560760498	100 µA
0.826568603515625	111.624884718174	0.000363006591796875	0.82733154296875	493	0.260568603515625	5.14173642771778	0.824608993530273	1.48860899353027	100 µA
0.82763671875	111.838507717635	0.000374267578125	0.8282470703125	494	0.26163671875	5.30124048335694	0.825440063476563	1.48944006347656	100 µA
0.828704833984375	112.052130717096	0.00038604736328125	0.82855224609375	495	0.262704833984375	5.46809296432366	0.825656890869141	1.48965689086914	100 µA
0.82977294921875	112.265753716556	0.000398101806640625	0.830078125	496	0.26377294921875	5.63883578811084	0.827092361450195	1.4910923614502	100 µA
0.830841064453125	112.479376716017	0.000410064697265625	0.8306884765625	497	0.264841064453125	5.80828183095786	0.827612991333008	1.49161299133301	100 µA
0.8319091796875	112.692999715478	0.0004224853515625	0.83160400390625	498	0.2659091796875	5.98421177850567	0.828435363769531	1.49243536376953	100 µA
0.832977294921875	112.906622714938	0.00043511962890625	0.83343505859375	499	0.266977294921875	6.16316754824717	0.830171661376953	1.49417166137695	100 µA
0.83404541015625	113.120245714399	0.000447479248046875	0.8343505859375	500	0.26804541015625	6.3382329751682	0.830994491577148	1.49499449157715	100 µA
0.835113525390625	113.333868713859	0.0004600830078125	0.83526611328125	501	0.269113525390625	6.51675648459632	0.831815490722656	1.49581549072266	100 µA
0.836181640625	113.54749171332	0.00047308349609375	0.8355712890625	502	0.270181640625	6.70089937809844	0.832023162841797	1.4960231628418	100 µA
0.837249755859375	113.761114712781	0.000486785888671875	0.83740234375	503	0.271249755859375	6.89498425880843	0.833751449584961	1.49775144958496	100 µA
0.83831787109375	113.974737712241	0.00050048828125	0.83892822265625	504	0.27231787109375	7.08906913951842	0.835174560546875	1.49917456054688	100 µA
0.839385986328125	114.188360711702	0.000513519287109375	0.8404541015625	505	0.273385986328125	7.27364429333392	0.83660270690918	1.50060270690918	100 µA
0.8404541015625	114.401983711163	0.000527587890625	0.8404541015625	506	0.2744541015625	7.47291629780453	0.836497192382813	1.50049719238281	100 µA
0.841522216796875	114.615606710623	0.000540863037109375	0.84136962890625	507	0.275522216796875	7.66094953412713	0.83731315612793	1.50131315612793	100 µA
0.84259033203125	114.829229710084	0.000555511474609375	0.84320068359375	508	0.27659033203125	7.86843448455205	0.83903434753418	1.50303434753418	100 µA
0.843658447265625	115.042852709545	0.000570343017578125	0.84381103515625	509	0.277658447265625	8.0785129968573	0.839533462524414	1.50353346252441	100 µA
0.8447265625	115.256475709005	0.0005845947265625	0.84503173828125	510	0.2787265625	8.28037856320822	0.840647277832031	1.50464727783203	100 µA
0.845794677734375	115.470098708466	0.000599578857421875	0.84564208984375	511	0.279794677734375	8.49261837708038	0.841145248413086	1.50514524841309	100 µA
0.84686279296875	115.683721707927	0.000614349365234375	0.84686279296875	512	0.28086279296875	8.70183236875885	0.842255172729492	1.50625517272949	100 µA
0.847930908203125	115.897344707387	0.00062896728515625	0.84808349609375	513	0.281930908203125	8.9088850588704	0.843366241455078	1.50736624145508	1 mA
0.8489990234375	116.110967706848	0.00064483642578125	0.84869384765625	514	0.2829990234375	9.13366042183074	0.843857574462891	1.50785757446289	1 mA
0.850067138671875	116.324590706309	0.00066131591796875	0.8502197265625	515	0.284067138671875	9.36708099105878	0.845259857177734	1.50925985717773	1 mA
0.85113525390625	116.538213705769	0.000677490234375	0.8514404296875	516	0.28513525390625	9.59617895715298	0.846359252929688	1.51035925292969	1 mA
0.852203369140625	116.75183670523	0.00069366455078125	0.8526611328125	517	0.286203369140625	9.82527692324717	0.847458648681641	1.51145864868164	1 mA
0.853271484375	116.965459704691	0.000709228515625	0.85357666015625	518	0.287271484375	10.0457296830737	0.848257446289063	1.51225744628906	1 mA
0.854339599609375	117.179082704151	0.00072479248046875	0.85479736328125	519	0.288339599609375	10.2661824429001	0.849361419677734	1.51336141967773	1 mA
0.85540771484375	117.392705703612	0.00074127197265625	0.8551025390625	520	0.28940771484375	10.4996030121282	0.849542999267578	1.51354299926758	1 mA
0.856475830078125	117.606328703073	0.000758056640625	0.85662841796875	521	0.290475830078125	10.7373461844901	0.850942993164063	1.51494299316406	1 mA
0.8575439453125	117.819951702533	0.00077545166015625	0.85784912109375	522	0.2915439453125	10.9837345631197	0.852033233642578	1.51603323364258	1 mA
0.858612060546875	118.033574701994	0.0007928466796875	0.8587646484375	523	0.292612060546875	11.2301229417493	0.852818298339844	1.51681829833984	1 mA
0.85968017578125	118.247197701455	0.000809326171875	0.85906982421875	524	0.29368017578125	11.4635435109773	0.852999877929687	1.51699987792969	1 mA
0.860748291015625	118.460820700915	0.00082672119140625	0.86090087890625	525	0.294748291015625	11.7099318896069	0.854700469970703	1.5187004699707	1 mA
0.86181640625	118.674443700376	0.00084442138671875	0.86181640625	526	0.29581640625	11.9606428713704	0.855483245849609	1.51948324584961	1 mA
0.862884521484375	118.888066699836	0.0008624267578125	0.86273193359375	527	0.296884521484375	12.2156764562677	0.856263732910156	1.52026373291016	1 mA
0.86395263671875	119.101689699297	0.000880126953125	0.86334228515625	528	0.29795263671875	12.4663874380312	0.856741333007813	1.52074133300781	1 mA
0.865020751953125	119.315312698758	0.0008984375	0.86517333984375	529	0.299020751953125	12.7257436260623	0.85843505859375	1.52243505859375	1 mA
0.8660888671875	119.528935698218	0.00091705322265625	0.8660888671875	530	0.3000888671875	12.9894224172273	0.859210968017578	1.52321096801758	1 mA
0.867156982421875	119.742558697679	0.0009356689453125	0.8673095703125	531	0.301156982421875	13.2531012083924	0.860292053222656	1.52429205322266	1 mA
0.86822509765625	119.95618169714	0.0009539794921875	0.8685302734375	532	0.30222509765625	13.5124573964235	0.861375427246094	1.52537542724609	1 mA
0.869293212890625	120.1698046966	0.0009490966796875	0.86944580078125	533	0.303293212890625	13.4432957462819	0.862327575683594	1.52632757568359	1 mA
0.870361328125	120.383427696061	0.000968017578125	0.87005615234375	534	0.304361328125	13.7112971405807	0.862796020507812	1.52679602050781	1 mA
0.871429443359375	120.597050695522	0.00098602294921875	0.8721923828125	535	0.305429443359375	13.966330725478	0.864797210693359	1.52879721069336	1 mA
0.87249755859375	120.810673694982	0.001005859375	0.87249755859375	536	0.30649755859375	14.2472999291785	0.86495361328125	1.52895361328125	1 mA
0.873565673828125	121.024296694443	0.001024169921875	0.87371826171875	537	0.307565673828125	14.5066561172096	0.866036987304687	1.53003698730469	1 mA
0.8746337890625	121.237919693904	0.00104278564453125	0.87493896484375	538	0.3086337890625	14.7703349083746	0.867118072509766	1.53111807250977	1 mA
0.875701904296875	121.451542693364	0.0010595703125	0.87615966796875	539	0.309701904296875	15.0080780807365	0.868212890625	1.532212890625	1 mA
0.87677001953125	121.665165692825	0.001080322265625	0.87646484375	540	0.31077001953125	15.3020150938385	0.868362426757813	1.53236242675781	1 mA
0.877838134765625	121.878788692286	0.0010943603515625	0.8782958984375	541	0.311838134765625	15.5008548379958	0.870088195800781	1.53408819580078	1 mA
0.87890625	122.092411691746	0.00111419677734375	0.87921142578125	542	0.31290625	15.7818240416962	0.870854949951172	1.53485494995117	1 mA
0.879974365234375	122.306034691207	0.0011376953125	0.880126953125	543	0.313974365234375	16.1146644830028	0.87159423828125	1.53559423828125	1 mA
0.88104248046875	122.519657690668	0.00115814208984375	0.88134765625	544	0.31504248046875	16.404278892971	0.872661590576172	1.53666159057617	1 mA
0.882110595703125	122.733280690128	0.00117706298828125	0.88226318359375	545	0.316110595703125	16.6722802872698	0.873435211181641	1.53743521118164	1 mA
0.8831787109375	122.946903689589	0.0011962890625	0.8837890625	546	0.3171787109375	16.9446042847025	0.87481689453125	1.53881689453125	1 mA
0.884246826171875	123.16052668905	0.001214599609375	0.88470458984375	547	0.318246826171875	17.2039604727337	0.875595092773438	1.53959509277344	1 mA
0.88531494140625	123.37414968851	0.001234130859375	0.885009765625	548	0.31931494140625	17.4806070733003	0.875753784179688	1.53975378417969	1 mA
0.886383056640625	123.587772687971	0.0012530517578125	0.88592529296875	549	0.320383056640625	17.7486084675992	0.876527404785156	1.54052740478516	1 mA
0.887451171875	123.801395687432	0.001273193359375	0.887451171875	550	0.321451171875	18.0339002744334	0.877902221679687	1.54190222167969	1 mA
0.888519287109375	124.015018686892	0.0012945556640625	0.888671875	551	0.322519287109375	18.3364824938031	0.878962707519531	1.54296270751953	1 mA
0.88958740234375	124.228641686353	0.00131927490234375	0.88958740234375	552	0.32358740234375	18.6866133476452	0.879692840576172	1.54369284057617	1 mA
0.890655517578125	124.442264685813	0.0013421630859375	0.89080810546875	553	0.324655517578125	19.0108085826841	0.880741882324219	1.54474188232422	1 mA
0.8917236328125	124.655887685274	0.00135955810546875	0.89202880859375	554	0.3257236328125	19.2571969613137	0.881832122802734	1.54583212280273	1 mA
0.892791748046875	124.869510684735	0.00137969970703125	0.8929443359375	555	0.326791748046875	19.542488768148	0.882596588134766	1.54659658813477	1 mA
0.89385986328125	125.083133684195	0.00139801025390625	0.89447021484375	556	0.32785986328125	19.8018449561792	0.883985137939453	1.54798513793945	1 mA
0.894927978515625	125.296756683656	0.00141754150390625	0.894775390625	557	0.328927978515625	20.0784915567458	0.884143829345703	1.5481438293457	1 mA
0.89599609375	125.510379683117	0.00144287109375	0.89599609375	558	0.32999609375	20.4372676168555	0.885174560546875	1.54917456054687	1 mA
0.897064208984375	125.724002682577	0.00146759033203125	0.8966064453125	559	0.331064208984375	20.7873984706976	0.885599517822266	1.54959951782227	1 mA
0.89813232421875	125.937625682038	0.00148834228515625	0.8978271484375	560	0.33213232421875	21.0813354837996	0.886664581298828	1.55066458129883	1 mA
0.899200439453125	126.151248681499	0.0015087890625	0.899658203125	561	0.333200439453125	21.3709498937677	0.88834228515625	1.55234228515625	1 mA
0.9002685546875	126.364871680959	0.0015325927734375	0.9002685546875	562	0.3342685546875	21.7081129382082	0.888774108886719	1.55277410888672	1 mA
0.901336669921875	126.57849468042	0.00155029296875	0.9014892578125	563	0.335336669921875	21.9588239199717	0.889862060546875	1.55386206054688	1 mA
0.90240478515625	126.792117679881	0.00157501220703125	0.90240478515625	564	0.33640478515625	22.3089547738137	0.890592193603516	1.55459219360352	1 mA
0.903472900390625	127.005740679341	0.00159698486328125	0.9039306640625	565	0.337472900390625	22.6201821994511	0.891953277587891	1.55595327758789	1 mA
0.904541015625	127.219363678802	0.0016192626953125	0.9051513671875	566	0.338541015625	22.9357322282224	0.893006896972656	1.55700689697266	1 mA
0.905609130859375	127.432986678263	0.00168365478515625	0.90576171875	567	0.339609130859375	23.8478014894653	0.893134307861328	1.55713430786133	1 mA
0.90667724609375	127.646609677723	0.00169830322265625	0.90728759765625	568	0.34067724609375	24.0552864398902	0.894550323486328	1.55855032348633	1 mA
0.907745361328125	127.860232677184	0.00172119140625	0.90789794921875	569	0.341745361328125	24.3794816749292	0.894989013671875	1.55898901367188	1 mA
0.9088134765625	128.073855676645	0.00173858642578125	0.90850830078125	570	0.3428134765625	24.6258700535588	0.895468902587891	1.55946890258789	1 mA
0.909881591796875	128.287478676105	0.00176849365234375	0.9100341796875	571	0.343881591796875	25.0494851606763	0.896770477294922	1.56077047729492	1 mA
0.91094970703125	128.501101675566	0.001795654296875	0.91156005859375	572	0.34494970703125	25.4341968395892	0.898092651367188	1.56209265136719	1 mA
0.912017822265625	128.714724675027	0.0018206787109375	0.911865234375	573	0.346017822265625	25.7886502965652	0.898210144042969	1.56221014404297	1 mA
0.9130859375	128.928347674487	0.00182647705078125	0.9130859375	574	0.3470859375	25.8707797561084	0.899387359619141	1.56338735961914	1 mA
0.914154052734375	129.141970673948	0.0018475341796875	0.91400146484375	575	0.348154052734375	26.1690393723442	0.900144958496094	1.56414495849609	1 mA
0.91522216796875	129.355593673409	0.00186492919921875	0.91522216796875	576	0.34922216796875	26.4154277509738	0.901235198974609	1.56523519897461	1 mA
0.916290283203125	129.569216672869	0.00189117431640625	0.91705322265625	577	0.350290283203125	26.7871716204851	0.902869415283203	1.5668694152832	1 mA
0.9173583984375	129.78283967233	0.00192138671875	0.91705322265625	578	0.3513583984375	27.2151093307365	0.902642822265625	1.56664282226563	1 mA
0.918426513671875	129.99646267179	0.00194244384765625	0.9185791015625	579	0.352426513671875	27.5133689469724	0.904010772705078	1.56801077270508	1 mA
0.91949462890625	130.210085671251	0.00195465087890625	0.92010498046875	580	0.35349462890625	27.6862730723265	0.905445098876953	1.56944509887695	1 mA
0.920562744140625	130.423708670712	0.00197723388671875	0.92132568359375	581	0.354562744140625	28.0061457042316	0.906496429443359	1.57049642944336	1 mA
0.921630859375	130.637331670172	0.00199493408203125	0.921630859375	582	0.355630859375	28.256856685995	0.906668853759766	1.57066885375977	1 mA
0.922698974609375	130.850954669633	0.00201995849609375	0.9228515625	583	0.356698974609375	28.611310142971	0.907701873779297	1.5717018737793	1 mA
0.92376708984375	131.064577669094	0.002451171875	0.9246826171875	584	0.35776708984375	34.7191483711048	0.906298828125	1.570298828125	1 mA
0.924835205078125	131.278200668554	0.0024224853515625	0.92498779296875	585	0.358835205078125	34.3128236765227	0.906819152832031	1.57081915283203	1 mA
0.9259033203125	131.491823668015	0.00241302490234375	0.926513671875	586	0.3599033203125	34.1788229793732	0.908415985107422	1.57241598510742	1 mA
0.926971435546875	131.705446667476	0.0024114990234375	0.92742919921875	587	0.360971435546875	34.157209963704	0.909342956542969	1.57334295654297	1 mA
0.92803955078125	131.919069666936	0.00242462158203125	0.9283447265625	588	0.36203955078125	34.3430818984596	0.910160064697266	1.57416006469727	1 mA
0.929107666015625	132.132692666397	0.0024383544921875	0.92926025390625	589	0.363107666015625	34.537599039483	0.910972595214844	1.57497259521484	1 mA
0.93017578125	132.346315665858	0.0024554443359375	0.9307861328125	590	0.36417578125	34.7796648149788	0.912370300292969	1.57637030029297	1 mA
0.931243896484375	132.559938665318	0.002471923828125	0.93109130859375	591	0.365243896484375	35.0130853842068	0.912551879882813	1.57655187988281	1 mA
0.93231201171875	132.773561664779	0.00248321533203125	0.9326171875	592	0.36631201171875	35.1730217001594	0.913993072509766	1.57799307250977	1 mA
0.933380126953125	132.98718466424	0.00250030517578125	0.933837890625	593	0.367380126953125	35.4150874756551	0.915085601806641	1.57908560180664	1 mA
0.9344482421875	133.2008076637	0.0025177001953125	0.93505859375	594	0.3684482421875	35.6614758542847	0.916175842285156	1.58017584228516	1 mA
0.935516357421875	133.414430663161	0.0025360107421875	0.9356689453125	595	0.369516357421875	35.9208320423159	0.916648864746094	1.58064886474609	1 mA
0.93658447265625	133.628053662622	0.0025506591796875	0.936279296875	596	0.37058447265625	36.1283169927408	0.917149353027344	1.58114935302734	1 mA
0.937652587890625	133.841676662082	0.0025665283203125	0.9375	597	0.371652587890625	36.3530923557011	0.918251037597656	1.58225103759766	1 mA
0.938720703125	134.055299661543	0.0025848388671875	0.9393310546875	598	0.372720703125	36.6124485437323	0.919944763183594	1.58394476318359	1 mA
0.939788818359375	134.268922661004	0.00259918212890625	0.93994140625	599	0.373788818359375	36.8156108910234	0.920447540283203	1.5844475402832	1 mA
0.94085693359375	134.482545660464	0.0026177978515625	0.94085693359375	600	0.37485693359375	37.0792896821884	0.921223449707031	1.58522344970703	1 mA
0.941925048828125	134.696168659925	0.00264129638671875	0.9417724609375	601	0.375925048828125	37.412130123495	0.921962738037109	1.58596273803711	1 mA
0.9429931640625	134.909791659386	0.0026519775390625	0.94268798828125	602	0.3769931640625	37.5634212331799	0.922798156738281	1.58679815673828	1 mA
0.944061279296875	135.123414658846	0.0027105712890625	0.9442138671875	603	0.378061279296875	38.3933610348796	0.923884582519531	1.58788458251953	1 mA
0.94512939453125	135.337037658307	0.00270263671875	0.94512939453125	604	0.37912939453125	38.2809733533994	0.924859619140625	1.58885961914063	1 mA
0.946197509765625	135.550660657767	0.00270721435546875	0.94635009765625	605	0.380197509765625	38.3458124004072	0.926045989990234	1.59004598999023	1 mA
0.947265625	135.764283657228	0.00271514892578125	0.94757080078125	606	0.381265625	38.4582000818874	0.927207183837891	1.59120718383789	1 mA
0.948333740234375	135.977906656689	0.0027471923828125	0.948486328125	607	0.382333740234375	38.9120734109419	0.927882385253906	1.59188238525391	1 mA
0.94940185546875	136.191529656149	0.00274383544921875	0.94970703125	608	0.38340185546875	38.8645247764696	0.929128265380859	1.59312826538086	1 mA
0.950469970703125	136.40515265561	0.0027587890625	0.95062255859375	609	0.384469970703125	39.0763323300283	0.929931640625	1.593931640625	1 mA
0.9515380859375	136.618775655071	0.00278900146484375	0.95123291015625	610	0.3855380859375	39.5042700402797	0.930315399169922	1.59431539916992	1 mA
0.952606201171875	136.832398654531	0.0027911376953125	0.9527587890625	611	0.386606201171875	39.5345282622167	0.931825256347656	1.59582525634766	1 mA
0.95367431640625	137.046021653992	0.00281280517578125	0.95428466796875	612	0.38767431640625	39.8414330847203	0.933188629150391	1.59718862915039	1 mA
0.954742431640625	137.259644653453	0.0028173828125	0.9552001953125	613	0.388742431640625	39.9062721317281	0.93406982421875	1.59806982421875	1 mA
0.955810546875	137.473267652913	0.00284423828125	0.95550537109375	614	0.389810546875	40.2866612075071	0.934173583984375	1.59817358398438	1 mA
0.956878662109375	137.686890652374	0.00283721923828125	0.95672607421875	615	0.390878662109375	40.1872413354285	0.935446929931641	1.59944692993164	1 mA
0.95794677734375	137.900513651835	0.00288970947265625	0.95794677734375	616	0.39194677734375	40.9307290744511	0.936273956298828	1.60027395629883	1 mA
0.959014892578125	138.114136651295	0.0034271240234375	0.95855712890625	617	0.393014892578125	48.5428331931657	0.932853698730469	1.59685369873047	1 mA
0.9600830078125	138.327759650756	0.00337982177734375	0.96038818359375	618	0.3940830078125	47.8728297074186	0.935039520263672	1.59903952026367	1 mA
0.961151123046875	138.541382650217	0.00335693359375	0.96160888671875	619	0.395151123046875	47.5486344723796	0.936431884765625	1.60043188476563	1 mA
0.96221923828125	138.755005649677	0.00334075927734375	0.9625244140625	620	0.39621923828125	47.3195365062854	0.937468719482422	1.60146871948242	1 mA
0.963287353515625	138.968628649138	0.0033349609375	0.96343994140625	621	0.397287353515625	47.2374070467422	0.938427734375	1.602427734375	1 mA
0.96435546875	139.182251648599	0.0033465576171875	0.96435546875	622	0.39835546875	47.4016659658286	0.939256286621094	1.60325628662109	1 mA
0.965423583984375	139.395874648059	0.00333953857421875	0.9661865234375	623	0.399423583984375	47.30224609375	0.941139984130859	1.60513998413086	1 mA
0.96649169921875	139.60949764752	0.0033465576171875	0.96710205078125	624	0.40049169921875	47.4016659658286	0.942002868652344	1.60600286865234	1 mA
0.967559814453125	139.823120646981	0.0033526611328125	0.96771240234375	625	0.401559814453125	47.4881180285057	0.942567443847656	1.60656744384766	1 mA
0.9686279296875	140.036743646441	0.00335662841796875	0.968017578125	626	0.4026279296875	47.5443118692458	0.942842864990234	1.60684286499023	1 mA
0.969696044921875	140.250366645902	0.0033599853515625	0.9698486328125	627	0.403696044921875	47.5918605037181	0.944648742675781	1.60864874267578	1 mA
0.97076416015625	140.463989645363	0.00337127685546875	0.970458984375	628	0.40476416015625	47.7517968196707	0.945174407958984	1.60917440795898	1 mA
0.971832275390625	140.677612644823	0.0033770751953125	0.9716796875	629	0.405832275390625	47.8339262792139	0.946351623535156	1.61035162353516	1 mA
0.972900390625	140.891235644284	0.00342376708984375	0.972900390625	630	0.406900390625	48.4952845586933	0.947222137451172	1.61122213745117	1 mA
0.973968505859375	141.104858643744	0.003411865234375	0.97381591796875	631	0.407968505859375	48.3267030364731	0.948226928710938	1.61222692871094	1 mA
0.97503662109375	141.318481643205	0.0033941650390625	0.97564697265625	632	0.40903662109375	48.0759920547096	0.950190734863281	1.61419073486328	1 mA
0.976104736328125	141.532104642666	0.00337615966796875	0.9765625	633	0.410104736328125	47.8209584698123	0.951241302490234	1.61524130249023	1 mA
0.9771728515625	141.745727642126	0.00339508056640625	0.977783203125	634	0.4111728515625	48.0889598641112	0.952320098876953	1.61632009887695	1 mA
0.978240966796875	141.959350641587	0.0033709716796875	0.9783935546875	635	0.412240966796875	47.7474742165368	0.953111267089844	1.61711126708984	1 mA
0.97930908203125	142.172973641048	0.00338043212890625	0.9796142578125	636	0.41330908203125	47.8814749136863	0.954261016845703	1.6182610168457	1 mA
0.980377197265625	142.386596640508	0.0033953857421875	0.9808349609375	637	0.414377197265625	48.093282467245	0.955369567871094	1.61936956787109	1 mA
0.9814453125	142.600219639969	0.0033935546875	0.9814453125	638	0.4154453125	48.0673468484419	0.95599365234375	1.61999365234375	1 mA
0.982513427734375	142.81384263943	0.0042340087890625	0.982666015625	639	0.416513427734375	59.9717958790722	0.950910949707031	1.61491094970703	1 mA
0.98358154296875	143.02746563889	0.004124755859375	0.98388671875	640	0.41758154296875	58.424303957153	0.952951049804687	1.61695104980469	1 mA
0.984649658203125	143.241088638351	0.0040618896484375	0.985107421875	641	0.418649658203125	57.5338477115793	0.954643249511719	1.61864324951172	1 mA
0.9857177734375	143.454711637812	0.00403228759765625	0.986328125	642	0.4197177734375	57.1145552075956	0.956085968017578	1.62008596801758	1 mA
0.986785888671875	143.668334637272	0.00401763916015625	0.98724365234375	643	0.420785888671875	56.9070702571707	0.957111358642578	1.62111135864258	1 mA
0.98785400390625	143.881957636733	0.00400604248046875	0.9881591796875	644	0.42185400390625	56.7428113380843	0.958113861083984	1.62211386108398	1 mA
0.988922119140625	144.095580636194	0.00399261474609375	0.98876953125	645	0.422922119140625	56.5526168001948	0.958824920654297	1.6228249206543	1 mA
0.989990234375	144.309203635654	0.00398651123046875	0.99029541015625	646	0.423990234375	56.4661647375177	0.960396575927734	1.62439657592773	1 mA
0.991058349609375	144.522826635115	0.0039764404296875	0.9912109375	647	0.425058349609375	56.3235188341006	0.961387634277344	1.62538763427734	1 mA
0.99212646484375	144.736449634576	0.00397064208984375	0.99212646484375	648	0.42612646484375	56.2413893745574	0.962346649169922	1.62634664916992	1 mA
0.993194580078125	144.950072634036	0.00397003173828125	0.99334716796875	649	0.427194580078125	56.2327441682897	0.963571929931641	1.62757192993164	1 mA
0.9942626953125	145.163695633497	0.0039593505859375	0.9942626953125	650	0.4282626953125	56.0814530586048	0.964567565917969	1.62856756591797	1 mA
0.995330810546875	145.377318632958	0.0039593505859375	0.99517822265625	651	0.429330810546875	56.0814530586048	0.965483093261719	1.62948309326172	1 mA
0.99639892578125	145.590941632418	0.00396514892578125	0.99700927734375	652	0.43039892578125	56.163582518148	0.967270660400391	1.63127066040039	1 mA
0.997467041015625	145.804564631879	0.00395416259765625	0.9979248046875	653	0.431467041015625	56.0079688053293	0.968268585205078	1.63226858520508	1 mA
0.99853515625	146.01818763134	0.00395782470703125	0.99822998046875	654	0.43253515625	56.0598400429356	0.968546295166016	1.63254629516602	1 mA
0.999603271484375	146.2318106308	0.0039691162109375	0.99945068359375	655	0.433603271484375	56.2197763588881	0.969682312011719	1.63368231201172	1 mA
1.00067138671875	146.445433630261	0.00395751953125	1.00128173828125	656	0.43467138671875	56.0555174398017	0.971600341796875	1.63560034179687	1 mA
1.00173950195313	146.659056629721	0.00395721435546875	1.0015869140625	657	0.435739501953125	56.0511948366679	0.971907806396484	1.63590780639648	1 mA
1.0028076171875	146.872679629182	0.003951416015625	1.00250244140625	658	0.4368076171875	55.9690653771246	0.972866821289063	1.63686682128906	1 mA
1.00387573242188	147.086302628643	0.00394500732421875	1.00433349609375	659	0.437875732421875	55.8782907113137	0.974745941162109	1.63874594116211	1 mA
1.00494384765625	147.299925628103	0.00392822265625	1.0052490234375	660	0.43894384765625	55.6405475389518	0.975787353515625	1.63978735351562	1 mA
1.00601196289063	147.513548627564	0.003917236328125	1.005859375	661	0.440011962890625	55.4849338261332	0.976480102539062	1.64048010253906	1 mA
1.007080078125	147.727171627025	0.00427734375	1.0076904296875	662	0.441080078125	60.5856055240793	0.9756103515625	1.6396103515625	1 mA
1.00814819335938	147.940794626485	0.0042205810546875	1.00860595703125	663	0.442148193359375	59.7816013411827	0.976951599121094	1.64095159912109	1 mA
1.00921630859375	148.154417625946	0.00416290283203125	1.0089111328125	664	0.44321630859375	58.9646293488846	0.977689361572266	1.64168936157227	1 mA
1.01028442382813	148.368040625407	0.00416534423828125	1.0107421875	665	0.444284423828125	58.9992101739554	0.979502105712891	1.64350210571289	1 mA
1.0113525390625	148.581663624867	0.004158935546875	1.0113525390625	666	0.4453525390625	58.9084355081445	0.980160522460938	1.64416052246094	1 mA
1.01242065429688	148.795286624328	0.00415191650390625	1.01287841796875	667	0.446420654296875	58.8090156360659	0.981739044189453	1.64573904418945	1 mA
1.01348876953125	149.008909623789	0.0041937255859375	1.01409912109375	668	0.44748876953125	59.4012122654037	0.982646179199219	1.64664617919922	1 mA
1.01455688476563	149.222532623249	0.0041680908203125	1.01409912109375	669	0.448556884765625	59.0381136021601	0.982838439941406	1.64683843994141	1 mA
1.015625	149.43615562271	0.00414825439453125	1.015625	670	0.449625	58.7571443984596	0.984513092041016	1.64851309204102	1 mA
1.01669311523438	149.649778622171	0.0041259765625	1.016845703125	671	0.450693115234375	58.4415943696884	0.98590087890625	1.64990087890625	1 mA
1.01776123046875	149.863401621631	0.0041094970703125	1.01837158203125	672	0.45176123046875	58.2081738004603	0.987550354003906	1.65155035400391	1 mA
1.01882934570313	150.077024621092	0.00410125732421875	1.01959228515625	673	0.452829345703125	58.0914635158463	0.988832855224609	1.65283285522461	1 mA
1.0198974609375	150.290647620553	0.0048614501953125	1.0198974609375	674	0.4538974609375	68.8590679222734	0.983436584472656	1.64743658447266	1 mA
1.02096557617188	150.504270620013	0.0047430419921875	1.0211181640625	675	0.454965576171875	67.1818979063385	0.985545349121094	1.64954534912109	1 mA
1.02203369140625	150.717893619474	0.00465484619140625	1.02203369140625	676	0.45603369140625	65.9326656006551	0.987122344970703	1.6511223449707	1 mA
1.02310180664063	150.931516618935	0.004619140625	1.02294921875	677	0.457101806640625	65.4269210339943	0.9883056640625	1.6523056640625	1 mA
1.024169921875	151.145139618395	0.00458099365234375	1.0235595703125	678	0.458169921875	64.8865956422627	0.989202117919922	1.65320211791992	1 mA
1.02523803710938	151.358762617856	0.00454986572265625	1.02447509765625	679	0.459238037109375	64.4456901226098	0.990351104736328	1.65435110473633	1 mA
1.02630615234375	151.572385617317	0.004658203125	1.0260009765625	680	0.46030615234375	65.9802142351275	0.991064453125	1.655064453125	1 mA
1.02737426757813	151.786008616777	0.00459320068359375	1.02813720703125	681	0.461374267578125	65.0594997676169	0.993688201904297	1.6576882019043	1 mA
1.0284423828125	151.999631616238	0.0045953369140625	1.0284423828125	682	0.4624423828125	65.0897579895538	0.993977355957031	1.65797735595703	1 mA
1.02951049804688	152.213254615698	0.0045684814453125	1.02996826171875	683	0.463510498046875	64.7093689137748	0.995704650878906	1.65970465087891	1 mA
1.03057861328125	152.426877615159	0.00453948974609375	1.03057861328125	684	0.46457861328125	64.2987216160588	0.996532440185547	1.66053244018555	1 mA
1.03164672851563	152.64050061462	0.00451324462890625	1.031494140625	685	0.465646728515625	63.9269777465475	0.997644805908203	1.6616448059082	1 mA
1.03271484375	152.85412361408	0.0045013427734375	1.03302001953125	686	0.46671484375	63.7583962243272	0.999259948730469	1.66325994873047	1 mA
1.03378295898438	153.067746613541	0.00448394775390625	1.033935546875	687	0.467782958984375	63.5120078456976	1.0003059387207	1.6643059387207	1 mA
1.03485107421875	153.281369613002	0.0044708251953125	1.0345458984375	688	0.46885107421875	63.3261359109419	1.00101470947266	1.66501470947266	1 mA
1.03591918945313	153.494992612462	0.0044744873046875	1.03546142578125	689	0.469919189453125	63.3780071485482	1.00190277099609	1.66590277099609	1 mA
1.0369873046875	153.708615611923	0.00444549560546875	1.03729248046875	690	0.4709873046875	62.9673598508322	1.00395126342773	1.66795126342773	1 mA
1.03805541992188	153.922238611384	0.0044525146484375	1.03790283203125	691	0.472055419921875	63.0667797229108	1.00450897216797	1.66850897216797	1 mA
1.03912353515625	154.135861610844	0.00442657470703125	1.038818359375	692	0.47312353515625	62.6993584565333	1.00561904907227	1.66961904907227	1 mA
1.04019165039063	154.349484610305	0.004388427734375	1.04095458984375	693	0.474191650390625	62.1590330648017	1.00804138183594	1.67204138183594	1 mA
1.041259765625	154.563107609766	0.00438262939453125	1.041259765625	694	0.475259765625	62.0769036052585	1.00839004516602	1.67239004516602	1 mA
1.04232788085938	154.776730609226	0.00438995361328125	1.04217529296875	695	0.476327880859375	62.180646080471	1.00925064086914	1.67325064086914	1 mA
1.04339599609375	154.990353608687	0.00449554443359375	1.04339599609375	696	0.47739599609375	63.676266764784	1.0096794128418	1.6736794128418	1 mA
1.04446411132813	155.203976608148	0.00540252685546875	1.044921875	697	0.478464111328125	76.5230432785942	1.00440292358398	1.66840292358398	1 mA
1.0455322265625	155.417599607608	0.00522552490234375	1.04583740234375	698	0.4795322265625	74.0159334609596	1.00664596557617	1.67064596557617	1 mA
1.04660034179688	155.631222607069	0.0051409912109375	1.04705810546875	699	0.480600341796875	72.8185723928824	1.00850067138672	1.67250067138672	1 mA
1.04766845703125	155.84484560653	0.0050830078125	1.0479736328125	700	0.48166845703125	71.9972777974504	1.00985107421875	1.67385107421875	1 mA
1.04873657226563	156.05846860599	0.00500732421875	1.0479736328125	701	0.482736572265625	70.925272220255	1.01041870117188	1.67441870117187	1 mA
1.0498046875	156.272091605451	0.0049566650390625	1.04949951171875	702	0.4838046875	70.2077201000354	1.01232452392578	1.67632452392578	1 mA
1.05087280273438	156.485714604912	0.00492767333984375	1.05133056640625	703	0.484872802734375	69.7970728023194	1.01437301635742	1.67837301635742	1 mA
