# Supplementary material for: Introducing Brønsted acid sites to accelerate the bridging-oxygen-assisted deprotonation in acidic water oxidation
Source: Nat Commun. 2022 Aug 18;13:4871. doi: 10.1038/s41467-022-32581-w (PMC9388623; doi:10.1038/s41467-022-32581-w)
Supplement: Supplementary file 4 — Source Data [file 41467_2022_32581_MOESM4_ESM.zip › RuO2/RuO2 LSV RDE No (2).txt]

Potential applied (V)	Time (s)	WE(1).Current (A)	WE(1).Potential (V)	Index	Overpotential (V vs. RHE)	Current density (mA cm^-2)	Corrected potential (V)	E-iR (V vs. RHE)	Current range
0.301055908203125	5.99935598485308	-9.27734375000003E-07	0.301513671875	1	-0.264944091796875	-0.0131407135269122	0.301520629882812	0.965520629882813	1 mA
0.3021240234375	6.21297898431374	-8.94165039062506E-07	0.302581787109375	2	-0.2638759765625	-0.0126652271821885	0.302588493347168	0.966588493347168	1 mA
0.303192138671875	6.42660198377439	-7.84301757812495E-07	0.30364990234375	3	-0.262807861328125	-0.0111090900540013	0.303655784606934	0.967655784606934	1 mA
0.30426025390625	6.64022498323504	-6.92749023437494E-07	0.304779052734375	4	-0.26173974609375	-0.00981230911384553	0.304784248352051	0.968784248352051	1 mA
0.305328369140625	6.8538479826957	-5.5267333984375E-07	0.30584716796875	5	-0.260671630859375	-0.00782823427540722	0.305851313018799	0.969851313018799	100 µA
0.306396484375	7.06747098215635	-5.5206298828125E-07	0.306854248046875	6	-0.259603515625	-0.00781958906913952	0.306858388519287	0.970858388519287	100 µA
0.307464599609375	7.281093981617	-5.2001953125E-07	0.307952880859375	7	-0.258535400390625	-0.00736571574008499	0.307956781005859	0.971956781005859	100 µA
0.30853271484375	7.49471698107766	-4.52880859375E-07	0.30914306640625	8	-0.25746728515625	-0.0064147430506374	0.309146463012695	0.973146463012695	100 µA
0.309600830078125	7.70833998053831	-4.5196533203125E-07	0.3101806640625	9	-0.256399169921875	-0.00640177524123583	0.31018405380249	0.97418405380249	100 µA
0.3106689453125	7.92196297999897	-4.9468994140625E-07	0.3111572265625	10	-0.2553310546875	-0.00700693967997521	0.311160936737061	0.975160936737061	100 µA
0.311737060546875	8.13558597945962	-3.9794921875E-07	0.312225341796875	11	-0.254262939453125	-0.00563667448654391	0.312228326416016	0.976228326416016	100 µA
0.31280517578125	8.34920897892027	-4.107666015625E-07	0.313323974609375	12	-0.25319482421875	-0.00581822381816572	0.313327055358887	0.977327055358887	100 µA
0.313873291015625	8.56283197838093	-3.8604736328125E-07	0.314361572265625	13	-0.252126708984375	-0.00546809296432365	0.31436446762085	0.97836446762085	100 µA
0.31494140625	8.77645497784158	-3.1463623046875E-07	0.31549072265625	14	-0.25105859375	-0.00445660383100212	0.315493082427979	0.979493082427979	100 µA
0.316009521484375	8.99007797730224	-3.14941406249999E-07	0.316558837890625	15	-0.249990478515625	-0.00446092643413597	0.316561199951172	0.980561199951172	100 µA
0.31707763671875	9.20370097676289	-2.9266357421875E-07	0.317626953125	16	-0.24892236328125	-0.00414537640536474	0.317629148101807	0.981629148101807	100 µA
0.318145751953125	9.41732397622354	-2.4871826171875E-07	0.31866455078125	17	-0.247854248046875	-0.00352292155408994	0.318666416168213	0.982666416168213	100 µA
0.3192138671875	9.6309469756842	-2.6580810546875E-07	0.319732666015625	18	-0.2467861328125	-0.00376498732958569	0.319734659576416	0.983734659576416	100 µA
0.320281982421875	9.84456997514485	-3.070068359375E-07	0.320770263671875	19	-0.245718017578125	-0.0043485387526558	0.320772566223145	0.984772566223145	100 µA
0.32135009765625	10.0581929746055	-2.70996093750001E-07	0.3218994140625	20	-0.24464990234375	-0.0038384715828612	0.321901446533203	0.985901446533203	100 µA
0.322418212890625	10.2718159740662	-2.45361328125E-07	0.322967529296875	21	-0.243581787109375	-0.00347537291961757	0.322969369506836	0.986969369506836	100 µA
0.323486328125	10.4854389735268	-2.00500488281249E-07	0.32403564453125	22	-0.242513671875	-0.00283995025894121	0.324037148284912	0.988037148284912	100 µA
0.324554443359375	10.6990619729875	-1.751708984375E-07	0.325103759765625	23	-0.241445556640625	-0.00248117419883145	0.325105073547363	0.989105073547363	100 µA
0.32562255859375	10.9126849724481	-1.9805908203125E-07	0.326171875	24	-0.24037744140625	-0.0028053694338704	0.326173360443115	0.990173360443115	100 µA
0.326690673828125	11.1263079719088	-1.6754150390625E-07	0.32720947265625	25	-0.239309326171875	-0.00237310912048513	0.327210729217529	0.991210729217529	100 µA
0.3277587890625	11.3399309713694	-2.18505859375E-07	0.328338623046875	26	-0.2382412109375	-0.00309498384383852	0.32834026184082	0.99234026184082	100 µA
0.328826904296875	11.5535539708301	-1.98974609374999E-07	0.329376220703125	27	-0.237173095703125	-0.00281833724327195	0.329377713012695	0.993377713012695	100 µA
0.32989501953125	11.7671769702907	-1.6143798828125E-07	0.330413818359375	28	-0.23610498046875	-0.00228665705780808	0.330415029144287	0.994415029144287	100 µA
0.330963134765625	11.9807999697514	-1.568603515625E-07	0.331512451171875	29	-0.235036865234375	-0.00222181801080029	0.331513627624512	0.995513627624512	100 µA
0.33203125	12.194422969212	-2.154541015625E-07	0.33258056640625	30	-0.23396875	-0.0030517578125	0.332582182312012	0.996582182312012	100 µA
0.333099365234375	12.4080459686727	-8.30078124999995E-08	0.3336181640625	31	-0.232900634765625	-0.00117574805240792	0.333618786621094	0.997618786621094	100 µA
0.33416748046875	12.6216689681333	-1.3275146484375E-07	0.334686279296875	32	-0.23183251953125	-0.00188033236322592	0.334687274932861	0.998687274932861	100 µA
0.335235595703125	12.835291967594	-6.7138671875E-08	0.33575439453125	33	-0.230764404296875	-0.000950972689447592	0.335754898071289	0.999754898071289	100 µA
0.3363037109375	13.0489149670547	-1.1566162109375E-07	0.336822509765625	34	-0.2296962890625	-0.00163826658773017	0.336823377227783	1.00082337722778	100 µA
0.337371826171875	13.2625379665153	-1.2176513671875E-07	0.337890625	35	-0.228628173828125	-0.00172471865040723	0.337891538238525	1.00189153823853	100 µA
0.33843994140625	13.476160965976	-4.94384765624994E-08	0.3389892578125	36	-0.22756005859375	-0.000700261707684128	0.338989628601074	1.00298962860107	100 µA
0.339508056640625	13.6897839654366	-5.645751953125E-08	0.33990478515625	37	-0.226491943359375	-0.000799681579762748	0.339905208587647	1.00390520858765	100 µA
0.340576171875	13.9034069648973	-9.765625E-08	0.341094970703125	38	-0.225423828125	-0.00138323300283286	0.341095703125	1.005095703125	100 µA
0.341644287109375	14.1170299643579	-7.69042968749994E-08	0.3421630859375	39	-0.224355712890625	-0.00108929598973087	0.342163662719727	1.00616366271973	100 µA
0.34271240234375	14.3306529638186	-7.81249999999997E-08	0.34326171875	40	-0.22328759765625	-0.00110658640226629	0.3432623046875	1.0072623046875	100 µA
0.343780517578125	14.5442759632792	7.01904296875056E-09	0.34429931640625	41	-0.222219482421875	9.94198720786198E-05	0.344299263763428	1.00829926376343	100 µA
0.3448486328125	14.7578989627399	2.96020507812494E-08	0.345367431640625	42	-0.2211513671875	0.000419292503983703	0.345367209625244	1.00936720962524	100 µA
0.345916748046875	14.9715219622005	-4.08935546875003E-08	0.346466064453125	43	-0.220083251953125	-0.000579228819936265	0.346466371154785	1.01046637115479	100 µA
0.34698486328125	15.1851449616612	-4.97436523437506E-08	0.34747314453125	44	-0.21901513671875	-0.000704584310817997	0.347473517608643	1.01147351760864	100 µA
0.348052978515625	15.3987679611218	-4.66918945312506E-08	0.3486328125	45	-0.217947021484375	-0.00066135827947947	0.348633162689209	1.01263316268921	100 µA
0.34912109375	15.6123909605825	3.35693359375E-08	0.349639892578125	46	-0.21687890625	0.000475486344723796	0.349639640808105	1.01363964080811	100 µA
0.350189208984375	15.8260139600432	5.37109374999997E-08	0.3507080078125	47	-0.215810791015625	0.00076077815155807	0.350707604980469	1.01470760498047	100 µA
0.35125732421875	16.0396369595038	4.88281249999972E-09	0.35186767578125	48	-0.21474267578125	6.91616501416391E-05	0.351867639160156	1.01586763916016	100 µA
0.352325439453125	16.2532599589645	4.60815429687497E-08	0.35284423828125	49	-0.213674560546875	0.000652713073211752	0.352843892669678	1.01684389266968	100 µA
0.3533935546875	16.4668829584251	5.73730468750006E-08	0.35382080078125	50	-0.2126064453125	0.000812649389164314	0.353820370483398	1.0178203704834	100 µA
0.354461669921875	16.6805059578858	2.68554687500006E-08	0.35491943359375	51	-0.211538330078125	0.000380389075779045	0.354919232177734	1.01891923217773	100 µA
0.35552978515625	16.8941289573464	5.55419921874995E-08	0.35601806640625	52	-0.21047021484375	0.000786713770361182	0.356017649841309	1.02001764984131	100 µA
0.356597900390625	17.1077519568071	3.54003906249997E-08	0.357147216796875	53	-0.209402099609375	0.000501421963526908	0.357146951293945	1.02114695129395	100 µA
0.357666015625	17.3213749562677	6.19506835937506E-08	0.358123779296875	54	-0.208333984375	0.000877488436172104	0.358123314666748	1.02212331466675	100 µA
0.358734130859375	17.5349979557284	7.01904296875E-08	0.35919189453125	55	-0.207265869140625	0.000994198720786119	0.359191368103027	1.02319136810303	100 µA
0.35980224609375	17.748620955189	1.2847900390625E-07	0.3603515625	56	-0.20619775390625	0.00181981591935198	0.360350598907471	1.02435059890747	100 µA
0.360870361328125	17.9622439546497	4.51660156250006E-08	0.361358642578125	57	-0.205129638671875	0.000639745263810206	0.361358303833008	1.02535830383301	100 µA
0.3619384765625	18.1758669541103	3.84521484374997E-08	0.362396240234375	58	-0.2040615234375	0.000544647994865435	0.362395951843262	1.02639595184326	100 µA
0.363006591796875	18.389489953571	7.41577148437506E-08	0.363494873046875	59	-0.202993408203125	0.00105039256152621	0.363494316864014	1.02749431686401	100 µA
0.36407470703125	18.6031129530317	1.0711669921875E-07	0.364501953125	60	-0.20192529296875	0.00151723369998229	0.364501149749756	1.02850114974976	100 µA
0.365142822265625	18.8167359524923	1.4923095703125E-07	0.36566162109375	61	-0.200857177734375	0.00211375293245397	0.365660501861572	1.02966050186157	100 µA
0.3662109375	19.030358951953	8.63647460937506E-08	0.36669921875	62	-0.1997890625	0.00122329668688032	0.366698571014404	1.0306985710144	100 µA
0.367279052734375	19.2439819514136	1.15966796875E-07	0.3677978515625	63	-0.198720947265625	0.00164258919086402	0.367796981811523	1.03179698181152	100 µA
0.36834716796875	19.4576049508743	1.3275146484375E-07	0.368865966796875	64	-0.19765283203125	0.00188033236322592	0.368864971160889	1.03286497116089	100 µA
0.369415283203125	19.6712279503349	1.4007568359375E-07	0.36993408203125	65	-0.196584716796875	0.00198407483843839	0.369933031463623	1.03393303146362	100 µA
0.3704833984375	19.8848509497956	1.361083984375E-07	0.371063232421875	66	-0.1955166015625	0.0019278809976983	0.371062211608887	1.03506221160889	100 µA
0.371551513671875	20.0984739492562	1.19018554687503E-08	0.372039794921875	67	-0.194448486328125	0.000168581522220259	0.372039705657959	1.03603970565796	100 µA
0.37261962890625	20.3120969487169	1.0223388671875E-07	0.373138427734375	68	-0.19338037109375	0.00144807204984065	0.373137660980225	1.03713766098022	100 µA
0.373687744140625	20.5257199481775	1.30615234375001E-07	0.374176025390625	69	-0.192312255859375	0.00185007414128896	0.374175045776367	1.03817504577637	100 µA
0.374755859375	20.7393429476382	1.41296386718751E-07	0.375213623046875	70	-0.191244140625	0.0020013652509738	0.375212563323975	1.03921256332397	100 µA
0.375823974609375	20.9529659470988	1.9378662109375E-07	0.376312255859375	71	-0.190176025390625	0.00274485298999646	0.376310802459717	1.04031080245972	100 µA
0.37689208984375	21.1665889465595	2.001953125E-07	0.377410888671875	72	-0.18910791015625	0.00283562765580736	0.377409387207031	1.04140938720703	100 µA
0.377960205078125	21.3802119460202	1.373291015625E-07	0.378509521484375	73	-0.188039794921875	0.00194517141023371	0.378508491516113	1.04250849151611	100 µA
0.3790283203125	21.5938349454808	2.06298828125E-07	0.379547119140625	74	-0.1869716796875	0.00292207971848442	0.379545571899414	1.04354557189941	100 µA
0.380096435546875	21.8074579449415	1.6937255859375E-07	0.380615234375	75	-0.185903564453125	0.00239904473928824	0.380613964080811	1.04461396408081	100 µA
0.38116455078125	22.0210809444021	9.42993164062503E-08	0.381744384765625	76	-0.18483544921875	0.00133568436836049	0.381743677520752	1.04574367752075	100 µA
0.382232666015625	22.2347039438628	1.1138916015625E-07	0.382781982421875	77	-0.183767333984375	0.00157775014385623	0.382781147003174	1.04678114700317	100 µA
0.38330078125	22.4483269433234	1.8280029296875E-07	0.383758544921875	78	-0.18269921875	0.00258923927717777	0.383757173919678	1.04775717391968	100 µA
0.384368896484375	22.6619499427841	2.25830078125E-07	0.3848876953125	79	-0.181631103515625	0.00319872631905099	0.384886001586914	1.04888600158691	100 µA
0.38543701171875	22.8755729422447	2.3956298828125E-07	0.385986328125	80	-0.18056298828125	0.00339324346007436	0.385984531402588	1.04998453140259	100 µA
0.386505126953125	23.0891959417054	1.82495117187501E-07	0.386993408203125	81	-0.179494873046875	0.00258491667404392	0.386992039489746	1.05099203948975	100 µA
0.3875732421875	23.302818941166	1.94396972656249E-07	0.388092041015625	82	-0.1784267578125	0.00275349819626416	0.38809058303833	1.05209058303833	100 µA
0.388641357421875	23.5164419406267	1.9805908203125E-07	0.38922119140625	83	-0.177358642578125	0.0028053694338704	0.389219705963135	1.05321970596313	100 µA
0.38970947265625	23.7300649400873	2.2705078125E-07	0.3902587890625	84	-0.17629052734375	0.00321601673158641	0.390257086181641	1.05425708618164	100 µA
0.390777587890625	23.943687939548	2.25830078125E-07	0.391357421875	85	-0.175222412109375	0.00319872631905099	0.391355728149414	1.05535572814941	100 µA
0.391845703125	24.1573109390087	1.7242431640625E-07	0.392364501953125	86	-0.174154296875	0.00244227077062677	0.392363208770752	1.05636320877075	100 µA
0.392913818359375	24.3709339384693	2.93884277343751E-07	0.3934326171875	87	-0.173086181640625	0.00416266681790015	0.39343041305542	1.05743041305542	100 µA
0.39398193359375	24.58455693793	2.38647460937499E-07	0.394561767578125	88	-0.17201806640625	0.0033802756506728	0.394559977722168	1.05855997772217	100 µA
0.395050048828125	24.7981799373906	2.69165039062499E-07	0.395538330078125	89	-0.170949951171875	0.00381253596405807	0.395536311340332	1.05953631134033	100 µA
0.3961181640625	25.0118029368513	2.2705078125E-07	0.39666748046875	90	-0.1698818359375	0.00321601673158641	0.396665777587891	1.06066577758789	100 µA
0.397186279296875	25.2254259363119	2.76794433593749E-07	0.397705078125	91	-0.168813720703125	0.00392060104240438	0.397703002166748	1.06170300216675	100 µA
0.39825439453125	25.4390489357726	2.3345947265625E-07	0.398712158203125	92	-0.16774560546875	0.00330679139739731	0.39871040725708	1.06271040725708	100 µA
0.399322509765625	25.6526719352332	3.1097412109375E-07	0.39984130859375	93	-0.166677490234375	0.0044047325933959	0.399838976287842	1.06383897628784	100 µA
0.400390625	25.8662949346939	2.78625488281251E-07	0.40093994140625	94	-0.165609375	0.00394653666120752	0.400937851715088	1.06493785171509	100 µA
0.401458740234375	26.0799179341545	2.38647460937499E-07	0.40191650390625	95	-0.164541259765625	0.0033802756506728	0.401914714050293	1.06591471405029	100 µA
0.40252685546875	26.2935409336152	1.8463134765625E-07	0.40313720703125	96	-0.16347314453125	0.00261517489598088	0.403135822296143	1.06713582229614	100 µA
0.403594970703125	26.5071639330758	2.9266357421875E-07	0.40411376953125	97	-0.162405029296875	0.00414537640536474	0.404111574554443	1.06811157455444	100 µA
0.4046630859375	26.7207869325365	3.18298339843751E-07	0.4052734375	98	-0.1613369140625	0.00450847506860837	0.405271050262451	1.06927105026245	100 µA
0.405731201171875	26.9344099319972	3.6468505859375E-07	0.406280517578125	99	-0.160268798828125	0.00516551074495397	0.406277782440186	1.07027778244019	100 µA
0.40679931640625	27.1480329314578	2.93579101562499E-07	0.407318115234375	100	-0.15920068359375	0.00415834421476628	0.407315913391113	1.07131591339111	100 µA
0.407867431640625	27.3616559309185	2.825927734375E-07	0.408294677734375	101	-0.158132568359375	0.00400273050194759	0.408292558288574	1.07229255828857	100 µA
0.408935546875	27.5752789303791	3.24401855468751E-07	0.409393310546875	102	-0.157064453125	0.00459492713128542	0.409390877532959	1.07339087753296	100 µA
0.410003662109375	27.7889019298398	3.2318115234375E-07	0.410552978515625	103	-0.155996337890625	0.00457763671875	0.410550554656982	1.07455055465698	100 µA
0.41107177734375	28.0025249293004	3.27148437499999E-07	0.411590576171875	104	-0.15492822265625	0.00463383055949008	0.411588122558594	1.07558812255859	100 µA
0.412139892578125	28.2161479287611	2.98156738281249E-07	0.41265869140625	105	-0.153860107421875	0.00422318326177407	0.412656455230713	1.07665645523071	100 µA
0.4132080078125	28.4297709282217	3.10363769531249E-07	0.41375732421875	106	-0.1527919921875	0.00439608738712818	0.413754996490479	1.07775499649048	100 µA
0.414276123046875	28.6433939276824	3.45458984374999E-07	0.414764404296875	107	-0.151723876953125	0.00489318674752124	0.414761813354492	1.07876181335449	100 µA
0.41534423828125	28.857016927143	3.4820556640625E-07	0.415802001953125	108	-0.15065576171875	0.00493209017572592	0.415799390411377	1.07979939041138	100 µA
0.416412353515625	29.0706399266037	3.42407226562499E-07	0.41693115234375	109	-0.149587646484375	0.00484996071618271	0.416928584289551	1.08092858428955	100 µA
0.41748046875	29.2842629260643	3.30505371093751E-07	0.41802978515625	110	-0.14851953125	0.00468137919396247	0.418027306365967	1.08202730636597	100 µA
0.418548583984375	29.497885925525	3.3416748046875E-07	0.41900634765625	111	-0.147451416015625	0.0047332504315687	0.419003841400146	1.08300384140015	100 µA
0.41961669921875	29.7115089249857	3.75976562499999E-07	0.42010498046875	112	-0.14638330078125	0.00532544706090651	0.420102160644531	1.08410216064453	100 µA
0.420684814453125	29.9251319244463	3.582763671875E-07	0.421234130859375	113	-0.145315185546875	0.00507473607914306	0.421231443786621	1.08523144378662	100 µA
0.4217529296875	30.138754923907	3.326416015625E-07	0.422271728515625	114	-0.1442470703125	0.00471163741589943	0.422269233703613	1.08626923370361	100 µA
0.422821044921875	30.3523779233676	3.10668945312501E-07	0.42333984375	115	-0.143178955078125	0.00440040999026205	0.42333751373291	1.08733751373291	100 µA
0.42388916015625	30.5660009228283	3.99169921875001E-07	0.4244384765625	116	-0.14211083984375	0.00565396489907933	0.424435482788086	1.08843548278809	100 µA
0.424957275390625	30.7796239222889	3.6773681640625E-07	0.425537109375	117	-0.141042724609375	0.00520873677629249	0.425534351348877	1.08953435134888	100 µA
0.426025390625	30.9932469217496	4.1656494140625E-07	0.426544189453125	118	-0.139974609375	0.00590035327770892	0.426541065216064	1.09054106521606	100 µA
0.427093505859375	31.2068699212102	3.31726074218749E-07	0.427642822265625	119	-0.138906494140625	0.00469866960649787	0.427640334320068	1.09164033432007	100 µA
0.42816162109375	31.4204929206709	3.680419921875E-07	0.42877197265625	120	-0.13783837890625	0.00521305937942634	0.428769212341309	1.09276921234131	100 µA
0.429229736328125	31.6341159201315	4.12902832031251E-07	0.429840087890625	121	-0.136770263671875	0.0058484820401027	0.429836991119385	1.09383699111938	100 µA
0.4302978515625	31.8477389195922	3.997802734375E-07	0.43084716796875	122	-0.1357021484375	0.00566261010534703	0.430844169616699	1.0948441696167	100 µA
0.431365966796875	32.0613619190528	3.82385253906251E-07	0.431915283203125	123	-0.134634033203125	0.00541622172671743	0.431912415313721	1.09591241531372	100 µA
0.43243408203125	32.2749849185135	3.73229980468751E-07	0.432861328125	124	-0.13356591796875	0.00528654363270185	0.432858528900146	1.09685852890015	100 µA
0.433502197265625	32.4886079179742	3.6895751953125E-07	0.43402099609375	125	-0.132497802734375	0.00522602718882791	0.434018228912354	1.09801822891235	100 µA
0.4345703125	32.7022309174348	4.12902832031251E-07	0.4351806640625	126	-0.1314296875	0.0058484820401027	0.43517756729126	1.09917756729126	100 µA
0.435638427734375	32.9158539168955	4.73632812499999E-07	0.436187744140625	127	-0.130361572265625	0.00670868006373937	0.436184191894531	1.10018419189453	100 µA
0.43670654296875	33.1294769163561	4.3182373046875E-07	0.437286376953125	128	-0.12929345703125	0.00611648343440156	0.437283138275146	1.10128313827515	100 µA
0.437774658203125	33.3430999158168	4.47998046875001E-07	0.43829345703125	129	-0.128225341796875	0.00634558140049576	0.438290097045898	1.1022900970459	100 µA
0.4388427734375	33.5567229152774	4.20227050781249E-07	0.43939208984375	130	-0.1271572265625	0.00595222451531515	0.439388938140869	1.10338893814087	100 µA
0.439910888671875	33.7703459147381	4.21752929687499E-07	0.440399169921875	131	-0.126089111328125	0.00597383753098441	0.440396006774902	1.1043960067749	100 µA
0.44097900390625	33.9839689141987	5.1605224609375E-07	0.441558837890625	132	-0.12502099609375	0.0073095218993449	0.441554967498779	1.10555496749878	100 µA
0.442047119140625	34.1975919136594	3.997802734375E-07	0.442596435546875	133	-0.123952880859375	0.00566261010534703	0.442593437194824	1.10659343719482	100 µA
0.443115234375	34.41121491312	4.351806640625E-07	0.44366455078125	134	-0.122884765625	0.00616403206887393	0.44366128692627	1.10766128692627	100 µA
0.444183349609375	34.6248379125807	4.37011718749999E-07	0.4447021484375	135	-0.121816650390625	0.00618996768767705	0.444698870849609	1.10869887084961	100 µA
0.44525146484375	34.8384609120413	4.9163818359375E-07	0.445831298828125	136	-0.12074853515625	0.00696371364863668	0.445827611541748	1.10982761154175	100 µA
0.446319580078125	35.052083911502	5.37719726562499E-07	0.446929931640625	137	-0.119680419921875	0.00761642672184844	0.446925898742676	1.11092589874268	100 µA
0.4473876953125	35.2657069109626	4.62646484375E-07	0.447967529296875	138	-0.1186123046875	0.00655306635092068	0.447964059448242	1.11196405944824	100 µA
0.448455810546875	35.4793299104233	4.27856445312499E-07	0.44903564453125	139	-0.117544189453125	0.00606028959366147	0.44903243560791	1.11303243560791	100 µA
0.44952392578125	35.692952909884	4.78515625000001E-07	0.4500732421875	140	-0.11647607421875	0.00677784171388103	0.450069653320313	1.11406965332031	100 µA
0.450592041015625	35.9065759093446	4.95300292968751E-07	0.451171875	141	-0.115407958984375	0.00701558488624293	0.451168160247803	1.1151681602478	100 µA
0.45166015625	36.1201989088053	4.52880859375E-07	0.45220947265625	142	-0.11433984375	0.0064147430506374	0.452206076049805	1.1162060760498	100 µA
0.452728271484375	36.3338219082659	4.62646484375E-07	0.45330810546875	143	-0.113271728515625	0.00655306635092068	0.453304635620117	1.11730463562012	100 µA
0.45379638671875	36.5474449077266	4.90722656250001E-07	0.454345703125	144	-0.11220361328125	0.00695074583923514	0.454342022705078	1.11834202270508	100 µA
0.454864501953125	36.7610679071872	5.3253173828125E-07	0.4554443359375	145	-0.111135498046875	0.00754294246857295	0.455440341949463	1.11944034194946	100 µA
0.4559326171875	36.9746909066479	5.5877685546875E-07	0.4564208984375	146	-0.1100673828125	0.00791468633808427	0.456416707611084	1.12041670761108	100 µA
0.457000732421875	37.1883139061085	5.7098388671875E-07	0.457489013671875	147	-0.108999267578125	0.00808759046343838	0.457484731292725	1.12148473129272	100 µA
0.45806884765625	37.4019369055692	4.925537109375E-07	0.458526611328125	148	-0.10793115234375	0.00697668145803825	0.458522917175293	1.12252291717529	100 µA
0.459136962890625	37.6155599050298	5.41076660156251E-07	0.459747314453125	149	-0.106863037109375	0.00766397535632083	0.459743256378174	1.12374325637817	100 µA
0.460205078125	37.8291829044905	5.19714355468751E-07	0.460784912109375	150	-0.105794921875	0.00736139313695114	0.460781014251709	1.12478101425171	100 µA
0.461273193359375	38.0428059039511	5.25817871093751E-07	0.4617919921875	151	-0.104726806640625	0.00744784519962819	0.461788048553467	1.12578804855347	100 µA
0.46234130859375	38.2564289034118	4.1961669921875E-07	0.462860107421875	152	-0.10365869140625	0.00594357930904745	0.462856960296631	1.12685696029663	100 µA
0.463409423828125	38.4700519028725	5.46874999999999E-07	0.463958740234375	153	-0.102590576171875	0.00774610481586401	0.463954638671875	1.12795463867188	100 µA
0.4644775390625	38.6836749023331	5.43212890625E-07	0.465057373046875	154	-0.1015224609375	0.00769423357825779	0.465053298950195	1.1290532989502	100 µA
0.465545654296875	38.8972979017938	5.20935058593749E-07	0.466094970703125	155	-0.100454345703125	0.00737868354948654	0.466091063690186	1.13009106369019	100 µA
0.46661376953125	39.1109209012544	5.7037353515625E-07	0.467132568359375	156	-0.0993862304687498	0.00807894525717068	0.467128290557861	1.13112829055786	100 µA
0.467681884765625	39.3245439007151	5.37109375E-07	0.46826171875	157	-0.0983181152343748	0.00760778151558074	0.468257690429688	1.13225769042969	100 µA
0.46875	39.5381669001757	5.53283691406251E-07	0.46929931640625	158	-0.0972499999999998	0.00783687948167494	0.469295166778564	1.13329516677856	100 µA
0.469818115234375	39.7517898996364	6.4849853515625E-07	0.470458984375	159	-0.0961818847656248	0.00918553165943697	0.470454120635986	1.13445412063599	100 µA
0.47088623046875	39.965412899097	6.57043457031251E-07	0.471435546875	160	-0.0951137695312498	0.00930656454718485	0.471430619049072	1.13543061904907	100 µA
0.471954345703125	40.1790358985577	5.9814453125E-07	0.472503662109375	161	-0.0940456542968748	0.00847230214235127	0.472499176025391	1.13649917602539	100 µA
0.4730224609375	40.3926588980183	4.8553466796875E-07	0.47357177734375	162	-0.0929775390624998	0.00687726158595963	0.47356813583374	1.13756813583374	100 µA
0.474090576171875	40.606281897479	6.103515625E-07	0.47467041015625	163	-0.0919094238281248	0.00864520626770538	0.474665832519531	1.13866583251953	100 µA
0.47515869140625	40.8199048969396	6.31103515625001E-07	0.47576904296875	164	-0.0908413085937498	0.00893914328080737	0.475764309692383	1.13976430969238	100 µA
0.476226806640625	41.0335278964003	6.32324218749999E-07	0.476776123046875	165	-0.0897731933593748	0.00895643369334277	0.476771380615234	1.14077138061523	100 µA
0.477294921875	41.247150895861	6.2744140625E-07	0.477874755859375	166	-0.0887050781249998	0.00888727204320113	0.477870050048828	1.14187005004883	100 µA
0.478363037109375	41.4607738953216	6.35681152343751E-07	0.478912353515625	167	-0.0876369628906248	0.00900398232781516	0.478907585906982	1.14290758590698	100 µA
0.47943115234375	41.6743968947823	6.0302734375E-07	0.479949951171875	168	-0.0865688476562498	0.00854146379249292	0.479945428466797	1.1439454284668	100 µA
0.480499267578125	41.8880198942429	6.3812255859375E-07	0.48101806640625	169	-0.0855007324218748	0.00903856315288597	0.481013280487061	1.14501328048706	100 µA
0.4815673828125	42.1016428937036	6.58264160156249E-07	0.482177734375	170	-0.0844326171874998	0.00932385495972025	0.482172797393799	1.1461727973938	100 µA
0.482635498046875	42.3152658931642	5.78918457031249E-07	0.483245849609375	171	-0.0833645019531248	0.00819997814491855	0.483241507720947	1.14724150772095	100 µA
0.48370361328125	42.5288888926249	6.2713623046875E-07	0.484283447265625	172	-0.0822963867187498	0.00888294944006728	0.484278743743897	1.1482787437439	100 µA
0.484771728515625	42.7425118920855	6.2591552734375E-07	0.48529052734375	173	-0.0812282714843748	0.00886565902753187	0.485285832977295	1.1492858329773	100 µA
0.48583984375	42.9561348915462	6.93664550781251E-07	0.48638916015625	174	-0.0801601562499998	0.00982527692324718	0.486383957672119	1.15038395767212	100 µA
0.486907958984375	43.1697578910068	6.55517578125001E-07	0.487396240234375	175	-0.0790920410156248	0.00928495153151559	0.487391323852539	1.15139132385254	100 µA
0.48797607421875	43.3833808904675	7.21130371093751E-07	0.48858642578125	176	-0.0780239257812498	0.0102143112052939	0.488581017303467	1.15258101730347	100 µA
0.489044189453125	43.5970038899281	6.573486328125E-07	0.4896240234375	177	-0.0769558105468748	0.0093108871503187	0.489619093322754	1.15361909332275	100 µA
0.4901123046875	43.8106268893888	7.0159912109375E-07	0.49066162109375	178	-0.0758876953124998	0.00993766460472734	0.490656359100342	1.15465635910034	100 µA
0.491180419921875	44.0242498888495	6.915283203125E-07	0.49176025390625	179	-0.0748195800781248	0.0097950187013102	0.491755067443848	1.15575506744385	100 µA
0.49224853515625	44.2378728883101	6.988525390625E-07	0.492828369140625	180	-0.0737514648437498	0.00989876117652266	0.492823127746582	1.15682312774658	100 µA
0.493316650390625	44.4514958877708	6.4361572265625E-07	0.493896484375	181	-0.0726833496093748	0.00911637000929533	0.49389165725708	1.15789165725708	100 µA
0.494384765625	44.6651188872314	6.9305419921875E-07	0.4949951171875	182	-0.0716152343749998	0.00981663171697946	0.494989919281006	1.15898991928101	100 µA
0.495452880859375	44.8787418866921	7.22351074218749E-07	0.49603271484375	183	-0.0705471191406248	0.0102316016178293	0.496027297210693	1.16002729721069	100 µA
0.49652099609375	45.0923648861527	7.159423828125E-07	0.49700927734375	184	-0.0694790039062498	0.0101408269520184	0.497003907775879	1.16100390777588	100 µA
0.497589111328125	45.3059878856134	7.2052001953125E-07	0.498138427734375	185	-0.0684108886718748	0.0102056659990262	0.498133023834229	1.16213302383423	100 µA
0.4986572265625	45.519610885074	7.427978515625E-07	0.499237060546875	186	-0.0673427734374998	0.0105212160277975	0.499231489562988	1.16323148956299	100 µA
0.499725341796875	45.7332338845347	7.22656250000001E-07	0.500213623046875	187	-0.0662746582031248	0.0102359242209632	0.500208203125	1.164208203125	100 µA
0.50079345703125	45.9468568839953	7.97424316406251E-07	0.501251220703125	188	-0.0652065429687498	0.0112949619887571	0.501245240020752	1.16524524002075	100 µA
0.501861572265625	46.160479883456	7.44018554687501E-07	0.502410888671875	189	-0.0641384277343748	0.0105385064403329	0.502405308532715	1.16640530853271	100 µA
0.5029296875	46.3741028829166	7.09228515625E-07	0.50347900390625	190	-0.0630703124999998	0.0100457296830737	0.503473684692383	1.16747368469238	100 µA
0.503997802734375	46.5877258823773	6.640625E-07	0.50457763671875	191	-0.0620021972656248	0.00940598441926345	0.50457265625	1.16857265625	100 µA
0.50506591796875	46.801348881838	8.6639404296875E-07	0.505584716796875	192	-0.0609340820312498	0.0122718702970078	0.505578218841553	1.16957821884155	100 µA
0.506134033203125	47.0149718812986	8.2366943359375E-07	0.5067138671875	193	-0.0598659667968748	0.0116667058582684	0.506707689666748	1.17070768966675	100 µA
0.5072021484375	47.2285948807593	7.33032226562499E-07	0.507781982421875	194	-0.0587978515624998	0.0103828927275142	0.507776484680176	1.17177648468018	100 µA
0.508270263671875	47.4422178802199	8.3740234375E-07	0.508819580078125	195	-0.0577297363281248	0.0118612229992918	0.508813299560547	1.17281329956055	100 µA
0.50933837890625	47.6558408796806	7.69653320312499E-07	0.509857177734375	196	-0.0566616210937498	0.0109016051035765	0.509851405334473	1.17385140533447	100 µA
0.510406494140625	47.8694638791412	8.23974609375E-07	0.51092529296875	197	-0.0555935058593748	0.0116710284614023	0.51091911315918	1.17491911315918	100 µA
0.511474609375	48.0830868786019	8.087158203125E-07	0.512115478515625	198	-0.0545253906249998	0.0114548983047096	0.512109413146973	1.17610941314697	100 µA
0.512542724609375	48.2967098780625	7.794189453125E-07	0.51312255859375	199	-0.0534572753906248	0.0110399284038598	0.51311671295166	1.17711671295166	100 µA
0.51361083984375	48.5103328775232	8.0902099609375E-07	0.51416015625	200	-0.0523891601562498	0.0114592209078435	0.514154088592529	1.17815408859253	100 µA
0.514678955078125	48.7239558769838	8.2427978515625E-07	0.5152587890625	201	-0.0513210449218748	0.0116753510645361	0.515252606964111	1.17925260696411	100 µA
0.5157470703125	48.9375788764445	8.99353027343749E-07	0.516357421875	202	-0.0502529296874998	0.0127387114354639	0.516350676727295	1.18035067672729	100 µA
0.516815185546875	49.1512018759051	8.624267578125E-07	0.517425537109375	203	-0.0491848144531248	0.0122156764562677	0.517419068908691	1.18141906890869	100 µA
0.51788330078125	49.3648248753658	8.3282470703125E-07	0.5184326171875	204	-0.0481166992187498	0.011796383952284	0.518426371002197	1.1824263710022	100 µA
0.518951416015625	49.5784478748265	8.7158203125E-07	0.519500732421875	205	-0.0470485839843748	0.0123453545502833	0.519494195556641	1.18349419555664	100 µA
0.52001953125	49.7920708742871	8.77685546875E-07	0.52056884765625	206	-0.0459804687499998	0.0124318066129603	0.520562265014648	1.18456226501465	100 µA
0.521087646484375	50.0056938737478	8.831787109375E-07	0.521697998046875	207	-0.0449123535156248	0.0125096134693697	0.521691374206543	1.18569137420654	100 µA
0.52215576171875	50.2193168732084	8.82873535156251E-07	0.522735595703125	208	-0.0438442382812498	0.0125052908662358	0.522728974151611	1.18672897415161	100 µA
0.523223876953125	50.4329398726691	8.33740234374999E-07	0.523773193359375	209	-0.0427761230468748	0.0118093517616855	0.523766940307617	1.18776694030762	100 µA
0.5242919921875	50.6465628721297	8.978271484375E-07	0.52484130859375	210	-0.0417080078124998	0.0127170984197946	0.524834574890137	1.18883457489014	100 µA
0.525360107421875	50.8601858715904	8.8165283203125E-07	0.525909423828125	211	-0.0406398925781248	0.0124880004537004	0.525902811431885	1.18990281143188	100 µA
0.52642822265625	51.073808871051	8.795166015625E-07	0.527008056640625	212	-0.0395717773437498	0.0124577422317635	0.527001460266113	1.19100146026611	100 µA
0.527496337890625	51.2874318705117	9.2041015625E-07	0.52801513671875	213	-0.0385036621093748	0.0130369710516997	0.528008233642578	1.19200823364258	100 µA
0.528564453125	51.5010548699723	9.307861328125E-07	0.529083251953125	214	-0.0374355468749998	0.0131839395582507	0.529076271057129	1.19307627105713	100 µA
0.529632568359375	51.714677869433	9.28344726562499E-07	0.530242919921875	215	-0.0363674316406248	0.0131493587331799	0.530235957336426	1.19423595733643	100 µA
0.53070068359375	51.9283008688936	9.02709960937501E-07	0.531280517578125	216	-0.0352993164062498	0.0127862600699363	0.531273747253418	1.19527374725342	100 µA
0.531768798828125	52.1419238683543	9.70458984375E-07	0.532379150390625	217	-0.0342312011718748	0.0137458779656516	0.532371871948242	1.19637187194824	100 µA
0.5328369140625	52.355546867815	8.8714599609375E-07	0.533477783203125	218	-0.0331630859374998	0.0125658073101098	0.533471129608154	1.19747112960815	100 µA
0.533905029296875	52.5691698672756	9.6099853515625E-07	0.534423828125	219	-0.0320949707031248	0.0136118772685021	0.534416620635986	1.19841662063599	100 µA
0.53497314453125	52.7827928667363	1.00921630859375E-06	0.5355224609375	220	-0.0310268554687498	0.0142948485636508	0.535514891815186	1.19951489181519	100 µA
0.536041259765625	52.9964158661969	1.0552978515625E-06	0.536590576171875	221	-0.0299587402343748	0.0149475616368626	0.536582661437988	1.20058266143799	100 µA
0.537109375	53.2100388656576	1.01165771484375E-06	0.537689208984375	222	-0.0288906249999998	0.0143294293887217	0.537681621551514	1.20168162155151	100 µA
0.538177490234375	53.4236618651182	9.2132568359375E-07	0.538787841796875	223	-0.0278225097656248	0.0130499388611013	0.538780931854248	1.20278093185425	100 µA
0.53924560546875	53.6372848645789	1.02935791015625E-06	0.539886474609375	224	-0.0267543945312498	0.0145801403704851	0.539878754425049	1.20387875442505	100 µA
0.540313720703125	53.8509078640395	1.08001708984375E-06	0.540863037109375	225	-0.0256862792968748	0.0152976924907047	0.540854936981201	1.2048549369812	100 µA
0.5413818359375	54.0645308635002	1.01287841796875E-06	0.54193115234375	226	-0.0246181640624998	0.0143467198012571	0.541923555755615	1.20592355575562	100 µA
0.542449951171875	54.2781538629608	1.0302734375E-06	0.543060302734375	227	-0.0235500488281248	0.0145931081798867	0.543052575683594	1.20705257568359	100 µA
0.54351806640625	54.4917768624215	1.005859375E-06	0.544036865234375	228	-0.0224819335937498	0.0142472999291785	0.544029321289062	1.20802932128906	100 µA
0.544586181640625	54.7053998618821	9.796142578125E-07	0.54522705078125	229	-0.0214138183593748	0.0138755560596671	0.545219703674316	1.20921970367432	100 µA
0.545654296875	54.9190228613428	1.07574462890625E-06	0.5462646484375	230	-0.0203457031249998	0.0152371760468307	0.546256580352783	1.21025658035278	100 µA
0.546722412109375	55.1326458608034	1.03240966796875E-06	0.547332763671875	231	-0.0192775878906248	0.0146233664018237	0.547325020599365	1.21132502059937	100 µA
0.54779052734375	55.3462688602641	1.0516357421875E-06	0.548309326171875	232	-0.0182094726562498	0.0148956903992564	0.548301438903809	1.21230143890381	100 µA
0.548858642578125	55.5598918597248	1.0650634765625E-06	0.5494384765625	233	-0.0171413574218748	0.0150858849371459	0.549430488586426	1.21343048858643	100 µA
0.5499267578125	55.7735148591854	1.1474609375E-06	0.550506591796875	234	-0.0160732421874998	0.0162529877832861	0.550497985839844	1.21449798583984	100 µA
0.550994873046875	55.9871378586461	1.0382080078125E-06	0.55157470703125	235	-0.0150051269531248	0.0147054958613668	0.551566920471191	1.21556692047119	100 µA
0.55206298828125	56.2007608581067	1.1016845703125E-06	0.55267333984375	236	-0.0139370117187498	0.0156045973132082	0.552665077209473	1.21666507720947	100 µA
0.553131103515625	56.4143838575674	1.0064697265625E-06	0.5537109375	237	-0.0128688964843748	0.0142559451354462	0.553703388977051	1.21770338897705	100 µA
0.55419921875	56.628006857028	1.07818603515625E-06	0.554718017578125	238	-0.0118007812499998	0.0152717568719016	0.554709931182861	1.21870993118286	100 µA
0.555267333984375	56.8416298564887	1.09954833984375E-06	0.555877685546875	239	-0.0107326660156248	0.0155743390912713	0.555869438934326	1.21986943893433	100 µA
0.55633544921875	57.0552528559493	1.10443115234375E-06	0.556884765625	240	-0.00966455078124984	0.0156435007414129	0.556876482391357	1.22087648239136	100 µA
0.557403564453125	57.26887585541	1.177978515625E-06	0.558013916015625	241	-0.00859643554687484	0.0166852480966714	0.558005081176758	1.22200508117676	100 µA
0.5584716796875	57.4824988548706	1.1126708984375E-06	0.5589599609375	242	-0.00752832031249984	0.0157602110260269	0.558951615905762	1.22295161590576	100 µA
0.559539794921875	57.6961218543313	1.19659423828125E-06	0.560150146484375	243	-0.00646020507812484	0.0169489268878364	0.560141172027588	1.22414117202759	100 µA
0.56060791015625	57.9097448537919	1.18804931640625E-06	0.5611572265625	244	-0.00539208984374984	0.0168278940000885	0.561148316192627	1.22514831619263	100 µA
0.561676025390625	58.1233678532526	1.26556396484375E-06	0.562255859375	245	-0.00432397460937484	0.0179258351960871	0.562246367645264	1.22624636764526	100 µA
0.562744140625	58.3369908527133	1.15447998046875E-06	0.56329345703125	246	-0.00325585937499984	0.0163524076553647	0.563284798431396	1.2272847984314	100 µA
0.563812255859375	58.5506138521739	1.06719970703125E-06	0.564361572265625	247	-0.00218774414062484	0.0151161431590829	0.564353568267822	1.22835356826782	100 µA
0.56488037109375	58.7642368516346	1.212158203125E-06	0.565460205078125	248	-0.00111962890624984	0.0171693796476629	0.565451113891602	1.2294511138916	100 µA
0.565948486328125	58.9778598510952	1.2725830078125E-06	0.5665283203125	249	-5.15136718748366E-05	0.0180252550681657	0.566518775939941	1.23051877593994	100 µA
0.5670166015625	59.1914828505559	1.25457763671875E-06	0.56756591796875	250	0.00101660156250016	0.0177702214832684	0.567556508636475	1.23155650863647	100 µA
0.568084716796875	59.4051058500165	1.2384033203125E-06	0.568634033203125	251	0.00208471679687516	0.0175411235171742	0.568624745178223	1.23262474517822	100 µA
0.56915283203125	59.6187288494772	1.25518798828125E-06	0.569732666015625	252	0.00315283203125016	0.0177788666895361	0.569723252105713	1.23372325210571	100 µA
0.570220947265625	59.8323518489378	1.29852294921875E-06	0.57086181640625	253	0.00422094726562516	0.0183926763345432	0.570852077484131	1.23485207748413	100 µA
0.5712890625	60.0459748483985	1.2811279296875E-06	0.571868896484375	254	0.00528906250000016	0.0181462879559136	0.571859288024902	1.2358592880249	100 µA
0.572357177734375	60.2595978478591	1.268310546875E-06	0.57293701171875	255	0.00635717773437516	0.0179647386242918	0.572927499389648	1.23692749938965	100 µA
0.57342529296875	60.4732208473198	1.28021240234375E-06	0.574005126953125	256	0.00742529296875016	0.018133320146512	0.573995525360107	1.23799552536011	100 µA
0.574493408203125	60.6868438467804	1.1981201171875E-06	0.57501220703125	257	0.00849340820312516	0.0169705399035057	0.575003221130371	1.23900322113037	100 µA
0.5755615234375	60.9004668462411	1.33758544921875E-06	0.576141357421875	258	0.00956152343750016	0.0189459695356764	0.576131325531006	1.24013132553101	100 µA
0.576629638671875	61.1140898457018	1.31011962890625E-06	0.5772705078125	259	0.0106296386718752	0.0185569352536296	0.577260681915283	1.24126068191528	100 µA
0.57769775390625	61.3277128451624	1.3140869140625E-06	0.578216552734375	260	0.0116977539062502	0.0186131290943697	0.578206697082519	1.24220669708252	100 µA
0.578765869140625	61.5413358446231	1.38031005859375E-06	0.57928466796875	261	0.0127658691406252	0.0195511339744157	0.579274315643311	1.24327431564331	100 µA
0.579833984375	61.7549588440837	1.31805419921875E-06	0.5804443359375	262	0.0138339843750002	0.0186693229351098	0.580434450531006	1.24443445053101	100 µA
0.580902099609375	61.9685818435444	1.37969970703125E-06	0.58148193359375	263	0.0149020996093752	0.019542488768148	0.581471585845947	1.24547158584595	100 µA
0.58197021484375	62.182204843005	1.38275146484375E-06	0.582550048828125	264	0.0159702148437502	0.0195857147994865	0.582539678192139	1.24653967819214	100 µA
0.583038330078125	62.3958278424657	1.337890625E-06	0.58355712890625	265	0.0170383300781252	0.0189502921388102	0.583547094726563	1.24754709472656	100 µA
0.5841064453125	62.6094508419263	1.3165283203125E-06	0.58465576171875	266	0.0181064453125002	0.0186477099194405	0.584645887756348	1.24864588775635	100 µA
0.585174560546875	62.823073841387	1.38397216796875E-06	0.58575439453125	267	0.0191745605468752	0.019603005212022	0.58574401473999	1.24974401473999	100 µA
0.58624267578125	63.0366968408476	1.483154296875E-06	0.586761474609375	268	0.0202426757812502	0.0210078512305241	0.586750350952148	1.25075035095215	100 µA
0.587310791015625	63.2503198403083	1.512451171875E-06	0.587921142578125	269	0.0213107910156252	0.0214228211313739	0.587909799194336	1.25190979919434	100 µA
0.58837890625	63.4639428397689	1.444091796875E-06	0.58892822265625	270	0.0223789062500002	0.0204545580293909	0.588917391967773	1.25291739196777	100 µA
0.589447021484375	63.6775658392296	1.446533203125E-06	0.590057373046875	271	0.0234470214843752	0.0204891388544618	0.590046524047852	1.25404652404785	100 µA
0.59051513671875	63.8911888386903	1.47705078125E-06	0.59112548828125	272	0.0245151367187502	0.020921399167847	0.591114410400391	1.25511441040039	100 µA
0.591583251953125	64.1048118381509	1.56280517578125E-06	0.5921630859375	273	0.0255832519531252	0.0221360506484596	0.592151364898682	1.25615136489868	100 µA
0.5926513671875	64.3184348376116	1.47125244140625E-06	0.59326171875	274	0.0266513671875002	0.0208392697083038	0.593250684356689	1.25725068435669	100 µA
0.593719482421875	64.5320578370722	1.4422607421875E-06	0.594207763671875	275	0.0277194824218752	0.0204286224105878	0.594196946716309	1.25819694671631	100 µA
0.59478759765625	64.7456808365329	1.52130126953125E-06	0.595367431640625	276	0.0287875976562502	0.0215481766222557	0.595356021881103	1.2593560218811	100 µA
0.595855712890625	64.9593038359935	1.46392822265625E-06	0.596405029296875	277	0.0298557128906252	0.0207355272330914	0.596394049835205	1.26039404983521	100 µA
0.596923828125	65.1729268354542	1.5509033203125E-06	0.597503662109375	278	0.0309238281250002	0.0219674691262394	0.597492030334473	1.26149203033447	100 µA
0.597991943359375	65.3865498349148	1.54754638671875E-06	0.598602294921875	279	0.0319919433593752	0.021919920491767	0.598590688323975	1.26259068832397	100 µA
0.59906005859375	65.6001728343755	1.6015625E-06	0.599609375	280	0.0330600585937502	0.0226850212464589	0.59959736328125	1.26359736328125	100 µA
0.600128173828125	65.8137958338361	1.49749755859375E-06	0.600738525390625	281	0.0341281738281252	0.0212110135778151	0.600727294158936	1.26472729415894	100 µA
0.6011962890625	66.0274188332968	1.5838623046875E-06	0.601837158203125	282	0.0351962890625002	0.0224343102646955	0.60182527923584	1.26582527923584	100 µA
0.602264404296875	66.2410418327574	1.61712646484375E-06	0.602783203125	283	0.0362644042968752	0.0229054740062854	0.602771074676514	1.26677107467651	100 µA
0.60333251953125	66.4546648322181	1.5814208984375E-06	0.6038818359375	284	0.0373325195312502	0.0223997294396246	0.603869975280762	1.26786997528076	100 µA
0.604400634765625	66.6682878316788	1.5814208984375E-06	0.605010986328125	285	0.0384006347656252	0.0223997294396246	0.604999125671387	1.26899912567139	100 µA
0.60546875	66.8819108311394	1.68182373046875E-06	0.60601806640625	286	0.0394687500000002	0.0238218658706622	0.606005452728271	1.27000545272827	100 µA
0.606536865234375	67.0955338306001	1.6156005859375E-06	0.607086181640625	287	0.0405368652343752	0.0228838609906162	0.60707406463623	1.27107406463623	100 µA
0.60760498046875	67.3091568300607	1.6656494140625E-06	0.60821533203125	288	0.0416049804687502	0.023592767904568	0.608202839660644	1.27220283966064	100 µA
0.608673095703125	67.5227798295214	1.68182373046875E-06	0.6092529296875	289	0.0426730957031252	0.0238218658706622	0.609240316009521	1.27324031600952	100 µA
0.6097412109375	67.736402828982	1.7095947265625E-06	0.610321044921875	290	0.0437412109375002	0.0242152227558428	0.610308222961426	1.27430822296143	100 µA
0.610809326171875	67.9500258284427	1.65557861328125E-06	0.61138916015625	291	0.0448093261718752	0.0234501220011509	0.61137674331665	1.27537674331665	100 µA
0.61187744140625	68.1636488279033	1.74835205078125E-06	0.612457275390625	292	0.0458774414062502	0.0247641933538421	0.612444162750244	1.27644416275024	100 µA
0.612945556640625	68.377271827364	1.71142578125E-06	0.613525390625	293	0.0469455566406252	0.0242411583746459	0.613512554931641	1.27751255493164	100 µA
0.614013671875	68.5908948268246	1.729736328125E-06	0.61456298828125	294	0.0480136718750002	0.0245005145626771	0.614550015258789	1.27855001525879	100 µA
0.615081787109375	68.8045178262853	1.74224853515625E-06	0.6156005859375	295	0.0490817871093752	0.024677741291165	0.615587519073486	1.27958751907349	100 µA
0.61614990234375	69.0181408257459	1.8133544921875E-06	0.616729736328125	296	0.0501499023437502	0.0256849078213527	0.616716136169434	1.28071613616943	100 µA
0.617218017578125	69.2317638252066	1.81304931640625E-06	0.61785888671875	297	0.0512180175781252	0.0256805852182188	0.617845288848877	1.28184528884888	100 µA
0.6182861328125	69.4453868246673	1.81182861328125E-06	0.618865966796875	298	0.0522861328125002	0.0256632948056834	0.618852378082275	1.28285237808228	100 µA
0.619354248046875	69.6590098241279	1.827392578125E-06	0.620025634765625	299	0.0533542480468752	0.0258837475655099	0.620011929321289	1.28401192932129	100 µA
0.62042236328125	69.8726328235886	1.80633544921875E-06	0.6209716796875	300	0.0544223632812502	0.0255854879492741	0.620958132171631	1.28495813217163	100 µA
0.621490478515625	70.0862558230492	1.78955078125E-06	0.622161865234375	301	0.0554904785156252	0.0253477447769122	0.622148443603516	1.28614844360352	100 µA
0.62255859375	70.2998788225099	1.8695068359375E-06	0.6231689453125	302	0.0565585937500002	0.0264802667979816	0.623154924011231	1.28715492401123	100 µA
0.623626708984375	70.5135018219705	1.83074951171875E-06	0.624267578125	303	0.0576267089843752	0.0259312961999823	0.624253847503662	1.28825384750366	100 µA
0.62469482421875	70.7271248214312	1.88812255859375E-06	0.625335693359375	304	0.0586948242187502	0.0267439455891466	0.625321532440186	1.28932153244019	100 µA
0.625762939453125	70.9407478208918	1.87957763671875E-06	0.626373291015625	305	0.0597629394531252	0.0266229127013987	0.62635919418335	1.29035919418335	100 µA
0.6268310546875	71.1543708203525	1.96044921875E-06	0.62738037109375	306	0.0608310546875002	0.0277684025318697	0.627365667724609	1.29136566772461	100 µA
0.627899169921875	71.3679938198131	1.990966796875E-06	0.6285400390625	307	0.0618991699218752	0.028200662845255	0.628525106811523	1.29252510681152	100 µA
0.62896728515625	71.5816168192738	2.0477294921875E-06	0.629547119140625	308	0.0629672851562502	0.0290046670281516	0.629531761169434	1.29353176116943	100 µA
0.630035400390625	71.7952398187344	2.0074462890625E-06	0.630645751953125	309	0.0640354003906252	0.028434083414483	0.630630696105957	1.29463069610596	100 µA
0.631103515625	72.0088628181951	2.0111083984375E-06	0.631683349609375	310	0.0651035156250002	0.0284859546520892	0.631668266296387	1.29566826629639	100 µA
0.632171630859375	72.2224858176558	2.06634521484375E-06	0.6328125	311	0.0661716308593752	0.0292683458193166	0.632797002410889	1.29679700241089	100 µA
0.63323974609375	72.4361088171164	1.98760986328125E-06	0.6339111328125	312	0.0672397460937502	0.0281531142107826	0.633896225738525	1.29789622573853	100 µA
0.634307861328125	72.6497318165771	1.9964599609375E-06	0.634918212890625	313	0.0683078613281252	0.0282784697016643	0.634903239440918	1.29890323944092	100 µA
0.6353759765625	72.8633548160377	2.10968017578125E-06	0.635986328125	314	0.0693759765625002	0.0298821554643237	0.635970505523682	1.29997050552368	100 µA
0.636444091796875	73.0769778154984	2.1087646484375E-06	0.637115478515625	315	0.0704440917968752	0.0298691876549221	0.637099662780762	1.30109966278076	100 µA
0.63751220703125	73.290600814959	2.135009765625E-06	0.638214111328125	316	0.0715122070312502	0.0302409315244334	0.638198098754883	1.30219809875488	100 µA
0.638580322265625	73.5042238144197	2.10479736328125E-06	0.639251708984375	317	0.0725803222656252	0.029812993814182	0.63923592300415	1.30323592300415	100 µA
0.6396484375	73.7178468138803	2.1771240234375E-06	0.6402587890625	318	0.0736484375000002	0.0308374507569051	0.640242460632324	1.30424246063232	100 µA
0.640716552734375	73.931469813341	2.16827392578125E-06	0.641357421875	319	0.0747165527343752	0.0307120952660234	0.641341159820557	1.30534115982056	100 µA
0.64178466796875	74.1450928128016	2.18048095703125E-06	0.64239501953125	320	0.0757846679687502	0.0308849993913775	0.642378665924072	1.30637866592407	100 µA
0.642852783203125	74.3587158122623	2.18719482421875E-06	0.64349365234375	321	0.0768527832031252	0.0309800966603222	0.643477248382568	1.30747724838257	100 µA
0.6439208984375	74.5723388117229	2.205810546875E-06	0.644561767578125	322	0.0779208984375002	0.0312437754514873	0.644545223999023	1.30854522399902	100 µA
0.644989013671875	74.7859618111836	2.16033935546875E-06	0.645599365234375	323	0.0789890136718752	0.0305997075845432	0.645583162689209	1.30958316268921	100 µA
0.64605712890625	74.9995848106443	2.2332763671875E-06	0.646728515625	324	0.0800571289062502	0.031632809733534	0.646711766052246	1.31071176605225	100 µA
0.647125244140625	75.2132078101049	2.35870361328125E-06	0.64776611328125	325	0.0811252441406252	0.0334093996215475	0.64774842300415	1.31174842300415	100 µA
0.648193359375	75.4268308095656	2.33062744140625E-06	0.64886474609375	326	0.0821933593750002	0.033011720133233	0.648847266387939	1.31284726638794	100 µA
0.649261474609375	75.6404538090262	2.33612060546875E-06	0.649810791015625	327	0.0832614746093752	0.0330895269896424	0.649793270111084	1.31379327011108	100 µA
0.65032958984375	75.8540768084869	2.325439453125E-06	0.650970458984375	328	0.0843295898437502	0.0329382358799575	0.650953018188477	1.31495301818848	100 µA
0.651397705078125	76.0676998079475	2.4139404296875E-06	0.65203857421875	329	0.0853977050781252	0.0341917907887748	0.652020469665527	1.31602046966553	100 µA
0.6524658203125	76.2813228074082	2.40020751953125E-06	0.653106689453125	330	0.0864658203125002	0.0339972736477514	0.653088687896728	1.31708868789673	100 µA
0.653533935546875	76.4949458068688	2.442626953125E-06	0.654144287109375	331	0.0875339355468752	0.034598115483357	0.654125967407227	1.31812596740723	100 µA
0.65460205078125	76.7085688063295	2.3895263671875E-06	0.655242919921875	332	0.0886020507812502	0.0338459825380666	0.655224998474121	1.31922499847412	100 µA
0.655670166015625	76.9221918057901	2.50946044921875E-06	0.65631103515625	333	0.0896701660156252	0.0355447655696707	0.656292214202881	1.32029221420288	100 µA
0.65673828125	77.1358148052508	2.545166015625E-06	0.657379150390625	334	0.0907382812500002	0.0360505101363314	0.657360061645508	1.32136006164551	100 µA
0.657806396484375	77.3494378047114	2.54058837890625E-06	0.658477783203125	335	0.0918063964843752	0.0359856710893237	0.658458728790283	1.32245872879028	100 µA
0.65887451171875	77.5630608041721	2.50244140625E-06	0.659515380859375	336	0.0928745117187502	0.0354453456975921	0.659496612548828	1.32349661254883	100 µA
0.659942626953125	77.7766838036327	2.535400390625E-06	0.6605224609375	337	0.0939426269531252	0.0359121868360482	0.66050344543457	1.32450344543457	100 µA
0.6610107421875	77.9903068030934	2.63916015625E-06	0.66168212890625	338	0.0950107421875002	0.0373818719015581	0.661662335205078	1.32566233520508	100 µA
0.662078857421875	78.2039298025541	2.6873779296875E-06	0.66278076171875	339	0.0960788574218752	0.0380648431967068	0.662760606384277	1.32676060638428	100 µA
0.66314697265625	78.4175528020147	2.7191162109375E-06	0.66375732421875	340	0.0971469726562502	0.0385143939226275	0.663736930847168	1.32773693084717	100 µA
0.664215087890625	78.6311758014754	2.74688720703125E-06	0.664825439453125	341	0.0982150878906252	0.0389077508078081	0.664804837799072	1.32880483779907	100 µA
0.665283203125	78.844798800936	2.685546875E-06	0.6658935546875	342	0.0992832031250002	0.0380389075779037	0.665873413085938	1.32987341308594	100 µA
0.666351318359375	79.0584218003967	2.7587890625E-06	0.666900634765625	343	0.100351318359375	0.0390763323300283	0.666879943847656	1.33087994384766	100 µA
0.66741943359375	79.2720447998573	2.7069091796875E-06	0.668060302734375	344	0.10141943359375	0.0383414897972734	0.668040000915527	1.33204000091553	100 µA
0.668487548828125	79.485667799318	2.8045654296875E-06	0.6690673828125	345	0.102487548828125	0.0397247228001062	0.669046348571777	1.33304634857178	100 µA
0.6695556640625	79.6992907987786	2.77801513671875E-06	0.670166015625	346	0.1035556640625	0.0393486563274611	0.670145180511475	1.33414518051147	100 µA
0.670623779296875	79.9129137982393	2.8717041015625E-06	0.671234130859375	347	0.104623779296875	0.0406756954895538	0.671212593078613	1.33521259307861	100 µA
0.67169189453125	80.1265367976999	2.947998046875E-06	0.6722412109375	348	0.10569189453125	0.041756346273017	0.672219100952148	1.33621910095215	100 µA
0.672760009765625	80.3401597971606	3.0303955078125E-06	0.67340087890625	349	0.106760009765625	0.0429234491191572	0.673378150939941	1.33737815093994	100 µA
0.673828125	80.5537827966212	2.96905517578125E-06	0.6744384765625	350	0.107828125	0.0420546058892528	0.674416208648682	1.33841620864868	100 µA
0.674896240234375	80.7674057960819	3.0029296875E-06	0.67547607421875	351	0.108896240234375	0.0425344148371105	0.675453552246094	1.33945355224609	100 µA
0.67596435546875	80.9810287955426	3.0133056640625E-06	0.6766357421875	352	0.10996435546875	0.0426813833436615	0.67661314239502	1.34061314239502	100 µA
0.677032470703125	81.1946517950032	3.1982421875E-06	0.677703857421875	353	0.111032470703125	0.0453008808427762	0.677679870605469	1.34167987060547	100 µA
0.6781005859375	81.4082747944639	3.13720703125E-06	0.6787109375	354	0.1121005859375	0.0444363602160057	0.678687408447266	1.34268740844727	100 µA
0.679168701171875	81.6218977939245	3.1951904296875E-06	0.6798095703125	355	0.113168701171875	0.0452576548114377	0.679785606384277	1.34378560638428	100 µA
0.68023681640625	81.8355207933852	3.17291259765625E-06	0.680816650390625	356	0.11423681640625	0.0449421047826664	0.680792853546143	1.34479285354614	100 µA
0.681304931640625	82.0491437928458	3.3203125E-06	0.68182373046875	357	0.115304931640625	0.0470299220963173	0.681798828125	1.345798828125	100 µA
0.682373046875	82.2627667923065	3.289794921875E-06	0.68292236328125	358	0.116373046875	0.046597661782932	0.682897689819336	1.34689768981934	100 µA
0.683441162109375	82.4763897917671	3.3660888671875E-06	0.68408203125	359	0.117441162109375	0.0476783125663952	0.684056785583496	1.3480567855835	100 µA
0.68450927734375	82.6900127912278	3.3050537109375E-06	0.685150146484375	360	0.11850927734375	0.0468137919396247	0.685125358581543	1.34912535858154	100 µA
0.685577392578125	82.9036357906884	3.40576171875E-06	0.686279296875	361	0.119577392578125	0.048240250973796	0.686253753662109	1.35025375366211	100 µA
0.6866455078125	83.1172587901491	3.47900390625E-06	0.687255859375	362	0.1206455078125	0.0492776757259207	0.687229766845703	1.3512297668457	100 µA
0.687713623046875	83.3308817896097	3.5400390625E-06	0.6883544921875	363	0.121713623046875	0.0501421963526912	0.688327941894531	1.35232794189453	100 µA
0.68878173828125	83.5445047890704	3.5675048828125E-06	0.68939208984375	364	0.12278173828125	0.050531230634738	0.689365333557129	1.35336533355713	100 µA
0.689849853515625	83.7581277885311	3.6376953125E-06	0.690460205078125	365	0.123849853515625	0.0515254293555241	0.690432922363281	1.35443292236328	100 µA
0.69091796875	83.9717507879917	3.62548828125E-06	0.691558837890625	366	0.12491796875	0.05135252523017	0.691531646728516	1.35553164672852	100 µA
0.691986083984375	84.1853737874524	3.8177490234375E-06	0.69256591796875	367	0.125986083984375	0.0540757652044972	0.692537284851074	1.35653728485107	100 µA
0.69305419921875	84.398996786913	3.8848876953125E-06	0.69366455078125	368	0.12705419921875	0.0550267378939448	0.693635414123535	1.35763541412354	100 µA
0.694122314453125	84.6126197863737	3.8665771484375E-06	0.694732666015625	369	0.128122314453125	0.0547673817059136	0.694703666687012	1.35870366668701	100 µA
0.6951904296875	84.8262427858343	3.924560546875E-06	0.695831298828125	370	0.1291904296875	0.0555886763013456	0.695801864624023	1.35980186462402	100 µA
0.696258544921875	85.039865785295	4.00390625E-06	0.696929931640625	371	0.130258544921875	0.0567125531161473	0.69689990234375	1.36089990234375	100 µA
0.69732666015625	85.2534887847556	4.0863037109375E-06	0.69793701171875	372	0.13132666015625	0.0578796559622875	0.697906364440918	1.36190636444092	100 µA
0.698394775390625	85.4671117842163	4.205322265625E-06	0.698974609375	373	0.132394775390625	0.0595654711844901	0.698943069458008	1.36294306945801	100 µA
0.699462890625	85.6807347836769	4.1595458984375E-06	0.700103759765625	374	0.133462890625	0.0589170807144122	0.700072563171387	1.36407256317139	100 µA
0.700531005859375	85.8943577831376	4.2633056640625E-06	0.701171875	375	0.134531005859375	0.0603867657799221	0.701139900207519	1.36513990020752	100 µA
0.70159912109375	86.1079807825982	4.388427734375E-06	0.70220947265625	376	0.13559912109375	0.0621590330648017	0.702176559448242	1.36617655944824	100 µA
0.702667236328125	86.3216037820589	4.43115234375E-06	0.703277587890625	377	0.136667236328125	0.0627641975035411	0.703244354248047	1.36724435424805	100 µA
0.7037353515625	86.5352267815196	4.5745849609375E-06	0.70440673828125	378	0.1377353515625	0.0647958209764519	0.704372428894043	1.36837242889404	100 µA
0.704803466796875	86.7488497809802	4.5867919921875E-06	0.7054443359375	379	0.138803466796875	0.064968725101806	0.705409934997559	1.36940993499756	100 µA
0.70587158203125	86.9624727804409	4.5867919921875E-06	0.706512451171875	380	0.13987158203125	0.064968725101806	0.706478050231934	1.37047805023193	100 µA
0.706939697265625	87.1760957799015	4.8614501953125E-06	0.707611083984375	381	0.140939697265625	0.0688590679222734	0.70757462310791	1.37157462310791	100 µA
0.7080078125	87.3897187793622	4.9713134765625E-06	0.708648681640625	382	0.1420078125	0.0704152050504604	0.708611396789551	1.37261139678955	100 µA
0.709075927734375	87.6033417788228	4.986572265625E-06	0.709686279296875	383	0.143075927734375	0.070631335207153	0.709648880004883	1.37364888000488	100 µA
0.71014404296875	87.8169647782835	5.1422119140625E-06	0.71087646484375	384	0.14414404296875	0.0728358628054178	0.710837898254395	1.37483789825439	100 µA
0.711212158203125	88.0305877777441	5.2764892578125E-06	0.711822509765625	385	0.145212158203125	0.074737808184313	0.711782936096191	1.37578293609619	100 µA
0.7122802734375	88.2442107772048	5.291748046875E-06	0.712921142578125	386	0.1462802734375	0.0749539383410057	0.712881454467773	1.37688145446777	100 µA
0.713348388671875	88.4578337766654	5.3863525390625E-06	0.7139892578125	387	0.147348388671875	0.0762939453125	0.713948860168457	1.37794886016846	100 µA
0.71441650390625	88.6714567761261	5.5694580078125E-06	0.71502685546875	388	0.14841650390625	0.0788875071928116	0.714985084533691	1.37898508453369	100 µA
0.715484619140625	88.8850797755867	5.731201171875E-06	0.716156005859375	389	0.149484619140625	0.0811784868537535	0.716113021850586	1.38011302185059	100 µA
0.716552734375	89.0987027750474	5.8197021484375E-06	0.71722412109375	390	0.150552734375	0.0824320417625708	0.717180473327637	1.38118047332764	100 µA
0.717620849609375	89.3123257745081	5.9967041015625E-06	0.718292236328125	391	0.151620849609375	0.0849391515802054	0.718247261047363	1.38224726104736	100 µA
0.71868896484375	89.5259487739687	6.2042236328125E-06	0.719390869140625	392	0.15268896484375	0.0878785217112252	0.719344337463379	1.38334433746338	100 µA
0.719757080078125	89.7395717734294	6.2896728515625E-06	0.720428466796875	393	0.153757080078125	0.089088850588704	0.720381294250488	1.38438129425049	100 µA
0.7208251953125	89.95319477289	6.451416015625E-06	0.721466064453125	394	0.1548251953125	0.0913798302496459	0.721417678833008	1.38541767883301	100 µA
0.721893310546875	90.1668177723507	6.6864013671875E-06	0.72247314453125	395	0.155893310546875	0.0947082346627125	0.722422996520996	1.386422996521	100 µA
0.72296142578125	90.3804407718113	6.9305419921875E-06	0.723541259765625	396	0.15696142578125	0.0981663171697946	0.723489280700684	1.38748928070068	100 µA
0.724029541015625	90.594063771272	7.1258544921875E-06	0.72467041015625	397	0.158029541015625	0.10093278317546	0.724616966247559	1.38861696624756	100 µA
0.72509765625	90.8076867707326	7.2174072265625E-06	0.725738525390625	398	0.15909765625	0.102229564115616	0.725684394836426	1.38968439483643	100 µA
0.726165771484375	91.0213097701933	7.5714111328125E-06	0.726837158203125	399	0.160165771484375	0.107243783750885	0.726780372619629	1.39078037261963	100 µA
0.72723388671875	91.2349327696539	7.757568359375E-06	0.727935791015625	400	0.16123388671875	0.109880571662535	0.72787760925293	1.39187760925293	100 µA
0.728302001953125	91.4485557691146	8.0108642578125E-06	0.72900390625	401	0.162302001953125	0.113468332263633	0.728943824768066	1.39294382476807	100 µA
0.7293701171875	91.6621787685752	8.2916259765625E-06	0.72998046875	402	0.1633701171875	0.117445127146778	0.729918281555176	1.39391828155518	100 µA
0.730438232421875	91.8758017680359	8.5693359375E-06	0.731048583984375	403	0.164438232421875	0.121378695998584	0.730984313964844	1.39498431396484	100 µA
0.73150634765625	92.0894247674966	8.7066650390625E-06	0.732147216796875	404	0.16550634765625	0.123323867408817	0.732081916809082	1.39608191680908	100 µA
0.732574462890625	92.3030477669572	9.21630859375E-06	0.733306884765625	405	0.166574462890625	0.130542614642351	0.733237762451172	1.39723776245117	100 µA
0.733642578125	92.5166707664179	9.3719482421875E-06	0.734222412109375	406	0.167642578125	0.132747142240616	0.734152122497559	1.39815212249756	100 µA
0.734710693359375	92.7302937658785	9.7869873046875E-06	0.73529052734375	407	0.168710693359375	0.138625882502656	0.735217124938965	1.39921712493896	100 µA
0.73577880859375	92.9439167653392	9.89990234375E-06	0.736480712890625	408	0.16977880859375	0.140225245662181	0.736406463623047	1.40040646362305	100 µA
0.736846923828125	93.1575397647998	1.0455322265625E-05	0.737457275390625	409	0.170846923828125	0.148092383365793	0.737378860473633	1.40137886047363	100 µA
0.7379150390625	93.3711627642605	1.08367919921875E-05	0.738494873046875	410	0.1719150390625	0.153495637283109	0.738413597106934	1.40241359710693	100 µA
0.738983154296875	93.5847857637211	1.12701416015625E-05	0.739654541015625	411	0.172983154296875	0.15963373373318	0.739570014953613	1.40357001495361	100 µA
0.74005126953125	93.7984087631818	1.162109375E-05	0.74072265625	412	0.17405126953125	0.16460472733711	0.740635498046875	1.40463549804688	100 µA
0.741119384765625	94.0120317626424	1.21002197265625E-05	0.74176025390625	413	0.175119384765625	0.171391214257259	0.741669502258301	1.4056695022583	100 µA
0.7421875	94.2256547621031	1.248779296875E-05	0.742828369140625	414	0.1761875	0.176880920237252	0.742734710693359	1.40673471069336	100 µA
0.743255615234375	94.4392777615637	1.3104248046875E-05	0.743927001953125	415	0.177255615234375	0.185612578567635	0.743828720092773	1.40782872009277	100 µA
0.74432373046875	94.6529007610244	1.351318359375E-05	0.744964599609375	416	0.17832373046875	0.191404866766997	0.744863250732422	1.40886325073242	100 µA
0.745391845703125	94.8665237604851	1.40228271484375E-05	0.7459716796875	417	0.179391845703125	0.198623614000531	0.745866508483887	1.40986650848389	100 µA
0.7464599609375	95.0801467599457	1.46820068359375E-05	0.747161865234375	418	0.1804599609375	0.207960436769653	0.747051750183105	1.41105175018311	100 µA
0.747528076171875	95.2937697594064	1.5234375E-05	0.74822998046875	419	0.181528076171875	0.215784348441926	0.74811572265625	1.41211572265625	100 µA
0.74859619140625	95.507392758867	1.58935546875E-05	0.749267578125	420	0.18259619140625	0.225121171211048	0.749148376464844	1.41314837646484	100 µA
0.749664306640625	95.7210157583277	1.65496826171875E-05	0.750274658203125	421	0.183664306640625	0.234414767948831	0.750150535583496	1.4141505355835	100 µA
0.750732421875	95.9346387577883	1.7236328125E-05	0.7513427734375	422	0.184732421875	0.244140625	0.751213500976562	1.41521350097656	100 µA
0.751800537109375	96.148261757249	1.78924560546875E-05	0.751953125	423	0.185800537109375	0.253434221737783	0.75181893157959	1.41581893157959	100 µA
0.75286865234375	96.3618847567096	1.868896484375E-05	0.75286865234375	424	0.18686865234375	0.264716215917139	0.752728485107422	1.41672848510742	100 µA
0.753936767578125	96.5755077561703	1.943359375E-05	0.75408935546875	425	0.187936767578125	0.275263367563739	0.753943603515625	1.41794360351562	100 µA
0.7550048828125	96.7891307556309	2.02972412109375E-05	0.75531005859375	426	0.1890048828125	0.287496334432543	0.755157829284668	1.41915782928467	100 µA
0.756072998046875	97.0027537550916	2.11517333984375E-05	0.75653076171875	427	0.190072998046875	0.29959962320733	0.756372123718262	1.42037212371826	100 µA
0.75714111328125	97.2163767545522	2.20458984375E-05	0.75775146484375	428	0.19114111328125	0.312264850389518	0.757586120605469	1.42158612060547	100 µA
0.758209228515625	97.4299997540129	2.30743408203125E-05	0.7586669921875	429	0.192209228515625	0.326832022950602	0.758493934631348	1.42249393463135	100 µA
0.75927734375	97.6436227534736	2.4127197265625E-05	0.75958251953125	430	0.19327734375	0.341745003762394	0.759401565551758	1.42340156555176	100 µA
0.760345458984375	97.8572457529342	2.5146484375E-05	0.76019287109375	431	0.194345458984375	0.356182498229462	0.760004272460937	1.42400427246094	100 µA
0.76141357421875	98.0708687523949	2.6226806640625E-05	0.76171875	432	0.19541357421875	0.3714845133233	0.761522048950195	1.4255220489502	100 µA
0.762481689453125	98.2844917518555	2.735595703125E-05	0.76263427734375	433	0.196481689453125	0.387478144918555	0.762429107666016	1.42642910766602	100 µA
0.7635498046875	98.4981147513162	2.86468505859375E-05	0.76324462890625	434	0.1975498046875	0.405762756174752	0.763029777526856	1.42702977752686	100 µA
0.764617919921875	98.7117377507768	2.9754638671875E-05	0.76507568359375	435	0.198617919921875	0.421453805550637	0.764852523803711	1.42885252380371	100 µA
0.76568603515625	98.9253607502375	3.11492919921875E-05	0.7659912109375	436	0.19968603515625	0.441208101872344	0.765757591247559	1.42975759124756	100 µA
0.766754150390625	99.1389837496981	3.26446533203125E-05	0.7666015625	437	0.200754150390625	0.462388857228222	0.766356727600098	1.4303567276001	100 µA
0.767822265625	99.3526067491588	3.39935302734375E-05	0.76812744140625	438	0.201822265625	0.481494763079851	0.767872489929199	1.4318724899292	100 µA
0.768890380859375	99.5662297486194	3.56109619140625E-05	0.7684326171875	439	0.202890380859375	0.504404559689271	0.768165534973145	1.43216553497314	100 µA
0.76995849609375	99.7798527480801	3.71002197265625E-05	0.77056884765625	440	0.20395849609375	0.525498862982472	0.770290596008301	1.4342905960083	100 µA
0.771026611328125	99.9934757475407	3.87237548828125E-05	0.77117919921875	441	0.205026611328125	0.548495111654568	0.770888771057129	1.43488877105713	100 µA
0.7720947265625	100.207098747001	4.0576171875E-05	0.77239990234375	442	0.2060947265625	0.574733312677054	0.772095581054687	1.43609558105469	100 µA
0.773162841796875	100.420721746462	4.25201416015625E-05	0.7733154296875	443	0.207162841796875	0.602268294639695	0.772996528625488	1.43699652862549	100 µA
0.77423095703125	100.634344745923	4.4342041015625E-05	0.77423095703125	444	0.20823095703125	0.628074235348796	0.773898391723633	1.43789839172363	100 µA
0.775299072265625	100.847967745383	4.630126953125E-05	0.775146484375	445	0.209299072265625	0.65582534746813	0.774799224853516	1.43879922485352	100 µA
0.7763671875	101.061590744844	4.827880859375E-05	0.77606201171875	446	0.2103671875	0.683835815775496	0.775699920654297	1.4396999206543	100 µA
0.777435302734375	101.275213744305	5.0628662109375E-05	0.77728271484375	447	0.211435302734375	0.717119859906162	0.77690299987793	1.44090299987793	100 µA
0.77850341796875	101.488836743765	5.28564453125E-05	0.77880859375	448	0.21250341796875	0.748674862783286	0.778412170410156	1.44241217041016	100 µA
0.779571533203125	101.702459743226	5.517578125E-05	0.7794189453125	449	0.213571533203125	0.781526646600567	0.779005126953125	1.44300512695312	100 µA
0.7806396484375	101.916082742687	5.76171875E-05	0.78094482421875	450	0.2146396484375	0.816107471671388	0.7805126953125	1.4445126953125	100 µA
0.781707763671875	102.129705742147	6.01806640625E-05	0.782470703125	451	0.215707763671875	0.852417337995751	0.782019348144531	1.44601934814453	100 µA
0.78277587890625	102.343328741608	6.28662109375E-05	0.782470703125	452	0.21677587890625	0.890456245573654	0.781999206542969	1.44599920654297	100 µA
0.783843994140625	102.556951741069	6.5765380859375E-05	0.78399658203125	453	0.217843994140625	0.931520975345255	0.783503341674805	1.4475033416748	100 µA
0.784912109375	102.770574740529	6.84814453125E-05	0.78521728515625	454	0.218912109375	0.969992143236544	0.784703674316406	1.44870367431641	100 µA
0.785980224609375	102.98419773999	7.1563720703125E-05	0.78582763671875	455	0.219980224609375	1.01365043488846	0.785290908813477	1.44929090881348	100 µA
0.78704833984375	103.197820739451	7.48291015625E-05	0.7867431640625	456	0.22104833984375	1.05990228842068	0.786181945800781	1.45018194580078	100 µA
0.788116455078125	103.411443738911	7.8125E-05	0.7879638671875	457	0.222116455078125	1.10658640226629	0.7873779296875	1.4513779296875	100 µA
0.7891845703125	103.625066738372	8.1512451171875E-05	0.78948974609375	458	0.2231845703125	1.15456729705205	0.788878402709961	1.45287840270996	100 µA
0.790252685546875	103.838689737833	8.4991455078125E-05	0.791015625	459	0.224252685546875	1.20384497277797	0.790378189086914	1.45437818908691	100 µA
0.79132080078125	104.052312737293	8.8531494140625E-05	0.791015625	460	0.22532080078125	1.25398716913067	0.790351638793945	1.45435163879395	100 µA
0.792388916015625	104.265935736754	9.2376708984375E-05	0.79193115234375	461	0.226388916015625	1.30845196861721	0.791238327026367	1.45523832702637	100 µA
0.79345703125	104.479558736214	9.6343994140625E-05	0.79345703125	462	0.22745703125	1.36464580935729	0.792734451293945	1.45673445129395	100 µA
0.794525146484375	104.693181735675	0.000100494384765625	0.794677734375	463	0.228525146484375	1.42343321197769	0.793924026489258	1.45792402648926	100 µA
0.79559326171875	104.906804735136	0.0001046142578125	0.79559326171875	464	0.22959326171875	1.4817883542847	0.794808654785156	1.45880865478516	100 µA
0.796661376953125	105.120427734596	0.000109039306640625	0.7965087890625	465	0.230661376953125	1.54446609972557	0.795690994262695	1.4596909942627	100 µA
0.7977294921875	105.334050734057	0.00011370849609375	0.79803466796875	466	0.2317294921875	1.61060192767351	0.797181854248047	1.46118185424805	100 µA
0.798797607421875	105.547673733518	0.000118438720703125	0.79925537109375	467	0.232797607421875	1.67760227624823	0.798367080688477	1.46236708068848	100 µA
0.79986572265625	105.761296732978	0.000123443603515625	0.8001708984375	468	0.23386572265625	1.74849296764341	0.799245071411133	1.46324507141113	100 µA
0.800933837890625	105.974919732439	0.00012835693359375	0.80108642578125	469	0.234933837890625	1.81808687809844	0.800123748779297	1.4641237487793	100 µA
0.802001953125	106.1885427319	0.000133544921875	0.802001953125	470	0.236001953125	1.89157113137394	0.801000366210938	1.46500036621094	100 µA
0.803070068359375	106.40216573136	0.000139007568359375	0.80352783203125	471	0.237070068359375	1.9689457274699	0.802485275268555	1.46648527526855	100 µA
0.80413818359375	106.615788730821	0.00014459228515625	0.8038330078125	472	0.23813818359375	2.04804936481941	0.802748565673828	1.46674856567383	100 µA
0.805206298828125	106.829411730282	0.00015032958984375	0.80535888671875	473	0.239206298828125	2.12931430373584	0.804231414794922	1.46823141479492	100 µA
0.8062744140625	107.043034729742	0.000156280517578125	0.80596923828125	474	0.2402744140625	2.21360506484596	0.804797134399414	1.46879713439941	100 µA
0.807342529296875	107.256657729203	0.00016265869140625	0.80718994140625	475	0.241342529296875	2.30394747034348	0.805970001220703	1.4699700012207	100 µA
0.80841064453125	107.470280728664	0.000168701171875	0.80841064453125	476	0.24241064453125	2.38953501239377	0.807145385742188	1.47114538574219	100 µA
0.809478759765625	107.683903728124	0.000175262451171875	0.8099365234375	477	0.243478759765625	2.4824709797716	0.808622055053711	1.47262205505371	100 µA
0.810546875	107.897526727585	0.0001822509765625	0.8099365234375	478	0.244546875	2.58145859153683	0.808569641113281	1.47256964111328	100 µA
0.811614990234375	108.111149727046	0.000189178466796875	0.8111572265625	479	0.245614990234375	2.67958168267528	0.809738388061523	1.47373838806152	100 µA
0.81268310546875	108.324772726506	0.000196075439453125	0.81298828125	480	0.24668310546875	2.77727251350035	0.811517715454102	1.4755177154541	100 µA
0.813751220703125	108.538395725967	0.000203460693359375	0.8135986328125	481	0.247751220703125	2.88187950933959	0.812072677612305	1.4760726776123	100 µA
0.8148193359375	108.752018725428	0.000211029052734375	0.8148193359375	482	0.2488193359375	2.98908006705914	0.813236618041992	1.47723661804199	100 µA
0.815887451171875	108.965641724888	0.000218658447265625	0.81695556640625	483	0.249887451171875	3.09714514540545	0.815315628051758	1.47931562805176	100 µA
0.81695556640625	109.179264724349	0.0002266845703125	0.8172607421875	484	0.25095556640625	3.21082960782578	0.815560607910156	1.47956060791016	100 µA
0.818023681640625	109.39288772381	0.000234771728515625	0.81787109375	485	0.252023681640625	3.32537859087288	0.816110305786133	1.48011030578613	100 µA
0.819091796875	109.60651072327	0.000243438720703125	0.81878662109375	486	0.253091796875	3.44814051987429	0.816960830688477	1.48096083068848	100 µA
0.820159912109375	109.820133722731	0.000251953125	0.8197021484375	487	0.254159912109375	3.56874114730878	0.8178125	1.4818125	100 µA
0.82122802734375	110.033756722191	0.000260955810546875	0.82122802734375	488	0.25522802734375	3.69625793975744	0.819270858764648	1.48327085876465	100 µA
0.822296142578125	110.247379721652	0.00026995849609375	0.8221435546875	489	0.256296142578125	3.82377473220609	0.820118865966797	1.4841188659668	100 µA
0.8233642578125	110.461002721113	0.0002796630859375	0.82305908203125	490	0.2573642578125	3.96123351186261	0.820961608886719	1.48496160888672	100 µA
0.824432373046875	110.674625720573	0.000289276123046875	0.82427978515625	491	0.258432373046875	4.09739551057897	0.822110214233398	1.4861102142334	100 µA
0.82550048828125	110.888248720034	0.000299102783203125	0.8258056640625	492	0.25950048828125	4.23658333148902	0.823562393188477	1.48756239318848	100 µA
0.826568603515625	111.101871719495	0.000309234619140625	0.826416015625	493	0.260568603515625	4.38009375553293	0.824096755981445	1.48809675598145	100 µA
0.82763671875	111.315494718955	0.000319549560546875	0.82794189453125	494	0.26163671875	4.52619774145715	0.825545272827148	1.48954527282715	100 µA
0.828704833984375	111.529117718416	0.000330291748046875	0.8282470703125	495	0.262704833984375	4.67835337176877	0.825769882202148	1.48976988220215	100 µA
0.82977294921875	111.742740717877	0.000341064453125	0.82977294921875	496	0.26377294921875	4.83094126239377	0.827214965820313	1.49121496582031	100 µA
0.830841064453125	111.956363717337	0.000351959228515625	0.83160400390625	497	0.264841064453125	4.98525819427231	0.828964309692383	1.49296430969238	100 µA
0.8319091796875	112.169986716798	0.00036328125	0.8319091796875	498	0.2659091796875	5.14562677053824	0.8291845703125	1.4931845703125	100 µA
0.832977294921875	112.383609716259	0.000372955322265625	0.8331298828125	499	0.266977294921875	5.28265328988137	0.830332717895508	1.49433271789551	100 µA
0.83404541015625	112.597232715719	0.000384918212890625	0.8343505859375	500	0.26804541015625	5.4520993327284	0.83146369934082	1.49546369934082	100 µA
0.835113525390625	112.81085571518	0.0003961181640625	0.83526611328125	501	0.269113525390625	5.61073886774079	0.832295227050781	1.49629522705078	100 µA
0.836181640625	113.024478714641	0.000408416748046875	0.83648681640625	502	0.270181640625	5.78493977403506	0.833423690795898	1.4974236907959	100 µA
0.837249755859375	113.238101714101	0.00042071533203125	0.8367919921875	503	0.271249755859375	5.95914068032932	0.833636627197266	1.49763662719727	100 µA
0.83831787109375	113.451724713562	0.00043341064453125	0.83831787109375	504	0.27231787109375	6.13896097069759	0.835067291259766	1.49906729125977	100 µA
0.839385986328125	113.665347713023	0.000446044921875	0.84014892578125	505	0.273385986328125	6.31791674043909	0.836803588867188	1.50080358886719	100 µA
0.8404541015625	113.878970712483	0.00045904541015625	0.841064453125	506	0.2744541015625	6.50205963394122	0.837621612548828	1.50162161254883	100 µA
0.841522216796875	114.092593711944	0.000472412109375	0.84136962890625	507	0.275522216796875	6.69138965120397	0.837826538085938	1.50182653808594	100 µA
0.84259033203125	114.306216711405	0.000485870361328125	0.84228515625	508	0.27659033203125	6.88201644940687	0.838641128540039	1.50264112854004	100 µA
0.843658447265625	114.519839710865	0.000499664306640625	0.8441162109375	509	0.277658447265625	7.07739811105701	0.840368728637695	1.5043687286377	100 µA
0.8447265625	114.733462710326	0.000513702392578125	0.84503173828125	510	0.2787265625	7.27623785521424	0.841178970336914	1.50517897033691	100 µA
0.845794677734375	114.947085709787	0.000526947021484375	0.84625244140625	511	0.279794677734375	7.46383883122344	0.842300338745117	1.50630033874512	100 µA
0.84686279296875	115.160708709247	0.000541290283203125	0.84686279296875	512	0.28086279296875	7.66700117851452	0.842803115844727	1.50680311584473	100 µA
0.847930908203125	115.374331708708	0.000554779052734375	0.8477783203125	513	0.281930908203125	7.85806023703081	0.843617477416992	1.50761747741699	100 µA
0.8489990234375	115.587954708168	0.000569610595703125	0.84930419921875	514	0.2829990234375	8.06813874933605	0.845032119750977	1.50903211975098	100 µA
0.850067138671875	115.801577707629	0.00058544921875	0.85052490234375	515	0.284067138671875	8.292481851983	0.846134033203125	1.51013403320313	100 µA
0.85113525390625	116.01520070709	0.0006004638671875	0.850830078125	516	0.28513525390625	8.50515392616856	0.846326599121094	1.51032659912109	100 µA
0.852203369140625	116.22882370655	0.0006158447265625	0.85296630859375	517	0.286203369140625	8.72301312411473	0.848347473144531	1.51234747314453	1 mA
0.853271484375	116.442446706011	0.00063140869140625	0.85357666015625	518	0.287271484375	8.94346588394122	0.848841094970703	1.5128410949707	1 mA
0.854339599609375	116.656069705472	0.00064727783203125	0.85418701171875	519	0.288339599609375	9.16824124690156	0.849332427978516	1.51333242797852	1 mA
0.85540771484375	116.869692704932	0.00066314697265625	0.85540771484375	520	0.28940771484375	9.3930166098619	0.850434112548828	1.51443411254883	1 mA
0.856475830078125	117.083315704393	0.00067962646484375	0.8563232421875	521	0.290475830078125	9.62643717908994	0.851226043701172	1.51522604370117	1 mA
0.8575439453125	117.296938703854	0.00069580078125	0.85723876953125	522	0.2915439453125	9.85553514518414	0.852020263671875	1.51602026367188	1 mA
0.858612060546875	117.510561703314	0.00071258544921875	0.8587646484375	523	0.292612060546875	10.093278317546	0.853420257568359	1.51742025756836	1 mA
0.85968017578125	117.724184702775	0.00072845458984375	0.85968017578125	524	0.29368017578125	10.3180536805064	0.854216766357422	1.51821676635742	1 mA
0.860748291015625	117.937807702236	0.0007452392578125	0.86029052734375	525	0.294748291015625	10.5557968528683	0.854701232910156	1.51870123291016	1 mA
0.86181640625	118.151430701696	0.00076263427734375	0.86181640625	526	0.29581640625	10.8021852314979	0.856096649169922	1.52009664916992	1 mA
0.862884521484375	118.365053701157	0.0007794189453125	0.8624267578125	527	0.296884521484375	11.0399284038598	0.856581115722656	1.52058111572266	1 mA
0.86395263671875	118.578676700618	0.0007965087890625	0.86395263671875	528	0.29795263671875	11.2819941793555	0.857978820800781	1.52197882080078	1 mA
0.865020751953125	118.792299700078	0.00081298828125	0.865478515625	529	0.299020751953125	11.5154147485836	0.859381103515625	1.52338110351563	1 mA
0.8660888671875	119.005922699539	0.0008306884765625	0.8660888671875	530	0.3000888671875	11.766125730347	0.859858703613281	1.52385870361328	1 mA
0.867156982421875	119.219545699	0.000849609375	0.86639404296875	531	0.301156982421875	12.0341271246459	0.86002197265625	1.52402197265625	1 mA
0.86822509765625	119.43316869846	0.0008673095703125	0.86822509765625	532	0.30222509765625	12.2848381064093	0.861720275878906	1.52572027587891	1 mA
0.869293212890625	119.646791697921	0.00088531494140625	0.869140625	533	0.303293212890625	12.5398716913067	0.862500762939453	1.52650076293945	1 mA
0.870361328125	119.860414697382	0.0009033203125	0.87066650390625	534	0.304361328125	12.794905276204	0.8638916015625	1.5278916015625	1 mA
0.871429443359375	120.074037696842	0.00092071533203125	0.8709716796875	535	0.305429443359375	13.0412936548336	0.864066314697266	1.52806631469727	1 mA
0.87249755859375	120.287660696303	0.00093902587890625	0.87310791015625	536	0.30649755859375	13.3006498428647	0.866065216064453	1.53006521606445	1 mA
0.873565673828125	120.501283695764	0.0009716796875	0.8734130859375	537	0.307565673828125	13.763168378187	0.86612548828125	1.53012548828125	1 mA
0.8746337890625	120.714906695224	0.00098907470703125	0.875244140625	538	0.3086337890625	14.0095567568166	0.867826080322266	1.53182608032227	1 mA
0.875701904296875	120.928529694685	0.00100921630859375	0.8758544921875	539	0.309701904296875	14.2948485636509	0.868285369873047	1.53228536987305	1 mA
0.87677001953125	121.142152694145	0.00102813720703125	0.8770751953125	540	0.31077001953125	14.5628499579497	0.869364166259766	1.53336416625977	1 mA
0.877838134765625	121.355775693606	0.0010479736328125	0.877685546875	541	0.311838134765625	14.8438191616501	0.869825744628906	1.53382574462891	1 mA
0.87890625	121.569398693067	0.001068115234375	0.87890625	542	0.31290625	15.1291109684844	0.870895385742188	1.53489538574219	1 mA
0.879974365234375	121.783021692527	0.00108734130859375	0.87921142578125	543	0.313974365234375	15.4014349659171	0.871056365966797	1.5350563659668	1 mA
0.88104248046875	121.996644691988	0.00110748291015625	0.88043212890625	544	0.31504248046875	15.6867267727514	0.872126007080078	1.53612600708008	1 mA
0.882110595703125	122.210267691449	0.0011260986328125	0.88287353515625	545	0.316110595703125	15.9504055639164	0.874427795410156	1.53842779541016	1 mA
0.8831787109375	122.423890690909	0.00114654541015625	0.8831787109375	546	0.3171787109375	16.2400199738846	0.874579620361328	1.53857962036133	1 mA
0.884246826171875	122.63751369037	0.0011676025390625	0.8843994140625	547	0.318246826171875	16.5382795901204	0.875642395019531	1.53964239501953	1 mA
0.88531494140625	122.851136689831	0.0011859130859375	0.88592529296875	548	0.31931494140625	16.7976357781516	0.877030944824219	1.54103094482422	1 mA
0.886383056640625	123.064759689291	0.00120452880859375	0.88623046875	549	0.320383056640625	17.0613145693166	0.877196502685547	1.54119650268555	1 mA
0.887451171875	123.278382688752	0.0012261962890625	0.88775634765625	550	0.321451171875	17.3682193918201	0.878559875488281	1.54255987548828	1 mA
0.888519287109375	123.492005688213	0.00124786376953125	0.88836669921875	551	0.322519287109375	17.6751242143237	0.879007720947266	1.54300772094727	1 mA
0.88958740234375	123.705628687673	0.0012701416015625	0.8892822265625	552	0.32358740234375	17.9906742430949	0.879756164550781	1.54375616455078	1 mA
0.890655517578125	123.919251687134	0.0012921142578125	0.89111328125	553	0.324655517578125	18.3019016687323	0.881422424316406	1.54542242431641	1 mA
0.8917236328125	124.132874686595	0.0013140869140625	0.89202880859375	554	0.3257236328125	18.6131290943697	0.882173156738281	1.54617315673828	1 mA
0.892791748046875	124.346497686055	0.00135986328125	0.8929443359375	555	0.326791748046875	19.2615195644476	0.882745361328125	1.54674536132813	1 mA
0.89385986328125	124.560120685516	0.00137847900390625	0.8941650390625	556	0.32785986328125	19.5251983556126	0.883826446533203	1.5478264465332	1 mA
0.894927978515625	124.773743684977	0.00139984130859375	0.8953857421875	557	0.328927978515625	19.8277805749823	0.884886932373047	1.54888693237305	1 mA
0.89599609375	124.987366684437	0.00146484375	0.89630126953125	558	0.32999609375	20.7484950424929	0.88531494140625	1.54931494140625	1 mA
0.897064208984375	125.200989683898	0.00148040771484375	0.897216796875	559	0.331064208984375	20.9689478023194	0.886113739013672	1.55011373901367	1 mA
0.89813232421875	125.414612683359	0.00149993896484375	0.89874267578125	560	0.33213232421875	21.245594402886	0.887493133544922	1.55149313354492	1 mA
0.899200439453125	125.628235682819	0.00152679443359375	0.89996337890625	561	0.333200439453125	21.625983478665	0.888512420654297	1.5525124206543	1 mA
0.9002685546875	125.84185868228	0.00154022216796875	0.90087890625	562	0.3342685546875	21.8161780165545	0.889327239990234	1.55332723999023	1 mA
0.901336669921875	126.055481681741	0.0015606689453125	0.9014892578125	563	0.335336669921875	22.1057924265227	0.889784240722656	1.55378424072266	1 mA
0.90240478515625	126.269104681201	0.00158111572265625	0.9027099609375	564	0.33640478515625	22.3954068364908	0.890851593017578	1.55485159301758	1 mA
0.903472900390625	126.482727680662	0.00160186767578125	0.90362548828125	565	0.337472900390625	22.6893438495928	0.891611480712891	1.55561148071289	1 mA
0.904541015625	126.696350680122	0.00162261962890625	0.90484619140625	566	0.338541015625	22.9832808626948	0.892676544189453	1.55667654418945	1 mA
0.905609130859375	126.909973679583	0.0016436767578125	0.90576171875	567	0.339609130859375	23.2815404789306	0.893434143066406	1.55743414306641	1 mA
0.90667724609375	127.123596679044	0.00166595458984375	0.906982421875	568	0.34067724609375	23.5970905077018	0.894487762451172	1.55848776245117	1 mA
0.907745361328125	127.337219678504	0.001688232421875	0.908203125	569	0.341745361328125	23.9126405364731	0.895541381835937	1.55954138183594	1 mA
0.9088134765625	127.550842677965	0.00171173095703125	0.909423828125	570	0.3428134765625	24.2454809777797	0.896585845947266	1.56058584594727	1 mA
0.909881591796875	127.764465677426	0.00173492431640625	0.9100341796875	571	0.343881591796875	24.5739988159525	0.897022247314453	1.56102224731445	1 mA
0.91094970703125	127.978088676886	0.00175567626953125	0.9112548828125	572	0.34494970703125	24.8679358290545	0.898087310791016	1.56208731079102	1 mA
0.912017822265625	128.191711676347	0.00177734375	0.91217041015625	573	0.346017822265625	25.1748406515581	0.89884033203125	1.56284033203125	1 mA
0.9130859375	128.405334675808	0.0017999267578125	0.9130859375	574	0.3470859375	25.4947132834632	0.899586486816406	1.56358648681641	1 mA
0.914154052734375	128.618957675268	0.0018646240234375	0.91461181640625	575	0.348154052734375	26.4111051478399	0.900627136230469	1.56462713623047	1 mA
0.91522216796875	128.832580674729	0.00188446044921875	0.91522216796875	576	0.34922216796875	26.6920743515404	0.901088714599609	1.56508871459961	1 mA
0.916290283203125	129.04620367419	0.00190643310546875	0.9161376953125	577	0.350290283203125	27.0033017771778	0.901839447021484	1.56583944702148	1 mA
0.9173583984375	129.25982667365	0.00200225830078125	0.91705322265625	578	0.3513583984375	28.3605991612075	0.902036285400391	1.56603628540039	1 mA
0.918426513671875	129.473449673111	0.00202911376953125	0.9185791015625	579	0.352426513671875	28.7409882369865	0.903360748291016	1.56736074829102	1 mA
0.91949462890625	129.687072672572	0.0020550537109375	0.9197998046875	580	0.35349462890625	29.108409503364	0.904386901855469	1.56838690185547	1 mA
0.920562744140625	129.900695672032	0.00206512451171875	0.92071533203125	581	0.354562744140625	29.2510554067812	0.905226898193359	1.56922689819336	1 mA
0.921630859375	130.114318671493	0.00207916259765625	0.92193603515625	582	0.355630859375	29.4498951509384	0.906342315673828	1.57034231567383	1 mA
0.922698974609375	130.327941670954	0.00209686279296875	0.92254638671875	583	0.356698974609375	29.7006061327019	0.906819915771484	1.57081991577148	1 mA
0.92376708984375	130.541564670414	0.00211639404296875	0.92376708984375	584	0.35776708984375	29.9772527332684	0.907894134521484	1.57189413452148	1 mA
0.924835205078125	130.755187669875	0.002135009765625	0.92529296875	585	0.358835205078125	30.2409315244334	0.909280395507812	1.57328039550781	1 mA
0.9259033203125	130.968810669336	0.0021539306640625	0.92681884765625	586	0.3599033203125	30.5089329187323	0.910664367675781	1.57466436767578	1 mA
0.926971435546875	131.182433668796	0.00217254638671875	0.926513671875	587	0.360971435546875	30.7726117098973	0.910219573974609	1.57421957397461	1 mA
0.92803955078125	131.396056668257	0.002196044921875	0.927734375	588	0.36203955078125	31.105452151204	0.911264038085937	1.57526403808594	1 mA
0.929107666015625	131.609679667718	0.0022149658203125	0.92926025390625	589	0.363107666015625	31.3734535455028	0.912648010253906	1.57664801025391	1 mA
0.93017578125	131.823302667178	0.0022808837890625	0.9295654296875	590	0.36417578125	32.307135822415	0.912458801269531	1.57645880126953	1 mA
0.931243896484375	132.036925666639	0.00229644775390625	0.9307861328125	591	0.365243896484375	32.5275885822415	0.913562774658203	1.5775627746582	1 mA
0.93231201171875	132.250548666099	0.00231689453125	0.9320068359375	592	0.36631201171875	32.8172029922096	0.914630126953125	1.57863012695312	1 mA
0.933380126953125	132.46417166556	0.00233795166015625	0.933837890625	593	0.367380126953125	33.1154626084455	0.916303253173828	1.58030325317383	1 mA
0.9344482421875	132.677794665021	0.002357177734375	0.93475341796875	594	0.3684482421875	33.3877866058782	0.917074584960938	1.58107458496094	1 mA
0.935516357421875	132.891417664481	0.0023773193359375	0.9356689453125	595	0.369516357421875	33.6730784127125	0.917839050292969	1.58183905029297	1 mA
0.93658447265625	133.105040663942	0.0024249267578125	0.936279296875	596	0.37058447265625	34.3474045015935	0.918092346191406	1.58209234619141	1 mA
0.937652587890625	133.318663663403	0.00243438720703125	0.9381103515625	597	0.371652587890625	34.4814051987429	0.919852447509766	1.58385244750977	1 mA
0.938720703125	133.532286662863	0.00245574951171875	0.938720703125	598	0.372720703125	34.7839874181126	0.920302581787109	1.58430258178711	1 mA
0.939788818359375	133.745909662324	0.0024713134765625	0.93994140625	599	0.373788818359375	35.0044401779391	0.921406555175781	1.58540655517578	1 mA
0.94085693359375	133.959532661785	0.002542724609375	0.9405517578125	600	0.37485693359375	36.0159293112606	0.921481323242187	1.58548132324219	1 mA
0.941925048828125	134.173155661245	0.00254638671875	0.94146728515625	601	0.375925048828125	36.0678005488669	0.922369384765625	1.58636938476563	1 mA
0.9429931640625	134.386778660706	0.0027484130859375	0.943603515625	602	0.3769931640625	38.9293638234773	0.922990417480469	1.58699041748047	1 mA
0.944061279296875	134.600401660167	0.002747802734375	0.94451904296875	603	0.378061279296875	38.9207186172096	0.923910522460938	1.58791052246094	1 mA
0.94512939453125	134.814024659627	0.00275115966796875	0.94512939453125	604	0.37912939453125	38.968267251682	0.924495697021484	1.58849569702148	1 mA
0.946197509765625	135.027647659088	0.00275543212890625	0.9466552734375	605	0.380197509765625	39.028783695556	0.925989532470703	1.5899895324707	1 mA
0.947265625	135.241270658549	0.00275238037109375	0.947265625	606	0.381265625	38.9855576642174	0.926622772216797	1.5906227722168	1 mA
0.948333740234375	135.454893658009	0.002760009765625	0.94879150390625	607	0.382333740234375	39.0936227425637	0.928091430664063	1.59209143066406	1 mA
0.94940185546875	135.66851665747	0.00276397705078125	0.9490966796875	608	0.38340185546875	39.1498165833038	0.928366851806641	1.59236685180664	1 mA
0.950469970703125	135.882139656931	0.00277679443359375	0.9503173828125	609	0.384469970703125	39.3313659149256	0.929491424560547	1.59349142456055	1 mA
0.9515380859375	136.095762656391	0.00279144287109375	0.9521484375	610	0.3855380859375	39.5388508653506	0.931212615966797	1.5952126159668	1 mA
0.952606201171875	136.309385655852	0.002838134765625	0.9527587890625	611	0.386606201171875	40.20020914483	0.931472778320313	1.59547277832031	1 mA
0.95367431640625	136.523008655313	0.00287567138671875	0.95306396484375	612	0.38767431640625	40.7318893302939	0.931496429443359	1.59549642944336	1 mA
0.954742431640625	136.736631654773	0.00287872314453125	0.9539794921875	613	0.388742431640625	40.7751153616324	0.932389068603516	1.59638906860352	1 mA
0.955810546875	136.950254654234	0.00288665771484375	0.95611572265625	614	0.389810546875	40.8875030431126	0.934465789794922	1.59846578979492	1 mA
0.956878662109375	137.163877653694	0.00294891357421875	0.95703125	615	0.390878662109375	41.7693140824186	0.934914398193359	1.59891439819336	1 mA
0.95794677734375	137.377500653155	0.00298370361328125	0.95794677734375	616	0.39194677734375	42.2620908396778	0.935569000244141	1.59956900024414	1 mA
0.959014892578125	137.591123652616	0.00298431396484375	0.9588623046875	617	0.393014892578125	42.2707360459455	0.936479949951172	1.60047994995117	1 mA
0.9600830078125	137.804746652076	0.00298980712890625	0.95977783203125	618	0.3940830078125	42.3485429023548	0.937354278564453	1.60135427856445	1 mA
0.961151123046875	138.018369651537	0.0029974365234375	0.960693359375	619	0.395151123046875	42.4566079807011	0.938212585449219	1.60221258544922	1 mA
0.96221923828125	138.231992650998	0.00301055908203125	0.96221923828125	620	0.39621923828125	42.6424799154568	0.939640045166016	1.60364004516602	1 mA
0.963287353515625	138.445615650458	0.0030633544921875	0.963134765625	621	0.397287353515625	43.3902902576133	0.940159606933594	1.60415960693359	1 mA
0.96435546875	138.659238649919	0.0030657958984375	0.96435546875	622	0.39835546875	43.4248710826841	0.941361999511719	1.60536199951172	1 mA
0.965423583984375	138.87286164938	0.00306121826171875	0.96588134765625	623	0.399423583984375	43.3600320356763	0.942922210693359	1.60692221069336	1 mA
0.96649169921875	139.08648464884	0.00307037353515625	0.966796875	624	0.40049169921875	43.4897101296919	0.943769073486328	1.60776907348633	1 mA
0.967559814453125	139.300107648301	0.003265380859375	0.96771240234375	625	0.401559814453125	46.2518535322238	0.943222045898438	1.60722204589844	1 mA
0.9686279296875	139.513730647762	0.003253173828125	0.9686279296875	626	0.4026279296875	46.0789494068697	0.944229125976563	1.60822912597656	1 mA
0.969696044921875	139.727353647222	0.0032415771484375	0.96923828125	627	0.403696044921875	45.9146904877833	0.944926452636719	1.60892645263672	1 mA
0.97076416015625	139.940976646683	0.0032373046875	0.97076416015625	628	0.40476416015625	45.8541740439094	0.946484375	1.610484375	1 mA
0.971832275390625	140.154599646144	0.0032452392578125	0.9716796875	629	0.405832275390625	45.9665617253895	0.947340393066406	1.61134039306641	1 mA
0.972900390625	140.368222645604	0.00324737548828125	0.972900390625	630	0.406900390625	45.9968199473265	0.948545074462891	1.61254507446289	1 mA
0.973968505859375	140.581845645065	0.0032476806640625	0.97412109375	631	0.407968505859375	46.0011425504603	0.949763488769531	1.61376348876953	1 mA
0.97503662109375	140.795468644526	0.00341949462890625	0.97503662109375	632	0.40903662109375	48.4347681148194	0.949390411376953	1.61339041137695	1 mA
0.976104736328125	141.009091643986	0.0033880615234375	0.97625732421875	633	0.410104736328125	47.9895399920326	0.950846862792969	1.61484686279297	1 mA
0.9771728515625	141.222714643447	0.00338134765625	0.9765625	634	0.4111728515625	47.8944427230878	0.951202392578125	1.61520239257813	1 mA
0.978240966796875	141.436337642908	0.00337188720703125	0.9783935546875	635	0.412240966796875	47.7604420259384	0.953104400634766	1.61710440063477	1 mA
0.97930908203125	141.649960642368	0.00336639404296875	0.9796142578125	636	0.41330908203125	47.682635169529	0.954366302490234	1.61836630249023	1 mA
0.980377197265625	141.863583641829	0.00334625244140625	0.9808349609375	637	0.414377197265625	47.3973433626948	0.955738067626953	1.61973806762695	1 mA
0.9814453125	142.07720664129	0.00357666015625	0.9814453125	638	0.4154453125	50.6609087287535	0.954620361328125	1.61862036132813	1 mA
0.982513427734375	142.29082964075	0.00354583740234375	0.982666015625	639	0.416513427734375	50.2243258122344	0.956072235107422	1.62007223510742	1 mA
0.98358154296875	142.504452640211	0.00353668212890625	0.98388671875	640	0.41758154296875	50.0946477182188	0.957361602783203	1.6213616027832	1 mA
0.984649658203125	142.718075639671	0.00353057861328125	0.98419189453125	641	0.418649658203125	50.0081956555418	0.957712554931641	1.62171255493164	1 mA
0.9857177734375	142.931698639132	0.0035223388671875	0.9857177734375	642	0.4197177734375	49.8914853709278	0.959300231933594	1.62330023193359	1 mA
0.986785888671875	143.145321638593	0.0035186767578125	0.9869384765625	643	0.420785888671875	49.8396141333215	0.960548400878906	1.62454840087891	1 mA
0.98785400390625	143.358944638053	0.00351409912109375	0.9881591796875	644	0.42185400390625	49.7747750863137	0.961803436279297	1.6258034362793	1 mA
0.988922119140625	143.572567637514	0.003497314453125	0.98907470703125	645	0.422922119140625	49.5370319139519	0.962844848632813	1.62684484863281	1 mA
0.989990234375	143.786190636975	0.0035302734375	0.989990234375	646	0.423990234375	50.0038730524079	0.96351318359375	1.62751318359375	1 mA
0.991058349609375	143.999813636435	0.003531494140625	0.9906005859375	647	0.425058349609375	50.0211634649433	0.964114379882812	1.62811437988281	1 mA
0.99212646484375	144.213436635896	0.0035888671875	0.992431640625	648	0.42612646484375	50.8338128541077	0.96551513671875	1.62951513671875	1 mA
0.993194580078125	144.427059635357	0.0035723876953125	0.9930419921875	649	0.427194580078125	50.6003922848796	0.966249084472656	1.63024908447266	1 mA
0.9942626953125	144.640682634817	0.0035931396484375	0.9942626953125	650	0.4282626953125	50.8943292979816	0.967314147949219	1.63131414794922	1 mA
0.995330810546875	144.854305634278	0.00359588623046875	0.9954833984375	651	0.429330810546875	50.9332327261863	0.968514251708984	1.63251425170898	1 mA
0.99639892578125	145.067928633739	0.003643798828125	0.9967041015625	652	0.43039892578125	51.6118814182011	0.969375610351563	1.63337561035156	1 mA
0.997467041015625	145.281551633199	0.00393951416015625	0.997314453125	653	0.431467041015625	55.8004838549044	0.967768096923828	1.63176809692383	1 mA
0.99853515625	145.49517463266	0.003885498046875	0.99822998046875	654	0.43253515625	55.0353831002125	0.969088745117187	1.63308874511719	1 mA
0.999603271484375	145.708797632121	0.0038653564453125	0.99945068359375	655	0.433603271484375	54.7500912933782	0.970460510253906	1.63446051025391	1 mA
1.00067138671875	145.922420631581	0.00393646240234375	1.0015869140625	656	0.43467138671875	55.7572578235659	0.972063446044922	1.63606344604492	1 mA
1.00173950195313	146.136043631042	0.00391143798828125	1.00189208984375	657	0.435739501953125	55.40280436659	0.972556304931641	1.63655630493164	1 mA
1.0028076171875	146.349666630503	0.003858642578125	1.0028076171875	658	0.4368076171875	54.6549940244334	0.973867797851563	1.63786779785156	1 mA
1.00387573242188	146.563289629963	0.00386016845703125	1.00372314453125	659	0.437875732421875	54.6766070401027	0.974771881103516	1.63877188110352	1 mA
1.00494384765625	146.776912629424	0.0038555908203125	1.00433349609375	660	0.43894384765625	54.6117679930949	0.975416564941406	1.63941656494141	1 mA
1.00601196289063	146.990535628885	0.003837890625	1.005859375	661	0.440011962890625	54.3610570113314	0.9770751953125	1.6410751953125	1 mA
1.007080078125	147.204158628345	0.00382537841796875	1.0076904296875	662	0.441080078125	54.1838302828435	0.979000091552734	1.64300009155273	1 mA
1.00814819335938	147.417781627806	0.00388763427734375	1.00830078125	663	0.442148193359375	55.0656413221494	0.979143524169922	1.64314352416992	1 mA
1.00921630859375	147.631404627267	0.00384918212890625	1.0089111328125	664	0.44321630859375	54.520993327284	0.980042266845703	1.6440422668457	1 mA
1.01028442382813	147.845027626727	0.00411346435546875	1.0101318359375	665	0.444284423828125	58.2643676412004	0.979280853271484	1.64328085327148	1 mA
1.0113525390625	148.058650626188	0.00407562255859375	1.0107421875	666	0.4453525390625	57.7283648526027	0.980175018310547	1.64417501831055	1 mA
1.01242065429688	148.272273625648	0.00404541015625	1.01226806640625	667	0.446420654296875	57.3004271423513	0.981927490234375	1.64592749023438	1 mA
1.01348876953125	148.485896625109	0.004013671875	1.01409912109375	668	0.44748876953125	56.8508764164306	0.98399658203125	1.64799658203125	1 mA
1.01455688476563	148.69951962457	0.004010009765625	1.01470947265625	669	0.448556884765625	56.7990051788244	0.984634399414063	1.64863439941406	1 mA
1.015625	148.91314262403	0.00401641845703125	1.01531982421875	670	0.449625	56.8897798446353	0.985196685791016	1.64919668579102	1 mA
1.01669311523438	149.126765623491	0.0040545654296875	1.01654052734375	671	0.450693115234375	57.4301052363669	0.986131286621094	1.65013128662109	1 mA
1.01776123046875	149.340388622952	0.00409027099609375	1.01776123046875	672	0.45176123046875	57.9358498030276	0.987084197998047	1.65108419799805	1 mA
1.01882934570313	149.554011622412	0.004119873046875	1.019287109375	673	0.452829345703125	58.3551423070113	0.988388061523438	1.65238806152344	1 mA
1.0198974609375	149.767634621873	0.0041595458984375	1.0198974609375	674	0.4538974609375	58.9170807144122	0.988700866699219	1.65270086669922	1 mA
1.02096557617188	149.981257621334	0.00414947509765625	1.0211181640625	675	0.454965576171875	58.774434810995	0.989997100830078	1.65399710083008	1 mA
1.02203369140625	150.194880620794	0.00413299560546875	1.02203369140625	676	0.45603369140625	58.541014241767	0.991036224365234	1.65503622436523	1 mA
1.02310180664063	150.408503620255	0.004405517578125	1.02325439453125	677	0.457101806640625	62.4010988402975	0.990213012695312	1.65421301269531	1 mA
1.024169921875	150.622126619716	0.00437469482421875	1.024169921875	678	0.458169921875	61.9645159237783	0.991359710693359	1.65535971069336	1 mA
1.02523803710938	150.835749619176	0.00432525634765625	1.0247802734375	679	0.459238037109375	61.2642542160942	0.992340850830078	1.65634085083008	1 mA
1.02630615234375	151.049372618637	0.0043115234375	1.0260009765625	680	0.46030615234375	61.0697370750708	0.99366455078125	1.65766455078125	1 mA
1.02737426757813	151.262995618098	0.0042388916015625	1.02752685546875	681	0.461374267578125	60.0409575292139	0.995735168457031	1.65973516845703	1 mA
1.0284423828125	151.476618617558	0.0042523193359375	1.02783203125	682	0.4624423828125	60.2311520671034	0.995939636230469	1.65993963623047	1 mA
1.02951049804688	151.690241617019	0.0041546630859375	1.0296630859375	683	0.463510498046875	58.8479190642706	0.998503112792969	1.66250311279297	1 mA
1.03057861328125	151.90386461648	0.004388427734375	1.0302734375	684	0.46457861328125	62.1590330648017	0.997360229492188	1.66136022949219	1 mA
1.03164672851563	152.11748761594	0.00451751708984375	1.031494140625	685	0.465646728515625	63.9874941904214	0.997612762451172	1.66161276245117	1 mA
1.03271484375	152.331110615401	0.004473876953125	1.0321044921875	686	0.46671484375	63.3693619422805	0.998550415039063	1.66255041503906	1 mA
1.03378295898438	152.544733614862	0.0043255615234375	1.0333251953125	687	0.467782958984375	61.2685768192281	1.00088348388672	1.66488348388672	1 mA
1.03485107421875	152.758356614322	0.00445404052734375	1.03515625	688	0.46885107421875	63.08839273858	1.00175094604492	1.66575094604492	1 mA
1.03591918945313	152.971979613783	0.00444427490234375	1.03607177734375	689	0.469919189453125	62.9500694382967	1.00273971557617	1.66673971557617	1 mA
1.0369873046875	153.185602613244	0.00427093505859375	1.0369873046875	690	0.4709873046875	60.4948308582684	1.00495529174805	1.66895529174805	1 mA
1.03805541992188	153.399225612704	0.0044024658203125	1.03790283203125	691	0.472055419921875	62.3578728089589	1.00488433837891	1.66888433837891	1 mA
1.03912353515625	153.612848612165	0.004423828125	1.0394287109375	692	0.47312353515625	62.6604550283286	1.00625	1.67025	1 mA
1.04019165039063	153.826471611625	0.004642333984375	1.0400390625	693	0.474191650390625	65.7554388721671	1.00522155761719	1.66922155761719	1 mA
1.041259765625	154.040094611086	0.004578857421875	1.04095458984375	694	0.475259765625	64.8563374203258	1.00661315917969	1.67061315917969	1 mA
1.04232788085938	154.253717610547	0.00450531005859375	1.04217529296875	695	0.476327880859375	63.8145900650673	1.0083854675293	1.6723854675293	1 mA
1.04339599609375	154.467340610007	0.00457244873046875	1.04278564453125	696	0.47739599609375	64.7655627545149	1.00849227905273	1.67249227905273	1 mA
1.04446411132813	154.680963609468	0.00472930908203125	1.044921875	697	0.478464111328125	66.9873807653152	1.00945205688477	1.67345205688477	1 mA
1.0455322265625	154.894586608929	0.00463470458984375	1.04583740234375	698	0.4795322265625	65.6473737938208	1.01107711791992	1.67507711791992	1 mA
1.04660034179688	155.108209608389	0.00457427978515625	1.04644775390625	699	0.480600341796875	64.791498373318	1.01214065551758	1.67614065551758	1 mA
1.04766845703125	155.32183260785	0.00456268310546875	1.04736328125	700	0.48166845703125	64.6272394542316	1.01314315795898	1.67714315795898	1 mA
1.04873657226563	155.535455607311	0.00443756103515625	1.04888916015625	701	0.482736572265625	62.854972169352	1.01560745239258	1.67960745239258	1 mA
1.0498046875	155.749078606771	0.0044378662109375	1.0498046875	702	0.4838046875	62.8592947724859	1.01652069091797	1.68052069091797	1 mA
1.05087280273438	155.962701606232	0.00479766845703125	1.05194091796875	703	0.484872802734375	67.9556438672982	1.01595840454102	1.67995840454102	1 mA
