# Supplementary material for: Introducing Brønsted acid sites to accelerate the bridging-oxygen-assisted deprotonation in acidic water oxidation
Source: Nat Commun. 2022 Aug 18;13:4871. doi: 10.1038/s41467-022-32581-w (PMC9388623; doi:10.1038/s41467-022-32581-w)
Supplement: Supplementary file 4 — Source Data [file 41467_2022_32581_MOESM4_ESM.zip › RuO2/RuO2 LSV RDE No (3).txt]

Potential applied (V)	Time (s)	WE(1).Current (A)	WE(1).Potential (V)	Index	Overpotential (V vs. RHE)	Current density (mA cm^-2)	Corrected potential (V)	E-iR (V vs. RHE)	Current range
0.301055908203125	6.52936298351494	-4.06799316406251E-06	0.30145263671875	1	-0.264944091796875	-0.0576202997742565	0.30148314666748	0.96548314666748	1 mA
0.3021240234375	6.7429859829756	-3.85437011718751E-06	0.302520751953125	2	-0.2638759765625	-0.0545944775805596	0.302549659729004	0.966549659729004	1 mA
0.303192138671875	6.95660898243625	-3.68347167968749E-06	0.303680419921875	3	-0.262807861328125	-0.0521738198256019	0.303708045959473	0.967708045959473	1 mA
0.30426025390625	7.1702319818969	-3.4942626953125E-06	0.30474853515625	4	-0.26173974609375	-0.0494938058826133	0.304774742126465	0.968774742126465	1 mA
0.305328369140625	7.38385498135756	-3.21044921875E-06	0.305816650390625	5	-0.260671630859375	-0.0454737849681303	0.305840728759766	0.969840728759766	100 µA
0.306396484375	7.59747798081821	-3.0975341796875E-06	0.306793212890625	6	-0.259603515625	-0.0438744218086048	0.306816444396973	0.970816444396973	100 µA
0.307464599609375	7.81110098027887	-3.01513671875E-06	0.307952880859375	7	-0.258535400390625	-0.0427073189624646	0.307975494384766	0.971975494384766	100 µA
0.30853271484375	8.02472397973952	-2.92266845703125E-06	0.308990478515625	8	-0.25746728515625	-0.0413975702129072	0.309012398529053	0.973012398529053	100 µA
0.309600830078125	8.23834697920017	-2.71881103515625E-06	0.31011962890625	9	-0.256399169921875	-0.0385100713194936	0.310140019989014	0.974140019989014	100 µA
0.3106689453125	8.45196997866083	-2.56439208984375E-06	0.3111572265625	10	-0.2553310546875	-0.0363228341337642	0.311176459503174	0.975176459503174	100 µA
0.311737060546875	8.66559297812148	-2.52410888671875E-06	0.312225341796875	11	-0.254262939453125	-0.0357522505200956	0.312244272613525	0.976244272613525	100 µA
0.31280517578125	8.87921597758213	-2.36053466796875E-06	0.313232421875	12	-0.25319482421875	-0.0334353352403506	0.31325012588501	0.97725012588501	100 µA
0.313873291015625	9.09283897704279	-2.26165771484375E-06	0.314361572265625	13	-0.252126708984375	-0.0320348118249823	0.314378534698486	0.978378534698486	100 µA
0.31494140625	9.30646197650344	-2.17742919921875E-06	0.3154296875	14	-0.25105859375	-0.0308417733600389	0.315446018218994	0.979446018218994	100 µA
0.316009521484375	9.5200849759641	-2.04803466796875E-06	0.3165283203125	15	-0.249990478515625	-0.0290089896312854	0.31654368057251	0.98054368057251	100 µA
0.31707763671875	9.73370797542475	-2.01934814453125E-06	0.31756591796875	16	-0.24892236328125	-0.0286026649367032	0.317581063079834	0.981581063079834	100 µA
0.318145751953125	9.9473309748854	-1.97113037109375E-06	0.318634033203125	17	-0.247854248046875	-0.0279196936415545	0.318648816680908	0.982648816680908	100 µA
0.3192138671875	10.1609539743461	-1.81396484375E-06	0.319732666015625	18	-0.2467861328125	-0.0256935530276204	0.319746270751953	0.983746270751953	100 µA
0.320281982421875	10.3745769738067	-1.66351318359375E-06	0.32073974609375	19	-0.245718017578125	-0.023562509682631	0.320752222442627	0.984752222442627	100 µA
0.32135009765625	10.5881999732674	-1.57989501953125E-06	0.3218994140625	20	-0.24464990234375	-0.0223781164239554	0.321911263275146	0.985911263275147	100 µA
0.322418212890625	10.801822972728	-1.5277099609375E-06	0.322906494140625	21	-0.243581787109375	-0.0216389512880666	0.322917951965332	0.986917951965332	100 µA
0.323486328125	11.0154459721887	-1.46209716796875E-06	0.323974609375	22	-0.242513671875	-0.0207095916142882	0.32398557510376	0.98798557510376	100 µA
0.324554443359375	11.2290689716493	-1.3494873046875E-06	0.32501220703125	23	-0.241445556640625	-0.0191145510578966	0.325022328186035	0.989022328186035	100 µA
0.32562255859375	11.44269197111	-1.26068115234375E-06	0.326141357421875	24	-0.24037744140625	-0.0178566735459455	0.326150812530518	0.990150812530518	100 µA
0.326690673828125	11.6563149705706	-1.1944580078125E-06	0.3271484375	25	-0.239309326171875	-0.0169186686658994	0.327157395935059	0.991157395935059	100 µA
0.3277587890625	11.8699379700313	-1.19903564453125E-06	0.328277587890625	26	-0.2382412109375	-0.0169835077129072	0.328286580657959	0.992286580657959	100 µA
0.328826904296875	12.0835609694919	-1.13311767578125E-06	0.329376220703125	27	-0.237173095703125	-0.016049825435995	0.329384719085693	0.993384719085693	100 µA
0.32989501953125	12.2971839689526	-9.74426269531251E-07	0.330352783203125	28	-0.23610498046875	-0.0138020718063917	0.330360091400146	0.994360091400146	100 µA
0.330963134765625	12.5108069684132	-9.112548828125E-07	0.33148193359375	29	-0.235036865234375	-0.0129072929576841	0.331488768005371	0.995488768005371	100 µA
0.33203125	12.7244299678739	-8.3831787109375E-07	0.332550048828125	30	-0.23396875	-0.0118741908086933	0.332556336212158	0.996556336212158	100 µA
0.333099365234375	12.9380529673346	-8.135986328125E-07	0.3336181640625	31	-0.232900634765625	-0.0115240599548513	0.333624266052246	0.997624266052246	100 µA
0.33416748046875	13.1516759667952	-6.9305419921875E-07	0.334686279296875	32	-0.23183251953125	-0.00981663171697946	0.334691477203369	0.998691477203369	100 µA
0.335235595703125	13.3652989662559	-6.77490234375E-07	0.335723876953125	33	-0.230764404296875	-0.00959617895715298	0.335728958129883	0.999728958129883	100 µA
0.3363037109375	13.5789219657165	-5.62744140625E-07	0.33685302734375	34	-0.2296962890625	-0.00797088017882437	0.336857247924805	1.0008572479248	100 µA
0.337371826171875	13.7925449651772	-5.44128417968751E-07	0.337860107421875	35	-0.228628173828125	-0.00770720138765936	0.33786418838501	1.00186418838501	100 µA
0.33843994140625	14.0061679646378	-4.9163818359375E-07	0.3389892578125	36	-0.22756005859375	-0.00696371364863668	0.338992945098877	1.00299294509888	100 µA
0.339508056640625	14.2197909640985	-3.68347167968749E-07	0.3399658203125	37	-0.226491943359375	-0.00521738198256019	0.33996858291626	1.00396858291626	100 µA
0.340576171875	14.4334139635591	-3.56445312500001E-07	0.34112548828125	38	-0.225423828125	-0.00504880046033995	0.341128161621094	1.00512816162109	100 µA
0.341644287109375	14.6470369630198	-2.7191162109375E-07	0.34210205078125	39	-0.224355712890625	-0.00385143939226274	0.342104090118408	1.00610409011841	100 µA
0.34271240234375	14.8606599624804	-2.5054931640625E-07	0.34326171875	40	-0.22328759765625	-0.00354885717289306	0.343263597869873	1.00726359786987	100 µA
0.343780517578125	15.0742829619411	-2.239990234375E-07	0.34423828125	41	-0.222219482421875	-0.00317279070024788	0.344239961242676	1.00823996124268	100 µA
0.3448486328125	15.2879059614017	-1.27563476562501E-07	0.34539794921875	42	-0.2211513671875	-0.00180684810995043	0.345398905944824	1.00939890594482	100 µA
0.345916748046875	15.5015289608624	-4.05883789062506E-08	0.34637451171875	43	-0.220083251953125	-0.000574906216802416	0.346374816131592	1.01037481613159	100 µA
0.34698486328125	15.7151519603231	-4.39453125000003E-08	0.34747314453125	44	-0.21901513671875	-0.000622454851274792	0.347473474121094	1.01147347412109	100 µA
0.348052978515625	15.9287749597837	-2.44140625000056E-09	0.348602294921875	45	-0.217947021484375	-3.45808250708294E-05	0.348602313232422	1.01260231323242	100 µA
0.34912109375	16.1423979592444	4.48608398437494E-08	0.349578857421875	46	-0.21687890625	0.000635422660676338	0.349578520965576	1.01357852096558	100 µA
0.350189208984375	16.356020958705	1.251220703125E-07	0.350677490234375	47	-0.215810791015625	0.0017722672848796	0.350676551818848	1.01467655181885	100 µA
0.35125732421875	16.5696439581657	1.91650390625001E-07	0.3516845703125	48	-0.21474267578125	0.0027145947680595	0.35168313293457	1.01568313293457	100 µA
0.352325439453125	16.7832669576263	2.12707519531249E-07	0.352813720703125	49	-0.213674560546875	0.00301285438429532	0.352812125396729	1.01681212539673	100 µA
0.3533935546875	16.996889957087	2.178955078125E-07	0.35382080078125	50	-0.2126064453125	0.00308633863757083	0.353819166564941	1.01781916656494	100 µA
0.354461669921875	17.2105129565476	3.42407226562499E-07	0.354949951171875	51	-0.211538330078125	0.00484996071618271	0.354947383117676	1.01894738311768	100 µA
0.35552978515625	17.4241359560083	3.85437011718751E-07	0.35601806640625	52	-0.21047021484375	0.00545944775805596	0.356015175628662	1.02001517562866	100 µA
0.356597900390625	17.6377589554689	4.22058105468751E-07	0.357025146484375	53	-0.209402099609375	0.00597816013411828	0.357021981048584	1.02102198104858	100 µA
0.357666015625	17.8513819549296	3.71398925781249E-07	0.358154296875	54	-0.208333984375	0.00526060801389872	0.358151511383057	1.02215151138306	100 µA
0.358734130859375	18.0650049543902	4.669189453125E-07	0.359222412109375	55	-0.207265869140625	0.00661358279479462	0.359218910217285	1.02321891021729	100 µA
0.35980224609375	18.2786279538509	5.11779785156249E-07	0.36029052734375	56	-0.20619775390625	0.00724900545547096	0.360286688995361	1.02428668899536	100 µA
0.360870361328125	18.4922509533116	5.7586669921875E-07	0.361297607421875	57	-0.205129638671875	0.00815675211358002	0.361293288421631	1.02529328842163	100 µA
0.3619384765625	18.7058739527722	5.6793212890625E-07	0.36236572265625	58	-0.2040615234375	0.00804436443209986	0.362361463165283	1.02636146316528	100 µA
0.363006591796875	18.9194969522329	6.65283203125E-07	0.363494873046875	59	-0.202993408203125	0.00942327483179887	0.363489883422852	1.02748988342285	100 µA
0.36407470703125	19.1331199516935	7.0037841796875E-07	0.364593505859375	60	-0.20192529296875	0.00992037419219193	0.36458825302124	1.02858825302124	100 µA
0.365142822265625	19.3467429511542	7.26318359375E-07	0.3656005859375	61	-0.200857177734375	0.0102877954585694	0.365595138549805	1.0295951385498	100 µA
0.3662109375	19.5603659506148	8.282470703125E-07	0.36663818359375	62	-0.1997890625	0.0117315449052762	0.366631971740723	1.03063197174072	100 µA
0.367279052734375	19.7739889500755	7.3699951171875E-07	0.367767333984375	63	-0.198720947265625	0.0104390865682543	0.367761806488037	1.03176180648804	100 µA
0.36834716796875	19.9876119495361	8.23059082031249E-07	0.368865966796875	64	-0.19765283203125	0.0116580606520007	0.36885979385376	1.03285979385376	100 µA
0.369415283203125	20.2012349489968	8.67614746093751E-07	0.36981201171875	65	-0.196584716796875	0.0122891607095432	0.369805504608154	1.03380550460815	100 µA
0.3704833984375	20.4148579484574	9.43603515624999E-07	0.37091064453125	66	-0.1955166015625	0.0133654888898725	0.370903567504883	1.03490356750488	100 µA
0.371551513671875	20.6284809479181	1.0205078125E-06	0.37200927734375	67	-0.194448486328125	0.0144547848796034	0.372001623535156	1.03600162353516	100 µA
0.37261962890625	20.8421039473787	9.7503662109375E-07	0.373138427734375	68	-0.19338037109375	0.0138107170126593	0.373131114959717	1.03713111495972	100 µA
0.373687744140625	21.0557269468394	9.8236083984375E-07	0.374176025390625	69	-0.192312255859375	0.0139144594878718	0.374168657684326	1.03816865768433	100 µA
0.374755859375	21.2693499463001	1.0662841796875E-06	0.375213623046875	70	-0.191244140625	0.0151031753496813	0.375205625915527	1.03920562591553	100 µA
0.375823974609375	21.4829729457607	1.05316162109375E-06	0.376312255859375	71	-0.190176025390625	0.0149173034149256	0.376304357147217	1.04030435714722	100 µA
0.37689208984375	21.6965959452214	1.114501953125E-06	0.37738037109375	72	-0.18910791015625	0.01578614664483	0.377372012329102	1.0413720123291	100 µA
0.377960205078125	21.910218944682	1.102294921875E-06	0.378448486328125	73	-0.188039794921875	0.0156132425194759	0.378440219116211	1.04244021911621	100 µA
0.3790283203125	22.1238419441427	1.18682861328125E-06	0.37945556640625	74	-0.1869716796875	0.0168106035875531	0.37944666519165	1.04344666519165	100 µA
0.380096435546875	22.3374649436033	1.258544921875E-06	0.380523681640625	75	-0.185903564453125	0.0178264153240085	0.380514242553711	1.04451424255371	100 µA
0.38116455078125	22.551087943064	1.25274658203125E-06	0.381683349609375	76	-0.18483544921875	0.0177442858644653	0.38167395401001	1.04567395401001	100 µA
0.382232666015625	22.7647109425246	1.2774658203125E-06	0.382720947265625	77	-0.183767333984375	0.0180944167183074	0.382711366271973	1.04671136627197	100 µA
0.38330078125	22.9783339419853	1.32171630859375E-06	0.383819580078125	78	-0.18269921875	0.018721194172716	0.383809667205811	1.04780966720581	100 µA
0.384368896484375	23.1919569414459	1.346435546875E-06	0.384918212890625	79	-0.181631103515625	0.0190713250265581	0.384908114624023	1.04890811462402	100 µA
0.38543701171875	23.4055799409066	1.42578125E-06	0.385955810546875	80	-0.18056298828125	0.0201952018413598	0.3859451171875	1.0499451171875	100 µA
0.386505126953125	23.6192029403672	1.38824462890625E-06	0.38702392578125	81	-0.179494873046875	0.0196635216558959	0.387013513946533	1.05101351394653	100 µA
0.3875732421875	23.8328259398279	1.44073486328125E-06	0.38800048828125	82	-0.1784267578125	0.0204070093949186	0.387989682769775	1.05198968276978	100 µA
0.388641357421875	24.0464489392886	1.48193359375E-06	0.389129638671875	83	-0.177358642578125	0.0209905608179887	0.389118524169922	1.05311852416992	100 µA
0.38970947265625	24.2600719387492	1.5789794921875E-06	0.39013671875	84	-0.17629052734375	0.0223651486145538	0.390124876403809	1.05412487640381	100 µA
0.390777587890625	24.4736949382099	1.60614013671875E-06	0.391265869140625	85	-0.175222412109375	0.0227498602934667	0.3912538230896	1.0552538230896	100 µA
0.391845703125	24.6873179376705	1.614990234375E-06	0.392303466796875	86	-0.174154296875	0.0228752157843484	0.392291354370117	1.05629135437012	100 µA
0.392913818359375	24.9009409371312	1.58721923828125E-06	0.393341064453125	87	-0.173086181640625	0.0224818588991678	0.393329160308838	1.05732916030884	100 µA
0.39398193359375	25.1145639365918	1.63909912109375E-06	0.394500732421875	88	-0.17201806640625	0.0232167014319228	0.394488439178467	1.05848843917847	100 µA
0.395050048828125	25.3281869360525	1.65771484375E-06	0.39556884765625	89	-0.170949951171875	0.0234803802230878	0.395556414794922	1.05955641479492	100 µA
0.3961181640625	25.5418099355131	1.7364501953125E-06	0.396636962890625	90	-0.1698818359375	0.0245956118316218	0.39662393951416	1.06062393951416	100 µA
0.397186279296875	25.7554329349738	1.688232421875E-06	0.397613525390625	91	-0.168813720703125	0.0239126405364731	0.397600863647461	1.06160086364746	100 µA
0.39825439453125	25.9690559344344	1.6851806640625E-06	0.39874267578125	92	-0.16774560546875	0.0238694145051346	0.39873003692627	1.06273003692627	100 µA
0.399322509765625	26.1826789338951	1.81060791015625E-06	0.399810791015625	93	-0.166677490234375	0.025646004393148	0.399797211456299	1.0637972114563	100 µA
0.400390625	26.3963019333557	1.84722900390625E-06	0.40081787109375	94	-0.165609375	0.0261647167692104	0.400804016876221	1.06480401687622	100 µA
0.401458740234375	26.6099249328164	1.865234375E-06	0.40191650390625	95	-0.164541259765625	0.0264197503541076	0.401902514648438	1.06590251464844	100 µA
0.40252685546875	26.8235479322771	1.85272216796875E-06	0.403076171875	96	-0.16347314453125	0.0262425236256197	0.40306227645874	1.06706227645874	100 µA
0.403594970703125	27.0371709317377	1.96502685546875E-06	0.40411376953125	97	-0.162405029296875	0.0278332415788775	0.404099031829834	1.06809903182983	100 µA
0.4046630859375	27.2507939311984	1.96502685546875E-06	0.4051513671875	98	-0.1613369140625	0.0278332415788775	0.405136629486084	1.06913662948608	100 µA
0.405731201171875	27.464416930659	2.03826904296875E-06	0.40625	99	-0.160268798828125	0.0288706663310021	0.406234712982178	1.07023471298218	100 µA
0.40679931640625	27.6780399301197	1.9842529296875E-06	0.4072265625	100	-0.15920068359375	0.0281055655763102	0.407211680603027	1.07121168060303	100 µA
0.407867431640625	27.8916629295803	1.9927978515625E-06	0.408355712890625	101	-0.158132568359375	0.0282265984640581	0.408340766906738	1.07234076690674	100 µA
0.408935546875	28.105285929041	2.078857421875E-06	0.409393310546875	102	-0.157064453125	0.0294455725478045	0.409377719116211	1.07337771911621	100 µA
0.410003662109375	28.3189089285016	2.1588134765625E-06	0.410491943359375	103	-0.155996337890625	0.0305780945688739	0.410475752258301	1.0744757522583	100 µA
0.41107177734375	28.5325319279623	2.17071533203125E-06	0.411529541015625	104	-0.15492822265625	0.0307466760910942	0.411513260650635	1.07551326065063	100 µA
0.412139892578125	28.7461549274229	2.16217041015625E-06	0.41265869140625	105	-0.153860107421875	0.0306256432033463	0.412642475128174	1.07664247512817	100 µA
0.4132080078125	28.9597779268836	2.23724365234375E-06	0.413726806640625	106	-0.1527919921875	0.0316890035742741	0.413710027313232	1.07771002731323	100 µA
0.414276123046875	29.1734009263442	2.23114013671875E-06	0.414764404296875	107	-0.151723876953125	0.031602551511597	0.41474767074585	1.07874767074585	100 µA
0.41534423828125	29.3870239258049	2.3193359375E-06	0.415802001953125	108	-0.15065576171875	0.0328517838172805	0.415784606933594	1.07978460693359	100 µA
0.416412353515625	29.6006469252656	2.33856201171875E-06	0.416900634765625	109	-0.149587646484375	0.0331241078147132	0.416883095550537	1.08088309555054	100 µA
0.41748046875	29.8142699247262	2.28607177734375E-06	0.41796875	110	-0.14851953125	0.0323806200756905	0.41795160446167	1.08195160446167	100 µA
0.418548583984375	30.0278929241869	2.30072021484375E-06	0.41900634765625	111	-0.147451416015625	0.0325881050261154	0.418989092254639	1.08298909225464	100 µA
0.41961669921875	30.2415159236475	2.3162841796875E-06	0.420135498046875	112	-0.14638330078125	0.0328085577859419	0.420118125915527	1.08411812591553	100 µA
0.420684814453125	30.4551389231082	2.47344970703125E-06	0.421234130859375	113	-0.145315185546875	0.0350346983998761	0.421215579986572	1.08521557998657	100 µA
0.4217529296875	30.6687619225688	2.46307373046875E-06	0.4222412109375	114	-0.1442470703125	0.0348877298933251	0.422222737884521	1.08622273788452	100 µA
0.422821044921875	30.8823849220295	2.49603271484375E-06	0.42327880859375	115	-0.143178955078125	0.0353545710317812	0.423260088348389	1.08726008834839	100 µA
0.42388916015625	31.0960079214901	2.44232177734375E-06	0.424407958984375	116	-0.14211083984375	0.0345937928802231	0.424389641571045	1.08838964157105	100 µA
0.424957275390625	31.3096309209508	2.5701904296875E-06	0.42547607421875	117	-0.141042724609375	0.0364049635933074	0.425456797790527	1.08945679779053	100 µA
0.426025390625	31.5232539204114	2.57843017578125E-06	0.426513671875	118	-0.139974609375	0.0365216738779214	0.426494333648682	1.09049433364868	100 µA
0.427093505859375	31.7368769198721	2.5152587890625E-06	0.42767333984375	119	-0.138906494140625	0.0356268950292139	0.427654475402832	1.09165447540283	100 µA
0.42816162109375	31.9504999193327	2.59552001953125E-06	0.428558349609375	120	-0.13783837890625	0.0367637396534171	0.428538883209229	1.09253888320923	100 µA
0.429229736328125	32.1641229187934	2.5921630859375E-06	0.42974853515625	121	-0.136770263671875	0.0367161910189448	0.429729093933105	1.09372909393311	100 µA
0.4302978515625	32.377745918254	2.69195556640625E-06	0.430816650390625	122	-0.1357021484375	0.0381296822437146	0.430796460723877	1.09479646072388	100 µA
0.431365966796875	32.5913689177147	2.734375E-06	0.431793212890625	123	-0.134634033203125	0.0387305240793201	0.431772705078125	1.09577270507812	100 µA
0.43243408203125	32.8049919171754	2.7203369140625E-06	0.432891845703125	124	-0.13356591796875	0.0385316843351629	0.43287144317627	1.09687144317627	100 µA
0.433502197265625	33.018614916636	2.75360107421875E-06	0.434051513671875	125	-0.132497802734375	0.0390028480767528	0.434030861663818	1.09803086166382	100 µA
0.4345703125	33.2322379160967	2.8192138671875E-06	0.43505859375	126	-0.1314296875	0.0399322077505312	0.435037449645996	1.099037449646	100 µA
0.435638427734375	33.4458609155573	2.9022216796875E-06	0.4361572265625	127	-0.130361572265625	0.0411079558029391	0.436135459899902	1.1001354598999	100 µA
0.43670654296875	33.659483915018	2.83050537109375E-06	0.437286376953125	128	-0.12929345703125	0.0400921440664837	0.437265148162842	1.10126514816284	100 µA
0.437774658203125	33.8731069144786	2.8839111328125E-06	0.438262939453125	129	-0.128225341796875	0.0408485996149079	0.438241310119629	1.10224131011963	100 µA
0.4388427734375	34.0867299139393	2.8875732421875E-06	0.43939208984375	130	-0.1271572265625	0.0409004708525142	0.439370433044434	1.10337043304443	100 µA
0.439910888671875	34.3003529133999	3.00994873046875E-06	0.440399169921875	131	-0.126089111328125	0.0426338347091891	0.440376595306397	1.1043765953064	100 µA
0.44097900390625	34.5139759128606	3.0462646484375E-06	0.441497802734375	132	-0.12502099609375	0.0431482244821176	0.441474955749512	1.10547495574951	100 µA
0.442047119140625	34.7275989123212	3.0206298828125E-06	0.442626953125	133	-0.123952880859375	0.042785125818874	0.442604298400879	1.10660429840088	100 µA
0.443115234375	34.9412219117819	3.08837890625E-06	0.443634033203125	134	-0.122884765625	0.0437447437145892	0.443610870361328	1.10761087036133	100 µA
0.444183349609375	35.1548449112425	3.06304931640625E-06	0.4447021484375	135	-0.121816650390625	0.0433859676544795	0.444679175567627	1.10867917556763	100 µA
0.44525146484375	35.3684679107032	3.16162109375E-06	0.4456787109375	136	-0.12074853515625	0.0447821684667139	0.445654998779297	1.1096549987793	100 µA
0.446319580078125	35.5820909101639	3.1597900390625E-06	0.44683837890625	137	-0.119680419921875	0.0447562328479108	0.446814680480957	1.11081468048096	100 µA
0.4473876953125	35.7957139096245	3.155517578125E-06	0.447906494140625	138	-0.1186123046875	0.0446957164040368	0.447882827758789	1.11188282775879	100 µA
0.448455810546875	36.0093369090852	3.2012939453125E-06	0.448974609375	139	-0.117544189453125	0.0453441068741147	0.44895059967041	1.11295059967041	100 µA
0.44952392578125	36.2229599085458	3.24005126953125E-06	0.450042724609375	140	-0.11647607421875	0.045893077472114	0.450018424224853	1.11401842422485	100 µA
0.450592041015625	36.4365829080065	3.314208984375E-06	0.45111083984375	141	-0.115407958984375	0.0469434700336402	0.451085983276367	1.11508598327637	100 µA
0.45166015625	36.6502059074671	3.37005615234375E-06	0.4521484375	142	-0.11433984375	0.0477345064071353	0.452123162078857	1.11612316207886	100 µA
0.452728271484375	36.8638289069278	3.32794189453125E-06	0.45330810546875	143	-0.113271728515625	0.0471379871746636	0.453283145904541	1.11728314590454	100 µA
0.45379638671875	37.0774519063884	3.38134765625E-06	0.454315185546875	144	-0.11220361328125	0.0478944427230878	0.454289825439453	1.11828982543945	100 µA
0.454864501953125	37.2910749058491	3.4637451171875E-06	0.45538330078125	145	-0.111135498046875	0.049061545569228	0.455357322692871	1.11935732269287	100 µA
0.4559326171875	37.5046979053097	3.5003662109375E-06	0.4564208984375	146	-0.1100673828125	0.0495802579452904	0.456394645690918	1.12039464569092	100 µA
0.457000732421875	37.7183209047704	3.4759521484375E-06	0.457550048828125	147	-0.108999267578125	0.0492344496945822	0.457523979187012	1.12152397918701	100 µA
0.45806884765625	37.931943904231	3.4912109375E-06	0.45849609375	148	-0.10793115234375	0.0494505798512748	0.458469909667969	1.12246990966797	100 µA
0.459136962890625	38.1455669036917	3.5369873046875E-06	0.459747314453125	149	-0.106863037109375	0.0500989703213527	0.45972078704834	1.12372078704834	100 µA
0.460205078125	38.3591899031524	3.60107421875E-06	0.460723876953125	150	-0.105794921875	0.0510067169794618	0.460696868896484	1.12469686889648	100 µA
0.461273193359375	38.572812902613	3.6407470703125E-06	0.461822509765625	151	-0.104726806640625	0.0515686553868626	0.461795204162598	1.1257952041626	100 µA
0.46234130859375	38.7864359020737	3.6346435546875E-06	0.462799072265625	152	-0.10365869140625	0.0514822033241856	0.462771812438965	1.12677181243896	100 µA
0.463409423828125	39.0000589015343	3.6865234375E-06	0.463958740234375	153	-0.102590576171875	0.0522170458569405	0.463931091308594	1.12793109130859	100 µA
0.4644775390625	39.213681900995	3.680419921875E-06	0.4649658203125	154	-0.1015224609375	0.0521305937942635	0.464938217163086	1.12893821716309	100 µA
0.465545654296875	39.4273049004556	3.7841796875E-06	0.46600341796875	155	-0.100454345703125	0.0536002788597734	0.465975036621094	1.12997503662109	100 µA
0.46661376953125	39.6409278999163	3.765869140625E-06	0.46710205078125	156	-0.0993862304687498	0.0533409226717422	0.467073806762695	1.1310738067627	100 µA
0.467681884765625	39.8545508993769	3.7994384765625E-06	0.46820068359375	157	-0.0983181152343748	0.053816409016466	0.468172187805176	1.13217218780518	100 µA
0.46875	40.0681738988376	3.80859375E-06	0.46923828125	158	-0.0972499999999998	0.0539460871104816	0.469209716796875	1.13320971679688	100 µA
0.469818115234375	40.2817968982982	3.9703369140625E-06	0.4703369140625	159	-0.0961818847656248	0.0562370667714235	0.470307136535645	1.13430713653564	100 µA
0.47088623046875	40.4954198977589	3.9794921875E-06	0.471405029296875	160	-0.0951137695312498	0.0563667448654391	0.471375183105469	1.13537518310547	100 µA
0.471954345703125	40.7090428972195	3.9520263671875E-06	0.472503662109375	161	-0.0940456542968748	0.0559777105833924	0.472474021911621	1.13647402191162	100 µA
0.4730224609375	40.9226658966802	3.9825439453125E-06	0.473480224609375	162	-0.0929775390624998	0.0564099708967776	0.473450355529785	1.13745035552979	100 µA
0.474090576171875	41.1362888961409	4.0130615234375E-06	0.47467041015625	163	-0.0919094238281248	0.0568422312101629	0.474640312194824	1.13864031219482	100 µA
0.47515869140625	41.3499118956015	4.083251953125E-06	0.47564697265625	164	-0.0908413085937498	0.057836429930949	0.475616348266602	1.1396163482666	100 µA
0.476226806640625	41.5635348950622	4.1229248046875E-06	0.4766845703125	165	-0.0897731933593748	0.0583983683383499	0.476653648376465	1.14065364837646	100 µA
0.477294921875	41.7771578945228	4.0985107421875E-06	0.477813720703125	166	-0.0887050781249998	0.0580525600876417	0.477782981872559	1.14178298187256	100 µA
0.478363037109375	41.9907808939835	4.16259765625E-06	0.4788818359375	167	-0.0876369628906248	0.0589603067457507	0.478850616455078	1.14285061645508	100 µA
0.47943115234375	42.2044038934441	4.2388916015625E-06	0.47991943359375	168	-0.0865688476562498	0.0600409575292139	0.479887641906738	1.14388764190674	100 µA
0.480499267578125	42.4180268929048	4.2724609375E-06	0.480987548828125	169	-0.0855007324218748	0.0605164438739377	0.480955505371094	1.14495550537109	100 µA
0.4815673828125	42.6316498923654	4.3304443359375E-06	0.482086181640625	170	-0.0844326171874998	0.0613377384693697	0.482053703308105	1.14605370330811	100 µA
0.482635498046875	42.8452728918261	4.30908203125E-06	0.483123779296875	171	-0.0833645019531248	0.06103515625	0.483091461181641	1.14709146118164	100 µA
0.48370361328125	43.0588958912867	4.302978515625E-06	0.484161376953125	172	-0.0822963867187498	0.0609487041873229	0.484129104614258	1.14812910461426	100 µA
0.484771728515625	43.2725188907474	4.376220703125E-06	0.485321044921875	173	-0.0812282714843748	0.0619861289394476	0.485288223266602	1.1492882232666	100 µA
0.48583984375	43.486141890208	4.4281005859375E-06	0.48638916015625	174	-0.0801601562499998	0.0627209714722026	0.486355949401855	1.15035594940186	100 µA
0.486907958984375	43.6997648896687	4.425048828125E-06	0.48736572265625	175	-0.0790920410156248	0.062677745440864	0.487332534790039	1.15133253479004	100 µA
0.48797607421875	43.9133878891294	4.4921875E-06	0.488525390625	176	-0.0780239257812498	0.0636287181303116	0.48849169921875	1.15249169921875	100 µA
0.489044189453125	44.12701088859	4.510498046875E-06	0.48956298828125	177	-0.0769558105468748	0.0638880743183428	0.489529159545898	1.1535291595459	100 µA
0.4901123046875	44.3406338880507	4.5989990234375E-06	0.49066162109375	178	-0.0758876953124998	0.0651416292271601	0.490627128601074	1.15462712860107	100 µA
0.491180419921875	44.5542568875113	4.65087890625E-06	0.491668701171875	179	-0.0748195800781248	0.065876471759915	0.491633819580078	1.15563381958008	100 µA
0.49224853515625	44.767879886972	4.6722412109375E-06	0.4927978515625	180	-0.0737514648437498	0.0661790539792847	0.492762809753418	1.15676280975342	100 µA
0.493316650390625	44.9815028864326	4.7698974609375E-06	0.493804931640625	181	-0.0726833496093748	0.0675622869821176	0.493769157409668	1.15776915740967	100 µA
0.494384765625	45.1951258858933	4.6875E-06	0.494873046875	182	-0.0716152343749998	0.0663951841359774	0.494837890625	1.158837890625	100 µA
0.495452880859375	45.4087488853539	4.8309326171875E-06	0.496063232421875	183	-0.0705471191406248	0.0684268076088881	0.496027000427246	1.16002700042725	100 µA
0.49652099609375	45.6223718848146	4.7943115234375E-06	0.4969482421875	184	-0.0694790039062498	0.0679080952328258	0.496912284851074	1.16091228485107	100 µA
0.497589111328125	45.8359948842752	4.852294921875E-06	0.498077392578125	185	-0.0684108886718748	0.0687293898282578	0.498041000366211	1.16204100036621	100 µA
0.4986572265625	46.0496178837359	4.8492431640625E-06	0.4991455078125	186	-0.0673427734374998	0.0686861637969193	0.49910913848877	1.16310913848877	100 µA
0.499725341796875	46.2632408831965	4.9835205078125E-06	0.50030517578125	187	-0.0662746582031248	0.0705881091758145	0.500267799377441	1.16426779937744	100 µA
0.50079345703125	46.4768638826572	5.029296875E-06	0.501312255859375	188	-0.0652065429687498	0.0712364996458924	0.501274536132812	1.16527453613281	100 µA
0.501861572265625	46.6904868821179	5.0048828125E-06	0.502288818359375	189	-0.0641384277343748	0.0708906913951841	0.502251281738281	1.16625128173828	100 µA
0.5029296875	46.9041098815785	5.035400390625E-06	0.503387451171875	190	-0.0630703124999998	0.0713229517085694	0.503349685668945	1.16734968566895	100 µA
0.503997802734375	47.1177328810392	5.1300048828125E-06	0.504486083984375	191	-0.0620021972656248	0.0726629586800637	0.504447608947754	1.16844760894775	100 µA
0.50506591796875	47.3313558804998	5.11474609375E-06	0.505584716796875	192	-0.0609340820312498	0.0724468285233711	0.505546356201172	1.16954635620117	100 µA
0.506134033203125	47.5449788799605	5.1239013671875E-06	0.50665283203125	193	-0.0598659667968748	0.0725765066173867	0.506614402770996	1.170614402771	100 µA
0.5072021484375	47.7586018794211	5.126953125E-06	0.507720947265625	194	-0.0587978515624998	0.0726197326487252	0.507682495117188	1.17168249511719	100 µA
0.508270263671875	47.9722248788818	5.21240234375E-06	0.5087890625	195	-0.0577297363281248	0.073830061526204	0.508749969482422	1.17274996948242	100 µA
0.50933837890625	48.1858478783424	5.3009033203125E-06	0.50982666015625	196	-0.0566616210937498	0.0750836164350213	0.509786903381348	1.17378690338135	100 µA
0.510406494140625	48.3994708778031	5.35888671875E-06	0.510955810546875	197	-0.0555935058593748	0.0759049110304533	0.510915618896484	1.17491561889648	100 µA
0.511474609375	48.6130938772637	5.3619384765625E-06	0.511993408203125	198	-0.0545253906249998	0.0759481370617918	0.511953193664551	1.17595319366455	100 µA
0.512542724609375	48.8267168767244	5.352783203125E-06	0.51312255859375	199	-0.0534572753906248	0.0758184589677762	0.513082412719727	1.17708241271973	100 µA
0.51361083984375	49.040339876185	5.4779052734375E-06	0.514190673828125	200	-0.0523891601562498	0.0775907262526558	0.514149589538574	1.17814958953857	100 µA
0.514678955078125	49.2539628756457	5.5450439453125E-06	0.515228271484375	201	-0.0513210449218748	0.0785416989421034	0.515186683654785	1.17918668365479	100 µA
0.5157470703125	49.4675858751064	5.56640625E-06	0.516326904296875	202	-0.0502529296874998	0.0788442811614731	0.51628515625	1.18028515625	100 µA
0.516815185546875	49.681208874567	5.5572509765625E-06	0.51739501953125	203	-0.0491848144531248	0.0787146030674575	0.517353340148926	1.18135334014893	100 µA
0.51788330078125	49.8948318740277	5.5816650390625E-06	0.518402099609375	204	-0.0481166992187498	0.0790604113181657	0.518360237121582	1.18236023712158	100 µA
0.518951416015625	50.1084548734883	5.609130859375E-06	0.519561767578125	205	-0.0470485839843748	0.0794494456002125	0.51951969909668	1.18351969909668	100 µA
0.52001953125	50.322077872949	5.6915283203125E-06	0.52056884765625	206	-0.0459804687499998	0.0806165484463527	0.520526161193848	1.18452616119385	100 µA
0.521087646484375	50.5357008724096	5.804443359375E-06	0.521636962890625	207	-0.0449123535156248	0.0822159116058782	0.52159342956543	1.18559342956543	100 µA
0.52215576171875	50.7493238718703	5.76171875E-06	0.522735595703125	208	-0.0438442382812498	0.0816107471671388	0.5226923828125	1.1866923828125	100 µA
0.523223876953125	50.9629468713309	5.810546875E-06	0.52374267578125	209	-0.0427761230468748	0.0823023636685552	0.523699096679688	1.18769909667969	100 µA
0.5242919921875	51.1765698707916	5.8990478515625E-06	0.5247802734375	210	-0.0417080078124998	0.0835559185773725	0.524736030578613	1.18873603057861	100 µA
0.525360107421875	51.3901928702522	5.9783935546875E-06	0.525909423828125	211	-0.0406398925781248	0.0846797953921742	0.525864585876465	1.18986458587646	100 µA
0.52642822265625	51.6038158697129	5.9356689453125E-06	0.526885986328125	212	-0.0395717773437498	0.0840746309534348	0.526841468811035	1.19084146881104	100 µA
0.527496337890625	51.8174388691735	5.9295654296875E-06	0.528045654296875	213	-0.0385036621093748	0.0839881788907578	0.528001182556152	1.19200118255615	100 µA
0.528564453125	52.0310618686342	5.999755859375E-06	0.52911376953125	214	-0.0374355468749998	0.0849823776115439	0.529068771362305	1.1930687713623	100 µA
0.529632568359375	52.2446848680949	6.0882568359375E-06	0.530181884765625	215	-0.0363674316406248	0.0862359325203612	0.530136222839355	1.19413622283936	100 µA
0.53070068359375	52.4583078675555	6.1431884765625E-06	0.531280517578125	216	-0.0352993164062498	0.0870140010844547	0.531234443664551	1.19523444366455	100 µA
0.531768798828125	52.6719308670162	6.1737060546875E-06	0.53228759765625	217	-0.0342312011718748	0.08744626139784	0.53224129486084	1.19624129486084	100 µA
0.5328369140625	52.8855538664768	6.231689453125E-06	0.5333251953125	218	-0.0331630859374998	0.088267555993272	0.533278457641602	1.1972784576416	100 µA
0.533905029296875	53.0991768659375	6.2957763671875E-06	0.534454345703125	219	-0.0320949707031248	0.089175302651381	0.534407127380371	1.19840712738037	100 µA
0.53497314453125	53.3127998653981	6.378173828125E-06	0.53546142578125	220	-0.0310268554687498	0.0903424054975213	0.535413589477539	1.19941358947754	100 µA
0.536041259765625	53.5264228648588	6.34765625E-06	0.536529541015625	221	-0.0299587402343748	0.089910145184136	0.53648193359375	1.20048193359375	100 µA
0.537109375	53.7400458643194	6.3323974609375E-06	0.53765869140625	222	-0.0288906249999998	0.0896940150274434	0.537611198425293	1.20161119842529	100 µA
0.538177490234375	53.9536688637801	6.4361572265625E-06	0.5386962890625	223	-0.0278225097656248	0.0911637000929533	0.538648017883301	1.2026480178833	100 µA
0.53924560546875	54.1672918632407	6.5887451171875E-06	0.539794921875	224	-0.0267543945312498	0.0933250016598796	0.539745506286621	1.20374550628662	100 µA
0.540313720703125	54.3809148627014	6.5826416015625E-06	0.54083251953125	225	-0.0256862792968748	0.0932385495972026	0.540783149719238	1.20478314971924	100 µA
0.5413818359375	54.594537862162	6.5673828125E-06	0.54193115234375	226	-0.0246181640624998	0.0930224194405099	0.541881896972656	1.20588189697266	100 µA
0.542449951171875	54.8081608616227	6.634521484375E-06	0.542999267578125	227	-0.0235500488281248	0.0939733921299575	0.542949508666992	1.20694950866699	100 µA
0.54351806640625	55.0217838610833	6.7108154296875E-06	0.544097900390625	228	-0.0224819335937498	0.0950540429134207	0.544047569274902	1.2080475692749	100 µA
0.544586181640625	55.235406860544	6.7535400390625E-06	0.545196533203125	229	-0.0214138183593748	0.0956592073521601	0.545145881652832	1.20914588165283	100 µA
0.545654296875	55.4490298600047	6.7840576171875E-06	0.54620361328125	230	-0.0203457031249998	0.0960914676655453	0.546152732849121	1.21015273284912	100 µA
0.546722412109375	55.6626528594653	6.854248046875E-06	0.5472412109375	231	-0.0192775878906248	0.0970856663863315	0.547189804077148	1.21118980407715	100 µA
0.54779052734375	55.876275858926	6.829833984375E-06	0.548370361328125	232	-0.0182094726562498	0.0967398581356232	0.548319137573242	1.21231913757324	100 µA
0.548858642578125	56.0898988583866	7.0404052734375E-06	0.54937744140625	233	-0.0171413574218748	0.0997224542979816	0.549324638366699	1.2133246383667	100 µA
0.5499267578125	56.3035218578473	7.000732421875E-06	0.55047607421875	234	-0.0160732421874998	0.0991605158905808	0.550423568725586	1.21442356872559	100 µA
0.550994873046875	56.5171448573079	7.0953369140625E-06	0.551483154296875	235	-0.0150051269531248	0.100500522862075	0.551429939270019	1.21542993927002	100 µA
0.55206298828125	56.7307678567686	7.09228515625E-06	0.55255126953125	236	-0.0139370117187498	0.100457296830737	0.552498077392578	1.21649807739258	100 µA
0.553131103515625	56.9443908562292	7.2235107421875E-06	0.553741455078125	237	-0.0128688964843748	0.102316016178293	0.553687278747559	1.21768727874756	100 µA
0.55419921875	57.1580138556899	7.1746826171875E-06	0.55474853515625	238	-0.0118007812499998	0.101624399676877	0.554694725036621	1.21869472503662	100 µA
0.555267333984375	57.3716368551505	7.2845458984375E-06	0.555755615234375	239	-0.0107326660156248	0.103180536805064	0.555700981140137	1.21970098114014	100 µA
0.55633544921875	57.5852598546112	7.293701171875E-06	0.556915283203125	240	-0.00966455078124984	0.103310214899079	0.556860580444336	1.22086058044434	100 µA
0.557403564453125	57.7988828540718	7.3516845703125E-06	0.5579833984375	241	-0.00859643554687484	0.104131509494511	0.557928260803223	1.22192826080322	100 µA
0.5584716796875	58.0125058535325	7.4005126953125E-06	0.559051513671875	242	-0.00752832031249984	0.104823125995928	0.55899600982666	1.22299600982666	100 µA
0.559539794921875	58.2261288529932	7.5439453125E-06	0.560028076171875	243	-0.00646020507812484	0.106854749468839	0.559971496582031	1.22397149658203	100 µA
0.56060791015625	58.4397518524538	7.6080322265625E-06	0.561187744140625	244	-0.00539208984374984	0.107762496126948	0.561130683898926	1.22513068389893	100 µA
0.561676025390625	58.6533748519145	7.6202392578125E-06	0.56219482421875	245	-0.00432397460937484	0.107935400252302	0.562137672424316	1.22613767242432	100 µA
0.562744140625	58.8669978513751	7.635498046875E-06	0.563232421875	246	-0.00325585937499984	0.108151530408994	0.563175155639648	1.22717515563965	100 µA
0.563812255859375	59.0806208508358	7.806396484375E-06	0.5643310546875	247	-0.00218774414062484	0.110572188163952	0.564272506713867	1.22827250671387	100 µA
0.56488037109375	59.2942438502964	7.8338623046875E-06	0.56549072265625	248	-0.00111962890624984	0.110961222445999	0.565431968688965	1.22943196868896	100 µA
0.565948486328125	59.5078668497571	7.87353515625E-06	0.566436767578125	249	-5.15136718748366E-05	0.111523160853399	0.566377716064453	1.23037771606445	100 µA
0.5670166015625	59.7214898492177	7.8460693359375E-06	0.567535400390625	250	0.00101660156250016	0.111134126571353	0.567476554870605	1.23147655487061	100 µA
0.568084716796875	59.9351128486784	7.9681396484375E-06	0.568634033203125	251	0.00208471679687516	0.112863167824894	0.568574272155762	1.23257427215576	100 µA
0.56915283203125	60.148735848139	8.056640625E-06	0.5697021484375	252	0.00315283203125016	0.114116722733711	0.569641723632813	1.23364172363281	100 µA
0.570220947265625	60.3623588475997	8.160400390625E-06	0.570770263671875	253	0.00422094726562516	0.115586407799221	0.570709060668945	1.23470906066895	100 µA
0.5712890625	60.5759818470603	8.1787109375E-06	0.571868896484375	254	0.00528906250000016	0.115845763987252	0.571807556152344	1.23580755615234	100 µA
0.572357177734375	60.789604846521	8.203125E-06	0.57293701171875	255	0.00635717773437516	0.11619157223796	0.57287548828125	1.23687548828125	100 µA
0.57342529296875	61.0032278459817	8.404541015625E-06	0.573974609375	256	0.00742529296875016	0.119044490306303	0.573911575317383	1.23791157531738	100 µA
0.574493408203125	61.2168508454423	8.4869384765625E-06	0.57501220703125	257	0.00849340820312516	0.120211593152443	0.574948554992676	1.23894855499268	100 µA
0.5755615234375	61.430473844903	8.4564208984375E-06	0.57611083984375	258	0.00956152343750016	0.119779332839058	0.576047416687012	1.24004741668701	100 µA
0.576629638671875	61.6440968443636	8.4136962890625E-06	0.577178955078125	259	0.0106296386718752	0.119174168400319	0.577115852355957	1.24111585235596	100 µA
0.57769775390625	61.8577198438243	8.502197265625E-06	0.578216552734375	260	0.0116977539062502	0.120427723309136	0.578152786254883	1.24215278625488	100 µA
0.578765869140625	62.0713428432849	8.6761474609375E-06	0.57928466796875	261	0.0127658691406252	0.122891607095432	0.579219596862793	1.24321959686279	100 µA
0.579833984375	62.2849658427456	8.7677001953125E-06	0.580322265625	262	0.0138339843750002	0.124188388035588	0.580256507873535	1.24425650787354	100 µA
0.580902099609375	62.4985888422062	8.8165283203125E-06	0.5814208984375	263	0.0149020996093752	0.124880004537004	0.581354774475098	1.2453547744751	100 µA
0.58197021484375	62.7122118416669	8.837890625E-06	0.582489013671875	264	0.0159702148437502	0.125182586756374	0.582422729492188	1.24642272949219	100 µA
0.583038330078125	62.9258348411275	8.9111328125E-06	0.583587646484375	265	0.0170383300781252	0.126220011508499	0.583520812988281	1.24752081298828	100 µA
0.5841064453125	63.1394578405882	9.0362548828125E-06	0.584716796875	266	0.0181064453125002	0.127992278793378	0.584649024963379	1.24864902496338	100 µA
0.585174560546875	63.3530808400488	9.088134765625E-06	0.585723876953125	267	0.0191745605468752	0.128727121326133	0.585655715942383	1.24965571594238	100 µA
0.58624267578125	63.5667038395095	9.04541015625E-06	0.586761474609375	268	0.0202426757812502	0.128121956887394	0.586693634033203	1.2506936340332	100 µA
0.587310791015625	63.7803268389702	9.185791015625E-06	0.58782958984375	269	0.0213107910156252	0.130110354328966	0.587760696411133	1.25176069641113	100 µA
0.58837890625	63.9939498384308	9.3292236328125E-06	0.588897705078125	270	0.0223789062500002	0.132141977801877	0.588827735900879	1.25282773590088	100 µA
0.589447021484375	64.2075728378915	9.41162109375E-06	0.59002685546875	271	0.0234470214843752	0.133309080648017	0.589956268310547	1.25395626831055	100 µA
0.59051513671875	64.4211958373521	9.490966796875E-06	0.591064453125	272	0.0245151367187502	0.134432957462819	0.590993270874023	1.25499327087402	100 µA
0.591583251953125	64.6348188368128	9.55810546875E-06	0.592132568359375	273	0.0255832519531252	0.135383930152266	0.592060882568359	1.25606088256836	100 µA
0.5926513671875	64.8484418362734	9.6221923828125E-06	0.593231201171875	274	0.0266513671875002	0.136291676810375	0.593159034729004	1.257159034729	100 µA
0.593719482421875	65.0620648357341	9.7015380859375E-06	0.59429931640625	275	0.0277194824218752	0.137415553625177	0.594226554870605	1.25822655487061	100 µA
0.59478759765625	65.2756878351947	9.881591796875E-06	0.595367431640625	276	0.0287875976562502	0.13996588947415	0.595293319702148	1.25929331970215	100 µA
0.595855712890625	65.4893108346554	9.8175048828125E-06	0.59637451171875	277	0.0298557128906252	0.139058142816041	0.596300880432129	1.26030088043213	100 µA
0.596923828125	65.702933834116	9.92431640625E-06	0.597381591796875	278	0.0309238281250002	0.14057105391289	0.597307159423828	1.26130715942383	100 µA
0.597991943359375	65.9165568335767	1.00494384765625E-05	0.5985107421875	279	0.0319919433593752	0.142343321197769	0.598435371398926	1.26243537139893	100 µA
0.59906005859375	66.1301798330373	1.0162353515625E-05	0.599578857421875	280	0.0330600585937502	0.143942684357295	0.599502639770508	1.26350263977051	100 µA
0.600128173828125	66.343802832498	1.02813720703125E-05	0.600677490234375	281	0.0341281738281252	0.145628499579497	0.600600379943848	1.26460037994385	100 µA
0.6011962890625	66.5574258319587	1.03057861328125E-05	0.6016845703125	282	0.0351962890625002	0.145974307830205	0.601607276916504	1.2656072769165	100 µA
0.602264404296875	66.7710488314193	1.0394287109375E-05	0.602783203125	283	0.0362644042968752	0.147227862739023	0.60270524597168	1.26670524597168	100 µA
0.60333251953125	66.98467183088	1.0455322265625E-05	0.60382080078125	284	0.0373325195312502	0.148092383365793	0.603742385864258	1.26774238586426	100 µA
0.604400634765625	67.1982948303406	1.0614013671875E-05	0.604949951171875	285	0.0384006347656252	0.150340136995397	0.604870346069336	1.26887034606934	100 µA
0.60546875	67.4119178298013	1.06689453125E-05	0.606048583984375	286	0.0394687500000002	0.15111820555949	0.605968566894531	1.26996856689453	100 µA
0.606536865234375	67.6255408292619	1.070556640625E-05	0.6070556640625	287	0.0405368652343752	0.151636917935552	0.606975372314453	1.27097537231445	100 µA
0.60760498046875	67.8391638287226	1.07666015625E-05	0.608154296875	288	0.0416049804687502	0.152501438562323	0.608073547363281	1.27207354736328	100 µA
0.608673095703125	68.0527868281832	1.103515625E-05	0.609222412109375	289	0.0426730957031252	0.156305329320113	0.6091396484375	1.2731396484375	100 µA
0.6097412109375	68.2664098276439	1.103515625E-05	0.610260009765625	290	0.0437412109375002	0.156305329320113	0.61017724609375	1.27417724609375	100 µA
0.610809326171875	68.4800328271045	1.1138916015625E-05	0.611358642578125	291	0.0448093261718752	0.157775014385623	0.611275100708008	1.27527510070801	100 µA
0.61187744140625	68.6936558265652	1.12091064453125E-05	0.61236572265625	292	0.0458774414062502	0.158769213106409	0.61228165435791	1.27628165435791	100 µA
0.612945556640625	68.9072788260258	1.13250732421875E-05	0.61346435546875	293	0.0469455566406252	0.160411802297273	0.613379417419434	1.27737941741943	100 µA
0.614013671875	69.1209018254865	1.1407470703125E-05	0.614501953125	294	0.0480136718750002	0.161578905143414	0.614416397094727	1.27841639709473	100 µA
0.615081787109375	69.3345248249472	1.1468505859375E-05	0.615631103515625	295	0.0490817871093752	0.162443425770184	0.61554508972168	1.27954508972168	100 µA
0.61614990234375	69.5481478244078	1.15997314453125E-05	0.616729736328125	296	0.0501499023437502	0.164302145117741	0.616642738342285	1.28064273834229	100 µA
0.617218017578125	69.7617708238685	1.16424560546875E-05	0.617767333984375	297	0.0512180175781252	0.16490730955648	0.617680015563965	1.28168001556396	100 µA
0.6182861328125	69.9753938233291	1.1846923828125E-05	0.61883544921875	298	0.0522861328125002	0.167803453656162	0.618746597290039	1.28274659729004	100 µA
0.619354248046875	70.1890168227898	1.19659423828125E-05	0.619903564453125	299	0.0533542480468752	0.169489268878364	0.619813819885254	1.28381381988525	100 µA
0.62042236328125	70.4026398222504	1.202392578125E-05	0.6209716796875	300	0.0544223632812502	0.170310563473796	0.620881500244141	1.28488150024414	100 µA
0.621490478515625	70.6162628217111	1.21124267578125E-05	0.6220703125	301	0.0554904785156252	0.171564118382613	0.621979469299316	1.28597946929932	100 µA
0.62255859375	70.8298858211717	1.2261962890625E-05	0.6231689453125	302	0.0565585937500002	0.173682193918201	0.62307698059082	1.28707698059082	100 µA
0.623626708984375	71.0435088206324	1.23565673828125E-05	0.624176025390625	303	0.0576267089843752	0.175022200889696	0.624083351135254	1.28808335113525	100 µA
0.62469482421875	71.257131820093	1.2451171875E-05	0.62530517578125	304	0.0586948242187502	0.17636220786119	0.625211791992187	1.28921179199219	100 µA
0.625762939453125	71.4707548195537	1.25152587890625E-05	0.626312255859375	305	0.0597629394531252	0.177269954519299	0.626218391418457	1.29021839141846	100 µA
0.6268310546875	71.6843778190143	1.26068115234375E-05	0.62738037109375	306	0.0608310546875002	0.178566735459455	0.627285820007324	1.29128582000732	100 µA
0.627899169921875	71.898000818475	1.28021240234375E-05	0.628509521484375	307	0.0618991699218752	0.18133320146512	0.628413505554199	1.2924135055542	100 µA
0.62896728515625	72.1116238179357	1.2896728515625E-05	0.629608154296875	308	0.0629672851562502	0.182673208436615	0.629511428833008	1.29351142883301	100 µA
0.630035400390625	72.3252468173963	1.3092041015625E-05	0.630615234375	309	0.0640354003906252	0.18543967444228	0.630517044067383	1.29451704406738	100 µA
0.631103515625	72.538869816857	1.31103515625E-05	0.631744384765625	310	0.0651035156250002	0.185699030630312	0.631646057128906	1.29564605712891	100 µA
0.632171630859375	72.7524928163176	1.33148193359375E-05	0.632843017578125	311	0.0661716308593752	0.188595174729993	0.632743156433105	1.29674315643311	100 µA
0.63323974609375	72.9661158157783	1.3409423828125E-05	0.6337890625	312	0.0672397460937502	0.189935181701487	0.633688491821289	1.29768849182129	100 µA
0.634307861328125	73.1797388152389	1.35650634765625E-05	0.634857177734375	313	0.0683078613281252	0.192139709299752	0.634755439758301	1.2987554397583	100 µA
0.6353759765625	73.3933618146996	1.36444091796875E-05	0.635894775390625	314	0.0693759765625002	0.193263586114554	0.635792442321777	1.29979244232178	100 µA
0.636444091796875	73.6069848141602	1.3763427734375E-05	0.636993408203125	315	0.0704440917968752	0.194949401336756	0.636890182495117	1.30089018249512	100 µA
0.63751220703125	73.8206078136209	1.3836669921875E-05	0.63812255859375	316	0.0715122070312502	0.195986826088881	0.638018783569336	1.30201878356934	100 µA
0.638580322265625	74.0342308130815	1.409912109375E-05	0.63922119140625	317	0.0725803222656252	0.199704264783994	0.639115447998047	1.30311544799805	100 µA
0.6396484375	74.2478538125422	1.41876220703125E-05	0.6402587890625	318	0.0736484375000002	0.200957819692812	0.640152381896973	1.30415238189697	100 µA
0.640716552734375	74.4614768120028	1.42852783203125E-05	0.641265869140625	319	0.0747165527343752	0.202341052695645	0.641158729553223	1.30515872955322	100 µA
0.64178466796875	74.6750998114635	1.44195556640625E-05	0.642364501953125	320	0.0757846679687502	0.20424299807454	0.642256355285645	1.30625635528564	100 µA
0.642852783203125	74.8887228109242	1.4617919921875E-05	0.6434326171875	321	0.0768527832031252	0.207052690111544	0.643322982788086	1.30732298278809	100 µA
0.6439208984375	75.1023458103848	1.4630126953125E-05	0.64453125	322	0.0779208984375002	0.207225594236898	0.644421524047852	1.30842152404785	100 µA
0.644989013671875	75.3159688098455	1.48529052734375E-05	0.64556884765625	323	0.0789890136718752	0.210381094524611	0.645457450866699	1.3094574508667	100 µA
0.64605712890625	75.5295918093061	1.484375E-05	0.646636962890625	324	0.0800571289062502	0.210251416430595	0.646525634765625	1.31052563476563	100 µA
0.647125244140625	75.7432148087668	1.50390625E-05	0.647705078125	325	0.0811252441406252	0.213017882436261	0.64759228515625	1.31159228515625	100 µA
0.648193359375	75.9568378082274	1.5289306640625E-05	0.648712158203125	326	0.0821933593750002	0.21656241700602	0.64859748840332	1.31259748840332	100 µA
0.649261474609375	76.1704608076881	1.54327392578125E-05	0.649871826171875	327	0.0832614746093752	0.218594040478931	0.649756080627441	1.31375608062744	100 µA
0.65032958984375	76.3840838071487	1.5545654296875E-05	0.65093994140625	328	0.0843295898437502	0.220193403638456	0.650823348999023	1.31482334899902	100 µA
0.651397705078125	76.5977068066094	1.56585693359375E-05	0.65203857421875	329	0.0853977050781252	0.221792766797982	0.65192113494873	1.31592113494873	100 µA
0.6524658203125	76.81132980607	1.57562255859375E-05	0.653045654296875	330	0.0864658203125002	0.223175999800814	0.65292748260498	1.31692748260498	100 µA
0.653533935546875	77.0249528055307	1.59393310546875E-05	0.654052734375	331	0.0875339355468752	0.225769561681126	0.65393318939209	1.31793318939209	100 µA
0.65460205078125	77.2385758049913	1.61407470703125E-05	0.6551513671875	332	0.0886020507812502	0.228622479749469	0.655030311584473	1.31903031158447	100 µA
0.655670166015625	77.452198804452	1.62353515625E-05	0.65625	333	0.0896701660156252	0.229962486720963	0.656128234863281	1.32012823486328	100 µA
0.65673828125	77.6658218039126	1.64215087890625E-05	0.657318115234375	334	0.0907382812500002	0.232599274632613	0.657194953918457	1.32119495391846	100 µA
0.657806396484375	77.8794448033733	1.6571044921875E-05	0.65838623046875	335	0.0918063964843752	0.234717350168201	0.658261947631836	1.32226194763184	100 µA
0.65887451171875	78.093067802834	1.67755126953125E-05	0.659454345703125	336	0.0928745117187502	0.237613494267882	0.65932852935791	1.32332852935791	100 µA
0.659942626953125	78.3066908022946	1.68975830078125E-05	0.66058349609375	337	0.0939426269531252	0.239342535521424	0.660456764221191	1.32445676422119	100 µA
0.6610107421875	78.5203138017553	1.70867919921875E-05	0.66162109375	338	0.0950107421875002	0.242022549464412	0.661492942810059	1.32549294281006	100 µA
0.662078857421875	78.7339368012159	1.722412109375E-05	0.662689208984375	339	0.0960788574218752	0.243967720874646	0.662560028076172	1.32656002807617	100 µA
0.66314697265625	78.9475598006766	1.74591064453125E-05	0.663787841796875	340	0.0971469726562502	0.247296125287712	0.663656898498535	1.32765689849854	100 µA
0.664215087890625	79.1611828001372	1.75567626953125E-05	0.664794921875	341	0.0982150878906252	0.248679358290545	0.664663246154785	1.32866324615479	100 µA
0.665283203125	79.3748057995979	1.76971435546875E-05	0.665863037109375	342	0.0992832031250002	0.250667755732118	0.665730308532715	1.32973030853272	100 µA
0.666351318359375	79.5884287990585	1.78863525390625E-05	0.666839599609375	343	0.100351318359375	0.253347769675106	0.666705451965332	1.33070545196533	100 µA
0.66741943359375	79.8020517985192	1.80145263671875E-05	0.667999267578125	344	0.10141943359375	0.255163262991324	0.667864158630371	1.33186415863037	100 µA
0.668487548828125	80.0156747979798	1.83197021484375E-05	0.6690673828125	345	0.102487548828125	0.259485866125177	0.668929985046387	1.33292998504639	100 µA
0.6695556640625	80.2292977974405	1.85028076171875E-05	0.670135498046875	346	0.1035556640625	0.262079428005489	0.669996726989746	1.33399672698975	100 µA
0.670623779296875	80.4429207969011	1.85882568359375E-05	0.6712646484375	347	0.104623779296875	0.263289756882967	0.67112523651123	1.33512523651123	100 µA
0.67169189453125	80.6565437963618	1.876220703125E-05	0.672332763671875	348	0.10569189453125	0.265753640669263	0.672192047119141	1.33619204711914	100 µA
0.672760009765625	80.8701667958225	1.900634765625E-05	0.67340087890625	349	0.106760009765625	0.269211723176346	0.673258331298828	1.33725833129883	100 µA
0.673828125	81.0837897952831	1.91650390625E-05	0.674407958984375	350	0.107828125	0.271459476805949	0.674264221191406	1.33826422119141	100 µA
0.674896240234375	81.2974127947438	1.9415283203125E-05	0.675537109375	351	0.108896240234375	0.275004011375708	0.675391494750977	1.33939149475098	100 µA
0.67596435546875	81.5110357942044	1.954345703125E-05	0.67657470703125	352	0.10996435546875	0.276819504691926	0.676428131103516	1.34042813110352	100 µA
0.677032470703125	81.7246587936651	1.97113037109375E-05	0.677642822265625	353	0.111032470703125	0.279196936415545	0.677494987487793	1.34149498748779	100 µA
0.6781005859375	81.9382817931257	2.00592041015625E-05	0.678741455078125	354	0.1121005859375	0.284124703988137	0.678591011047363	1.34259101104736	100 µA
0.679168701171875	82.1519047925864	2.01324462890625E-05	0.6798095703125	355	0.113168701171875	0.285162128740262	0.679658576965332	1.34365857696533	100 µA
0.68023681640625	82.365527792047	2.03704833984375E-05	0.68084716796875	356	0.11423681640625	0.288533759184667	0.680694389343262	1.34469438934326	100 µA
0.681304931640625	82.5791507915077	2.05169677734375E-05	0.681884765625	357	0.115304931640625	0.290608608688916	0.681730888366699	1.3457308883667	100 µA
0.682373046875	82.7927737909683	2.08251953125E-05	0.6829833984375	358	0.116373046875	0.294974437854108	0.682827209472656	1.34682720947266	100 µA
0.683441162109375	83.006396790429	2.10479736328125E-05	0.684051513671875	359	0.117441162109375	0.29812993814182	0.683893653869629	1.34789365386963	100 µA
0.68450927734375	83.2200197898896	2.120361328125E-05	0.685150146484375	360	0.11850927734375	0.300334465740085	0.684991119384766	1.34899111938477	100 µA
0.685577392578125	83.4336427893503	2.14263916015625E-05	0.686187744140625	361	0.119577392578125	0.303489966027797	0.686027046203613	1.35002704620361	100 µA
0.6866455078125	83.647265788811	2.15789794921875E-05	0.687286376953125	362	0.1206455078125	0.305651267594724	0.687124534606934	1.35112453460693	100 µA
0.687713623046875	83.8608887882716	2.1917724609375E-05	0.68841552734375	363	0.121713623046875	0.3104493570733	0.68825114440918	1.35225114440918	100 µA
0.68878173828125	84.0745117877323	2.2186279296875E-05	0.6893310546875	364	0.12278173828125	0.314253247831091	0.689164657592773	1.35316465759277	100 µA
0.689849853515625	84.2881347871929	2.2412109375E-05	0.69049072265625	365	0.123849853515625	0.317451974150142	0.690322631835937	1.35432263183594	100 µA
0.69091796875	84.5017577866536	2.257080078125E-05	0.691558837890625	366	0.12491796875	0.319699727779745	0.691389556884766	1.35538955688477	100 µA
0.691986083984375	84.7153807861142	2.2772216796875E-05	0.692596435546875	367	0.125986083984375	0.322552645848088	0.692425643920898	1.3564256439209	100 µA
0.69305419921875	84.9290037855749	2.305908203125E-05	0.693603515625	368	0.12705419921875	0.326615892793909	0.693430572509766	1.35743057250977	100 µA
0.694122314453125	85.1426267850355	2.3333740234375E-05	0.69476318359375	369	0.128122314453125	0.330506235614377	0.694588180541992	1.35858818054199	100 µA
0.6951904296875	85.3562497844962	2.3590087890625E-05	0.69580078125	370	0.1291904296875	0.334137222246813	0.69562385559082	1.35962385559082	100 µA
0.696258544921875	85.5698727839568	2.37701416015625E-05	0.696990966796875	371	0.130258544921875	0.336687558095786	0.696812690734863	1.36081269073486	100 µA
0.69732666015625	85.7834957834175	2.40997314453125E-05	0.697967529296875	372	0.13132666015625	0.341355969480347	0.697786781311035	1.36178678131104	100 µA
0.698394775390625	85.9971187828781	2.43621826171875E-05	0.698944091796875	373	0.132394775390625	0.34507340817546	0.698761375427246	1.36276137542725	100 µA
0.699462890625	86.2107417823388	2.46826171875E-05	0.700042724609375	374	0.133462890625	0.349612141466006	0.699857604980469	1.36385760498047	100 µA
0.700531005859375	86.4243647817995	2.5030517578125E-05	0.701171875	375	0.134531005859375	0.354539909038598	0.700984146118164	1.36498414611816	100 µA
0.70159912109375	86.6379877812601	2.52105712890625E-05	0.70220947265625	376	0.13559912109375	0.357090244887571	0.702020393371582	1.36602039337158	100 µA
0.702667236328125	86.8516107807208	2.554931640625E-05	0.703216552734375	377	0.136667236328125	0.361888334366147	0.703024932861328	1.36702493286133	100 µA
0.7037353515625	87.0652337801814	2.58392333984375E-05	0.704345703125	378	0.1377353515625	0.365994807343307	0.704151908874512	1.36815190887451	100 µA
0.704803466796875	87.2788567796421	2.603759765625E-05	0.705474853515625	379	0.138803466796875	0.368804499380312	0.705279571533203	1.3692795715332	100 µA
0.70587158203125	87.4924797791027	2.6409912109375E-05	0.706512451171875	380	0.13987158203125	0.374078075203612	0.706314376831055	1.37031437683105	100 µA
0.706939697265625	87.7061027785634	2.672119140625E-05	0.70758056640625	381	0.140939697265625	0.378487130400142	0.707380157470703	1.3713801574707	100 µA
0.7080078125	87.919725778024	2.70111083984375E-05	0.708648681640625	382	0.1420078125	0.382593603377302	0.708446098327637	1.37244609832764	100 µA
0.709075927734375	88.1333487774847	2.7374267578125E-05	0.709686279296875	383	0.143075927734375	0.387737501106586	0.709480972290039	1.37348097229004	100 µA
0.71014404296875	88.3469717769453	2.77923583984375E-05	0.71075439453125	384	0.14414404296875	0.393659467399965	0.710545951843262	1.37454595184326	100 µA
0.711212158203125	88.560594776406	2.81097412109375E-05	0.71185302734375	385	0.145212158203125	0.398154974659171	0.711642204284668	1.37564220428467	100 µA
0.7122802734375	88.7742177758666	2.84576416015625E-05	0.712921142578125	386	0.1462802734375	0.403082742231763	0.712707710266113	1.37670771026611	100 µA
0.713348388671875	88.9878407753273	2.87750244140625E-05	0.713958740234375	387	0.147348388671875	0.40757824949097	0.71374292755127	1.37774292755127	100 µA
0.71441650390625	89.201463774788	2.923583984375E-05	0.714996337890625	388	0.14841650390625	0.414105380223088	0.714777069091797	1.3787770690918	100 µA
0.715484619140625	89.4150867742486	2.95440673828125E-05	0.71612548828125	389	0.149484619140625	0.418471209388279	0.715903907775879	1.37990390777588	100 µA
0.716552734375	89.6287097737093	2.9840087890625E-05	0.71722412109375	390	0.150552734375	0.422664134428116	0.71700032043457	1.38100032043457	100 µA
0.717620849609375	89.8423327731699	3.0279541015625E-05	0.718292236328125	391	0.151620849609375	0.428888682940864	0.718065139770508	1.38206513977051	100 µA
0.71868896484375	90.0559557726306	3.07525634765625E-05	0.71929931640625	392	0.15268896484375	0.435588717798336	0.719068672180176	1.38306867218018	100 µA
0.719757080078125	90.2695787720912	3.12713623046875E-05	0.720367431640625	393	0.153757080078125	0.442937143125885	0.72013289642334	1.38413289642334	100 µA
0.7208251953125	90.4832017715519	3.1597900390625E-05	0.721405029296875	394	0.1548251953125	0.447562328479108	0.721168045043945	1.38516804504395	100 µA
0.721893310546875	90.6968247710125	3.204345703125E-05	0.722564697265625	395	0.155893310546875	0.453873329054533	0.722324371337891	1.38632437133789	100 µA
0.72296142578125	90.9104477704732	3.25103759765625E-05	0.72357177734375	396	0.15696142578125	0.460486911849327	0.723327949523926	1.38732794952393	100 µA
0.724029541015625	91.1240707699338	3.29986572265625E-05	0.724700927734375	397	0.158029541015625	0.467403076863492	0.724453437805176	1.38845343780518	100 µA
0.72509765625	91.3376937693945	3.3392333984375E-05	0.725799560546875	398	0.15909765625	0.472979234906162	0.725549118041992	1.38954911804199	100 µA
0.726165771484375	91.5513167688551	3.3905029296875E-05	0.726776123046875	399	0.160165771484375	0.480241208171034	0.726521835327148	1.39052183532715	100 µA
0.72723388671875	91.7649397683158	3.4417724609375E-05	0.7279052734375	400	0.16123388671875	0.487503181435907	0.72764714050293	1.39164714050293	100 µA
0.728302001953125	91.9785627677765	3.5101318359375E-05	0.72900390625	401	0.162302001953125	0.497185812455737	0.728740646362305	1.3927406463623	100 µA
0.7293701171875	92.1921857672371	3.56231689453125E-05	0.730010986328125	402	0.1633701171875	0.504577463814625	0.729743812561035	1.39374381256104	100 µA
0.730438232421875	92.4058087666978	3.60198974609375E-05	0.73101806640625	403	0.164438232421875	0.510196847888633	0.730747917175293	1.39474791717529	100 µA
0.73150634765625	92.6194317661584	3.66424560546875E-05	0.732147216796875	404	0.16550634765625	0.519014958281693	0.731872398376465	1.39587239837646	100 µA
0.732574462890625	92.8330547656191	3.7255859375E-05	0.733245849609375	405	0.166574462890625	0.527703390580737	0.732966430664063	1.39696643066406	100 µA
0.733642578125	93.0466777650797	3.79058837890625E-05	0.73431396484375	406	0.167642578125	0.536910535255843	0.734029670715332	1.39802967071533	100 µA
0.734710693359375	93.2603007645404	3.84735107421875E-05	0.735321044921875	407	0.168710693359375	0.544950577084809	0.735032493591309	1.39903249359131	100 µA
0.73577880859375	93.473923764001	3.9190673828125E-05	0.7364501953125	408	0.16977880859375	0.555108694449363	0.736156265258789	1.40015626525879	100 µA
0.736846923828125	93.6875467634617	3.985595703125E-05	0.737518310546875	409	0.170846923828125	0.564531969281161	0.737219390869141	1.40121939086914	100 µA
0.7379150390625	93.9011697629223	4.0594482421875E-05	0.738555908203125	410	0.1719150390625	0.574992668865085	0.738251449584961	1.40225144958496	100 µA
0.738983154296875	94.114792762383	4.1339111328125E-05	0.73968505859375	411	0.172983154296875	0.585539820511686	0.739375015258789	1.40337501525879	100 µA
0.74005126953125	94.3284157618436	4.21295166015625E-05	0.74072265625	412	0.17405126953125	0.596735362628364	0.740406684875488	1.40440668487549	100 µA
0.741119384765625	94.5420387613043	4.281005859375E-05	0.741790771484375	413	0.175119384765625	0.606374767616855	0.741469696044922	1.40546969604492	100 µA
0.7421875	94.755661760765	4.36431884765625E-05	0.742889404296875	414	0.1761875	0.618175474172273	0.742562080383301	1.4065620803833	100 µA
0.743255615234375	94.9692847602256	4.4549560546875E-05	0.743896484375	415	0.177255615234375	0.631013605479816	0.743562362670898	1.4075623626709	100 µA
0.74432373046875	95.1829077596863	4.54254150390625E-05	0.744903564453125	416	0.17832373046875	0.643419476473973	0.744562873840332	1.40856287384033	100 µA
0.745391845703125	95.3965307591469	4.625244140625E-05	0.74609375	417	0.179391845703125	0.655133730966714	0.745746856689453	1.40974685668945	100 µA
0.7464599609375	95.6101537586076	4.72198486328125E-05	0.74713134765625	418	0.1804599609375	0.668836382901027	0.746777198791504	1.4107771987915	100 µA
0.747528076171875	95.8237767580682	4.82177734375E-05	0.7481689453125	419	0.181528076171875	0.682971295148725	0.747807312011719	1.41180731201172	100 µA
0.74859619140625	96.0373997575289	4.925537109375E-05	0.749267578125	420	0.18259619140625	0.697668145803824	0.748898162841797	1.4128981628418	100 µA
0.749664306640625	96.2510227569895	5.0262451171875E-05	0.74951171875	421	0.183664306640625	0.711932736145538	0.749134750366211	1.41313475036621	100 µA
0.750732421875	96.4646457564502	5.133056640625E-05	0.75103759765625	422	0.184732421875	0.727061847114023	0.750652618408203	1.4146526184082	100 µA
0.751800537109375	96.6782687559108	5.2490234375E-05	0.75164794921875	423	0.185800537109375	0.743487739022663	0.751254272460937	1.41525427246094	100 µA
0.75286865234375	96.8918917553715	5.38330078125E-05	0.75286865234375	424	0.18686865234375	0.762507192811615	0.752464904785156	1.41646490478516	100 µA
0.753936767578125	97.1055147548321	5.4962158203125E-05	0.75469970703125	425	0.187936767578125	0.77850082440687	0.754287490844727	1.41828749084473	100 µA
0.7550048828125	97.3191377542928	5.615234375E-05	0.75469970703125	426	0.1890048828125	0.795358976628895	0.754278564453125	1.41827856445313	100 µA
0.756072998046875	97.5327607537535	5.7464599609375E-05	0.7562255859375	427	0.190072998046875	0.813946170104462	0.75579460144043	1.41979460144043	100 µA
0.75714111328125	97.7463837532141	5.8868408203125E-05	0.75714111328125	428	0.19114111328125	0.833830144520184	0.756699600219727	1.42069960021973	100 µA
0.758209228515625	97.9600067526748	6.0302734375E-05	0.758056640625	429	0.192209228515625	0.854146379249292	0.757604370117188	1.42160437011719	100 µA
0.75927734375	98.1736297521354	6.170654296875E-05	0.7586669921875	430	0.19327734375	0.874030353665014	0.758204193115234	1.42220419311523	100 µA
0.760345458984375	98.3872527515961	6.3262939453125E-05	0.760498046875	431	0.194345458984375	0.896075629647663	0.760023574829102	1.4240235748291	100 µA
0.76141357421875	98.6008757510567	6.475830078125E-05	0.76141357421875	432	0.19541357421875	0.917256385003541	0.760927886962891	1.42492788696289	100 µA
0.762481689453125	98.8144987505174	6.6558837890625E-05	0.76263427734375	433	0.196481689453125	0.942759743493272	0.76213508605957	1.42613508605957	100 µA
0.7635498046875	99.028121749978	6.8206787109375E-05	0.7635498046875	434	0.1975498046875	0.966101800416077	0.76303825378418	1.42703825378418	100 µA
0.764617919921875	99.2417447494387	6.988525390625E-05	0.76446533203125	435	0.198617919921875	0.989876117652266	0.763941192626953	1.42794119262695	100 µA
0.76568603515625	99.4553677488993	7.171630859375E-05	0.7659912109375	436	0.19968603515625	1.01581173645538	0.765453338623047	1.42945333862305	100 µA
0.766754150390625	99.66899074836	7.3577880859375E-05	0.7666015625	437	0.200754150390625	1.04217961557188	0.766049728393555	1.43004972839355	100 µA
0.767822265625	99.8826137478206	7.5592041015625E-05	0.7672119140625	438	0.201822265625	1.07070879625531	0.766644973754883	1.43064497375488	100 µA
0.768890380859375	100.096236747281	7.769775390625E-05	0.7696533203125	439	0.202890380859375	1.1005347578789	0.769070587158203	1.4330705871582	100 µA
0.76995849609375	100.309859746742	7.9620361328125E-05	0.76995849609375	440	0.20395849609375	1.12776715762217	0.769361343383789	1.43336134338379	100 µA
0.771026611328125	100.523482746203	8.197021484375E-05	0.77117919921875	441	0.205026611328125	1.16105120175283	0.770564422607422	1.43456442260742	100 µA
0.7720947265625	100.737105745663	8.43505859375E-05	0.772705078125	442	0.2060947265625	1.19476750619688	0.772072448730469	1.43607244873047	100 µA
0.773162841796875	100.950728745124	8.6669921875E-05	0.7733154296875	443	0.207162841796875	1.22761929001416	0.772665405273438	1.43666540527344	100 µA
0.77423095703125	101.164351744585	8.9019775390625E-05	0.77423095703125	444	0.20823095703125	1.26090333414483	0.77356330871582	1.43756330871582	100 µA
0.775299072265625	101.377974744045	9.149169921875E-05	0.77545166015625	445	0.209299072265625	1.29591641952904	0.774765472412109	1.43876547241211	100 µA
0.7763671875	101.591597743506	9.4146728515625E-05	0.7763671875	446	0.2103671875	1.33352306679356	0.775661087036133	1.43966108703613	100 µA
0.777435302734375	101.805220742967	9.6954345703125E-05	0.77728271484375	447	0.211435302734375	1.373291015625	0.776555557250977	1.44055555725098	100 µA
0.77850341796875	102.018843742427	9.9853515625E-05	0.7781982421875	448	0.21250341796875	1.4143557453966	0.777449340820312	1.44144934082031	100 µA
0.779571533203125	102.232466741888	0.000102325439453125	0.7794189453125	449	0.213571533203125	1.44936883078081	0.778651504516602	1.4426515045166	100 µA
0.7806396484375	102.446089741348	0.00010528564453125	0.78033447265625	450	0.2146396484375	1.49129808117918	0.779544830322266	1.44354483032227	100 µA
0.781707763671875	102.659712740809	0.0001085205078125	0.7818603515625	451	0.215707763671875	1.53711767439802	0.781046447753906	1.44504644775391	100 µA
0.78277587890625	102.87333574027	0.00011175537109375	0.7830810546875	452	0.21677587890625	1.58293726761686	0.782242889404297	1.4462428894043	100 µA
0.783843994140625	103.08695873973	0.0001151123046875	0.78460693359375	453	0.217843994140625	1.63048590208924	0.783743591308594	1.44774359130859	100 µA
0.784912109375	103.300581739191	0.000118499755859375	0.78460693359375	454	0.218912109375	1.678466796875	0.783718185424805	1.4477181854248	100 µA
0.785980224609375	103.514204738652	0.0001220703125	0.78643798828125	455	0.219980224609375	1.72904125354108	0.7855224609375	1.4495224609375	100 µA
0.78704833984375	103.727827738112	0.000125885009765625	0.78704833984375	456	0.22104833984375	1.78307379271424	0.786104202270508	1.45010420227051	100 µA
0.788116455078125	103.941450737573	0.000129791259765625	0.7879638671875	457	0.222116455078125	1.83840311282755	0.786990432739258	1.45099043273926	100 µA
0.7891845703125	104.155073737034	0.00013372802734375	0.78948974609375	458	0.2231845703125	1.89416469325425	0.788486785888672	1.45248678588867	100 µA
0.790252685546875	104.368696736494	0.000137725830078125	0.78948974609375	459	0.224252685546875	1.95079079430772	0.788456802368164	1.45245680236816	100 µA
0.79132080078125	104.582319735955	0.000141845703125	0.79071044921875	460	0.22532080078125	2.00914593661473	0.789646606445312	1.45364660644531	100 µA
0.792388916015625	104.795942735416	0.000146331787109375	0.792236328125	461	0.226388916015625	2.07268820268237	0.79113883972168	1.45513883972168	100 µA
0.79345703125	105.009565734876	0.0001507568359375	0.79345703125	462	0.22745703125	2.13536594812323	0.792326354980469	1.45632635498047	100 µA
0.794525146484375	105.223188734337	0.0001552734375	0.794677734375	463	0.228525146484375	2.19934047450425	0.79351318359375	1.45751318359375	100 µA
0.79559326171875	105.436811733798	0.000159881591796875	0.79498291015625	464	0.22959326171875	2.26461178182543	0.793783798217773	1.45778379821777	100 µA
0.796661376953125	105.650434733258	0.000164886474609375	0.79681396484375	465	0.230661376953125	2.33550247322061	0.79557731628418	1.45957731628418	100 µA
0.7977294921875	105.864057732719	0.000170013427734375	0.79803466796875	466	0.2317294921875	2.40812220586934	0.796759567260742	1.46075956726074	100 µA
0.798797607421875	106.07768073218	0.000175018310546875	0.7989501953125	467	0.232797607421875	2.47901289726452	0.797637557983398	1.4616375579834	100 µA
0.79986572265625	106.29130373164	0.000180419921875	0.799560546875	468	0.23386572265625	2.55552297273371	0.798207397460937	1.46220739746094	100 µA
0.800933837890625	106.504926731101	0.000185882568359375	0.8013916015625	469	0.234933837890625	2.63289756882967	0.799997482299805	1.4639974822998	100 µA
0.802001953125	106.718549730562	0.00019140625	0.80169677734375	470	0.236001953125	2.71113668555241	0.80026123046875	1.46426123046875	100 µA
0.803070068359375	106.932172730022	0.000197235107421875	0.80291748046875	471	0.237070068359375	2.79369840540899	0.801438217163086	1.46543821716309	100 µA
0.80413818359375	107.145795729483	0.0002032470703125	0.8038330078125	472	0.23813818359375	2.87885368714589	0.802308654785156	1.46630865478516	100 µA
0.805206298828125	107.359418728944	0.000209197998046875	0.80535888671875	473	0.239206298828125	2.96314444825602	0.803789901733398	1.4677899017334	100 µA
0.8062744140625	107.573041728404	0.000215576171875	0.80596923828125	474	0.2402744140625	3.05348685375354	0.804352416992188	1.46835241699219	100 µA
0.807342529296875	107.786664727865	0.00022216796875	0.806884765625	475	0.241342529296875	3.14685508144476	0.805218505859375	1.46921850585937	100 µA
0.80841064453125	108.000287727325	0.0002283935546875	0.80810546875	476	0.24241064453125	3.23503618537535	0.806392517089844	1.47039251708984	100 µA
0.809478759765625	108.213910726786	0.000235137939453125	0.80963134765625	477	0.243478759765625	3.3305657146335	0.807867813110352	1.47186781311035	100 µA
0.810546875	108.427533726247	0.00024249267578125	0.810546875	478	0.244546875	3.43474045015935	0.808728179931641	1.47272817993164	100 µA
0.811614990234375	108.641156725707	0.00024957275390625	0.81146240234375	479	0.245614990234375	3.53502484286473	0.809590606689453	1.47359060668945	100 µA
0.81268310546875	108.854779725168	0.000257110595703125	0.81268310546875	480	0.24668310546875	3.64179314027089	0.810754776000977	1.47475477600098	100 µA
0.813751220703125	109.068402724629	0.000264312744140625	0.8135986328125	481	0.247751220703125	3.74380657422982	0.811616287231445	1.47561628723145	100 µA
0.8148193359375	109.282025724089	0.00027197265625	0.81451416015625	482	0.2488193359375	3.85230391288952	0.812474365234375	1.47647436523438	100 µA
0.815887451171875	109.49564872355	0.000279815673828125	0.81573486328125	483	0.249887451171875	3.96339481342953	0.813636245727539	1.47763624572754	100 µA
0.81695556640625	109.709271723011	0.00028790283203125	0.81634521484375	484	0.25095556640625	4.07794379647663	0.814185943603516	1.47818594360352	100 µA
0.818023681640625	109.922894722471	0.00029620361328125	0.81817626953125	485	0.252023681640625	4.19551860171742	0.815954742431641	1.47995474243164	100 µA
0.819091796875	110.136517721932	0.000304534912109375	0.819091796875	486	0.253091796875	4.3135256672716	0.81680778503418	1.48080778503418	100 µA
0.820159912109375	110.350140721393	0.000313018798828125	0.8203125	487	0.254159912109375	4.43369403439271	0.817964859008789	1.48196485900879	100 µA
0.82122802734375	110.563763720853	0.000321685791015625	0.8209228515625	488	0.25522802734375	4.55645596339412	0.818510208129883	1.48251020812988	100 µA
0.822296142578125	110.777386720314	0.000330810546875	0.82244873046875	489	0.256296142578125	4.68570179709632	0.819967651367188	1.48396765136719	100 µA
0.8233642578125	110.991009719775	0.0003402099609375	0.82275390625	490	0.2573642578125	4.81883797361898	0.820202331542969	1.48420233154297	100 µA
0.824432373046875	111.204632719235	0.00034954833984375	0.82427978515625	491	0.258432373046875	4.95110962951487	0.821658172607422	1.48565817260742	100 µA
0.82550048828125	111.418255718696	0.0003590087890625	0.82611083984375	492	0.25950048828125	5.08511032666431	0.823418273925781	1.48741827392578	100 µA
0.826568603515625	111.631878718157	0.000368682861328125	0.82672119140625	493	0.260568603515625	5.22213684600744	0.823956069946289	1.48795606994629	100 µA
0.82763671875	111.845501717617	0.00037860107421875	0.82794189453125	494	0.26163671875	5.36262144785765	0.825102386474609	1.48910238647461	100 µA
0.828704833984375	112.059124717078	0.000388763427734375	0.828857421875	495	0.262704833984375	5.50656413221494	0.825941696166992	1.48994169616699	100 µA
0.82977294921875	112.272747716539	0.00039892578125	0.8294677734375	496	0.26377294921875	5.65050681657224	0.826475830078125	1.49047583007812	100 µA
0.830841064453125	112.486370715999	0.000409454345703125	0.83099365234375	497	0.264841064453125	5.79963662469016	0.827922744750977	1.49192274475098	100 µA
0.8319091796875	112.69999371546	0.000420074462890625	0.8319091796875	498	0.2659091796875	5.95006321374823	0.82875862121582	1.49275862121582	100 µA
0.832977294921875	112.913616714921	0.000430999755859375	0.83282470703125	499	0.266977294921875	6.10481240594016	0.829592208862305	1.4935922088623	100 µA
0.83404541015625	113.127239714381	0.000441864013671875	0.83404541015625	500	0.26804541015625	6.25869707750531	0.830731430053711	1.49473143005371	100 µA
0.835113525390625	113.340862713842	0.00045318603515625	0.83465576171875	501	0.269113525390625	6.41906565377125	0.831256866455078	1.49525686645508	100 µA
0.836181640625	113.554485713302	0.000464385986328125	0.83648681640625	502	0.270181640625	6.57770518878364	0.833003921508789	1.49700392150879	100 µA
0.837249755859375	113.768108712763	0.00047576904296875	0.83709716796875	503	0.271249755859375	6.73893828567635	0.833528900146484	1.49752890014648	100 µA
0.83831787109375	113.981731712224	0.000487457275390625	0.8380126953125	504	0.27231787109375	6.9044939857029	0.83435676574707	1.49835676574707	100 µA
0.839385986328125	114.195354711684	0.000499481201171875	0.8392333984375	505	0.273385986328125	7.0748045491767	0.835487289428711	1.49948728942871	100 µA
0.8404541015625	114.408977711145	0.0005113525390625	0.84075927734375	506	0.2744541015625	7.24295381108357	0.836924133300781	1.50092413330078	100 µA
0.841522216796875	114.622600710606	0.00052386474609375	0.8416748046875	507	0.275522216796875	7.42018053957153	0.837745819091797	1.5017458190918	100 µA
0.84259033203125	114.836223710066	0.00053643798828125	0.84228515625	508	0.27659033203125	7.59827178868626	0.838261871337891	1.50226187133789	100 µA
0.843658447265625	115.049846709527	0.000546783447265625	0.843505859375	509	0.277658447265625	7.74480803492387	0.839404983520508	1.50340498352051	100 µA
0.8447265625	115.263469708988	0.000559478759765625	0.8447265625	510	0.2787265625	7.92462832529214	0.840530471801758	1.50453047180176	100 µA
0.845794677734375	115.477092708448	0.000572509765625	0.8453369140625	511	0.279794677734375	8.10920347910765	0.841043090820312	1.50504309082031	100 µA
0.84686279296875	115.690715707909	0.000585845947265625	0.84716796875	512	0.28086279296875	8.29810123605701	0.842774124145508	1.50677412414551	100 µA
0.847930908203125	115.90433870737	0.000598388671875	0.8477783203125	513	0.281930908203125	8.47576022485836	0.843290405273437	1.50729040527344	100 µA
0.8489990234375	116.11796170683	0.00061175537109375	0.84930419921875	514	0.2829990234375	8.6650902421211	0.844716033935547	1.50871603393555	100 µA
0.850067138671875	116.331584706291	0.00062591552734375	0.85052490234375	515	0.284067138671875	8.86565902753187	0.845830535888672	1.50983053588867	1 mA
0.85113525390625	116.545207705752	0.0006396484375	0.8514404296875	516	0.28513525390625	9.06017616855524	0.84664306640625	1.51064306640625	1 mA
0.852203369140625	116.758830705212	0.00065338134765625	0.8526611328125	517	0.286203369140625	9.25469330957861	0.847760772705078	1.51176077270508	1 mA
0.853271484375	116.972453704673	0.000667724609375	0.853271484375	518	0.287271484375	9.45785565686969	0.848263549804688	1.51226354980469	1 mA
0.854339599609375	117.186076704134	0.00068206787109375	0.85479736328125	519	0.288339599609375	9.66101800416077	0.849681854248047	1.51368185424805	1 mA
0.85540771484375	117.399699703594	0.00069671630859375	0.8551025390625	520	0.28940771484375	9.8685029545857	0.849877166748047	1.51387716674805	1 mA
0.856475830078125	117.613322703055	0.00071136474609375	0.85601806640625	521	0.290475830078125	10.0759879050106	0.850682830810547	1.51468283081055	1 mA
0.8575439453125	117.826945702516	0.00072601318359375	0.8575439453125	522	0.2915439453125	10.2834728554356	0.852098846435547	1.51609884643555	1 mA
0.858612060546875	118.040568701976	0.00074066162109375	0.85906982421875	523	0.292612060546875	10.4909578058605	0.853514862060547	1.51751486206055	1 mA
0.85968017578125	118.254191701437	0.0007550048828125	0.859375	524	0.29368017578125	10.6941201531516	0.853712463378906	1.51771246337891	1 mA
0.860748291015625	118.467814700898	0.000770263671875	0.8612060546875	525	0.294748291015625	10.9102503098442	0.855429077148438	1.51942907714844	1 mA
0.86181640625	118.681437700358	0.00078643798828125	0.8612060546875	526	0.29581640625	11.1393482759384	0.855307769775391	1.51930776977539	1 mA
0.862884521484375	118.895060699819	0.00080169677734375	0.8624267578125	527	0.296884521484375	11.355478432631	0.856414031982422	1.52041403198242	1 mA
0.86395263671875	119.108683699279	0.00081756591796875	0.8642578125	528	0.29795263671875	11.5802537955914	0.858126068115234	1.52212606811523	1 mA
0.865020751953125	119.32230669874	0.00083343505859375	0.8648681640625	529	0.299020751953125	11.8050291585517	0.858617401123047	1.52261740112305	1 mA
0.8660888671875	119.535929698201	0.000849609375	0.86639404296875	530	0.3000888671875	12.0341271246459	0.86002197265625	1.52402197265625	1 mA
0.867156982421875	119.749552697661	0.00086578369140625	0.86669921875	531	0.301156982421875	12.2632250907401	0.860205841064453	1.52420584106445	1 mA
0.86822509765625	119.963175697122	0.00088226318359375	0.867919921875	532	0.30222509765625	12.4966456599681	0.861302947998047	1.52530294799805	1 mA
0.869293212890625	120.176798696583	0.00089813232421875	0.86944580078125	533	0.303293212890625	12.7214210229285	0.862709808349609	1.52670980834961	1 mA
0.870361328125	120.390421696043	0.00091461181640625	0.8697509765625	534	0.304361328125	12.9548415921565	0.862891387939453	1.52689138793945	1 mA
0.871429443359375	120.604044695504	0.000931396484375	0.87188720703125	535	0.305429443359375	13.1925847645184	0.864901733398437	1.52890173339844	1 mA
0.87249755859375	120.817667694965	0.000948486328125	0.87310791015625	536	0.30649755859375	13.4346505400142	0.865994262695313	1.52999426269531	1 mA
0.873565673828125	121.031290694425	0.0009661865234375	0.8734130859375	537	0.307565673828125	13.6853615217776	0.866166687011719	1.53016668701172	1 mA
0.8746337890625	121.244913693886	0.00098419189453125	0.8746337890625	538	0.3086337890625	13.9403951066749	0.867252349853516	1.53125234985352	1 mA
0.875701904296875	121.458536693347	0.00100067138671875	0.8758544921875	539	0.309701904296875	14.173815675903	0.868349456787109	1.53234945678711	1 mA
0.87677001953125	121.672159692807	0.00101837158203125	0.8770751953125	540	0.31077001953125	14.4245266576664	0.869437408447266	1.53343740844727	1 mA
0.877838134765625	121.885782692268	0.00103546142578125	0.877685546875	541	0.311838134765625	14.6665924331622	0.869919586181641	1.53391958618164	1 mA
0.87890625	122.099405691729	0.00105438232421875	0.87890625	542	0.31290625	14.9345938274611	0.870998382568359	1.53499838256836	1 mA
0.879974365234375	122.313028691189	0.00107391357421875	0.8795166015625	543	0.313974365234375	15.2112404280276	0.871462249755859	1.53546224975586	1 mA
0.88104248046875	122.52665169065	0.0010919189453125	0.88134765625	544	0.31504248046875	15.4662740129249	0.873158264160156	1.53715826416016	1 mA
0.882110595703125	122.740274690111	0.001109619140625	0.8819580078125	545	0.316110595703125	15.7169849946884	0.873635864257812	1.53763586425781	1 mA
0.8831787109375	122.953897689571	0.0011273193359375	0.88287353515625	546	0.3171787109375	15.9676959764518	0.874418640136719	1.53841864013672	1 mA
0.884246826171875	123.167520689032	0.00114654541015625	0.88409423828125	547	0.318246826171875	16.2400199738846	0.875495147705078	1.53949514770508	1 mA
0.88531494140625	123.381143688493	0.00116546630859375	0.885009765625	548	0.31931494140625	16.5080213681834	0.876268768310547	1.54026876831055	1 mA
0.886383056640625	123.594766687953	0.00118804931640625	0.88623046875	549	0.320383056640625	16.8278940000885	0.877320098876953	1.54132009887695	1 mA
0.887451171875	123.808389687414	0.00120574951171875	0.887451171875	550	0.321451171875	17.078604981852	0.878408050537109	1.54240805053711	1 mA
0.888519287109375	124.022012686875	0.0012249755859375	0.888671875	551	0.322519287109375	17.3509289792847	0.879484558105469	1.54348455810547	1 mA
0.88958740234375	124.235635686335	0.00126007080078125	0.89019775390625	552	0.32358740234375	17.8480283396778	0.880747222900391	1.54474722290039	1 mA
0.890655517578125	124.449258685796	0.001279296875	0.89080810546875	553	0.324655517578125	18.1203523371105	0.88121337890625	1.54521337890625	1 mA
0.8917236328125	124.662881685256	0.001298828125	0.89202880859375	554	0.3257236328125	18.3969989376771	0.88228759765625	1.54628759765625	1 mA
0.892791748046875	124.876504684717	0.001319580078125	0.8929443359375	555	0.326791748046875	18.690935950779	0.883047485351563	1.54704748535156	1 mA
0.89385986328125	125.090127684178	0.001339111328125	0.89385986328125	556	0.32785986328125	18.9675825513456	0.883816528320313	1.54781652832031	1 mA
0.894927978515625	125.303750683638	0.0013604736328125	0.89508056640625	557	0.328927978515625	19.2701647707153	0.884877014160156	1.54887701416016	1 mA
0.89599609375	125.517373683099	0.00138092041015625	0.89691162109375	558	0.32999609375	19.5597791806834	0.886554718017578	1.55055471801758	1 mA
0.897064208984375	125.73099668256	0.0014013671875	0.8966064453125	559	0.331064208984375	19.8493935906516	0.88609619140625	1.55009619140625	1 mA
0.89813232421875	125.94461968202	0.00142303466796875	0.89813232421875	560	0.33213232421875	20.1562984131551	0.887459564208984	1.55145956420898	1 mA
0.899200439453125	126.158242681481	0.00144134521484375	0.899658203125	561	0.333200439453125	20.4156546011863	0.888848114013672	1.55284811401367	1 mA
0.9002685546875	126.371865680942	0.00146209716796875	0.90057373046875	562	0.3342685546875	20.7095916142882	0.889608001708984	1.55360800170898	1 mA
0.901336669921875	126.585488680402	0.0014862060546875	0.9014892578125	563	0.335336669921875	21.0510772618626	0.890342712402344	1.55434271240234	1 mA
0.90240478515625	126.799111679863	0.00150726318359375	0.90301513671875	564	0.33640478515625	21.3493368780984	0.891710662841797	1.5557106628418	1 mA
0.903472900390625	127.012734679324	0.00159027099609375	0.90362548828125	565	0.337472900390625	22.5250849305064	0.891698455810547	1.55569845581055	1 mA
0.904541015625	127.226357678784	0.001602783203125	0.90423583984375	566	0.338541015625	22.7023116589943	0.892214965820312	1.55621496582031	1 mA
0.905609130859375	127.439980678245	0.00162017822265625	0.9051513671875	567	0.339609130859375	22.9487000376239	0.893000030517578	1.55700003051758	1 mA
0.90667724609375	127.653603677706	0.00163665771484375	0.90667724609375	568	0.34067724609375	23.182120606852	0.894402313232422	1.55840231323242	1 mA
0.907745361328125	127.867226677166	0.00165374755859375	0.90850830078125	569	0.341745361328125	23.4241863823477	0.896105194091797	1.5601051940918	1 mA
0.9088134765625	128.080849676627	0.00167388916015625	0.90850830078125	570	0.3428134765625	23.709478189182	0.895954132080078	1.55995413208008	1 mA
0.909881591796875	128.294472676088	0.00168853759765625	0.90972900390625	571	0.343881591796875	23.9169631396069	0.897064971923828	1.56106497192383	1 mA
0.91094970703125	128.508095675548	0.0017083740234375	0.9112548828125	572	0.34494970703125	24.1979323433074	0.898442077636719	1.56244207763672	1 mA
0.912017822265625	128.721718675009	0.0017303466796875	0.911865234375	573	0.346017822265625	24.5091597689448	0.898887634277344	1.56288763427734	1 mA
0.9130859375	128.93534167447	0.0017510986328125	0.9130859375	574	0.3470859375	24.8030967820467	0.899952697753906	1.56395269775391	1 mA
0.914154052734375	129.14896467393	0.0017706298828125	0.914306640625	575	0.348154052734375	25.0797433826133	0.901026916503906	1.56502691650391	1 mA
0.91522216796875	129.362587673391	0.00179168701171875	0.91522216796875	576	0.34922216796875	25.3780029988492	0.901784515380859	1.56578451538086	1 mA
0.916290283203125	129.576210672852	0.00179534912109375	0.91644287109375	577	0.350290283203125	25.4298742364554	0.902977752685547	1.56697775268555	1 mA
0.9173583984375	129.789833672312	0.00181610107421875	0.9173583984375	578	0.3513583984375	25.7238112495574	0.903737640380859	1.56773764038086	1 mA
0.918426513671875	130.003456671773	0.0018377685546875	0.9185791015625	579	0.352426513671875	26.0307160720609	0.904795837402344	1.56879583740234	1 mA
0.91949462890625	130.217079671233	0.00185455322265625	0.92010498046875	580	0.35349462890625	26.2684592444228	0.906195831298828	1.57019583129883	1 mA
0.920562744140625	130.430702670694	0.00189605712890625	0.92071533203125	581	0.354562744140625	26.8563332706268	0.906494903564453	1.57049490356445	1 mA
0.921630859375	130.644325670155	0.00191192626953125	0.92193603515625	582	0.355630859375	27.0811086335871	0.907596588134766	1.57159658813477	1 mA
0.922698974609375	130.857948669615	0.001929931640625	0.9234619140625	583	0.356698974609375	27.3361422184844	0.908987426757813	1.57298742675781	1 mA
0.92376708984375	131.071571669076	0.001947021484375	0.9234619140625	584	0.35776708984375	27.5782079939802	0.908859252929688	1.57285925292969	1 mA
0.924835205078125	131.285194668537	0.0019696044921875	0.92498779296875	585	0.358835205078125	27.8980806258853	0.910215759277344	1.57421575927734	1 mA
0.9259033203125	131.498817667997	0.00199066162109375	0.92529296875	586	0.3599033203125	28.1963402421211	0.910363006591797	1.5743630065918	1 mA
0.926971435546875	131.712440667458	0.00201019287109375	0.926513671875	587	0.360971435546875	28.4729868426877	0.911437225341797	1.5754372253418	1 mA
0.92803955078125	131.926063666919	0.0020245361328125	0.92864990234375	588	0.36203955078125	28.6761491899788	0.913465881347656	1.57746588134766	1 mA
0.929107666015625	132.139686666379	0.0020526123046875	0.92926025390625	589	0.363107666015625	29.0738286782932	0.913865661621094	1.57786566162109	1 mA
0.93017578125	132.35330966584	0.0020733642578125	0.93048095703125	590	0.36417578125	29.3677656913952	0.914930725097656	1.57893072509766	1 mA
0.931243896484375	132.566932665301	0.0020928955078125	0.931396484375	591	0.365243896484375	29.6444122919618	0.915699768066406	1.57969976806641	1 mA
0.93231201171875	132.780555664761	0.00211761474609375	0.9320068359375	592	0.36631201171875	29.9945431458038	0.916124725341797	1.5801247253418	1 mA
0.933380126953125	132.994178664222	0.00215667724609375	0.933837890625	593	0.367380126953125	30.547836346937	0.917662811279297	1.5816628112793	1 mA
0.9344482421875	133.207801663683	0.00217041015625	0.93536376953125	594	0.3684482421875	30.7423534879603	0.919085693359375	1.58308569335937	1 mA
0.935516357421875	133.421424663143	0.0022528076171875	0.9356689453125	595	0.369516357421875	31.9094563341006	0.918772888183594	1.58277288818359	1 mA
0.93658447265625	133.635047662604	0.0023553466796875	0.936279296875	596	0.37058447265625	33.3618509870751	0.918614196777344	1.58261419677734	1 mA
0.937652587890625	133.848670662065	0.0023675537109375	0.9375	597	0.371652587890625	33.5347551124292	0.919743347167969	1.58374334716797	1 mA
0.938720703125	134.062293661525	0.00237335205078125	0.93902587890625	598	0.372720703125	33.6168845719724	0.921225738525391	1.58522573852539	1 mA
0.939788818359375	134.275916660986	0.0023883056640625	0.9393310546875	599	0.373788818359375	33.8286921255312	0.921418762207031	1.58541876220703	1 mA
0.94085693359375	134.489539660447	0.0024017333984375	0.9405517578125	600	0.37485693359375	34.0188866634207	0.922538757324219	1.58653875732422	1 mA
0.941925048828125	134.703162659907	0.0024176025390625	0.94268798828125	601	0.375925048828125	34.243662026381	0.924555969238281	1.58855596923828	1 mA
0.9429931640625	134.916785659368	0.00243438720703125	0.9423828125	602	0.3769931640625	34.4814051987429	0.924124908447266	1.58812490844727	1 mA
0.944061279296875	135.130408658829	0.002449951171875	0.943603515625	603	0.378061279296875	34.7018579585694	0.925228881835938	1.58922888183594	1 mA
0.94512939453125	135.344031658289	0.00243438720703125	0.94482421875	604	0.37912939453125	34.4814051987429	0.926566314697266	1.59056631469727	1 mA
0.946197509765625	135.55765465775	0.00245269775390625	0.94573974609375	605	0.380197509765625	34.7407613867741	0.927344512939453	1.59134451293945	1 mA
0.947265625	135.77127765721	0.0024700927734375	0.94757080078125	606	0.381265625	34.9871497654037	0.929045104980469	1.59304510498047	1 mA
0.948333740234375	135.984900656671	0.0025323486328125	0.9478759765625	607	0.382333740234375	35.8689608047096	0.928883361816406	1.59288336181641	1 mA
0.94940185546875	136.198523656132	0.0025457763671875	0.94879150390625	608	0.38340185546875	36.0591553425992	0.929698181152344	1.59369818115234	1 mA
0.950469970703125	136.412146655592	0.00256011962890625	0.95062255859375	609	0.384469970703125	36.2623176898902	0.931421661376953	1.59542166137695	1 mA
0.9515380859375	136.625769655053	0.00257415771484375	0.95123291015625	610	0.3855380859375	36.4611574340475	0.931926727294922	1.59592672729492	1 mA
0.952606201171875	136.839392654514	0.0025860595703125	0.9521484375	611	0.386606201171875	36.6297389562677	0.932752990722656	1.59675299072266	1 mA
0.95367431640625	137.053015653974	0.00260650634765625	0.95367431640625	612	0.38767431640625	36.9193533662358	0.934125518798828	1.59812551879883	1 mA
0.954742431640625	137.266638653435	0.00261810302734375	0.95458984375	613	0.388742431640625	37.0836122853222	0.934954071044922	1.59895407104492	1 mA
0.955810546875	137.480261652896	0.00263214111328125	0.9564208984375	614	0.389810546875	37.2824520294795	0.936679840087891	1.60067984008789	1 mA
0.956878662109375	137.693884652356	0.00264495849609375	0.95672607421875	615	0.390878662109375	37.4640013611013	0.936888885498047	1.60088888549805	1 mA
0.95794677734375	137.907507651817	0.0026605224609375	0.9576416015625	616	0.39194677734375	37.6844541209278	0.937687683105469	1.60168768310547	1 mA
0.959014892578125	138.121130651278	0.0026727294921875	0.95947265625	617	0.393014892578125	37.8573582462819	0.939427185058594	1.60342718505859	1 mA
0.9600830078125	138.334753650738	0.00270751953125	0.9600830078125	618	0.3940830078125	38.3501350035411	0.939776611328125	1.60377661132812	1 mA
0.961151123046875	138.548376650199	0.00273529052734375	0.960693359375	619	0.395151123046875	38.7434918887217	0.940178680419922	1.60417868041992	1 mA
0.96221923828125	138.76199964966	0.00274871826171875	0.9619140625	620	0.39621923828125	38.9336864266112	0.941298675537109	1.60529867553711	1 mA
0.963287353515625	138.97562264912	0.0027630615234375	0.96343994140625	621	0.397287353515625	39.1368487739023	0.942716979980469	1.60671697998047	1 mA
0.96435546875	139.189245648581	0.00277557373046875	0.96435546875	622	0.39835546875	39.3140755023902	0.943538665771484	1.60753866577148	1 mA
0.965423583984375	139.402868648042	0.00278839111328125	0.96588134765625	623	0.399423583984375	39.495624834012	0.944968414306641	1.60896841430664	1 mA
0.96649169921875	139.616491647502	0.00279388427734375	0.9661865234375	624	0.40049169921875	39.5734316904214	0.945232391357422	1.60923239135742	1 mA
0.967559814453125	139.830114646963	0.00283782958984375	0.96771240234375	625	0.401559814453125	40.1958865416962	0.946428680419922	1.61042868041992	1 mA
0.9686279296875	140.043737646424	0.0030657958984375	0.96832275390625	626	0.4026279296875	43.4248710826841	0.945329284667969	1.60932928466797	1 mA
0.969696044921875	140.257360645884	0.00306060791015625	0.9698486328125	627	0.403696044921875	43.3513868294086	0.946894073486328	1.61089407348633	1 mA
0.97076416015625	140.470983645345	0.003055419921875	0.97076416015625	628	0.40476416015625	43.2779025761331	0.947848510742187	1.61184851074219	1 mA
0.971832275390625	140.684606644806	0.00302703857421875	0.97137451171875	629	0.405832275390625	42.8759004846848	0.948671722412109	1.61267172241211	1 mA
0.972900390625	140.898229644266	0.0030230712890625	0.972900390625	630	0.406900390625	42.8197066439448	0.950227355957031	1.61422735595703	1 mA
0.973968505859375	141.111852643727	0.00302703857421875	0.97412109375	631	0.407968505859375	42.8759004846848	0.951418304443359	1.61541830444336	1 mA
0.97503662109375	141.325475643187	0.003040771484375	0.97503662109375	632	0.40903662109375	43.0704176257082	0.952230834960938	1.61623083496094	1 mA
0.976104736328125	141.539098642648	0.00305267333984375	0.97625732421875	633	0.410104736328125	43.2389991479285	0.953362274169922	1.61736227416992	1 mA
0.9771728515625	141.752721642109	0.00306396484375	0.977783203125	634	0.4111728515625	43.398935463881	0.954803466796875	1.61880346679688	1 mA
0.978240966796875	141.966344641569	0.00306884765625	0.9783935546875	635	0.412240966796875	43.4680971140227	0.955377197265625	1.61937719726563	1 mA
0.97930908203125	142.17996764103	0.0031304931640625	0.97991943359375	636	0.41330908203125	44.3412629470609	0.956440734863281	1.62044073486328	1 mA
0.980377197265625	142.393590640491	0.00310943603515625	0.98052978515625	637	0.414377197265625	44.0430033308251	0.957209014892578	1.62120901489258	1 mA
0.9814453125	142.607213639951	0.0031134033203125	0.98114013671875	638	0.4154453125	44.0991971715652	0.957789611816406	1.62178961181641	1 mA
0.982513427734375	142.820836639412	0.0031195068359375	0.98297119140625	639	0.416513427734375	44.1856492342422	0.959574890136719	1.62357489013672	1 mA
0.98358154296875	143.034459638873	0.0031622314453125	0.9832763671875	640	0.41758154296875	44.7908136729816	0.959559631347656	1.62355963134766	1 mA
0.984649658203125	143.248082638333	0.00321807861328125	0.9844970703125	641	0.418649658203125	45.5818500464766	0.960361480712891	1.62436148071289	1 mA
0.9857177734375	143.461705637794	0.0032220458984375	0.9857177734375	642	0.4197177734375	45.6380438872167	0.961552429199219	1.62555242919922	1 mA
0.986785888671875	143.675328637255	0.0032275390625	0.987548828125	643	0.420785888671875	45.7158507436261	0.96334228515625	1.62734228515625	1 mA
0.98785400390625	143.888951636715	0.0032037353515625	0.98785400390625	644	0.42185400390625	45.3786876991856	0.963825988769531	1.62782598876953	1 mA
0.988922119140625	144.102574636176	0.00322265625	0.98907470703125	645	0.422922119140625	45.6466890934844	0.96490478515625	1.62890478515625	1 mA
0.989990234375	144.316197635637	0.00322113037109375	0.989990234375	646	0.423990234375	45.6250760778152	0.965831756591797	1.6298317565918	1 mA
0.991058349609375	144.529820635097	0.00320892333984375	0.99151611328125	647	0.425058349609375	45.4521719524611	0.967449188232422	1.63144918823242	1 mA
0.99212646484375	144.743443634558	0.00323089599609375	0.99151611328125	648	0.42612646484375	45.7633993780984	0.967284393310547	1.63128439331055	1 mA
0.993194580078125	144.957066634019	0.00324859619140625	0.9930419921875	649	0.427194580078125	46.0141103598619	0.968677520751953	1.63267752075195	1 mA
0.9942626953125	145.170689633479	0.0032720947265625	0.99395751953125	650	0.4282626953125	46.3469508011686	0.969416809082031	1.63341680908203	1 mA
0.995330810546875	145.38431263294	0.00326385498046875	0.99517822265625	651	0.429330810546875	46.2302405165545	0.970699310302734	1.63469931030273	1 mA
0.99639892578125	145.597935632401	0.00332427978515625	0.99639892578125	652	0.43039892578125	47.0861159370574	0.971466827392578	1.63546682739258	1 mA
0.997467041015625	145.811558631861	0.0033160400390625	0.997314453125	653	0.431467041015625	46.9694056524433	0.972444152832031	1.63644415283203	1 mA
0.99853515625	146.025181631322	0.00336395263671875	0.99884033203125	654	0.43253515625	47.6480543444582	0.973610687255859	1.63761068725586	1 mA
0.999603271484375	146.238804630783	0.00335479736328125	0.99884033203125	655	0.433603271484375	47.5183762504426	0.973679351806641	1.63767935180664	1 mA
1.00067138671875	146.452427630243	0.00335784912109375	1.00006103515625	656	0.43467138671875	47.5616022817812	0.974877166748047	1.63887716674805	1 mA
1.00173950195313	146.666050629704	0.00335601806640625	1.00128173828125	657	0.435739501953125	47.535666662978	0.976111602783203	1.6401116027832	1 mA
1.0028076171875	146.879673629164	0.003502197265625	1.0028076171875	658	0.4368076171875	49.6061935640935	0.976541137695312	1.64054113769531	1 mA
1.00387573242188	147.093296628625	0.0035235595703125	1.0040283203125	659	0.437875732421875	49.9087757834632	0.977601623535156	1.64160162353516	1 mA
1.00494384765625	147.306919628086	0.00352874755859375	1.00494384765625	660	0.43894384765625	49.9822600367387	0.978478240966797	1.6424782409668	1 mA
1.00601196289063	147.520542627546	0.00353271484375	1.00616455078125	661	0.440011962890625	50.0384538774788	0.979669189453125	1.64366918945313	1 mA
1.007080078125	147.734165627007	0.003524169921875	1.007080078125	662	0.441080078125	49.9174209897309	0.980648803710938	1.64464880371094	1 mA
1.00814819335938	147.947788626468	0.0036517333984375	1.00799560546875	663	0.442148193359375	51.7242690996813	0.980607604980469	1.64460760498047	1 mA
1.00921630859375	148.161411625928	0.0037725830078125	1.00860595703125	664	0.44321630859375	53.436019940687	0.980311584472656	1.64431158447266	1 mA
1.01028442382813	148.375034625389	0.00371826171875	1.0101318359375	665	0.444284423828125	52.6665965828612	0.982244873046875	1.64624487304688	1 mA
1.0113525390625	148.58865762485	0.00367034912109375	1.01104736328125	666	0.4453525390625	51.9879478908463	0.983519744873047	1.64751974487305	1 mA
1.01242065429688	148.80228062431	0.00367401123046875	1.0113525390625	667	0.446420654296875	52.0398191284525	0.983797454833984	1.64779745483398	1 mA
1.01348876953125	149.015903623771	0.00367919921875	1.01287841796875	668	0.44748876953125	52.113303381728	0.985284423828125	1.64928442382813	1 mA
1.01455688476563	149.229526623232	0.0036871337890625	1.014404296875	669	0.448556884765625	52.2256910632082	0.986750793457031	1.65075079345703	1 mA
1.015625	149.443149622692	0.0037115478515625	1.015625	670	0.449625	52.5714993139164	0.987788391113281	1.65178839111328	1 mA
1.01669311523438	149.656772622153	0.0037042236328125	1.0174560546875	671	0.450693115234375	52.467756838704	0.989674377441406	1.65367437744141	1 mA
1.01776123046875	149.870395621614	0.00370635986328125	1.01776123046875	672	0.45176123046875	52.4980150606409	0.989963531494141	1.65396353149414	1 mA
1.01882934570313	150.084018621074	0.00370697021484375	1.01898193359375	673	0.452829345703125	52.5066602669086	0.991179656982422	1.65517965698242	1 mA
1.0198974609375	150.297641620535	0.0037249755859375	1.0198974609375	674	0.4538974609375	52.761693851806	0.991960144042969	1.65596014404297	1 mA
1.02096557617188	150.511264619996	0.00370758056640625	1.0211181640625	675	0.454965576171875	52.5153054731764	0.993311309814453	1.65731130981445	1 mA
1.02203369140625	150.724887619456	0.003709716796875	1.02203369140625	676	0.45603369140625	52.5455636951133	0.994210815429687	1.65821081542969	1 mA
1.02310180664063	150.938510618917	0.0037225341796875	1.0235595703125	677	0.457101806640625	52.7271130267351	0.995640563964844	1.65964056396484	1 mA
1.024169921875	151.152133618378	0.00371917724609375	1.02447509765625	678	0.458169921875	52.6795643922627	0.996581268310547	1.66058126831055	1 mA
1.02523803710938	151.365756617838	0.00370758056640625	1.02569580078125	679	0.459238037109375	52.5153054731764	0.997888946533203	1.6618889465332	1 mA
1.02630615234375	151.579379617299	0.003720703125	1.02630615234375	680	0.46030615234375	52.701177407932	0.99840087890625	1.66240087890625	1 mA
1.02737426757813	151.79300261676	0.0037969970703125	1.02783203125	681	0.461374267578125	53.7818281913952	0.999354553222656	1.66335455322266	1 mA
1.0284423828125	152.00662561622	0.00380462646484375	1.02813720703125	682	0.4624423828125	53.8898932697415	0.999602508544922	1.66360250854492	1 mA
1.02951049804688	152.220248615681	0.003922119140625	1.02935791015625	683	0.463510498046875	55.5540954762748	0.999942016601562	1.66394201660156	1 mA
1.03057861328125	152.433871615141	0.00398834228515625	1.0308837890625	684	0.46457861328125	56.4921003563208	1.00097122192383	1.66497122192383	1 mA
1.03164672851563	152.647494614602	0.00395782470703125	1.0308837890625	685	0.465646728515625	56.0598400429356	1.00120010375977	1.66520010375977	1 mA
1.03271484375	152.861117614063	0.00395477294921875	1.0333251953125	686	0.46671484375	56.016614011597	1.00366439819336	1.66766439819336	1 mA
1.03378295898438	153.074740613523	0.00395050048828125	1.033935546875	687	0.467782958984375	55.9560975677231	1.00430679321289	1.66830679321289	1 mA
1.03485107421875	153.288363612984	0.0039007568359375	1.03485107421875	688	0.46885107421875	55.2515132569051	1.00559539794922	1.66959539794922	1 mA
1.03591918945313	153.501986612445	0.0039007568359375	1.03546142578125	689	0.469919189453125	55.2515132569051	1.00620574951172	1.67020574951172	1 mA
1.0369873046875	153.715609611905	0.0038812255859375	1.03729248046875	690	0.4709873046875	54.9748666563385	1.00818328857422	1.67218328857422	1 mA
1.03805541992188	153.929232611366	0.00390533447265625	1.03759765625	691	0.472055419921875	55.3163523039129	1.00830764770508	1.67230764770508	1 mA
1.03912353515625	154.142855610827	0.00384063720703125	1.038818359375	692	0.47312353515625	54.3999604395361	1.01001358032227	1.67401358032227	1 mA
1.04019165039063	154.356478610287	0.00396697998046875	1.0400390625	693	0.474191650390625	56.1895181369511	1.01028671264648	1.67428671264648	1 mA
1.041259765625	154.570101609748	0.0039031982421875	1.04156494140625	694	0.475259765625	55.2860940819759	1.01229095458984	1.67629095458984	1 mA
1.04232788085938	154.783724609209	0.003924560546875	1.04217529296875	695	0.476327880859375	55.5886763013456	1.01274108886719	1.67674108886719	1 mA
1.04339599609375	154.997347608669	0.0039300537109375	1.0430908203125	696	0.47739599609375	55.666483157755	1.01361541748047	1.67761541748047	1 mA
1.04446411132813	155.21097060813	0.00398406982421875	1.044921875	697	0.478464111328125	56.4315839124469	1.01504135131836	1.67904135131836	1 mA
1.0455322265625	155.424593607591	0.003941650390625	1.0455322265625	698	0.4795322265625	55.8307420768414	1.01596984863281	1.67996984863281	1 mA
1.04660034179688	155.638216607051	0.00391571044921875	1.04644775390625	699	0.480600341796875	55.4633208104639	1.01707992553711	1.68107992553711	1 mA
1.04766845703125	155.851839606512	0.0039471435546875	1.04736328125	700	0.48166845703125	55.9085489332507	1.01775970458984	1.68175970458984	1 mA
1.04873657226563	156.065462605973	0.003939208984375	1.048583984375	701	0.482736572265625	55.7961612517705	1.01903991699219	1.68303991699219	1 mA
1.0498046875	156.279085605433	0.00397705078125	1.0498046875	702	0.4838046875	56.3321640403683	1.01997680664062	1.68397680664062	1 mA
1.05087280273438	156.492708604894	0.0039031982421875	1.051025390625	703	0.484872802734375	55.2860940819759	1.02175140380859	1.68575140380859	1 mA
